# Supplementary material for: Transcriptional differentiation of Trypanosoma brucei during in vitro acquisition of resistance to acoziborole
Source: PLoS Negl Trop Dis. 2021 Nov 9;15(11):e0009939. doi: 10.1371/journal.pntd.0009939 (PMC8648117; doi:10.1371/journal.pntd.0009939)
Supplement: S1 Table — The dataset is divided into 4 worksheets. The first contains DESeq2 output from the AcoR cell line analysis; the second contains HTSeq-count output for each sample used in this study. The final two worksheets contain the comparisons of the DESeq2 output from this study to previously published comparisons of slender BSF vs. stumpy form [13], and slender BSF vs. PCFs [48]. These worksheets also contain columns with calculated distance from an “X = Y” line for each gene, in both comparisons. Hypothetically, if log2 fold change for a gene in the AcoR/WT comparison was equal to that from the other comparisons, the gene would fall on an X = Y line when plotted on a scatter plot. These columns are the calculated deviation from this line for each gene. Positive values indicate a higher log2 fold change in the AcoR/WT dataset, and conversely, negative values indicate a lower log2 fold change in the AcoR/WT dataset, when compared to the aforementioned data. (XLSX) [file pntd.0009939.s004.xlsx]

## Sheet: DESeq2_output_AcoR_analysis
Gene ID	exon_Parent_ID	product Description	baseMean	log2 FoldChange	lfcSE	stat	pvalue	padj
Tb927.8.1386	Tb927.8.1386:rRNA	M5 ribosomal RNA	9.78605	6.13932	1.59891	3.8397	0.000123187	0.000646509
Tb927.8.1385	Tb927.8.1385:rRNA	M5 ribosomal RNA	9.62715	6.11589	1.65643	3.69221	0.000222314	0.00108537
Tb10_snRNA_1:snRNA	Tb10_snRNA_1:snRNA:snRNA	uRNA C	4.06116	4.87997	2.04764	2.38321	0.0171624	0.0439557
Tb427.BES153.14	Tb427.BES153.14:mRNA	variant surface glycoprotein (VSG)	1805.8	4.63228	2.06632	2.2418	0.0249741	0.0600679
Tb427.BES65.13	Tb427.BES65.13:mRNA	variant surface glycoprotein (VSG)	1755.86	4.59779	2.19272	2.09685	0.0360073	0.0813068
Tb427.BES153.13	Tb427.BES153.13:pseudogenic_transcript	expression site-associated gene 3 (ESAG3, pseudogene), putative	3.21603	4.52025	2.57297	1.75682	0.0789483	0.153569
Tb927.9.1180	Tb927.9.1180:pseudogenic_transcript	variant surface glycoprotein (VSG, pseudogene), putative	2.79932	4.33267	1.85811	2.33176	0.0197133	0.0493684
Tb927.8.1387	Tb927.8.1387:rRNA	M5 ribosomal RNA	7.36745	4.26196	1.61354	2.64137	0.00825708	0.023769
Tb927.6.510	Tb927.6.510:mRNA	GPEET procyclin	6145.97	4.10568	0.185819	22.0951	3.52443e-108	3.5773e-104
Tb5.NT.46	Tb5.NT.46:ncRNA	Noncoding RNA, putative	2.12785	3.94445	1.93519	2.03828	0.0415224	0.0909977
Tb927.9.250	Tb927.9.250:pseudogenic_transcript	variant surface glycoprotein (VSG, pseudogene), putative	2.0287	3.86587	1.95083	1.98165	0.0475183	0.101689
Tb927.11.20550	Tb927.11.20550:mRNA	variant surface glycoprotein (VSG), putative	5.25173	3.74898	1.76411	2.12514	0.0335746	0.0768219
Tb927.9.16200	Tb927.9.16200:mRNA	variant surface glycoprotein (VSG, atypical), putative	1.84292	3.73461	2.03021	1.83952	0.0658386	0.132644
Tb927.7.150	Tb927.7.150:pseudogenic_transcript	variant surface glycoprotein, degenerate	9.30087	3.55939	1.19193	2.98625	0.00282423	0.00965184
Tb927.3.400	Tb927.3.400:pseudogenic_transcript	variant surface glycoprotein, degenerate	1.60617	3.54106	2.73739	1.29359	0.195807	0.31422
Tb927.9.17970	Tb927.9.17970:pseudogenic_transcript	variant surface glycoprotein (VSG, pseudogene), putative	4.05911	3.34177	1.70847	1.956	0.0504646	0.106756
Tb927.9.14930	Tb927.9.14930:ncRNA	SL RNA	3.94664	3.32738	1.78053	1.86875	0.061657	0.12587
Tb927.8.1388	Tb927.8.1388:rRNA	M5 ribosomal RNA	7.56136	3.25565	1.26654	2.57052	0.0101547	0.0284095
Tb927.8.5920	Tb927.8.5920:mRNA	hypothetical protein	7.21041	3.19185	1.26805	2.51713	0.0118316	0.0322219
Tb927.10.9530	Tb927.10.9530:mRNA	hypothetical protein	3.38519	3.06801	1.73848	1.76476	0.0776035	0.151476
Tb927.6.450	Tb927.6.450:mRNA	procyclin PARP A	47.2241	2.97453	0.468572	6.34807	2.18035e-10	3.98031e-09
Tb927.8.1384	Tb927.8.1384:rRNA	M5 ribosomal RNA	6.2338	2.95796	1.46492	2.01919	0.0434671	0.0943522
Tb927.8.1381	Tb927.8.1381:rRNA	M5 ribosomal RNA	6.11625	2.93896	1.42226	2.0664	0.0387908	0.086328
Tb927.9.16070	Tb927.9.16070:mRNA	hypothetical protein	2.78864	2.7919	1.80307	1.54841	0.121523	0.216245
Tb927.5.4020	Tb927.5.4020:mRNA	hypothetical protein	1354.32	2.77538	0.280182	9.90566	3.9335e-23	4.24735e-21
Tb927.5.5530	Tb927.5.5530.1	Variant Surface Glycoprotein, putative	35.9101	2.66534	0.682962	3.90262	9.51574e-05	0.000513476
Tb927.10.10260	Tb927.10.10260:mRNA	EP1 procyclin	2205.22	2.63475	0.259704	10.1452	3.48071e-24	4.06083e-22
Tb927.10.8340	Tb927.10.8340:mRNA	hypothetical protein	9.66815	2.57298	1.01244	2.54135	0.0110424	0.030407
Tb11.1720	Tb11.1720.1	variant surface glycoprotein (VSG), putative	2.30486	2.50003	1.85876	1.345	0.178627	0.293661
Tb927.4.3280	Tb927.4.3280:mRNA	expression site-associated gene 2 (ESAG2) protein, putative	2.05552	2.33196	2.08576	1.11804	0.263549	0.392466
Tb927.9.16280	Tb927.9.16280:pseudogenic_transcript	variant surface glycoprotein (VSG, pseudogene), putative	2.06173	2.28937	2.1386	1.0705	0.284393	0.414742
Tb927.2.5710	Tb927.2.5710:mRNA	hypothetical protein	3.98115	2.26689	1.38931	1.63167	0.102749	0.189
Tb927.9.13160	Tb927.9.13160:mRNA	hypothetical protein	5.916	2.22757	1.16823	1.90679	0.0565483	0.11716
Tb427.BES65.12	Tb427.BES65.12:pseudogenic_transcript	expression site-associated gene 3 (ESAG3, pseudogene), putative	1.97091	2.20885	2.50637	0.881292	0.37816	0.511299
Tb927.10.10250	Tb927.10.10250:mRNA	EP2 procyclin	423.054	2.1646	0.227123	9.53054	1.56463e-21	1.35735e-19
Tb927.6.480	Tb927.6.480:mRNA	surface protein EP3-2 procyclin precursor	89.0283	2.14257	0.329717	6.49819	8.12904e-11	1.60525e-09
Tb927.8.1382	Tb927.8.1382:rRNA	M5 ribosomal RNA	9.0534	2.10695	0.932834	2.25865	0.0239051	0.0579086
Tb927.9.16150	Tb927.9.16150:pseudogenic_transcript	variant surface glycoprotein (VSG, pseudogene), putative	1.76523	2.0596	1.97082	1.04505	0.296002	0.426521
Tb927.9.14630	Tb927.9.14630:ncRNA	SL RNA	1.72311	2.05341	2.30908	0.889276	0.373855	0.507439
Tb927.6.520	Tb927.6.520:mRNA	EP3-2 procyclin	796.943	2.03565	0.248136	8.20376	2.32975e-16	9.97761e-15
Tb10_rRNA_1:rRNA	Tb10_rRNA_1:rRNA:rRNA	5.8S ribosomal RNA	3.49458	2.02655	1.71871	1.17911	0.238354	0.365011
Tb927.10.14060	Tb927.10.14060:mRNA	hypothetical protein	16.7789	1.98241	0.770055	2.57437	0.0100423	0.0281728
Tb927.11.6730	Tb927.11.6730.1	hypothetical protein	8.3707	1.98163	1.165	1.70097	0.0889496	0.168629
Tb927.9.17190	Tb927.9.17190:pseudogenic_transcript	variant surface glycoprotein (VSG, pseudogene), putative	1.66261	1.95095	2.19333	0.889493	0.373738	0.507416
Tb927.9.16320	Tb927.9.16320:mRNA	variant surface glycoprotein (VSG), putative	1.65328	1.93949	2.48511	0.780443	0.43513	0.56848
Tb927.11.6280	Tb927.11.6280:mRNA	pyruvate phosphate dikinase	6669.38	1.93337	0.138875	13.9217	4.67634e-44	2.96655e-41
Tb927.9.7470	Tb927.9.7470:mRNA	purine nucleoside transporter	2196.76	1.90057	0.174423	10.8963	1.20011e-27	2.1002e-25
Tb927.4.1210	Tb927.4.1210:mRNA	hypothetical protein	3.21311	1.89829	1.46724	1.29378	0.19574	0.314162
Tb927.8.6170	Tb927.8.6170:mRNA	transketolase, putative	4503.46	1.89313	0.212703	8.90034	5.56773e-19	3.48842e-17
Tb927.11.2410	Tb927.11.2410:mRNA	Flabarin, putative	1280.14	1.89016	0.226137	8.35849	6.35236e-17	2.99067e-15
Tb927.3.3428	Tb927.3.3428:rRNA	M4 ribosomal RNA	3.01371	1.79624	1.87415	0.958432	0.337845	0.47013
Tb11.v5.0854	Tb11.v5.0854.1	NLI interacting factor-like phosphatase, putative	2044.75	1.79234	0.1832	9.78354	1.32489e-22	1.29305e-20
Tb927_09_v4.snoRNA.0013	Tb927_09_v4.snoRNA.0013:snoRNA	H/ACA-like snoRNA	8.70024	1.75494	0.963466	1.82149	0.068533	0.136877
Tb927.6.2890	Tb927.6.2890:mRNA	single strand-specific nuclease, putative	2038.65	1.71907	0.144739	11.877	1.55789e-32	3.76489e-30
Tb927.7.6540	Tb927.7.6540:mRNA	variant surface glycoprotein (VSG, atypical), putative	2.80296	1.6966	1.80492	0.939987	0.347224	0.480284
Tb927.9.6090	Tb927.9.6090:mRNA	PTP1-interacting protein, 39 kDa	6394.41	1.69575	0.188999	8.97226	2.90482e-19	1.86607e-17
Tb927.8.7150	Tb927.8.7150:mRNA	UDP-Gal or UDP-GlcNAc-dependent glycosyltransferase, putative	2175.2	1.62705	0.107893	15.0802	2.18489e-51	2.77208e-48
Tb11.v5.0666	Tb11.v5.0666.1	hypothetical protein, conserved	472.692	1.62598	0.15589	10.4303	1.80313e-25	2.57772e-23
Tb427.BES129.14	Tb427.BES129.14:mRNA	variant surface glycoprotein (VSG)	191.293	1.62541	2.46296	0.659941	NA	NA
Tb927.3.2230	Tb927.3.2230:mRNA	succinyl-CoA synthetase alpha subunit, putative	10209.8	1.62401	0.125467	12.9437	2.5499e-38	1.03526e-35
Tb927.1.2820	Tb927.1.2820:mRNA	pteridine transporter, putative	2174.78	1.61302	0.116173	13.8846	7.85314e-44	4.62181e-41
Tb927.9.6100	Tb927.9.6100:mRNA	PTP1-interacting protein, 39 kDa	6508.01	1.60879	0.197649	8.13963	3.96497e-16	1.63595e-14
Tb927.9.16130	Tb927.9.16130:pseudogenic_transcript	variant surface glycoprotein (VSG, pseudogene), putative	19.9105	1.60491	0.701878	2.28659	0.0222195	0.0544492
Tb927.1.2850	Tb927.1.2850:mRNA	pteridine transporter, putative	1411.47	1.60029	0.121213	13.2023	8.51136e-40	3.92683e-37
Tb927.8.510	Tb927.8.510:mRNA	hypothetical protein	40.7685	1.57876	0.563828	2.80007	0.00510918	0.015892
Tb927.1.2880	Tb927.1.2880:mRNA	pteridine transporter, putative	2588.79	1.57017	0.104093	15.0843	2.05524e-51	2.77208e-48
Tb927.4.3500	Tb927.4.3500:mRNA	Amastin surface glycoprotein, putative	2758.18	1.5609	0.22304	6.99832	2.59056e-12	6.50845e-11
Tb927_09_v4.snoRNA.0011	Tb927_09_v4.snoRNA.0011:snoRNA	H/ACA-like snoRNA	6.51127	1.55888	1.26468	1.23263	0.217713	0.340491
Tb927.4.4730	Tb927.4.4730:mRNA	amino acid transporter, putative	5049.77	1.54806	0.182153	8.4987	1.91732e-17	9.97991e-16
Tb927.7.4270	Tb927.7.4270:mRNA	hypothetical protein, conserved	1359.6	1.54721	0.192217	8.04932	8.32548e-16	3.30092e-14
Tb927.7.5940	Tb927.7.5940:mRNA	Protein Associated with Differentiation	7302.05	1.54054	0.178149	8.64749	5.26432e-18	2.98508e-16
Tb927.11.15660	Tb927.11.15660:mRNA	hypothetical protein, conserved	1315.46	1.53623	0.106824	14.3809	6.82249e-47	5.32679e-44
Tb927.11.2690	Tb927.11.2690:mRNA	Succinyl-CoA:3-ketoacid coenzyme A transferase, mitochondrial	5840.35	1.53321	0.117822	13.013	1.03234e-38	4.36592e-36
Tb927.8.4050	Tb927.8.4050:mRNA	FLA1-binding protein	1836.06	1.53068	0.146958	10.4158	2.10109e-25	2.96195e-23
Tb11.02.5400	Tb11.02.5400:mRNA	cystathionine beta-synthase, putative	1192.22	1.52641	0.167534	9.11104	8.15975e-20	5.6727e-18
Tb927.9.16170	Tb927.9.16170:pseudogenic_transcript	variant surface glycoprotein (VSG, pseudogene), putative	13.7677	1.49805	0.6468	2.3161	0.020553	0.0511557
Tb427.BES10.8	Tb427.BES10.8:mRNA	variant surface glycoprotein (VSG), putative	2.51877	1.4917	1.64781	0.905263	0.365326	0.499133
Tb927.8.4100	Tb927.8.4100:mRNA	FLA1-binding protein	1757.5	1.483	0.14383	10.3107	6.30135e-25	8.30632e-23
Tb927.10.11220	Tb927.10.11220:mRNA	procyclic form surface phosphoprotein	2926.34	1.48047	0.15683	9.43999	3.72815e-21	3.12733e-19
Tb927.8.7740	Tb927.8.7740:mRNA	amino acid transporter, putative	2778.94	1.47152	0.156046	9.43003	4.0999e-21	3.41098e-19
Tb927.7.4970	Tb927.7.4970:mRNA	glutamine synthetase, putative	1290.04	1.46427	0.17824	8.21519	2.1182e-16	9.11007e-15
Tb927.9.16100	Tb927.9.16100:pseudogenic_transcript	variant surface glycoprotein (VSG, pseudogene), putative	4.7914	1.44293	1.47669	0.977138	0.328501	0.460536
Tb11.02.5400b	Tb11.02.5400b.1	cystathionine beta-synthase, putative	1110.57	1.43761	0.176584	8.14121	3.91354e-16	1.62132e-14
Tb927.11.480	Tb927.11.480:mRNA	small GTP-binding protein domain containing protein, putative	1831.29	1.40964	0.0994002	14.1815	1.19292e-45	8.07211e-43
Tb927.11.19460	Tb927.11.19460:pseudogenic_transcript	variant surface glycoprotein (VSG, pseudogene), putative	3.52218	1.38583	1.24637	1.1119	0.266182	0.395097
Tb927.9.16370	Tb927.9.16370:pseudogenic_transcript	variant surface glycoprotein (VSG, pseudogene), putative	12.6516	1.35807	0.853938	1.59036	0.111754	0.202301
Tb927.1.4810	Tb927.1.4810:pseudogenic_transcript	hypothetical protein, conserved (pseudogene)	366.127	1.35343	0.203898	6.63778	3.18435e-11	6.76789e-10
Tb927.4.3950	Tb927.4.3950:mRNA	cytoskeleton-associated protein CAP5.5, putative	3448.48	1.34635	0.131212	10.2608	1.05791e-24	1.32889e-22
Tb927.3.5790	Tb927.3.5790:pseudogenic_transcript	expression site-associated gene 9 (ESAG9) (pseudogene)	1633.63	1.34215	0.135564	9.90043	4.14491e-23	4.42851e-21
Tb927.11.1830	Tb927.11.1830:mRNA	hypothetical protein, conserved	1127.87	1.33871	0.189378	7.069	1.5605e-12	4.02008e-11
Tb927.11.2460	Tb927.11.2460:mRNA	hypothetical protein, conserved	757.597	1.33429	0.157803	8.45541	2.78113e-17	1.4044e-15
Tb927.3.1870	Tb927.3.1870.2:mRNA	CHAP domain containing protein, putative	1559.53	1.33146	0.152368	8.7384	2.36426e-18	1.38712e-16
Tb927.3.1870	Tb927.3.1870.1:mRNA	CHAP domain containing protein, putative	1492.2	1.32465	0.154366	8.58125	9.3844e-18	5.20501e-16
Tb11.1390	Tb11.1390.1	hypothetical protein, conserved	1425.34	1.31876	0.220473	5.98148	2.21115e-09	3.4475e-08
Tb927.8.8300	Tb927.8.8300:mRNA	amino acid transporter, putative	1125.75	1.31849	0.184738	7.13711	9.53169e-13	2.53263e-11
Tb927.7.210	Tb927.7.210:mRNA	Proline dehydrogenase, mitochondrial	4276.14	1.31207	0.18775	6.98841	2.78016e-12	6.89942e-11
Tb927.11.15010	Tb927.11.15010:mRNA	Serine/threonine-protein kinase NEK21, putative	2674.98	1.31086	0.13958	9.39146	5.91764e-21	4.6925e-19
Tb927.10.7180	Tb927.10.7180:mRNA	cysteine-rich, acidic integral membrane protein precursor	1162.29	1.30915	0.18294	7.15621	8.294e-13	2.21537e-11
Tb927.10.10770	Tb927.10.10770:mRNA	Generative cell specific 1 protein, putative	1898.74	1.30758	0.106804	12.2428	1.83654e-34	5.17803e-32
Tb927.5.810	Tb927.5.810:mRNA	zinc finger CCCH domain containing protein 11	12393.1	1.30705	0.115254	11.3406	8.25734e-30	1.58136e-27
Tb927.11.16615	Tb927.11.16615:mRNA	Protein of unknown function (DUF2638), putative	1333.74	1.30347	0.25311	5.14981	2.60744e-07	2.6787e-06
Tb927.3.1790	Tb927.3.1790:mRNA	pyruvate dehydrogenase E1 beta subunit, putative	9467.35	1.2949	0.133516	9.69846	3.0609e-22	2.87668e-20
Tb11.NT.97	Tb11.NT.97:ncRNA	Noncoding RNA, putative	61.0012	1.2875	0.343367	3.74963	0.000177094	0.000892506
Tb927.3.4650	Tb927.3.4650:mRNA	C-8 sterol isomerase, putative	1705.27	1.28719	0.222083	5.796	6.79166e-09	9.74488e-08
Tb927.11.3210	Tb927.11.3210:mRNA	hypothetical protein	2.2135	1.28689	1.57754	0.815761	0.414637	0.547919
Tb927.8.1630	Tb927.8.1630:mRNA	MSP-B, putative	1839.72	1.27879	0.120446	10.6171	2.48061e-26	4.061e-24
Tb927_09_v4.snoRNA.0012	Tb927_09_v4.snoRNA.0012:snoRNA	H/ACA-like snoRNA	7.71915	1.27652	0.873358	1.46162	0.143844	0.247335
Tb927.11.2930	Tb927.11.2930:mRNA	membrane-associated protein, putative	2236.69	1.27579	0.138023	9.24332	2.38974e-20	1.78352e-18
Tb927.3.1380	Tb927.3.1380:mRNA	ATP synthase subunit beta, mitochondrial	13981.2	1.27521	0.127299	10.0174	1.27813e-23	1.44145e-21
Tb927.8.4010	Tb927.8.4010:mRNA	Flagellum adhesion protein 1	1342.84	1.26937	0.121225	10.4711	1.1721e-25	1.74954e-23
N19B2.170	N19B2.170:mRNA	hypothetical protein	4.44952	1.26936	1.46281	0.867756	0.385528	0.518429
Tb927.10.9790	Tb927.10.9790:mRNA	hypothetical protein, conserved	548.619	1.26496	0.164664	7.68209	1.56516e-14	5.36701e-13
Tb927.11.12320	Tb927.11.12320.2:mRNA	hypothetical protein, conserved	2705.93	1.25985	0.131737	9.56339	1.13966e-21	1.0147e-19
Tb927.8.1640	Tb927.8.1640:mRNA	MSP-B, putative	1981.79	1.25948	0.142683	8.82709	1.07437e-18	6.49099e-17
Tb11.v5.0601	Tb11.v5.0601.1	major surface protease gp63, putative	1706.55	1.2578	0.110462	11.3868	4.86509e-30	1.00777e-27
Tb927.11.3050	Tb927.11.3050:mRNA	hypothetical protein	1242.41	1.25682	0.152794	8.22558	1.94253e-16	8.39008e-15
Tb927.11.12320	Tb927.11.12320.1:mRNA	hypothetical protein, conserved	2437.91	1.25399	0.131088	9.56598	1.11144e-21	9.98325e-20
Tb927.7.5400	Tb927.7.5400:mRNA	hypothetical protein, conserved	1072.66	1.25302	0.116221	10.7814	4.21553e-27	7.13128e-25
Tb927.8.1620	Tb927.8.1620:mRNA	MSP-B, putative	1742.72	1.25216	0.128562	9.73979	2.03967e-22	1.93482e-20
Tb927.11.3620	Tb927.11.3620:mRNA	nucleobase/nucleoside transporter 8.2	1069.86	1.24903	0.136608	9.14314	6.0663e-20	4.3058e-18
Tb927.8.6410	Tb927.8.6410:mRNA	beta-ketoacyl-ACP reductase 3, putative	1229.77	1.24693	0.125407	9.94308	2.70328e-23	2.98242e-21
Tb927.8.6750	Tb927.8.6750:mRNA	translationally controlled tumor protein (TCTP), putative	1985.91	1.24349	0.145383	8.55322	1.19706e-17	6.53233e-16
Tb927.3.1940	Tb927.3.1940:mRNA	TLP18.3, Psb32 and MOLO-1 founding proteins of phosphatase, putative	818.494	1.23934	0.177237	6.99259	2.69855e-12	6.72981e-11
Tb11.NT.84	Tb11.NT.84:ncRNA	Noncoding RNA, putative	219.374	1.23612	0.271269	4.55681	5.19366e-06	3.91647e-05
Tb927.10.2210	Tb927.10.2210:mRNA	Peptidase C19, ubiquitin carboxyl-terminal hydrolase, putative	1479.8	1.23594	0.219059	5.64204	1.68049e-08	2.20659e-07
Tb927.8.1610	Tb927.8.1610:mRNA	MSP-B, putative	1514.6	1.23035	0.118415	10.3902	2.74759e-25	3.71841e-23
Tb11.v5.1051	Tb11.v5.1051.1	nucleobase/nucleoside transporter 8.1, putative	766.108	1.22427	0.144957	8.44576	3.02071e-17	1.51783e-15
Tb11.v5.1052	Tb11.v5.1052.1	nucleobase/nucleoside transporter 8.1, putative	561.538	1.21315	0.129468	9.37029	7.23352e-21	5.6046e-19
Tb927.10.12760	Tb927.10.12760:mRNA	zinc finger protein family member, putative	123.186	1.21203	0.264634	4.58001	4.6496e-06	3.54305e-05
Tb927.3.1760	Tb927.3.1760:mRNA	chaperone protein DnaJ, putative	2069.15	1.20808	0.0958341	12.6059	1.95934e-36	6.85768e-34
Tb927.4.4350	Tb927.4.4350:mRNA	emp24/gp25L/p24 family/GOLD, putative	3171.9	1.20448	0.144359	8.34365	7.20332e-17	3.35384e-15
Tb927.5.2260	Tb927.5.2260:mRNA	conserved protein	651.442	1.19947	0.19885	6.03202	1.61924e-09	2.57204e-08
Tb927_09_v4.snoRNA.0014	Tb927_09_v4.snoRNA.0014:snoRNA	H/ACA-like snoRNA	7.36015	1.19785	1.09708	1.09186	0.274896	0.404447
Tb927.7.5930	Tb927.7.5930:mRNA	Protein Associated with Differentiation 1	5791.99	1.19469	0.244869	4.87888	1.06692e-06	9.3517e-06
Tb927.5.1450	Tb927.5.1450:mRNA	receptor-type adenylate cyclase GRESAG 4, putative	2699.73	1.19186	0.178219	6.68766	2.26768e-11	4.97126e-10
Tb927.10.12260	Tb927.10.12260:mRNA	cytosolic nonspecific dipeptidase, putative	3214.58	1.1885	0.118074	10.0657	7.83445e-24	9.03633e-22
Tb927.10.9610	Tb927.10.9610:mRNA	hypothetical protein	102.522	1.1871	0.266738	4.45043	8.56995e-06	6.11279e-05
Tb11.v5.0178	Tb11.v5.0178.1	glutamine synthetase, putative	1347.67	1.18496	0.173051	6.84747	7.51655e-12	1.74735e-10
Tb927.11.3610	Tb927.11.3610:mRNA	nucleobase/nucleoside transporter 8.1	871.661	1.1827	0.153917	7.68404	1.54147e-14	5.30372e-13
Tb11.v5.0315	Tb11.v5.0315.1	hypothetical protein, conserved	199.77	1.18219	0.240538	4.91477	8.88873e-07	7.93497e-06
Tb927.9.1520	Tb927.9.1520:mRNA	hypothetical protein, conserved	2025.1	1.17746	0.111253	10.5836	3.55152e-26	5.7219e-24
Tb927.1.580	Tb927.1.580:mRNA	phosphate-repressible phosphate permease, putative	3699.57	1.17684	0.139625	8.42854	3.49995e-17	1.7414e-15
Tb927.9.11820	Tb927.9.11820:mRNA	CRAL/TRIO domain containing protein, putative	966.172	1.17616	0.213564	5.50729	3.64395e-08	4.4886e-07
Tb927.8.7120	Tb927.8.7120:mRNA	squalene synthase, putative	2611.41	1.17582	0.182999	6.42531	1.31601e-10	2.5061e-09
Tb927.3.1630	Tb927.3.1630:mRNA	casein kinase 1, putative	779.433	1.16789	0.17567	6.6482	2.96709e-11	6.32687e-10
Tb927.10.1220	Tb927.10.1220:mRNA	hypothetical protein	48.6441	1.16497	0.378063	3.08142	0.00206015	0.00736161
Tb927.9.4560	Tb927.9.4560:mRNA	RBP32	1696.55	1.16477	0.151271	7.69988	1.3619e-14	4.75027e-13
Tb11.v5.0984	Tb11.v5.0984.1	hypothetical protein, conserved	467.256	1.16381	0.207879	5.59848	2.16238e-08	2.77473e-07
Tb927.7.6830	Tb927.7.6830:mRNA	trans-sialidase, putative	447.746	1.16288	0.227145	5.11954	3.06274e-07	3.08316e-06
Tb927.5.940	Tb927.5.940:mRNA	NADH-dependent fumarate reductase, putative	5079.86	1.16234	0.201161	5.77817	7.55187e-09	1.06744e-07
Tb927.3.620	Tb927.3.620:mRNA	ATP-dependent DEAD/H RNA helicase, putative	2088.59	1.15834	0.0945955	12.2452	1.78297e-34	5.17062e-32
Tb927_10_v5.snoRNA.0102	Tb927_10_v5.snoRNA.0102.1	unspecified product	260.182	1.15652	0.235365	4.91371	8.93695e-07	7.971e-06
Tb927.9.7980	Tb927.9.7980:mRNA	hypothetical protein, conserved	565.078	1.15385	0.163466	7.05866	1.68119e-12	4.30911e-11
Tb927_10_v5.snoRNA.0101	Tb927_10_v5.snoRNA.0101.1	unspecified product	183.248	1.15351	0.251992	4.57756	4.70432e-06	3.58206e-05
Tb927.11.4680	Tb927.11.4680:mRNA	SURF1 family, putative	1564.8	1.14578	0.154827	7.40038	1.35794e-13	4.11435e-12
Tb927.10.15410	Tb927.10.15410:mRNA	glycosomal malate dehydrogenase	3498.82	1.14569	0.229198	4.99867	5.77281e-07	5.45568e-06
Tb927.11.7490	Tb927.11.7490:mRNA	Protein of unknown function (DUF423), putative	1001.8	1.14032	0.147016	7.75641	8.73653e-15	3.07902e-13
Tb927.9.12320	Tb927.9.12320:mRNA	cystathione gamma lyase, putative	4565.56	1.14004	0.184263	6.18702	6.13132e-10	1.05479e-08
Tb927.5.150	Tb927.5.150:mRNA	hypothetical protein, conserved	223.156	1.13144	0.253304	4.46672	7.9429e-06	5.74629e-05
Tb927.11.9980	Tb927.11.9980:mRNA	2-oxoglutarate dehydrogenase E1 component, putative	10499.6	1.12914	0.199999	5.64572	1.64493e-08	2.1627e-07
Tb10.NT.73	Tb10.NT.73:ncRNA	Noncoding RNA, putative	111.658	1.12782	0.269529	4.1844	2.85916e-05	0.000177729
Tb9.NT.6	Tb9.NT.6:ncRNA	Noncoding RNA, putative	83.4425	1.11757	0.288197	3.87779	0.000105411	0.000560758
Tb927.8.930	Tb927.8.930:mRNA	hypothetical protein	1400.96	1.11626	0.159789	6.98586	2.83117e-12	6.99182e-11
Tb927.10.9620	Tb927.10.9620:mRNA	NADH-ubiquinone oxidoreductase c	253.057	1.11502	0.258417	4.31483	1.59726e-05	0.000105754
Tb927.8.7350	Tb927.8.7350:mRNA	trans-sialidase, putative	268.583	1.11496	0.168889	6.60173	4.0638e-11	8.45237e-10
Tb927.9.720	Tb927.9.720:mRNA	hypothetical protein, conserved	325.394	1.11457	0.203994	5.46377	4.66122e-08	5.6323e-07
Tb927.1.110	Tb927.1.110:mRNA	hypothetical protein, conserved	4.02196	1.113	1.46195	0.761309	0.446473	0.580391
Tb8.NT.41	Tb8.NT.41:ncRNA	Noncoding RNA, putative	49.9384	1.10705	0.409731	2.7019	0.00689446	0.0204856
Tb927.9.4500	Tb927.9.4500:mRNA	heat shock protein, putative	19518.6	1.10397	0.1848	5.97384	2.31727e-09	3.57996e-08
Tb927.10.4280	Tb927.10.4280:mRNA	ubiquinol-cytochrome c reductase complex 14 kda protein	611.123	1.0996	0.191884	5.73054	1.00112e-08	1.37131e-07
Tb927.11.4990	Tb927.11.4990:mRNA	kinetoplastid-specific phospho-protein phosphatase, putative	1919.24	1.09895	0.110709	9.92647	3.19361e-23	3.4855e-21
Tb927.8.7530	Tb927.8.7530:mRNA	3,2-trans-enoyl-CoA isomerase, mitochondrial precursor, putative	2028.64	1.09587	0.120967	9.05929	1.31297e-19	8.88445e-18
Tb927.7.6850	Tb927.7.6850:mRNA	trans-sialidase	1750.91	1.09357	0.184902	5.91435	3.33194e-09	4.98073e-08
Tb927.7.5420	Tb927.7.5420:mRNA	hypothetical protein, conserved	1156.39	1.09344	0.136186	8.02901	9.8259e-16	3.86561e-14
Tb927.3.1360	Tb927.3.1360:mRNA	cytosine-specific DNA methylase, putative	1973.83	1.09249	0.120154	9.09244	9.68389e-20	6.65973e-18
Tb927.7.6330	Tb927.7.6330:mRNA	hypothetical protein	234.724	1.09203	0.270699	4.03412	5.48077e-05	0.000317703
Tb927.3.1730	Tb927.3.1730:mRNA	hypothetical protein, conserved	1599.95	1.08883	0.103599	10.51	7.77092e-26	1.21346e-23
Tb927.8.7650	Tb927.8.7650:mRNA	amino acid transporter, putative	3105.62	1.08714	0.155392	6.99611	2.63166e-12	6.58667e-11
Tb927.3.2920	Tb927.3.2920:mRNA	hypothetical protein, conserved	525.56	1.0867	0.145431	7.47226	7.88296e-14	2.46191e-12
Tb927.3.860	Tb927.3.860:mRNA	Acyl carrier protein, mitochondrial	5130.62	1.08344	0.148988	7.27199	3.54224e-13	1.01278e-11
Tb927.8.1383	Tb927.8.1383:rRNA	M5 ribosomal RNA	6.85856	1.07888	0.970366	1.11182	0.266214	0.395097
Tb927.3.945	Tb927.3.945:mRNA	hypothetical protein	1406.94	1.07825	0.117121	9.20624	3.37748e-20	2.44867e-18
Tb927.3.970	Tb927.3.970:mRNA	Mitoribosomal SSU assembly factor 21	1889.68	1.07461	0.14667	7.32669	2.35912e-13	6.85952e-12
Tb927.9.15580	Tb927.9.15580:mRNA	BARP protein	252.832	1.07394	0.251789	4.26524	1.9969e-05	0.000129017
Tb927_10_v5.snoRNA.0103	Tb927_10_v5.snoRNA.0103.1	unspecified product	282.868	1.07392	0.238515	4.50251	6.7157e-06	4.93587e-05
Tb927.8.7670	Tb927.8.7670:mRNA	amino acid transporter, putative	1705.51	1.0738	0.151461	7.08956	1.34538e-12	3.49249e-11
Tb927.4.3520	Tb927.4.3520:mRNA	Amastin surface glycoprotein, putative	1193.48	1.07057	0.271501	3.94316	8.04133e-05	0.000443103
Tb927.9.8500	Tb927.9.8500:mRNA	hypothetical protein	1247.6	1.06703	0.173331	6.15602	7.45955e-10	1.25771e-08
Tb927.10.11280	Tb927.10.11280:mRNA	hypothetical protein	81.9146	1.06379	0.420768	2.52821	0.0114645	0.0313736
Tb11.v5.1047	Tb11.v5.1047.1	variant surface glycoprotein (VSG, atypical), putative	14.6348	1.05968	0.754953	1.40364	0.160426	0.269589
Tb11.v5.0235	Tb11.v5.0235.1	hypothetical protein, conserved	417.144	1.05947	0.228367	4.63932	3.49559e-06	2.76303e-05
Tb927.11.16730	Tb927.11.16730:mRNA	dihydrolipoyl dehydrogenase	8248.39	1.05924	0.11301	9.37304	7.0471e-21	5.50216e-19
Tb927.10.12780	Tb927.10.12780:mRNA	Zinc finger CCCH domain-containing protein 37	301.336	1.05703	0.232142	4.55339	5.27883e-06	3.96925e-05
Tb927.7.6340	Tb927.7.6340:mRNA	hypothetical protein, conserved	931.808	1.05032	0.198903	5.28058	1.28777e-07	1.42851e-06
Tb8.NT.97	Tb8.NT.97:ncRNA	Noncoding RNA, putative	40.5254	1.04865	0.46176	2.27097	0.0231486	0.0563179
Tb927.10.2560	Tb927.10.2560:mRNA	mitochondrial malate dehydrogenase	3319.96	1.04648	0.16016	6.53398	6.40466e-11	1.28983e-09
Tb927.1.1470	Tb927.1.1470:mRNA	conserved protein, unknown function	261.845	1.04631	0.175883	5.9489	2.69955e-09	4.108e-08
Tb927.9.5900	Tb927.9.5900:mRNA	glutamate dehydrogenase	6439.06	1.04441	0.170853	6.11292	9.78254e-10	1.59379e-08
Tb927.7.2180	Tb927.7.2180.1	T. brucei spp.-specific protein, putative	1229.88	1.04261	0.132068	7.89451	2.91459e-15	1.09163e-13
Tb927.7.4390	Tb927.7.4390:mRNA	threonine synthase, putative	3020.08	1.04122	0.190109	5.47695	4.32713e-08	5.25993e-07
Tb927.7.2680	Tb927.7.2680:mRNA	zinc finger protein family member, putative	1239.76	1.03916	0.160083	6.49137	8.50607e-11	1.66995e-09
Tb11.v5.0879	Tb11.v5.0879.1	variant surface glycoprotein (VSG), putative	281.067	1.03757	0.198332	5.23147	1.6817e-07	1.80055e-06
Tb927.10.3850	Tb927.10.3850:mRNA	hypothetical protein, conserved	678.055	1.03341	0.134946	7.658	1.88847e-14	6.4107e-13
Tb927.11.7320	Tb927.11.7320:mRNA	dual specificity phopshatase, putative	367.029	1.03058	0.181302	5.68436	1.31307e-08	1.76292e-07
Tb927.4.4815	Tb927.4.4815:mRNA	hypothetical protein	872.812	1.02665	0.140803	7.29143	3.06679e-13	8.84315e-12
Tb927.3.1250	Tb927.3.1250:mRNA	DNA-directed RNA polymerase I subunit RPB10	1373.27	1.02501	0.124193	8.2534	1.53955e-16	6.7941e-15
Tb927.3.950	Tb927.3.950:mRNA	2OG-Fe(II) oxygenase superfamily, putative	2923.36	1.02289	0.123812	8.2616	1.43729e-16	6.37054e-15
Tb11.v5.1054	Tb11.v5.1054.1	nucleobase/nucleoside transporter 8.1, putative	628.974	1.0226	0.155805	6.56331	5.26261e-11	1.07692e-09
Tb927.4.5400	Tb927.4.5400:mRNA	variant surface glycoprotein (VSG, atypical), putative	7.59604	1.0196	0.842569	1.21011	0.226235	0.350257
Tb11.v5.0238	Tb11.v5.0238.1	Kinesin associated protein, putative	736.324	1.01868	0.165313	6.16214	7.17686e-10	1.21582e-08
Tb927.11.7810	Tb927.11.7810:mRNA	hypothetical protein	72.2051	1.01853	0.362756	2.80775	0.00498883	0.0155997
Tb927.3.1750	Tb927.3.1750:mRNA	Mad2-like HORMA domain containing protein	556.752	1.01663	0.134547	7.55594	4.15846e-14	1.34851e-12
Tb927.3.1610	Tb927.3.1610:mRNA	CMGC/CLK family protein kinase, putative	1831.39	1.01552	0.0933313	10.8808	1.42374e-27	2.44932e-25
Tb927.4.1400	Tb927.4.1400:mRNA	vacuolar transport protein 4A, putative	1045.13	1.01419	0.159309	6.36619	1.93786e-10	3.56974e-09
Tb11.v5.1049	Tb11.v5.1049.1	nucleobase/nucleoside transporter 8.1, putative	433.287	1.01376	0.173658	5.83767	5.29364e-09	7.69116e-08
Tb927.3.2370	Tb927.3.2370:mRNA	hypothetical protein, conserved	1007.15	1.01216	0.12832	7.88776	3.07662e-15	1.13339e-13
Tb927.10.8730	Tb927.10.8730:mRNA	ABC1 family, putative	485.995	1.01133	0.155875	6.48811	8.69209e-11	1.70318e-09
Tb927.9.10340	Tb927.9.10340:mRNA	Polyamine transporter 1, putative	1015.24	1.00984	0.127584	7.91507	2.47123e-15	9.35931e-14
Tb927.11.6890	Tb927.11.6890:mRNA	DNA repair and recombination helicase protein PIF1	1382.05	1.00946	0.119533	8.44505	3.03917e-17	1.51959e-15
Tb927.11.11750	Tb927.11.11750.1	membrane-bound acid phosphatase, putative	2130.53	1.00658	0.17659	5.70011	1.1973e-08	1.61819e-07
Tb927.3.1350	Tb927.3.1350:mRNA	hypothetical protein, conserved	1803.23	1.00647	0.121787	8.26418	1.40662e-16	6.26193e-15
Tb927.7.1700	Tb927.7.1700:mRNA	hypothetical protein, conserved	896.536	1.00533	0.208923	4.81195	1.49465e-06	1.27485e-05
Tb927.3.2360	Tb927.3.2360:mRNA	hypothetical protein, conserved	1223.8	1.00451	0.155209	6.47198	9.67244e-11	1.86291e-09
Tb927.10.2360	Tb927.10.2360:mRNA	hypothetical protein	822.667	1.00406	0.229721	4.37076	1.23816e-05	8.44576e-05
Tb927.2.4680	Tb927.2.4680:mRNA	hypothetical protein, conserved	583.065	1.00133	0.145925	6.86194	6.79313e-12	1.59978e-10
Tb927.10.8050	Tb927.10.8050:mRNA	TFIIF-stimulated CTD phosphatase, putative	1141.87	1.00101	0.218354	4.58434	4.55432e-06	3.47567e-05
Tb927.10.7410	Tb927.10.7410:mRNA	succinyl-CoA ligase [GDP-forming] beta-chain, putative	15078.1	0.99951	0.0949525	10.5264	6.5272e-26	1.03517e-23
Tb927.8.4490	Tb927.8.4490:mRNA	hypothetical protein	724.382	0.993732	0.176282	5.63717	1.72863e-08	2.26395e-07
Tb927.1.2160	Tb927.1.2160:mRNA	Small kinetoplastid calpain-related protein 1-5	357.368	0.989071	0.192868	5.12821	2.92502e-07	2.96297e-06
Tb927.3.1970	Tb927.3.1970:mRNA	phosphopantothenoylcysteine synthetase, putative	895.352	0.987761	0.111179	8.88446	6.42325e-19	3.95127e-17
Tb927.3.2160	Tb927.3.2160:mRNA	Rieske-like [2Fe-2S] domain containing protein, putative	1364.81	0.985253	0.120458	8.17925	2.85618e-16	1.21298e-14
Tb927.8.3400	Tb927.8.3400:mRNA	palmitoyl acyltransferase 12, putative	914.31	0.982829	0.116783	8.41586	3.90016e-17	1.92815e-15
Tb927.4.2410	Tb927.4.2410:mRNA	Glycosyl hydrolase family 65 central catalytic domain/Haloacid dehalogenase-like hydrolase, putative	1430.41	0.982729	0.131352	7.48163	7.34062e-14	2.30673e-12
Tb11.v5.1043	Tb11.v5.1043.1	nucleobase/nucleoside transporter 8.1, putative	763.423	0.981559	0.156006	6.29179	3.13834e-10	5.59827e-09
Tb927.10.6730	Tb927.10.6730:mRNA	Plasma-membrane choline transporter, putative	4900.21	0.980748	0.1776	5.52223	3.34728e-08	4.15849e-07
Tb927.10.11630	Tb927.10.11630:mRNA	PSP1 C-terminal conserved region, putative	1209.56	0.977416	0.133248	7.33531	2.21205e-13	6.45183e-12
Tb927.10.7700	Tb927.10.7700:mRNA	ATP-binding cassette protein subfamily G	1994.58	0.973366	0.123946	7.85313	4.05767e-15	1.46567e-13
Tb927.11.11680	Tb927.11.11680:mRNA	2-oxoglutarate dehydrogenase E2 component, putative	11824	0.972647	0.172937	5.6243	1.86263e-08	2.4238e-07
Tb927.10.3490	Tb927.10.3490:mRNA	kinetoplastid-specific dual specificity phosphatase, putative	3797.66	0.970861	0.230232	4.21687	2.47714e-05	0.000156511
Tb11.v5.0785	Tb11.v5.0785.1	variant surface glycoprotein (VSG), putative	210.881	0.96995	0.20048	4.83813	1.31067e-06	1.13027e-05
Tb927.9.8160	Tb927.9.8160:mRNA	chaperone protein DnaJ, putative	2379.98	0.969539	0.103357	9.38047	6.56809e-21	5.16791e-19
Tb927.11.7500	Tb927.11.7500:mRNA	Protein of unknown function (DUF423), putative	787.174	0.9674	0.125648	7.69932	1.36794e-14	4.755e-13
Tb927.10.9080	Tb927.10.9080:mRNA	pteridine transporter, putative	5230.9	0.965686	0.118156	8.17295	3.00931e-16	1.27269e-14
Tb927.10.12850	Tb927.10.12850:mRNA	ttaggg binding factor	39200.6	0.965509	0.408277	2.36483	0.0180381	0.0457832
Tb927.4.3290	Tb927.4.3290:mRNA	Trypanosomal VSG domain containing protein, putative	2.76883	0.961933	1.9033	0.505403	0.613276	0.724159
Tb927.9.2320	Tb927.9.2320:mRNA	methyltransferase domain containing protein, putative	420.796	0.960533	0.155357	6.18274	6.29992e-10	1.08197e-08
Tb927.3.700	Tb927.3.700:mRNA	hypothetical protein, conserved	292.733	0.959195	0.19802	4.84392	1.273e-06	1.10153e-05
Tb927.3.1100	Tb927.3.1100:mRNA	exonuclease, putative	1015.98	0.957812	0.143573	6.67124	2.53657e-11	5.4896e-10
Tb927_09_v4.snoRNA.0015	Tb927_09_v4.snoRNA.0015:snoRNA	H/ACA-like snoRNA	10.9776	0.956526	0.819523	1.16718	0.24314	0.370051
Tb927.4.2090	Tb927.4.2090:mRNA	hypothetical protein	13.7662	0.956283	0.727375	1.3147	0.18861	0.30591
Tb927.10.6630	Tb927.10.6630:mRNA	ATP-dependent RNA helicase DBP2A, putative	2693.15	0.956025	0.177137	5.39709	6.77299e-08	7.94749e-07
Tb927.8.5350	Tb927.8.5350:mRNA	Flagellum attachment zone protein 38	363.827	0.953421	0.190257	5.01123	5.40843e-07	5.14485e-06
Tb927.8.7660	Tb927.8.7660:pseudogenic_transcript	amino acid transporter (pseudogene), putative	1704.17	0.953322	0.207442	4.5956	4.31502e-06	3.30796e-05
Tb927.3.1130	Tb927.3.1130:mRNA	DNA polymerase delta subunit 2, putative	1939.76	0.951065	0.1116	8.52207	1.56726e-17	8.30457e-16
Tb927.9.6960	Tb927.9.6960:mRNA	hypothetical protein, conserved	342.107	0.949756	0.174542	5.44143	5.28549e-08	6.32383e-07
Tb927.9.15540	Tb927.9.15540:mRNA	BARP protein	157.175	0.948606	0.228197	4.15696	3.22515e-05	0.000197796
Tb927.11.2500	Tb927.11.2500:mRNA	Metallocarboxypeptidase 1	3616.79	0.947716	0.177701	5.33319	9.65013e-08	1.10303e-06
Tb927.11.11800	Tb927.11.11800:mRNA	DNA repair and recombination helicase protein PIF3	1887.89	0.946727	0.0962542	9.8357	7.90201e-23	8.02054e-21
Tb927.10.12840	Tb927.10.12840:mRNA	mitochondrial carrier protein	4233.9	0.945939	0.104808	9.02545	1.78965e-19	1.20298e-17
Tb927.3.1270	Tb927.3.1270:mRNA	PRP38 family, putative	1799.04	0.943584	0.111129	8.49091	2.05019e-17	1.04632e-15
Tb927.11.1450	Tb927.11.1450:mRNA	2-oxoglutarate dehydrogenase E1 component, putative	15808.4	0.942429	0.171007	5.51104	3.5671e-08	4.39928e-07
Tb927.9.2380	Tb927.9.2380:tRNA	tRNA Selenocysteine	10.0598	0.940842	0.769802	1.22219	0.221637	0.344899
Tb927.9.4207	Tb927.9.4207:ncRNA	Noncoding RNA, putative	63.9793	0.940358	0.332525	2.82793	0.00468496	0.0148046
Tb927.11.15530	Tb927.11.15530:mRNA	C-14 sterol reductase, putative	1244.66	0.93944	0.139929	6.71372	1.89727e-11	4.20466e-10
Tb927.7.170	Tb927.7.170:mRNA	expression site-associated gene 9 (ESAG9) protein, putative	2799.09	0.938889	0.187624	5.0041	5.61237e-07	5.31891e-06
Tb927.3.2100	Tb927.3.2100:mRNA	hypothetical protein, conserved	3204.14	0.938705	0.146509	6.40717	1.48248e-10	2.78652e-09
Tb927.11.16200	Tb927.11.16200:mRNA	cytoskeleton-associated protein 17	1678.67	0.9379	0.188765	4.96861	6.7433e-07	6.26208e-06
Tb927.10.5220	Tb927.10.5220:mRNA	hypothetical protein, conserved	421.959	0.937684	0.173015	5.41968	5.97073e-08	7.04685e-07
Tb11.v5.0928	Tb11.v5.0928.1	variant surface glycoprotein (VSG), putative	1.84201	0.93716	1.82911	0.512359	0.6084	0.720231
Tb927.10.5190	Tb927.10.5190:mRNA	Kinesin associated protein, putative	709.812	0.937131	0.123983	7.55856	4.07543e-14	1.33008e-12
Tb11.v5.0592	Tb11.v5.0592.1	variant surface glycoprotein (VSG), putative	9.10358	0.936585	0.799404	1.1716	0.241356	0.368054
Tb927.5.2325	Tb927.5.2325:mRNA	hypothetical protein	1065.05	0.936578	0.134494	6.96373	3.31382e-12	8.12445e-11
Tb927.10.2350	Tb927.10.2350:mRNA	pyruvate dehydrogenase complex E3 binding protein, putative	1953.25	0.936405	0.168385	5.56111	2.68069e-08	3.3758e-07
Tb927.11.14790	Tb927.11.14790.2:mRNA	DNA repair and recombination helicase protein PIF4	1489.66	0.935922	0.106577	8.78169	1.61039e-18	9.55876e-17
Tb927.11.14790	Tb927.11.14790.1:mRNA	DNA repair and recombination helicase protein PIF4	1487.18	0.935136	0.107124	8.72947	2.5587e-18	1.49258e-16
Tb927.7.5550	Tb927.7.5550.1:mRNA	TLD, putative	1014.32	0.934819	0.157022	5.95344	2.62557e-09	4.0069e-08
Tb927.1.1580	Tb927.1.1580:mRNA	electron transport protein SCO1/2, putative	674.113	0.934369	0.154119	6.06266	1.33887e-09	2.15024e-08
Tb927.3.1330	Tb927.3.1330:mRNA	hypothetical protein, conserved	2990.19	0.931953	0.111126	8.38644	5.01099e-17	2.39913e-15
Tb927.9.7040	Tb927.9.7040:mRNA	hypothetical protein, conserved	1285.97	0.931899	0.122277	7.6212	2.51338e-14	8.4194e-13
Tb927.8.6120	Tb927.8.6120:mRNA	hypothetical protein, conserved	1346.05	0.931843	0.123347	7.55467	4.19931e-14	1.35742e-12
Tb927.8.500	Tb927.8.500:mRNA	hypothetical protein	40.0574	0.931481	0.361748	2.57495	0.0100256	0.0281415
Tb927.5.3040	Tb927.5.3040:mRNA	MIX protein	718.57	0.930315	0.111848	8.31766	8.97152e-17	4.08345e-15
Tb927.5.2160	Tb927.5.2160:mRNA	conserved protein	704.439	0.92933	0.176663	5.26047	1.4369e-07	1.56823e-06
Tb11.NT.179	Tb11.NT.179:ncRNA	Noncoding RNA, putative	39.7985	0.924468	0.402636	2.29604	0.0216737	0.0533953
Tb927.4.4880	Tb927.4.4880:mRNA	RING-variant domain containing protein, putative	6880.25	0.924434	0.176119	5.2489	1.53008e-07	1.65216e-06
Tb927.11.5720	Tb927.11.5720:mRNA	hypothetical protein, conserved	1757.48	0.922472	0.111051	8.30671	9.83917e-17	4.45837e-15
Tb927.4.4020	Tb927.4.4020:mRNA	Ornithine/histidine transporter AAT2-4	3826.56	0.921557	0.159856	5.76491	8.17004e-09	1.14539e-07
Tb927.7.6660	Tb927.7.6660:mRNA	chaperone protein DnaJ, putative	597.167	0.91968	0.134312	6.84735	7.52306e-12	1.74735e-10
Tb927.3.990	Tb927.3.990:mRNA	hypothetical protein, conserved	1751.88	0.918945	0.142524	6.44767	1.13585e-10	2.17526e-09
Tb927.5.740	Tb927.5.740:mRNA	hypothetical protein, conserved	1250.71	0.916321	0.141115	6.49343	8.39036e-11	1.65363e-09
Tb927.7.5550	Tb927.7.5550.2:mRNA	TLD, putative	1129.2	0.914824	0.154322	5.92801	3.06635e-09	4.63146e-08
Tb927.3.1910	Tb927.3.1910:mRNA	Histone RNA hairpin-binding protein RNA-binding domain containing protein, putative	919.634	0.914676	0.149168	6.13186	8.68571e-10	1.44288e-08
Tb927.11.15410	Tb927.11.15410:mRNA	hypothetical protein, conserved	251.147	0.912159	0.236525	3.8565	0.00011502	0.000607102
Tb927.11.5330	Tb927.11.5330:mRNA	hypothetical protein, conserved	1420.66	0.91042	0.132907	6.85003	7.38339e-12	1.72279e-10
Tb927.9.10880	Tb927.9.10880:mRNA	hypothetical protein, conserved	688.128	0.909634	0.122057	7.45254	9.15576e-14	2.83326e-12
Tb11.v5.0613	Tb11.v5.0613.1	NADH-dependent fumarate reductase, putative	1913.67	0.906464	0.13363	6.78339	1.17389e-11	2.68961e-10
Tb927.4.5060	Tb927.4.5060:mRNA	hypothetical protein	808.617	0.905131	0.168285	5.37855	7.50883e-08	8.7302e-07
Tb927.10.15790	Tb927.10.15790:mRNA	cytochrome c oxidase assembly protein COX19, putative	324.523	0.903401	0.190458	4.7433	2.10264e-06	1.74503e-05
Tb927.6.860	Tb927.6.860:mRNA	hypothetical protein	834.19	0.902342	0.127718	7.0651	1.60502e-12	4.1243e-11
Tb927.8.6340	Tb927.8.6340:mRNA	CYC2-like cyclin, putative	647.4	0.901417	0.225685	3.99414	6.49291e-05	0.000367148
Tb927.1.4420	Tb927.1.4420:mRNA	ABC transporter, putative	2031.02	0.901243	0.128824	6.99595	2.63467e-12	6.58667e-11
Tb927.3.1690	Tb927.3.1690:mRNA	Mitochondrial ATP synthase subunit, putative	1874.5	0.900703	0.1027	8.77021	1.7834e-18	1.05241e-16
Tb11.v5.0302	Tb11.v5.0302.1	hypothetical protein, conserved	876.065	0.899421	0.131123	6.85939	6.9157e-12	1.62487e-10
Tb927.5.1710	Tb927.5.1710:mRNA	ATP synthase F1 subunit p18, mitochondrial	2900.95	0.894167	0.125478	7.12606	1.03281e-12	2.7322e-11
Tb927.8.950	Tb927.8.950:mRNA	hypothetical protein	2053.21	0.894085	0.14326	6.241	4.34791e-10	7.58269e-09
Tb11.v5.0361	Tb11.v5.0361.1	Variant Surface Glycoprotein, putative	5.31838	0.893142	1.21253	0.736593	0.46137	0.594277
Tb927.10.660	Tb927.10.660:mRNA	2-oxoisovalerate dehydrogenase alpha subunit, putative	605.917	0.891557	0.130031	6.85651	7.05624e-12	1.65406e-10
Tb927.10.7220	Tb927.10.7220:mRNA	hypothetical protein, conserved	1037.39	0.891392	0.11413	7.81035	5.70277e-15	2.02389e-13
Tb927_10_v5.snoRNA.0100	Tb927_10_v5.snoRNA.0100.1	unspecified product	259.94	0.891167	0.222698	4.00169	6.28929e-05	0.000356809
Tb9.NT.34	Tb9.NT.34:ncRNA	Noncoding RNA, putative	296.25	0.891083	0.225876	3.94501	7.9798e-05	0.000440909
Tb927.11.10530	Tb927.11.10530:mRNA	hypothetical protein, conserved	512.527	0.890615	0.137476	6.47835	9.2729e-11	1.80216e-09
Tb927.3.3630	Tb927.3.3630:mRNA	Elongation factor Ts, mitochondrial, putative	725.633	0.89048	0.141237	6.30486	2.88446e-10	5.17266e-09
Tb927.3.1830	Tb927.3.1830:mRNA	hypothetical protein, conserved	1144.26	0.888241	0.13711	6.4783	9.27632e-11	1.80216e-09
Tb927.10.3360	Tb927.10.3360:mRNA	hypothetical protein, conserved	798.803	0.886166	0.11862	7.47065	7.97996e-14	2.48456e-12
Tb927.4.4990	Tb927.4.4990:mRNA	ubiquinol-cytochrome c reductase, putative	462.286	0.885622	0.231492	3.82571	0.000130396	0.000679425
Tb927.9.13580	Tb927.9.13580:mRNA	hypothetical protein, conserved	1233.24	0.884199	0.161491	5.47523	4.36931e-08	5.29851e-07
Tb927.11.10140	Tb927.11.10140:mRNA	hypothetical protein, conserved	869.59	0.883366	0.122999	7.1819	6.87513e-13	1.86584e-11
Tb11.v5.0452	Tb11.v5.0452.1	GTPase activating protein, putative	440.801	0.881733	0.142818	6.17381	6.66621e-10	1.13527e-08
Tb927.11.5670	Tb927.11.5670:mRNA	Mnd1 family, putative	658.104	0.881349	0.153304	5.74901	8.97654e-09	1.23877e-07
Tb927.11.16575	Tb927.11.16575:mRNA	hypothetical protein	467.683	0.880734	0.132046	6.6699	2.55974e-11	5.52795e-10
Tb927.9.6620	Tb927.9.6620:mRNA	hypothetical protein, conserved	725.184	0.878868	0.143987	6.10378	1.0359e-09	1.67693e-08
Tb927.9.16360	Tb927.9.16360:pseudogenic_transcript	variant surface glycoprotein (VSG, pseudogene), putative	1.74862	0.878161	1.70789	0.51418	0.607126	0.71931
Tb927.11.10370	Tb927.11.10370:mRNA	glycosyl hydrolase-like protein	3069.5	0.876576	0.109321	8.01836	1.07169e-15	4.19985e-14
Tb927.4.3930	Tb927.4.3930:mRNA	amino acid transporter, putative	4508.85	0.875074	0.125892	6.95097	3.62774e-12	8.85134e-11
Tb927.3.1640	Tb927.3.1640:mRNA	hypothetical protein	224.267	0.874529	0.205468	4.25627	2.07863e-05	0.000133956
Tb927.8.4750	Tb927.8.4750:pseudogenic_transcript	amino acid transporter, truncated	1551.13	0.874316	0.146346	5.97429	2.31093e-09	3.57996e-08
Tb927.11.5050	Tb927.11.5050:mRNA	fumarate hydratase, class I	2175.34	0.873962	0.126464	6.91075	4.82087e-12	1.15678e-10
Tb927.1.4100	Tb927.1.4100:mRNA	cytochrome oxidase subunit IV	2673.41	0.873754	0.098286	8.88992	6.11553e-19	3.80814e-17
Tb927.2.3370	Tb927.2.3370:mRNA	UDP-Gal or UDP-GlcNAc-dependent glycosyltransferase, putative	2394.02	0.873592	0.201821	4.32855	1.50093e-05	9.9898e-05
Tb11.NT.27	Tb11.NT.27:ncRNA	Noncoding RNA, putative	221.501	0.873363	0.217904	4.00802	6.123e-05	0.000348953
Tb927.10.12370	Tb927.10.12370:mRNA	gamma-glutamylcysteine synthetase	1748.78	0.87189	0.104819	8.31806	8.94141e-17	4.08345e-15
Tb927.10.6190	Tb927.10.6190:mRNA	aldehyde dehydrogenase, putative	1892.99	0.871357	0.110574	7.88033	3.26516e-15	1.19644e-13
Tb11.NT.94	Tb11.NT.94:ncRNA	Noncoding RNA, putative	5.32031	0.870643	0.984715	0.884158	0.376611	0.509942
Tb9.NT.68	Tb9.NT.68:ncRNA	Noncoding RNA, putative	43.0006	0.869661	0.348091	2.49837	0.0124765	0.0337607
Tb927.11.5760	Tb927.11.5760:mRNA	hypothetical protein, conserved	570.874	0.869204	0.191409	4.54107	5.59689e-06	4.18324e-05
Tb927.9.15600	Tb927.9.15600:mRNA	BARP protein	281.921	0.867706	0.185922	4.66705	3.05555e-06	2.44975e-05
Tb927.2.3460	Tb927.2.3460:mRNA	cysteine peptidase, Clan CA, family C51, putative	882.006	0.867099	0.129833	6.67859	2.4125e-11	5.27734e-10
Tb927.3.2150	Tb927.3.2150:mRNA	protein phosphatase 2C, putative	1085.03	0.865864	0.132042	6.5575	5.4716e-11	1.11744e-09
Tb927.7.5950	Tb927.7.5950:mRNA	protein associated with differentiation 3, putative	818.923	0.865336	0.159091	5.43924	5.35094e-08	6.38214e-07
Tb927.8.4720	Tb927.8.4720:mRNA	amino acid transporter, putative	1263.42	0.861739	0.152571	5.64811	1.62222e-08	2.13838e-07
Tb927.1.4700	Tb927.1.4700:mRNA	hypothetical protein, conserved	821.06	0.860882	0.137786	6.24797	4.1582e-10	7.27685e-09
Tb927.3.1020	Tb927.3.1020:mRNA	Flagellum attachment zone protein 13	1402.68	0.860514	0.0977408	8.80404	1.3198e-18	7.87998e-17
Tb927.3.1570	Tb927.3.1570:mRNA	Lapatinib-binding protein kinase 3	1453.1	0.860119	0.124533	6.90674	4.95906e-12	1.18434e-10
Tb927.3.1810	Tb927.3.1810:mRNA	hypothetical protein, conserved	1127.13	0.859838	0.149186	5.76353	8.2371e-09	1.15319e-07
Tb927.4.3340	Tb927.4.3340:mRNA	hypothetical protein, conserved	768.357	0.857715	0.193984	4.42158	9.79827e-06	6.86826e-05
Tb927.3.2130	Tb927.3.2130:mRNA	RNA pseudouridylate synthase, putative	1709.87	0.857153	0.133512	6.42005	1.36227e-10	2.58934e-09
Tb927.8.4730	Tb927.8.4730:mRNA	amino acid transporter, putative	965.867	0.857083	0.155065	5.52723	3.25323e-08	4.05157e-07
Tb927.8.6350	Tb927.8.6350:mRNA	CYC2-like cyclin, putative	1659.7	0.85707	0.108533	7.89686	2.86028e-15	1.07525e-13
Tb927.3.790	Tb927.3.790:mRNA	zinc finger CCCH domain-containing protein 6, putative	899.005	0.856676	0.129063	6.63765	3.18724e-11	6.76789e-10
Tb927.9.11840	Tb927.9.11840:mRNA	pre-rRNA-processing protein PNO1, putative	1522.89	0.856325	0.173063	4.94806	7.4958e-07	6.87284e-06
Tb927.3.940	Tb927.3.940:mRNA	Complex 1 protein (LYR family), putative	888.469	0.856126	0.108542	7.88754	3.08193e-15	1.13339e-13
Tb927.4.4940	Tb927.4.4940:mRNA	SUMO-interacting motif-containing protein	1478.5	0.855842	0.118176	7.24213	4.41702e-13	1.24882e-11
Tb927.11.180	Tb927.11.180:mRNA	electron transfer flavoprotein, putative	1246.2	0.854703	0.158799	5.3823	7.35402e-08	8.57969e-07
Tb927.11.14960	Tb927.11.14960:mRNA	pumilio/PUF RNA binding protein 7, putative	2051.66	0.854664	0.0926128	9.22836	2.74797e-20	2.02116e-18
Tb927.10.3300	Tb927.10.3300:mRNA	Domain of unknown function (DUF4206), putative	876.817	0.854178	0.168917	5.05678	4.26397e-07	4.15747e-06
Tb927.3.1580	Tb927.3.1580:mRNA	hypothetical protein, conserved	1511.93	0.849115	0.0981322	8.65277	5.02637e-18	2.86616e-16
Tb927.10.2750	Tb927.10.2750:mRNA	deoxyhypusine synthase	2354.75	0.847292	0.10739	7.88986	3.02524e-15	1.12137e-13
Tb927.10.5490	Tb927.10.5490:mRNA	predicted HORMA domain protein	1256.42	0.84599	0.115313	7.33648	2.19292e-13	6.41446e-12
Tb927.3.370	Tb927.3.370:mRNA	variant surface glycoprotein (VSG, atypical), putative	30.9585	0.844281	0.778195	1.08492	0.277956	0.407695
Tb11.v5.0563	Tb11.v5.0563.1	periodic tryptophan protein 2, putative	591.656	0.843627	0.163636	5.1555	2.52954e-07	2.61188e-06
Tb927.11.14700	Tb927.11.14700:mRNA	hypothetical protein, conserved	1219.22	0.842854	0.106034	7.94889	1.8819e-15	7.18092e-14
Tb927.8.2570	Tb927.8.2570:mRNA	hypothetical protein, conserved	2785.43	0.839326	0.0939727	8.9316	4.199e-19	2.66374e-17
Tb927.9.4310	Tb927.9.4310:mRNA	tricarboxylate carrier, putative	1438.81	0.839189	0.139632	6.01002	1.85498e-09	2.92816e-08
Tb927.10.12750	Tb927.10.12750:mRNA	hypothetical protein	259.688	0.838214	0.185912	4.50867	6.52351e-06	4.80505e-05
Tb927.9.9300	Tb927.9.9300:mRNA	hypothetical protein, conserved	3076.66	0.835712	0.100209	8.33973	7.44616e-17	3.43539e-15
Tb927.9.2290	Tb927.9.2290:mRNA	hypothetical protein, conserved	1457.52	0.834633	0.119469	6.98621	2.82414e-12	6.99147e-11
Tb927.6.2580	Tb927.6.2580:mRNA	hypothetical protein, conserved	1227.77	0.834513	0.15733	5.30422	1.13157e-07	1.27052e-06
Tb927.6.4990	Tb927.6.4990:mRNA	mitochondrial ATP synthase delta chain	1786.3	0.833969	0.110497	7.54747	4.43804e-14	1.43004e-12
Tb927.9.15630	Tb927.9.15630:mRNA	BARP protein	143.848	0.833316	0.233121	3.57461	0.000350749	0.001608
Tb927.3.2060	Tb927.3.2060:mRNA	STE20-like serine/threonine-protein kinase, putative	2057.97	0.82992	0.109152	7.60331	2.88641e-14	9.6056e-13
Tb927.8.5690	Tb927.8.5690:mRNA	KREPB8	621.741	0.827907	0.129368	6.39964	1.55747e-10	2.91667e-09
Tb927.10.9810	Tb927.10.9810:mRNA	hypothetical protein, conserved	793.333	0.827687	0.16142	5.12754	2.93556e-07	2.97068e-06
Tb927.5.1050	Tb927.5.1050:mRNA	hypothetical protein	1575.11	0.827682	0.145672	5.68183	1.33263e-08	1.78161e-07
Tb927_10_v4.snoRNA.0040:snoRNA	Tb927_10_v4.snoRNA.0040:snoRNA:snoRNA	term	5.9486	0.827204	0.971355	0.851598	0.394437	0.528032
Tb927.10.9320	Tb927.10.9320:mRNA	hypothetical protein, conserved	300.389	0.826068	0.198253	4.16674	3.08984e-05	0.000190072
Tb927.3.750	Tb927.3.750:mRNA	SET domain containing protein, putative	1248.6	0.825755	0.100218	8.23963	1.72744e-16	7.49297e-15
Tb927.10.9550	Tb927.10.9550:mRNA	hypothetical protein	50.4121	0.825532	0.460026	1.79453	0.0727281	0.143587
Tb927.8.7600	Tb927.8.7600:mRNA	amino acid transporter, putative	1601.25	0.823581	0.205619	4.00538	6.19184e-05	0.000352074
Tb927.9.4227	Tb927.9.4227:ncRNA	Noncoding RNA, putative	54.8632	0.823537	0.38819	2.12148	0.0338815	0.0773277
Tb927.5.4290	Tb927.5.4290:mRNA	hypothetical protein, conserved	715.623	0.82311	0.136854	6.01453	1.80411e-09	2.8523e-08
Tb927.9.10520	Tb927.9.10520:mRNA	hypothetical protein, conserved	1043.4	0.822753	0.132228	6.22222	4.90179e-10	8.51937e-09
Tb927.3.1650	Tb927.3.1650:mRNA	hypothetical protein	159.844	0.82269	0.22406	3.67174	0.000240903	0.00116714
Tb927.10.11040	Tb927.10.11040:mRNA	hypothetical protein, conserved	1571.35	0.822547	0.112273	7.32633	2.36535e-13	6.85952e-12
Tb927.7.7090	Tb927.7.7090:mRNA	hypothetical protein, conserved	1019.35	0.822384	0.158069	5.2027	1.96415e-07	2.07667e-06
Tb11.v5.0343	Tb11.v5.0343.1	BarP protein, putative	39.2872	0.821392	0.415316	1.97775	0.0479568	0.102498
Tb927.10.9630	Tb927.10.9630:mRNA	hypothetical protein	200.699	0.820214	0.241427	3.39736	0.000680388	0.00285842
Tb927.10.12430	Tb927.10.12430:mRNA	Noc2p family, putative	2189.88	0.819935	0.151249	5.42109	5.92377e-08	7.00322e-07
Tb927.10.12730	Tb927.10.12730:mRNA	hypothetical protein	805.299	0.816795	0.150377	5.43166	5.58316e-08	6.61249e-07
Tb927.8.970	Tb927.8.970:mRNA	hypothetical protein	1926.15	0.814562	0.112974	7.21017	5.5881e-13	1.55395e-11
Tb927.9.2853	Tb927.9.2853.1	hypothetical protein, conserved	150.672	0.812537	0.221523	3.66797	0.000244488	0.00118169
Tb927.8.7340	Tb927.8.7340:mRNA	trans-sialidase, putative	462.9	0.812498	0.14824	5.48095	4.23048e-08	5.15478e-07
Tb927.10.13740	Tb927.10.13740:mRNA	Flagellum attachment zone protein 35	2162.03	0.812448	0.16036	5.06639	4.05431e-07	3.9683e-06
Tb927.7.6300	Tb927.7.6300:mRNA	WD domain, G-beta repeat, putative	168.304	0.812375	0.286451	2.83599	0.00456832	0.0144675
Tb927.6.2780	Tb927.6.2780:mRNA	U3 small nuclear ribonucleoprotein (snRNP), putative	906.244	0.81208	0.117227	6.9274	4.28657e-12	1.03839e-10
Tb927.9.8030	Tb927.9.8030:mRNA	hypothetical protein, conserved	1243.02	0.81153	0.148926	5.44923	5.05886e-08	6.08382e-07
Tb927.8.5110	Tb927.8.5110:mRNA	hypothetical protein, conserved	714.372	0.811389	0.122577	6.61942	3.60603e-11	7.5936e-10
Tb927.9.6310	Tb927.9.6310:mRNA	ABC transporter, putative	3132.68	0.810147	0.153939	5.26277	1.41901e-07	1.55253e-06
Tb11.v5.0598	Tb11.v5.0598.1	GIY-YIG catalytic domain containing protein, putative	1063.16	0.809473	0.148968	5.43386	5.51488e-08	6.5469e-07
Tb927.7.2180	Tb927.7.2180.2	T. brucei spp.-specific protein	1515.93	0.809064	0.121926	6.63571	3.22949e-11	6.84328e-10
Tb927.9.1530	Tb927.9.1530:mRNA	hypothetical protein, conserved	2161.88	0.808706	0.106761	7.57492	3.59352e-14	1.17659e-12
Tb927.3.1410	Tb927.3.1410:mRNA	cytochrome oxidase subunit VII	1750.85	0.808698	0.171758	4.70835	2.49726e-06	2.03428e-05
Tb927.4.3920	Tb927.4.3920:mRNA	CRAL/TRIO domain containing protein, putative	3422.64	0.807672	0.199645	4.04555	5.22008e-05	0.000303806
Tb927.6.4730	Tb927.6.4730:mRNA	hypothetical protein	736.049	0.807627	0.131088	6.16094	7.23146e-10	1.22129e-08
Tb927.3.1710	Tb927.3.1710:mRNA	mitochondrial ribosomal protein l24	1366.52	0.807626	0.118911	6.79186	1.10699e-11	2.54207e-10
Tb927.11.14940	Tb927.11.14940:mRNA	hypothetical protein, conserved	1065.08	0.80637	0.136708	5.89849	3.66837e-09	5.41978e-08
Tb927.10.14820	Tb927.10.14820:mRNA	Mitochondrial ADP/ATP carrier protein 5c	2515.59	0.806166	0.146279	5.51116	3.56476e-08	4.39928e-07
Tb927.11.13880	Tb927.11.13880:mRNA	kinetoplastid-specific protein tyrosine phosphatase, putative	749.417	0.805735	0.156439	5.15046	2.59846e-07	2.67218e-06
Tb927.6.4050	Tb927.6.4050:mRNA	zinc finger ccch domain-containing protein 14	540.226	0.805378	0.195551	4.11851	3.81327e-05	0.000229022
Tb927.10.14840	Tb927.10.14840:mRNA	Mitochondrial ADP/ATP carrier protein 5a	2159.34	0.805322	0.152282	5.28835	1.23426e-07	1.37819e-06
Tb927.11.13510	Tb927.11.13510:mRNA	hypothetical protein, conserved	426.914	0.801941	0.184428	4.34826	1.37221e-05	9.22382e-05
Tb927.11.15960	Tb927.11.15960:mRNA	amino acid transporter, putative	2287.86	0.801479	0.138713	5.77795	7.56147e-09	1.06744e-07
Tb927.8.7430	Tb927.8.7430:mRNA	ubiquinol-cytochrome c reductase, putative	336.115	0.800979	0.235711	3.39814	0.000678451	0.00285146
Tb927.3.1160	Tb927.3.1160:mRNA	hypothetical protein, conserved	833.827	0.800676	0.133448	5.99991	1.97429e-09	3.10682e-08
Tb927.3.1090	Tb927.3.1090:mRNA	U1 small nuclear ribonucleoprotein 24 kDa	1367.89	0.79945	0.114593	6.97641	3.02827e-12	7.46043e-11
Tb927.3.1560	Tb927.3.1560:mRNA	TRF-Interacting Factor 2	1385.53	0.798205	0.119134	6.70004	2.08368e-11	4.58771e-10
Tb927.10.14830	Tb927.10.14830:mRNA	Mitochondrial ADP/ATP carrier protein 5b	2265.03	0.797177	0.157	5.07756	3.82317e-07	3.77482e-06
Tb927.3.2080	Tb927.3.2080:mRNA	hypothetical protein, conserved	1143.94	0.794901	0.119935	6.62776	3.40808e-11	7.20667e-10
Tb927.7.270	Tb927.7.270:mRNA	ribosome production factor 2	1465.2	0.794892	0.184368	4.31144	1.62197e-05	0.000107181
Tb927.3.2110	Tb927.3.2110:mRNA	Mitochondrial import inner membrane translocase subunit TIM50	1465.1	0.794625	0.120083	6.61732	3.65774e-11	7.65485e-10
Tb927.6.3660	Tb927.6.3660:mRNA	hypothetical protein, conserved	890.61	0.794451	0.11424	6.95423	3.5449e-12	8.67005e-11
Tb927.3.850	Tb927.3.850:mRNA	hypothetical protein, conserved	1557.85	0.794058	0.131875	6.02128	1.7304e-09	2.74002e-08
Tb927.3.1890	Tb927.3.1890:mRNA	cytochrome c oxidase assembly protein, putative	1143.47	0.793933	0.137967	5.75453	8.68852e-09	1.20934e-07
Tb7.NT.76	Tb7.NT.76:ncRNA	Noncoding RNA, putative	80.0772	0.793528	0.27672	2.86763	0.00413564	0.0133133
Tb927.3.1920	Tb927.3.1920:mRNA	General negative regulator of transcription subunit 5	5197.85	0.79199	0.121765	6.50424	7.80879e-11	1.54803e-09
Tb927.11.6520	Tb927.11.6520:mRNA	hypothetical protein, conserved	1101.59	0.791397	0.144031	5.49463	3.91537e-08	4.81126e-07
Tb927.9.15560	Tb927.9.15560:mRNA	BARP protein	220.627	0.790857	0.238286	3.31895	0.000903577	0.00364375
Tb927.6.3880	Tb927.6.3880:mRNA	hypothetical protein, conserved	1256.04	0.789603	0.155374	5.08197	3.7355e-07	3.70267e-06
Tb927.10.6200	Tb927.10.6200:mRNA	hypothetical protein, conserved	278.048	0.788706	0.236934	3.3288	0.000872223	0.00353981
Tb927.9.12500	Tb927.9.12500:mRNA	Present in the outer mitochondrial membrane proteome 7	525.134	0.788432	0.156127	5.04995	4.41929e-07	4.29242e-06
Tb927.11.3630	Tb927.11.3630:mRNA	nucleobase/nucleoside transporter 8.3	361.351	0.787607	0.180943	4.35278	1.34422e-05	9.05813e-05
Tb927.2.4200	Tb927.2.4200:mRNA	CMGC/CLK family protein kinase, putative	755.305	0.78745	0.175328	4.49129	7.07933e-06	5.18406e-05
Tb927.3.1930	Tb927.3.1930:mRNA	pre-mrna-processing factor 17	1094.21	0.78664	0.160213	4.90997	9.10919e-07	8.10327e-06
Tb927.4.3940	Tb927.4.3940:mRNA	Calpain-like protein 2	2304.94	0.786589	0.251548	3.127	0.00176603	0.00645023
Tb927.11.3270	Tb927.11.3270:mRNA	squalene monooxygenase, putative	2178.21	0.785839	0.203036	3.87045	0.000108636	0.000576705
Tb927.11.2720	Tb927.11.2720:mRNA	hypothetical protein, conserved	500.133	0.785838	0.141034	5.57196	2.51885e-08	3.2038e-07
Tb927.8.4740	Tb927.8.4740:mRNA	amino acid transporter, putative	1222.14	0.785525	0.143026	5.49219	3.96971e-08	4.86625e-07
Tb11.v5.0500	Tb11.v5.0500.1	2-oxoisovalerate dehydrogenase alpha subunit, putative	522.511	0.78463	0.133134	5.89351	3.7807e-09	5.57763e-08
Tb927.8.4710	Tb927.8.4710:mRNA	amino acid transporter, putative	574.81	0.783693	0.136261	5.7514	8.85085e-09	1.2256e-07
Tb927.4.1670	Tb927.4.1670:mRNA	cytochrome b5-like Heme/Steroid binding domain containing protein, putative	414.476	0.783442	0.13694	5.72105	1.05865e-08	1.44232e-07
Tb927.11.4870	Tb927.11.4870:mRNA	hypothetical protein, conserved	749.849	0.78217	0.162386	4.81672	1.45938e-06	1.24792e-05
Tb927.10.13060	Tb927.10.13060:mRNA	hypothetical protein	13.3946	0.779543	0.637778	1.22228	0.221602	0.344899
Tb927.3.1660	Tb927.3.1660:mRNA	SUMO-interacting motif-containing protein	1991.17	0.779369	0.108387	7.19062	6.44964e-13	1.76453e-11
Tb927.9.2100	Tb927.9.2100:mRNA	hypothetical protein, conserved	1531.72	0.777421	0.116696	6.66193	2.70255e-11	5.81163e-10
Tb927.3.1030	Tb927.3.1030:mRNA	RNA-binding protein	3200.44	0.776517	0.118756	6.53875	6.20364e-11	1.25432e-09
Tb927.9.2020	Tb927.9.2020:mRNA	60S ribosomal protein L38, putative	4192.86	0.775973	0.119783	6.47814	9.28598e-11	1.80216e-09
Tb927.9.2260	Tb927.9.2260:mRNA	PQ loop repeat, putative	2608.06	0.775688	0.246219	3.1504	0.00163044	0.00604419
Tb927.6.2500	Tb927.6.2500:mRNA	RF-1 domain containing protein, putative	508.395	0.774484	0.168888	4.58578	4.52293e-06	3.45431e-05
Tb927.9.14190	Tb927.9.14190:mRNA	hypothetical protein, conserved	1615	0.772894	0.141999	5.44297	5.23995e-08	6.27927e-07
Tb11.v5.0695	Tb11.v5.0695.1	variant surface glycoprotein (VSG), putative	8.33742	0.77245	0.83279	0.927545	0.353644	0.48638
Tb927.11.15590	Tb927.11.15590:mRNA	hypothetical protein, conserved	949.575	0.772306	0.193579	3.98962	6.61801e-05	0.000372355
Tb927.3.2010	Tb927.3.2010:mRNA	hypothetical protein, conserved	1568.57	0.771841	0.107312	7.19252	6.36074e-13	1.7449e-11
Tb927.9.10400	Tb927.9.10400:mRNA	hypothetical protein, conserved	2249.32	0.77045	0.270905	2.84398	0.00445537	0.0141717
Tb927.9.4810	Tb927.9.4810:mRNA	hypothetical protein, conserved	748.349	0.769616	0.131087	5.87101	4.3314e-09	6.35313e-08
Tb11.v5.0615	Tb11.v5.0615.1	hypothetical protein, conserved	2875.85	0.769422	0.191665	4.01441	5.95943e-05	0.000341253
Tb927.3.640	Tb927.3.640:mRNA	hypothetical protein, conserved	3271.43	0.76789	0.127181	6.03775	1.56276e-09	2.49011e-08
Tb927.4.390	Tb927.4.390:mRNA	hypothetical protein, conserved	402.744	0.766957	0.153241	5.00491	5.58875e-07	5.30148e-06
Tb10.NT.169	Tb10.NT.169:ncRNA	Noncoding RNA, putative	50.5581	0.766095	0.325043	2.3569	0.0184282	0.0466916
Tb927.5.930	Tb927.5.930:mRNA	NADH-dependent fumarate reductase	3268.05	0.765243	0.133818	5.71855	1.07438e-08	1.46179e-07
Tb927.9.15610	Tb927.9.15610:mRNA	BARP protein	205.956	0.764534	0.208973	3.65853	0.000253665	0.0012162
Tb927.11.1310	Tb927.11.1310:mRNA	NADH-cytochrome b5 reductase, putative	1294.4	0.763068	0.10845	7.03614	1.9764e-12	5.04031e-11
Tb927.4.580	Tb927.4.580:mRNA	hypothetical protein, conserved	674.336	0.762103	0.133185	5.72212	1.05205e-08	1.43526e-07
Tb927.11.6040	Tb927.11.6040:mRNA	Nodulin-like, putative	1309.71	0.761808	0.136139	5.5958	2.19608e-08	2.81442e-07
Tb927.7.3190	Tb927.7.3190:mRNA	Pseudokinase, putative	1008.13	0.761278	0.150105	5.07165	3.9439e-07	3.8827e-06
Tb927.10.15920	Tb927.10.15920:mRNA	hypothetical protein, conserved	655.624	0.761061	0.165114	4.6093	4.04027e-06	3.14243e-05
Tb927.10.3690	Tb927.10.3690:mRNA	rRNA dimethyltransferase, putative	156.449	0.760807	0.214498	3.54692	0.000389762	0.00176296
Tb11.v5.0344	Tb11.v5.0344.1	BarP protein, putative	186.863	0.759479	0.213199	3.5623	0.000367623	0.00167552
Tb927.2.2008	Tb927.2.2008:rRNA	M4 ribosomal RNA	4.95876	0.758176	1.18926	0.637517	0.523788	0.648901
Tb927.3.2290	Tb927.3.2290:mRNA	chaperone protein DnaJ, putative	1416.6	0.75797	0.1051	7.2119	5.51759e-13	1.5428e-11
Tb10.NT.168	Tb10.NT.168:ncRNA	Noncoding RNA, putative	28.1761	0.757244	0.421879	1.79493	0.0726651	0.14352
Tb927.8.6650	Tb927.8.6650:mRNA	RNA-binding protein, putative	546.91	0.756843	0.160384	4.71895	2.37063e-06	1.94705e-05
Tb927.10.8770	Tb927.10.8770:mRNA	disgorgin, putative	1319.19	0.755421	0.114729	6.5844	4.56725e-11	9.46074e-10
Tb927.8.550	Tb927.8.550:mRNA	peptide methionine sulfoxide reductase, putative	964.967	0.755214	0.22715	3.32474	0.00088502	0.00357887
Tb927.10.10230	Tb927.10.10230:mRNA	procyclin-associated gene 5 (PAG5) protein	111.533	0.753339	0.259059	2.90798	0.00363766	0.0120072
Tb927.10.7290	Tb927.10.7290:mRNA	Flagellar Member 2	3237.79	0.750828	0.194072	3.86881	0.000109368	0.000579677
Tb927.11.1280	Tb927.11.1280:mRNA	hypothetical protein, conserved	824.619	0.750488	0.250444	2.99663	0.00272979	0.00937328
Tb927.8.7610	Tb927.8.7610:mRNA	amino acid transporter 1, putative	4774.06	0.750272	0.237303	3.16166	0.00156871	0.00583665
Tb927.3.2180	Tb927.3.2180:mRNA	Mitochondrial ATP synthase subunit, putative	3696.13	0.749991	0.129481	5.79227	6.94417e-09	9.92722e-08
Tb927.9.7800	Tb927.9.7800:mRNA	hypothetical protein, conserved	1240.22	0.748838	0.103609	7.22754	4.9181e-13	1.38663e-11
Tb10.NT.68	Tb10.NT.68:ncRNA	Noncoding RNA, putative	102.583	0.746705	0.267396	2.79251	0.00523006	0.0162092
Tb927.11.7360	Tb927.11.7360:mRNA	palmitoyl acyltransferase 9, putative	1118.28	0.74603	0.121381	6.1462	7.93612e-10	1.33585e-08
Tb927.9.9730	Tb927.9.9730:mRNA	Flagellar pocket protein FP45	1211.38	0.745396	0.141187	5.27947	1.29555e-07	1.43401e-06
Tb927.3.680	Tb927.3.680:mRNA	cytochrome P450, putative	1490.22	0.744284	0.131106	5.67695	1.37117e-08	1.82403e-07
Tb11.v5.0152	Tb11.v5.0152.1	ribosomal RNA processing protein 4, putative	1121.64	0.743714	0.121148	6.13891	8.30919e-10	1.38943e-08
Tb927.3.900	Tb927.3.900:mRNA	PUB domain containing protein, putative	1221.32	0.743504	0.117148	6.34668	2.20007e-10	4.00193e-09
Tb927.7.6930	Tb927.7.6930:mRNA	ATPase, putative	1038.73	0.743455	0.115832	6.41837	1.37739e-10	2.61318e-09
Tb927.10.5270	Tb927.10.5270:mRNA	mitogen-activated protein kinase kinase 5	408.092	0.743255	0.166497	4.46408	8.04124e-06	5.79678e-05
Tb927.8.7620	Tb927.8.7620:mRNA	amino acid transporter 1, putative	1742.96	0.743053	0.207849	3.57497	0.000350264	0.00160714
Tb927.2.5190	Tb927.2.5190:mRNA	Homologous-pairing protein 2 homolog	721.745	0.742505	0.147939	5.01899	5.19438e-07	4.95517e-06
Tb927.8.5160	Tb927.8.5160:mRNA	hypothetical protein, conserved	2044.38	0.742331	0.1105	6.71791	1.84348e-11	4.09439e-10
Tb927.3.820	Tb927.3.820:mRNA	LSU ribosomal protein, mitochondrial, putative	629.751	0.741989	0.119788	6.19419	5.85862e-10	1.01131e-08
Tb927.6.1520	Tb927.6.1520:mRNA	Aquaglyceroporin 1	6485.66	0.741488	0.261295	2.83774	0.00454337	0.0143975
Tb927.8.2330	Tb927.8.2330:mRNA	hypothetical protein, conserved	1259.82	0.74096	0.118575	6.24885	4.13483e-10	7.24844e-09
Tb927.6.4680	Tb927.6.4680:mRNA	hypothetical protein, conserved	2232.54	0.740661	0.144285	5.13331	2.84689e-07	2.89829e-06
Tb927.3.2090	Tb927.3.2090:mRNA	Xaa-Pro aminopeptidase, putative	1564.83	0.740158	0.114299	6.47566	9.44002e-11	1.8216e-09
Tb927.8.6320	Tb927.8.6320:mRNA	hypothetical protein, conserved	668.767	0.738805	0.127863	5.77809	7.55516e-09	1.06744e-07
Tb927.8.1270	Tb927.8.1270:mRNA	Nucleolar protein 54	1175.26	0.738688	0.132433	5.57783	2.43533e-08	3.10535e-07
Tb927.3.1780	Tb927.3.1780:mRNA	U6 snRNA-associated Sm-like protein LSm8p	905.589	0.73738	0.133324	5.53074	3.18891e-08	3.98123e-07
Tb927.3.1720	Tb927.3.1720:mRNA	hypothetical protein, conserved	920.713	0.735837	0.127895	5.75343	8.74485e-09	1.21423e-07
Tb927.10.8920	Tb927.10.8920:mRNA	ras-like small GTPase, putative	1292.65	0.735486	0.143787	5.11512	3.13539e-07	3.15091e-06
Tb927.3.660	Tb927.3.660:mRNA	hypothetical protein, conserved	468.868	0.735243	0.152813	4.8114	1.49875e-06	1.27727e-05
Tb927.3.3730	Tb927.3.3730:mRNA	ABC transporter, putative	4384.91	0.734559	0.125649	5.84611	5.03207e-09	7.32791e-08
Tb5.NT.60	Tb5.NT.60:ncRNA	Noncoding RNA, putative	72.3896	0.733029	0.329627	2.22382	0.0261607	0.0624633
Tb927.3.5080	Tb927.3.5080:mRNA	PSP1 C-terminal conserved region, putative	3954.61	0.732962	0.139154	5.26729	1.38455e-07	1.52255e-06
Tb927.3.670	Tb927.3.670:mRNA	hypothetical protein	681.599	0.732937	0.160191	4.57539	4.75324e-06	3.61373e-05
Tb927.10.1240	Tb927.10.1240:mRNA	hypothetical protein, conserved	1063.55	0.73212	0.130241	5.62126	1.89572e-08	2.46371e-07
Tb927.6.4910	Tb927.6.4910:mRNA	S-adenosylmethionine synthetase	2046.53	0.731537	0.13139	5.56766	2.58178e-08	3.26339e-07
Tb927.3.1220	Tb927.3.1220:mRNA	GIY-YIG catalytic domain containing protein, putative	827.96	0.72721	0.136337	5.3339	9.61259e-08	1.09997e-06
Tb927.3.2980	Tb927.3.2980:mRNA	Mitochondrial iron transporter	841.981	0.72699	0.117206	6.20266	5.5515e-10	9.6321e-09
Tb927.9.15640	Tb927.9.15640:mRNA	BARP protein	590.491	0.726825	0.15136	4.80195	1.57125e-06	1.33123e-05
Tb927.3.2940	Tb927.3.2940:mRNA	hypothetical protein, conserved	690.709	0.726803	0.154124	4.7157	2.40886e-06	1.97336e-05
Tb927.10.12740	Tb927.10.12740:mRNA	Zinc finger CCCH domain-containing protein 35	1757.93	0.725895	0.126103	5.75635	8.59506e-09	1.19835e-07
Tb11.v5.0577	Tb11.v5.0577.1	casein kinase I, putative	1879.42	0.725415	0.174157	4.1653	3.10939e-05	0.000191158
Tb927.11.2820	Tb927.11.2820:mRNA	hypothetical protein, conserved	197.896	0.723111	0.189858	3.8087	0.000139697	0.000724538
Tb11.v5.0251	Tb11.v5.0251.1	phosphatase, putative	384.597	0.722892	0.184524	3.9176	8.94342e-05	0.000486472
Tb927.10.7980	Tb927.10.7980:mRNA	hypothetical protein, conserved	1186.46	0.721959	0.124775	5.7861	7.20387e-09	1.02586e-07
Tb927.8.5150	Tb927.8.5150:mRNA	hypothetical protein, conserved	741.046	0.720412	0.129327	5.57047	2.54051e-08	3.2273e-07
Tb11.v5.0249	Tb11.v5.0249.1	protein kinase, putative	403.264	0.720111	0.144177	4.99464	5.89465e-07	5.56565e-06
Tb927.11.3750	Tb927.11.3750:mRNA	NADH-cytochrome b5 reductase, putative	1112.66	0.718771	0.181022	3.97063	7.16827e-05	0.000401091
Tb927.11.7390	Tb927.11.7390:mRNA	NADH-ubiquinone oxidoreductase complex I, 21 kDa subunit, putative	1145.03	0.717761	0.123657	5.80445	6.45793e-09	9.29759e-08
Tb927.10.9600	Tb927.10.9600:mRNA	CMGC/DYRK protein kinase, putative	118.443	0.717307	0.268674	2.66981	0.00758947	0.0221614
Tb927.10.13310	Tb927.10.13310:mRNA	DNA-directed RNA polymerase I subunit RPB5z, putative	927.874	0.716877	0.122435	5.85515	4.7659e-09	6.95028e-08
Tb927.4.720	Tb927.4.720:mRNA	hypothetical protein, conserved	435.595	0.716815	0.172796	4.14832	3.34921e-05	0.000204417
Tb927.6.2170	Tb927.6.2170:mRNA	co-chaperone GrpE, putative	2664.06	0.716023	0.197981	3.61663	0.000298461	0.00140184
Tb927.3.1820	Tb927.3.1820:mRNA	mitochondrial RNA binding complex 1 subunit	2305.52	0.715975	0.121142	5.91023	3.41633e-09	5.09188e-08
Tb927.2.5680	Tb927.2.5680:snRNA	U2 small nuclear RNA	12.8664	0.715951	0.679954	1.05294	0.292369	0.422655
Tb927.7.7060	Tb927.7.7060:mRNA	Got1/Sft2-like family, putative	684.168	0.715888	0.174315	4.10687	4.01061e-05	0.00023988
Tb927.7.3150	Tb927.7.3150:mRNA	CRAL/TRIO domain containing protein, putative	1752.71	0.715295	0.156275	4.57716	4.71327e-06	3.58619e-05
Tb927.6.4900	Tb927.6.4900:mRNA	S-adenosylmethionine synthetase	1881.88	0.714886	0.120607	5.92742	3.07737e-09	4.63431e-08
Tb927.7.1790	Tb927.7.1790:mRNA	Adenine phosphoribosyltransferase, putative	1465.76	0.714635	0.107991	6.61753	3.65245e-11	7.65485e-10
Tb927.6.3210	Tb927.6.3210:mRNA	Adenylate kinase, nuclear	388.004	0.713839	0.155038	4.60428	4.13894e-06	3.202e-05
Tb927.6.1740	Tb927.6.1740:mRNA	Sad1 / UNC-like C-terminal, putative	1758.15	0.712963	0.109571	6.50686	7.67368e-11	1.52721e-09
Tb927.1.600	Tb927.1.600:mRNA	phosphate-repressible phosphate permease, putative	5349.02	0.71209	0.106904	6.66102	2.71933e-11	5.82303e-10
Tb927.3.1960	Tb927.3.1960:mRNA	hypothetical protein, conserved	912.22	0.711614	0.118632	5.99848	1.99168e-09	3.1245e-08
Tb927.11.15720	Tb927.11.15720:mRNA	hypothetical protein	477.997	0.710089	0.19059	3.72574	0.000194746	0.000966114
Tb927.7.1270	Tb927.7.1270:mRNA	hypothetical protein, conserved	785.281	0.709931	0.115769	6.13229	8.66205e-10	1.44131e-08
Tb927.10.8740	Tb927.10.8740:mRNA	hypothetical protein	307.019	0.709489	0.160064	4.43254	9.31299e-06	6.57907e-05
Tb927.11.7980	Tb927.11.7980:mRNA	hypothetical protein	8.78334	0.709385	0.808693	0.877199	0.380379	0.513529
Tb927.5.1970	Tb927.5.1970:mRNA	hypothetical protein	461.706	0.708471	0.181077	3.91254	9.13321e-05	0.000494939
Tb927.11.2465	Tb927.11.2465:mRNA	hypothetical protein	562.444	0.707289	0.152094	4.65033	3.31397e-06	2.63199e-05
Tb11.NT.146	Tb11.NT.146:ncRNA	Noncoding RNA, putative	10.4141	0.706365	0.681939	1.03582	0.300286	0.430678
Tb927.10.7560	Tb927.10.7560:mRNA	methyltransferase domain containing protein, putative	269.34	0.705936	0.19304	3.65695	0.000255231	0.00122256
Tb11.v5.0701	Tb11.v5.0701.1	ubiquitin carboxyl-terminal hydrolase, putative	1188.17	0.705559	0.159662	4.41907	9.9128e-06	6.93417e-05
Tb927.7.2420	Tb927.7.2420:mRNA	glycogen synthase kinase-3 alpha, putative	387.203	0.705491	0.158522	4.45044	8.56961e-06	6.11279e-05
Tb927.6.4850	Tb927.6.4850:mRNA	S-adenosylmethionine synthetase	1558.39	0.703714	0.132848	5.29715	1.17623e-07	1.31774e-06
Tb927.6.4720	Tb927.6.4720:mRNA	zinc finger CCCH domain-containing protein 15	671.263	0.703664	0.120091	5.85944	4.64428e-09	6.79242e-08
Tb927.10.10000	Tb927.10.10000:mRNA	hypothetical protein, conserved	5711.61	0.703292	0.126275	5.56951	2.55457e-08	3.23707e-07
Tb927.3.2460	Tb927.3.2460:mRNA	hypothetical protein, conserved	896.662	0.702067	0.110456	6.35607	2.06982e-10	3.79903e-09
Tb927.10.5010	Tb927.10.5010:mRNA	Elongation factor G1, mitochondrial, putative	4187.55	0.701701	0.134182	5.22948	1.69986e-07	1.81504e-06
Tb927.11.11970	Tb927.11.11970:mRNA	hypothetical protein	1.58784	0.699775	1.93656	0.36135	0.717838	0.80714
Tb11.v5.0726	Tb11.v5.0726.1	WD domain, G-beta repeat/Utp13 specific WD40 associated domain containing protein, putative	294.762	0.698635	0.160559	4.35127	1.35352e-05	9.11024e-05
Tb927.9.4350	Tb927.9.4350:mRNA	hypothetical protein, conserved	2799.94	0.698092	0.13125	5.31878	1.04465e-07	1.18182e-06
Tb927.6.2870	Tb927.6.2870:mRNA	hypothetical protein, conserved	632.138	0.697361	0.156408	4.45859	8.2499e-06	5.92195e-05
Tb927.11.7790	Tb927.11.7790:mRNA	Mitochondrial ribosomal protein S16	2542.48	0.696587	0.153512	4.53768	5.68754e-06	4.2354e-05
Tb927.6.4840	Tb927.6.4840:mRNA	S-adenosylmethionine synthetase	1527.56	0.695472	0.112834	6.16365	7.10886e-10	1.20863e-08
Tb927.10.10270	Tb927.10.10270:mRNA	hypothetical protein	173.252	0.695044	0.231906	2.9971	0.00272564	0.00936219
Tb10.NT.33	Tb10.NT.33:ncRNA	Noncoding RNA, putative	50.2496	0.69429	0.352704	1.96848	0.0490132	0.104382
Tb11.v5.0223	Tb11.v5.0223.1	BNR repeat-like domain/Concanavalin A-like lectin/glucanases superfamily, putative	496.884	0.694192	0.17488	3.96953	7.2014e-05	0.000402501
Tb927.10.5420	Tb927.10.5420:mRNA	hypothetical protein, conserved	1780.92	0.693921	0.112322	6.17797	6.4929e-10	1.11323e-08
Tb927.7.6180	Tb927.7.6180:mRNA	hypothetical protein, conserved	888.988	0.693275	0.148631	4.66439	3.09538e-06	2.47776e-05
Tb927.9.5170	Tb927.9.5170:mRNA	phosphomevalonate kinase protein, putative	1431.91	0.689655	0.163871	4.20852	2.57045e-05	0.000161649
Tb927.8.4450	Tb927.8.4450:mRNA	RNA-binding protein, putative	1773.29	0.689572	0.120022	5.74538	9.1717e-09	1.26313e-07
Tb927.11.6570	Tb927.11.6570:mRNA	Nodulin-like, putative	6394.53	0.689167	0.132368	5.20646	1.9248e-07	2.03932e-06
Tb927.4.1380	Tb927.4.1380:mRNA	D-Tyr-tRNA(Tyr) deacylase, putative	252.198	0.688756	0.237382	2.90147	0.00371419	0.0122033
Tb927.10.2870	Tb927.10.2870:mRNA	hypothetical protein, conserved	1272.79	0.688642	0.141839	4.85509	1.20333e-06	1.0484e-05
Tb927.10.11970	Tb927.10.11970:mRNA	glutamine aminotransferase (GlnAT)	2552.43	0.687933	0.210857	3.26257	0.00110408	0.00432514
Tb927.11.7780	Tb927.11.7780:mRNA	Mitochondrial import receptor subunit ATOM46	2604.1	0.687882	0.122503	5.61522	1.96313e-08	2.54479e-07
Tb927.11.2940	Tb927.11.2940:mRNA	hypothetical protein, conserved	1018.99	0.687564	0.0997958	6.88971	5.59074e-12	1.32584e-10
Tb927.3.4180	Tb927.3.4180:mRNA	hypothetical protein	1006.36	0.686405	0.190146	3.60988	0.000306342	0.00143421
Tb11.v5.0687	Tb11.v5.0687.1	Pescadillo N-terminus/BRCA1 C Terminus (BRCT) domain containing protein, putative	964.566	0.685706	0.169448	4.04671	5.19428e-05	0.000302826
Tb927.7.6110	Tb927.7.6110:mRNA	Protein of unknown function (DUF3522), putative	290.4	0.6855	0.166757	4.11078	3.94326e-05	0.000235991
Tb927.7.3510	Tb927.7.3510:mRNA	Mitoribosomal LSU assembly factor 21	1072.97	0.684606	0.134069	5.10636	3.28416e-07	3.2874e-06
Tb927.11.5280	Tb927.11.5280:mRNA	Mitochondrial ATP synthase subunit c-1	1296.85	0.683038	0.106746	6.3987	1.56709e-10	2.92927e-09
Tb927.10.6910	Tb927.10.6910:mRNA	Sterol methyltransferase, putative	1543.73	0.682942	0.132846	5.14084	2.73515e-07	2.79574e-06
Tb927.11.6210	Tb927.11.6210:mRNA	Lanosterol 14-alpha demethylase	1465.71	0.682786	0.136114	5.01629	5.26789e-07	5.01586e-06
Tb927.2.2920	Tb927.2.2920:mRNA	UAA transporter family, putative	824.87	0.682594	0.132896	5.13632	2.80173e-07	2.85805e-06
Tb927.1.3350	Tb927.1.3350:mRNA	hypothetical protein	3.96224	0.682539	1.19814	0.569667	0.568904	0.688427
Tb927.7.2580	Tb927.7.2580:mRNA	zinc finger protein family member, putative	1482.5	0.680313	0.114377	5.94799	2.71458e-09	4.1247e-08
Tb927.11.11560	Tb927.11.11560:mRNA	DNA topoisomerase II beta, putative	2624.77	0.679818	0.107468	6.32575	2.51998e-10	4.55931e-09
Tb927.3.760	Tb927.3.760:mRNA	hypothetical protein, conserved	1270.98	0.679814	0.106054	6.41009	1.45438e-10	2.73876e-09
Tb927.6.4890	Tb927.6.4890:mRNA	S-adenosylmethionine synthetase	1828.99	0.679796	0.127109	5.34811	8.88759e-08	1.02046e-06
Tb927.11.5970	Tb927.11.5970:mRNA	phosphoinositide-specific phospholipase C	1319.11	0.678231	0.0995409	6.8136	9.51892e-12	2.20084e-10
Tb927.3.1170	Tb927.3.1170:mRNA	TAP42-like family, putative	1406.23	0.677686	0.104645	6.47606	9.41493e-11	1.82022e-09
Tb927.11.5530	Tb927.11.5530:mRNA	LSU ribosomal protein, mitochondrial, putative	805.959	0.677345	0.114457	5.91789	3.26107e-09	4.8892e-08
Tb927.6.4870	Tb927.6.4870:mRNA	S-adenosylmethionine synthetase	1875.07	0.676355	0.117068	5.77745	7.5841e-09	1.06915e-07
Tb927.8.1040	Tb927.8.1040:mRNA	protein phosphatase inhibitor, putative	690.709	0.67577	0.111751	6.0471	1.47478e-09	2.35732e-08
Tb927.10.7250	Tb927.10.7250:mRNA	hypothetical protein, conserved	1520.57	0.675647	0.209605	3.22343	0.00126666	0.00489032
Tb927.6.4880	Tb927.6.4880:mRNA	S-adenosylmethionine synthetase	1375.23	0.675637	0.124169	5.44129	5.28961e-08	6.32383e-07
Tb927.3.2750	Tb927.3.2750:mRNA	hypothetical protein, conserved	1599.78	0.674827	0.112906	5.97689	2.27441e-09	3.52986e-08
Tb927.7.1320	Tb927.7.1320:mRNA	10 kDa heat shock protein, putative	5260.94	0.673603	0.17645	3.81753	0.000134796	0.000700912
Tb927.11.2510	Tb927.11.2510:mRNA	NUC173 domain containing protein, putative	2593.21	0.673202	0.127769	5.2689	1.37241e-07	1.51412e-06
Tb927.5.287b	Tb927.5.287b:pseudogenic_transcript	galactokinase (pseudogene)	103.271	0.672416	0.303749	2.21372	0.0268477	0.0639532
Tb927.9.3170	Tb927.9.3170:mRNA	cytochrome oxidase subunit V	1148.33	0.670936	0.158072	4.2445	2.19084e-05	0.000140426
Tb927.10.1300	Tb927.10.1300:mRNA	hypothetical protein, conserved	736.616	0.670742	0.157939	4.24683	2.16818e-05	0.000139373
Tb927.5.440	Tb927.5.440:mRNA	trans-sialidase, putative	619.552	0.670405	0.183587	3.65169	0.000260516	0.00124493
Tb927.10.7850	Tb927.10.7850:mRNA	protein-L-isoaspartate, putative	1000.63	0.669548	0.168941	3.96321	7.39473e-05	0.000412399
Tb927.6.2970	Tb927.6.2970:mRNA	pseudouridine synthase A-like protein, putative	700.784	0.669185	0.120141	5.57002	2.54717e-08	3.23172e-07
Tb11.v5.0824	Tb11.v5.0824.1	hypothetical protein, conserved	126.31	0.669135	0.264112	2.53353	0.0112921	0.031002
Tb927.5.1150	Tb927.5.1150:mRNA	RNA helicase Prp43	1712.3	0.669126	0.176125	3.79916	0.000145186	0.000749532
Tb927.10.1500	Tb927.10.1500:mRNA	methionyl-tRNA synthetase, putative	6093.94	0.669044	0.15841	4.22349	2.40546e-05	0.000152596
Tb927.10.3610	Tb927.10.3610:mRNA	hypothetical protein, conserved	1037.31	0.668877	0.109127	6.12934	8.82424e-10	1.4635e-08
Tb927.6.4210	Tb927.6.4210:mRNA	aldehyde dehydrogenase, putative	3457.33	0.668298	0.105894	6.31102	2.77202e-10	4.97982e-09
Tb927.2.5610	Tb927.2.5610:mRNA	Present in the outer mitochondrial membrane proteome 22B	2238.33	0.666657	0.142459	4.67963	2.87396e-06	2.31146e-05
Tb927.9.8200	Tb927.9.8200:mRNA	Pescadillo N-terminus/BRCA1 C Terminus (BRCT) domain containing protein, putative	1686.37	0.66397	0.126477	5.24975	1.52306e-07	1.64633e-06
Tb927.5.1060	Tb927.5.1060:mRNA	mitochondrial processing peptidase, beta subunit, putative	2901.47	0.663201	0.126018	5.26276	1.41912e-07	1.55253e-06
Tb927.10.2200	Tb927.10.2200:mRNA	hypothetical protein, conserved	1092.54	0.661869	0.104454	6.33649	2.35058e-10	4.26042e-09
Tb927.11.15860	Tb927.11.15860:mRNA	L-Lysine transport protein, putative	7339.44	0.661703	0.114386	5.78483	7.25847e-09	1.02896e-07
Tb927.7.5900	Tb927.7.5900:mRNA	Autophagy-related protein 8.1	1931.98	0.660775	0.234088	2.82276	0.00476119	0.0149988
Tb927.9.16350	Tb927.9.16350:pseudogenic_transcript	variant surface glycoprotein (VSG, pseudogene), putative	5.46317	0.660442	0.995491	0.663434	0.507053	0.635281
Tb927.11.11950	Tb927.11.11950:mRNA	cytochrome oxidase assembly protein, putative	441.475	0.660378	0.150086	4.39999	1.08254e-05	7.48489e-05
Tb11.v5.0145	Tb11.v5.0145.1	variant surface protein (VSG), putative	21.238	0.660193	0.528942	1.24814	0.21198	0.333486
Tb927.10.7040	Tb927.10.7040:mRNA	hypothetical protein, conserved	1119.85	0.659408	0.11536	5.7161	1.08999e-08	1.47906e-07
Tb927.11.2560	Tb927.11.2560:mRNA	hypothetical protein, conserved	875.923	0.65888	0.142003	4.63989	3.48593e-06	2.75777e-05
Tb927.3.1300	Tb927.3.1300:mRNA	hypothetical protein, conserved	2460.59	0.658738	0.0952961	6.91254	4.76065e-12	1.14504e-10
Tb927.10.8070	Tb927.10.8070:mRNA	ATPase, putative	1493.72	0.658654	0.0951267	6.92397	4.39174e-12	1.06134e-10
Tb5.NT.81	Tb5.NT.81:ncRNA	Noncoding RNA, putative	297.531	0.658475	0.223153	2.95078	0.00316968	0.0106707
Tb11.v5.0653	Tb11.v5.0653.1	trypanothione synthetase, putative	1660.28	0.658458	0.142838	4.60983	4.03008e-06	3.13691e-05
Tb927.10.14260	Tb927.10.14260:mRNA	AP-4 complex subunit sigma-1, putative	1379.29	0.658375	0.115272	5.71148	1.11996e-08	1.5177e-07
Tb927.10.580	Tb927.10.580:mRNA	hypothetical protein, conserved	523.474	0.657914	0.14879	4.42176	9.79012e-06	6.86729e-05
Tb927.10.15880	Tb927.10.15880:mRNA	protein kinase, putative	553.221	0.657769	0.140987	4.66545	3.07939e-06	2.46691e-05
Tb927.7.3090	Tb927.7.3090:mRNA	Galactose oxidase, central domain containing protein, putative	5873.48	0.657597	0.144706	4.54438	5.50985e-06	4.12426e-05
Tb927.10.2700	Tb927.10.2700:mRNA	predicted WD40 repeat protein	1661.5	0.65759	0.103079	6.37947	1.77699e-10	3.29733e-09
Tb927.8.4190	Tb927.8.4190:mRNA	hypothetical protein, conserved	4493.11	0.657382	0.13367	4.91794	8.74583e-07	7.82116e-06
Tb927.8.1790	Tb927.8.1790:mRNA	hypothetical protein, conserved	1364.47	0.657032	0.24741	2.65564	0.00791577	0.0230017
Tb11.v5.0997	Tb11.v5.0997.1	hypothetical protein, conserved	594.56	0.656554	0.126824	5.17688	2.25631e-07	2.36342e-06
Tb927.10.1340	Tb927.10.1340:mRNA	hypothetical protein, conserved	968.874	0.656125	0.132652	4.9462	7.56767e-07	6.91375e-06
Tb927.3.2000	Tb927.3.2000:mRNA	RNA-binding protein, putative	688.6	0.655492	0.11652	5.62557	1.84898e-08	2.40913e-07
Tb11.v5.0346	Tb11.v5.0346.1	BarP protein, putative	194.186	0.654232	0.207552	3.15213	0.00162082	0.00601072
Tb927.5.2580	Tb927.5.2580:mRNA	hypothetical protein, conserved	731.435	0.65387	0.115558	5.65838	1.52811e-08	2.0275e-07
Tb927.10.12500	Tb927.10.12500:mRNA	P-type H+-ATPase, putative	4169.61	0.653438	0.124831	5.23458	1.65357e-07	1.77418e-06
Tb927.11.6900	Tb927.11.6900:mRNA	DNA repair and recombination helicase protein PIF2	3186	0.653404	0.0912975	7.15687	8.25405e-13	2.2138e-11
Tb927.10.3540	Tb927.10.3540:mRNA	DNA-directed RNA polymerase I subunit RPA31	577.423	0.653296	0.157917	4.13696	3.5193e-05	0.000213005
Tb927.10.14680	Tb927.10.14680:mRNA	ribosome biogenesis protein, putative	1100.97	0.652789	0.132248	4.9361	7.97013e-07	7.20317e-06
Tb927.11.6380	Tb927.11.6380:mRNA	hypothetical protein, conserved	295.005	0.651376	0.214767	3.03294	0.00242187	0.00846562
Tb927.8.2000	Tb927.8.2000:mRNA	cyclophilin, putative	2095.32	0.650931	0.189735	3.43074	0.000601947	0.00256263
Tb927.3.980	Tb927.3.980:mRNA	hypothetical protein, conserved	1927.84	0.650723	0.113191	5.7489	8.98257e-09	1.23877e-07
Tb927.4.4970	Tb927.4.4970:mRNA	myosin heavy chain kinase A, putative	1384.9	0.650237	0.106188	6.12347	9.15573e-10	1.50373e-08
Tb927.8.2160	Tb927.8.2160:mRNA	p-glycoprotein	3925.59	0.648556	0.0882466	7.34937	1.99147e-13	5.85896e-12
Tb11.v5.0697	Tb11.v5.0697.1	Xaa-Pro aminopeptidase, putative	783.36	0.648434	0.116013	5.58934	2.27928e-08	2.91736e-07
Tb927.8.7630	Tb927.8.7630:mRNA	amino acid transporter 1, putative	1487.77	0.648118	0.241409	2.68474	0.00725871	0.0213959
Tb927.11.20060	Tb927.11.20060:mRNA	variant surface glycoprotein (VSG), putative	3.92213	0.647867	1.13346	0.571581	0.567606	0.687248
Tb927.2.4370	Tb927.2.4370:mRNA	trypanothione synthetase	5243.78	0.647615	0.130822	4.95034	7.40847e-07	6.81123e-06
Tb927.10.13730	Tb927.10.13730:mRNA	60S ribosomal protein L7, putative	1829.49	0.647233	0.136684	4.73526	2.18776e-06	1.81124e-05
Tb11.NT.40	Tb11.NT.40:ncRNA	Noncoding RNA, putative	170.667	0.646732	0.202502	3.19371	0.00140458	0.00532158
Tb927.7.1280	Tb927.7.1280:mRNA	hypothetical protein, conserved	806.564	0.645844	0.153879	4.19708	2.70376e-05	0.000168881
Tb927.7.7130	Tb927.7.7130:mRNA	S-adenosyl-L-methionine-dependent tRNA 4-demethylwyosine synthase, putative	2957.09	0.645679	0.118763	5.4367	5.42755e-08	6.46078e-07
Tb927.3.2880	Tb927.3.2880:mRNA	Mitochondrial ATP synthase subunit, putative	1353.68	0.645546	0.146391	4.40975	1.03489e-05	7.20449e-05
Tb927.11.15110	Tb927.11.15110:mRNA	Vitamin B6 photo-protection and homoeostasis, putative	927.703	0.64509	0.108258	5.95882	2.54065e-09	3.8954e-08
Tb927.3.710	Tb927.3.710:mRNA	RING-variant domain containing protein, putative	1682.94	0.644186	0.0893599	7.20889	5.64092e-13	1.56435e-11
Tb927.7.2640	Tb927.7.2640:mRNA	Cytoskeleton associated protein 51	5617.42	0.644147	0.120421	5.34912	8.83808e-08	1.01593e-06
Tb927.3.690	Tb927.3.690:mRNA	CMGC/RCK protein kinase, putative	2188.91	0.643617	0.0980104	6.56683	5.13987e-11	1.05821e-09
Tb927.3.5650	Tb927.3.5650:mRNA	STE group serine/threonine-protein kinase, putative	1630.85	0.643163	0.174219	3.6917	0.000222764	0.00108645
Tb927.9.3100	Tb927.9.3100:mRNA	hypothetical protein, conserved	2207.63	0.642595	0.104036	6.17666	6.54723e-10	1.12065e-08
Tb927.10.760	Tb927.10.760:mRNA	hypothetical protein, conserved	812.31	0.641942	0.108684	5.90652	3.49415e-09	5.20024e-08
Tb927.7.4070	Tb927.7.4070:mRNA	cysteine peptidase, Clan CA, family C2, putative	3957.84	0.641895	0.129294	4.96461	6.8839e-07	6.37388e-06
Tb927.9.12440	Tb927.9.12440:mRNA	hypothetical protein, conserved	337.179	0.640918	0.15332	4.18026	2.91173e-05	0.000180538
Tb927.7.1250	Tb927.7.1250:mRNA	hypothetical protein, conserved	992.657	0.640601	0.108556	5.90111	3.61062e-09	5.34224e-08
Tb927.9.11890	Tb927.9.11890:mRNA	hypothetical protein, conserved	1839.47	0.639397	0.104602	6.11266	9.79851e-10	1.59383e-08
Tb927.2.4380	Tb927.2.4380:mRNA	NADH dehydrogenase (ubiquinone) 1 alpha subcomplex subunit, putative	678.058	0.639332	0.146361	4.36819	1.25281e-05	8.53424e-05
Tb927.3.1680	Tb927.3.1680:mRNA	Eukaryotic translation initiation factor 3 subunit F	4487.86	0.638221	0.146391	4.3597	1.30242e-05	8.81891e-05
Tb927.3.2470	Tb927.3.2470:mRNA	Pumilio homology domain family member 8	1529.02	0.638071	0.131919	4.83683	1.31925e-06	1.13574e-05
Tb11.v5.0345	Tb11.v5.0345.1	BarP protein, putative	139.754	0.637949	0.212358	3.00412	0.00266346	0.00918592
Tb927.3.1260	Tb927.3.1260:mRNA	hypothetical protein, conserved	742.183	0.637748	0.122046	5.22547	1.73716e-07	1.85017e-06
Tb927.4.2670	Tb927.4.2670:mRNA	pyroglutamyl-peptidase I, putative	952.815	0.63721	0.104364	6.10562	1.02403e-09	1.66037e-08
Tb927.11.3580	Tb927.11.3580:mRNA	Thiamin pyrophosphokinase, vitamin B1 binding domain containing protein, putative	1789.7	0.636633	0.0992419	6.41496	1.4086e-10	2.66741e-09
Tb927.8.7500	Tb927.8.7500:mRNA	hypothetical protein, conserved	1928.04	0.636468	0.167615	3.79721	0.000146333	0.000753346
Tb11.v5.0652	Tb11.v5.0652.1	protein kinase, putative	1527.26	0.635495	0.113958	5.57659	2.45277e-08	3.12366e-07
Tb927.11.1570	Tb927.11.1570:mRNA	hypothetical protein, conserved	1865.54	0.63417	0.146054	4.34204	1.41168e-05	9.45776e-05
Tb927.10.3770	Tb927.10.3770:mRNA	predicted TPR repeat protein	1925.4	0.633953	0.104623	6.05943	1.36606e-09	2.19044e-08
Tb927.11.15840	Tb927.11.15840:mRNA	L-Lysine transport protein, putative	10505.3	0.633061	0.124039	5.10371	3.3305e-07	3.32395e-06
Tb927.7.2170	Tb927.7.2170:mRNA	Nucleolar protein 168	5010.98	0.633029	0.152703	4.14549	3.39086e-05	0.000206586
Tb927.4.1820	Tb927.4.1820:mRNA	selenocysteine-specific elongation factor, putative	1443.05	0.633027	0.0973869	6.50012	8.02536e-11	1.58786e-09
Tb927.10.6430	Tb927.10.6430:mRNA	hypothetical protein	103.421	0.632714	0.329448	1.92053	0.0547914	0.114313
Tb927.2.1490	Tb927.2.1490:rRNA	M6 ribosomal RNA	10.1518	0.631847	0.903179	0.699581	0.484189	0.615314
Tb927.5.1290	Tb927.5.1290:mRNA	hypothetical protein, conserved	963.947	0.63089	0.135962	4.6402	3.48065e-06	2.75574e-05
Tb927.11.3830	Tb927.11.3830:mRNA	hypothetical protein, conserved	972.653	0.630353	0.124335	5.06978	3.98268e-07	3.9095e-06
Tb927.11.15710	Tb927.11.15710:mRNA	mediator of rna polymerase ii transcription subunit 1	792.629	0.629101	0.119755	5.25322	1.49466e-07	1.61908e-06
Tb927.10.2550	Tb927.10.2550:mRNA	malate dehydrogenase-related	884.243	0.628984	0.146691	4.28783	1.8043e-05	0.000118108
Tb927.3.3750	Tb927.3.3750:mRNA	paraflagellar rod component, putative	2482.61	0.628511	0.202024	3.11107	0.00186409	0.00675869
Tb927.11.7250	Tb927.11.7250:mRNA	hypothetical protein, conserved	324.037	0.628445	0.187993	3.34291	0.00082904	0.00339853
Tb927.7.5810	Tb927.7.5810:mRNA	Protein of unknown function (DUF1637), putative	696.045	0.628127	0.134675	4.66403	3.10077e-06	2.48013e-05
Tb927.1.1390	Tb927.1.1390:mRNA	hypothetical protein, conserved	217.325	0.627229	0.190963	3.28456	0.00102143	0.0040515
Tb927.8.7700	Tb927.8.7700:mRNA	amino acid transporter, putative	1369.6	0.627044	0.116557	5.3797	7.46102e-08	8.68456e-07
Tb927.10.13410	Tb927.10.13410:mRNA	hypothetical protein	229.417	0.626313	0.219036	2.85941	0.00424429	0.0135855
Tb927.11.7695	Tb927.11.7695:mRNA	hypothetical protein, conserved	1353.14	0.626142	0.120792	5.18362	2.17622e-07	2.2866e-06
Tb927.3.4460	Tb927.3.4460:mRNA	hypothetical protein, conserved	945.416	0.625587	0.103608	6.03801	1.5603e-09	2.49011e-08
Tb927.8.6420	Tb927.8.6420:mRNA	beta-ketoacyl-ACP reductase 2	1808.42	0.625557	0.168547	3.71148	0.000206053	0.00101526
Tb927.4.3470	Tb927.4.3470:mRNA	hypothetical protein, conserved	1311.52	0.625139	0.117349	5.32716	9.97624e-08	1.13519e-06
Tb927.11.5170	Tb927.11.5170:mRNA	ubiquitin activating enzyme, putative	679.65	0.623762	0.137394	4.53996	5.62639e-06	4.19936e-05
Tb927.9.2865	Tb927.9.2865:mRNA	Domain of unknown function (DUF5075), putative	40.1497	0.623568	0.398088	1.56641	0.117254	0.210307
Tb927_09_v4.snoRNA.0064	Tb927_09_v4.snoRNA.0064:snoRNA	H/ACA-like snoRNA	9.95611	0.623531	0.745621	0.836257	0.40301	0.536265
Tb927.5.3890	Tb927.5.3890:mRNA	hypothetical protein, conserved	527.214	0.623505	0.158429	3.93554	8.30099e-05	0.000456173
Tb927.4.280	Tb927.4.280:mRNA	retrotransposon hot spot protein 3 (RHS3), putative	14.6601	0.623412	0.599456	1.03996	0.298357	0.428698
Tb927.6.3830	Tb927.6.3830:mRNA	hypothetical protein, conserved	805.365	0.622374	0.157824	3.94347	8.03095e-05	0.000442771
Tb927.11.16710	Tb927.11.16710:mRNA	hypothetical protein, conserved	399.81	0.622023	0.160275	3.88098	0.000104037	0.000554316
Tb927.9.10360	Tb927.9.10360:mRNA	Cytosolic iron-sulfur protein assembly 2A, putative	745.396	0.621529	0.161353	3.852	0.000117159	0.000617749
Tb927.3.4500	Tb927.3.4500:mRNA	Fumarate hydratase class I, cytosolic	1086.92	0.62043	0.118907	5.21778	1.81079e-07	1.92455e-06
Tb927.9.8540	Tb927.9.8540:mRNA	Voltage-gated Chloride channel Like 1	1945.06	0.620016	0.13748	4.50986	6.48704e-06	4.78514e-05
Tb927.6.2380	Tb927.6.2380:mRNA	hypothetical protein, conserved	1300.96	0.620002	0.126942	4.88413	1.03886e-06	9.1397e-06
Tb927.3.1340	Tb927.3.1340:mRNA	Nuclear cap-binding protein subunit 66	2016.85	0.619709	0.114749	5.40056	6.64323e-08	7.80426e-07
Tb927.7.5680	Tb927.7.5680:mRNA	deoxyribose-phosphate aldolase, putative	1010.2	0.619589	0.128047	4.83876	1.3065e-06	1.12764e-05
Tb927.3.2390	Tb927.3.2390:mRNA	hypothetical protein, conserved	1544.55	0.619428	0.111294	5.56567	2.61149e-08	3.29685e-07
Tb927.11.14150	Tb927.11.14150:mRNA	pre-mRNA splicing factor, putative	394.561	0.619378	0.164076	3.77494	0.000160049	0.000815508
Tb927.3.1880	Tb927.3.1880:mRNA	hypothetical protein, conserved	1577.73	0.619199	0.117435	5.27268	1.34446e-07	1.48491e-06
Tb927.10.14000	Tb927.10.14000:mRNA	aconitase	3369.51	0.619002	0.140663	4.40061	1.07946e-05	7.47376e-05
Tb927.9.2120	Tb927.9.2120:mRNA	hypothetical protein, conserved	642.771	0.618945	0.115011	5.38159	7.38298e-08	8.60359e-07
Tb927.8.7640	Tb927.8.7640:mRNA	amino acid transporter 1, putative	1375.08	0.618143	0.204744	3.01911	0.00253519	0.0087913
Tb927.7.2090	Tb927.7.2090:mRNA	hypothetical protein, conserved	78.6461	0.617938	0.411556	1.50147	0.133235	0.232881
Tb927.10.5050	Tb927.10.5050:mRNA	mitochondrial ATP synthase epsilon chain	417.845	0.616979	0.131275	4.6999	2.6029e-06	2.11355e-05
Tb927.9.1590	Tb927.9.1590:mRNA	hypothetical protein, conserved	428.839	0.616603	0.134063	4.59937	4.23772e-06	3.26757e-05
Tb927.1.1380	Tb927.1.1380:mRNA	serine/threonine protein phosphatase 2A regulatory subunit, putative	354.814	0.616532	0.1789	3.44624	0.000568451	0.00243965
Tb927.11.4190	Tb927.11.4190:mRNA	Metallopeptidase family M24, putative	1166.72	0.616314	0.13376	4.60761	4.07321e-06	3.16563e-05
Tb11.v5.0482	Tb11.v5.0482.1	hypothetical protein, conserved	580.082	0.615793	0.165129	3.72917	0.000192111	0.000954443
N19B2.075	N19B2.075:pseudogenic_transcript	RHS4, pseudogene	1279.86	0.615528	0.194537	3.16407	0.00155578	0.00579281
Tb927.1.820	Tb927.1.820:mRNA	kelch domain-containing protein	1436.13	0.615365	0.154875	3.97331	7.08818e-05	0.000396829
Tb927.8.3770	Tb927.8.3770:mRNA	Mitogen-activated protein kinase 10, putative	6480.64	0.614191	0.192498	3.19063	0.00141964	0.00536463
Tb927_06_v4.snoRNA.0032	Tb927_06_v4.snoRNA.0032:snoRNA	C/D snoRNA	7.64315	0.613916	0.83189	0.737977	0.460528	0.593419
Tb927.6.2470	Tb927.6.2470:mRNA	hypothetical protein, conserved	1079.08	0.613782	0.117004	5.24581	1.55599e-07	1.67125e-06
Tb927.1.1650	Tb927.1.1650:mRNA	hypothetical protein, conserved	123.361	0.613498	0.228807	2.68129	0.00733394	0.0215642
Tb927.8.6400	Tb927.8.6400:mRNA	hypothetical protein, conserved	633.049	0.613216	0.115404	5.31363	1.0746e-07	1.21056e-06
Tb927.3.890	Tb927.3.890:mRNA	hypothetical protein, conserved	863.992	0.613132	0.161445	3.79779	0.000145994	0.000752205
Tb927.3.2270	Tb927.3.2270:mRNA	hypothetical protein, conserved	1321.7	0.612893	0.108921	5.62694	1.83438e-08	2.39318e-07
Tb927.9.7670	Tb927.9.7670:mRNA	hypothetical protein, conserved	1317.27	0.61278	0.145636	4.20761	2.58088e-05	0.000162204
Tb927.1.2230	Tb927.1.2230:mRNA	small myristoylated protein 1-1	3098.63	0.6123	0.12174	5.02958	4.9155e-07	4.71126e-06
Tb11.v5.0629	Tb11.v5.0629.1	fumarate hydratase, putative	443.485	0.61167	0.152014	4.02379	5.727e-05	0.000330091
Tb927.7.1210	Tb927.7.1210:mRNA	regulator of chromosome condensation, putative	2068.49	0.611136	0.127717	4.78507	1.70929e-06	1.43977e-05
Tb927.7.3520	Tb927.7.3520:mRNA	Mitochondrial pyruvate carrier 2	1871.28	0.610613	0.218007	2.80089	0.00509627	0.0158672
Tb927.11.6090	Tb927.11.6090:mRNA	tatD related deoxyribonuclease, putative	248.084	0.61002	0.186128	3.27743	0.00104757	0.00413408
Tb927.9.15570	Tb927.9.15570:mRNA	BARP protein	160.831	0.609926	0.204957	2.97587	0.00292155	0.00993759
Tb927.11.2340	Tb927.11.2340:mRNA	hypothetical protein, conserved	3391.15	0.609873	0.107323	5.68258	1.32677e-08	1.7766e-07
Tb927.9.15520	Tb927.9.15520:mRNA	BARP protein	252.45	0.609747	0.209748	2.90704	0.00364868	0.0120397
Tb927.11.390	Tb927.11.390:mRNA	SPRY domain containing protein, putative	1799.97	0.608911	0.162453	3.74823	0.00017809	0.000896187
Tb927.9.10510	Tb927.9.10510:mRNA	hypothetical protein, conserved	268.604	0.608181	0.191312	3.17899	0.00147787	0.00555363
Tb927.2.4420	Tb927.2.4420.1:mRNA	MIZ/SP-RING zinc finger, putative	1201.7	0.608055	0.101376	5.99801	1.99744e-09	3.12871e-08
Tb927.2.5530	Tb927.2.5530:mRNA	Present in the outer mitochondrial membrane proteome 22-1	2725	0.607989	0.163025	3.72942	0.000191923	0.000953975
Tb927.9.14200	Tb927.9.14200:mRNA	methyltransferase domain containing protein, putative	661.049	0.606771	0.117589	5.1601	2.46823e-07	2.55638e-06
Tb927.4.3600	Tb927.4.3600:mRNA	Transcription factor Pcc1, putative	147.855	0.605442	0.228022	2.65519	0.00792628	0.0230138
Tb927.2.4460	Tb927.2.4460:mRNA	Kinetoplast ribosomal PPR-repeat containing protein 21	1527.83	0.605104	0.100442	6.02441	1.69724e-09	2.69172e-08
Tb927.5.2520	Tb927.5.2520:mRNA	TPR repeat, putative	1339.39	0.604128	0.110319	5.47619	4.34589e-08	5.27641e-07
Tb927.3.4870	Tb927.3.4870.1:mRNA	hypothetical protein, conserved	545.51	0.602894	0.160913	3.74671	0.00017917	0.000900285
Tb927.4.2290	Tb927.4.2290:mRNA	glucose transporter, putative	1792.03	0.602796	0.130418	4.62202	3.80021e-06	2.98085e-05
Tb927.9.13130	Tb927.9.13130:mRNA	hypothetical protein, conserved	1051.89	0.602475	0.102293	5.88972	3.86848e-09	5.69059e-08
Tb927.1.2420	Tb927.1.2420:mRNA	hypothetical protein	711.11	0.602382	0.13576	4.43711	9.11748e-06	6.46246e-05
Tb927.4.650	Tb927.4.650:mRNA	chaperone protein DnaJ, putative	974.311	0.602168	0.139035	4.33106	1.48394e-05	9.88966e-05
Tb927.10.3220	Tb927.10.3220:mRNA	nucleolus protein, putative	80.6547	0.601497	0.260614	2.308	0.0209993	0.0520368
Tb927.11.4750	Tb927.11.4750:mRNA	hypothetical protein	1466.18	0.601358	0.127675	4.71006	2.47646e-06	2.02221e-05
Tb927.8.4140	Tb927.8.4140:mRNA	Anaphase-promoting complex-associated protein AP3	972.321	0.601344	0.128497	4.67981	2.87142e-06	2.31126e-05
Tb927.9.2900	Tb927.9.2900:mRNA	U3 small nucleolar RNA-associated protein 10, putative	3078.09	0.600075	0.11908	5.03924	4.67373e-07	4.51364e-06
Tb927.10.15600	Tb927.10.15600:mRNA	FKBP-type peptidylprolyl cis-trans isomerase, putative	902.261	0.599658	0.133597	4.48855	7.17097e-06	5.23636e-05
Tb927.11.12350	Tb927.11.12350:mRNA	DNA photolyase, putative	1284	0.59952	0.142325	4.21234	2.5274e-05	0.000159336
Tb927.4.1880	Tb927.4.1880:mRNA	hypothetical protein, conserved	671.136	0.599176	0.136222	4.39853	1.08986e-05	7.5213e-05
Tb927.4.2440	Tb927.4.2440:mRNA	SET domain containing protein, putative	1389.99	0.599133	0.121499	4.9312	8.17262e-07	7.36044e-06
Tb927.10.2310	Tb927.10.2310:mRNA	hypothetical protein, conserved	959.949	0.598498	0.105927	5.65008	1.60374e-08	2.11677e-07
Tb927.10.15510	Tb927.10.15510:mRNA	hypothetical protein, conserved	736.19	0.598006	0.126998	4.70877	2.49218e-06	2.03309e-05
Tb927.6.5100	Tb927.6.5100:mRNA	polo-like protein kinase, putative	1717.98	0.59796	0.11818	5.05972	4.19883e-07	4.0979e-06
Tb927.10.3210	Tb927.10.3210:mRNA	delta-1-pyrroline-5-carboxylate dehydrogenase, putative	6395.62	0.597748	0.119556	4.99973	5.74093e-07	5.43568e-06
Tb927.11.270	Tb927.11.270:mRNA	mitochondrial carrier protein	653.091	0.597094	0.143759	4.15344	3.27512e-05	0.000200256
Tb927.5.2350	Tb927.5.2350:mRNA	glycosyltransferase (GlcNAc), putative	1177.75	0.596226	0.117621	5.06904	3.99831e-07	3.92105e-06
Tb927.6.1760	Tb927.6.1760:mRNA	KU80 protein	1224.77	0.5954	0.120682	4.93364	8.07105e-07	7.27541e-06
Tb927.3.1000	Tb927.3.1000:mRNA	frataxin-like, mitochondrial precursor, putative	838.191	0.594971	0.129185	4.60558	4.11321e-06	3.18695e-05
Tb927.11.5010	Tb927.11.5010:mRNA	TFIIF-stimulated CTD phosphatase, putative	1057.44	0.594965	0.143738	4.13923	3.48475e-05	0.000211418
Tb927.11.3080	Tb927.11.3080:mRNA	vesicular protein trafficking mediator, putative	1797.02	0.594764	0.150575	3.94995	7.81665e-05	0.000433546
Tb927.7.1810	Tb927.7.1810:mRNA	hypothetical protein, conserved	991.684	0.594648	0.16943	3.50969	0.00044863	0.00198934
Tb927.11.10630	Tb927.11.10630:mRNA	hypothetical protein, conserved	1672.84	0.594237	0.107279	5.53918	3.03884e-08	3.79856e-07
Tb927.9.11900	Tb927.9.11900:mRNA	acyl transferase-like protein	1186	0.59392	0.127425	4.66096	3.14743e-06	2.51151e-05
Tb927.10.1570	Tb927.10.1570:mRNA	Mitochondrial ATP synthase subunit c-2	456.07	0.593683	0.152267	3.89897	9.66009e-05	0.000518632
Tb927.7.6200	Tb927.7.6200:mRNA	chaperone protein DnaJ, putative	887.287	0.593041	0.132956	4.46043	8.17972e-06	5.87573e-05
Tb927.6.4920	Tb927.6.4920:mRNA	S-adenosylmethionine synthetase	1553.8	0.592468	0.135056	4.38683	1.15014e-05	7.89313e-05
Tb927.10.6850	Tb927.10.6850:mRNA	Mitochondrial ribosomal protein S18, putative	1431.14	0.591246	0.133658	4.42357	9.7082e-06	6.82398e-05
Tb927.2.4420	Tb927.2.4420.2:mRNA	MIZ/SP-RING zinc finger, putative	1257.62	0.591028	0.101653	5.81416	6.09402e-09	8.79861e-08
Tb927.11.16220	Tb927.11.16220:mRNA	Cytochrome b-c1 complex subunit, putative	451.653	0.590955	0.164863	3.58452	0.000337701	0.00155591
Tb927.3.4870	Tb927.3.4870.2:mRNA	hypothetical protein, conserved	550.266	0.590306	0.159905	3.69159	0.000222855	0.00108645
Tb927.10.12070	Tb927.10.12070:mRNA	hypothetical protein	36.9901	0.590271	0.411672	1.43384	0.151618	0.258078
Tb927.8.6630	Tb927.8.6630:mRNA	hypothetical protein	731.214	0.589376	0.182102	3.23651	0.00121	0.00469118
Tb927.4.3840	Tb927.4.3840:mRNA	nucleolar protein, putative	1963.02	0.588835	0.142723	4.12571	3.69595e-05	0.000222634
Tb927.3.4990	Tb927.3.4990:mRNA	oxidoreductase, putative	952.895	0.588314	0.123762	4.7536	1.99828e-06	1.6625e-05
Tb927.10.700	Tb927.10.700:mRNA	hypothetical protein, conserved	408.258	0.587625	0.17659	3.32763	0.000875876	0.00355321
Tb927.3.810	Tb927.3.810:mRNA	hypothetical protein, conserved	889.919	0.586943	0.118252	4.9635	6.92331e-07	6.39996e-06
Tb927.9.4755	Tb927.9.4755:mRNA	hypothetical protein	504.747	0.586872	0.164121	3.57585	0.000349088	0.00160328
Tb927.11.15500	Tb927.11.15500:mRNA	LSU ribosomal protein, mitochondrial, putative	854.225	0.586367	0.115653	5.07007	3.97672e-07	3.90743e-06
Tb927.3.1525	Tb927.3.1525:mRNA	hypothetical protein	756.851	0.586193	0.150344	3.89901	9.65886e-05	0.000518632
Tb927.4.1700	Tb927.4.1700:mRNA	CK1/TTBK protein kinase, putative	990.126	0.586082	0.115537	5.07267	3.92282e-07	3.86569e-06
Tb927.7.4110	Tb927.7.4110:mRNA	kinesin, putative	1883.54	0.585825	0.146346	4.00301	6.25429e-05	0.000355152
Tb927.2.5930	Tb927.2.5930:mRNA	hypothetical protein, conserved	2404.48	0.585302	0.103765	5.64067	1.69391e-08	2.22135e-07
Tb927.8.8130	Tb927.8.8130:mRNA	hypothetical protein, conserved	2125.8	0.585106	0.123269	4.74659	2.06874e-06	1.71971e-05
Tb927.7.6310	Tb927.7.6310:mRNA	polo-like protein kinase	1909.59	0.584853	0.126011	4.64129	3.46248e-06	2.7435e-05
Tb927.7.6130	Tb927.7.6130:mRNA	Protein of unknown function (DUF3522), putative	146.356	0.584725	0.194397	3.00789	0.00263073	0.00908227
Tb927.10.1560	Tb927.10.1560:mRNA	Nucleolar protein 91	2960.08	0.58463	0.158714	3.68354	0.000230017	0.00111867
Tb927.7.6863	Tb927.7.6863:rRNA	M2 ribosomal RNA	26.5811	0.583053	0.669857	0.870414	0.384074	0.517229
Tb927.11.12620	Tb927.11.12620:mRNA	Glucosidase II beta subunit-like, putative	1236.64	0.582553	0.149286	3.90225	9.53039e-05	0.000513993
Tb11.v5.0775	Tb11.v5.0775.1	methyltransferase domain containing protein, putative	187.098	0.582466	0.198307	2.93719	0.00331202	0.0110911
Tb927.8.4890	Tb927.8.4890:mRNA	pol-associated gene 1	6197.49	0.582459	0.14499	4.01725	5.88825e-05	0.00033785
Tb927.10.13430	Tb927.10.13430:mRNA	citrate synthase, putative	1178.8	0.58223	0.181969	3.19961	0.00137611	0.00524504
Tb927.11.11620	Tb927.11.11620:mRNA	hypothetical protein, conserved	1674.85	0.582197	0.12111	4.80717	1.5308e-06	1.3013e-05
Tb927.9.2250	Tb927.9.2250:mRNA	hypothetical protein, conserved	866.984	0.58143	0.16231	3.58222	0.000340685	0.00156823
Tb927.11.14240	Tb927.11.14240:mRNA	WD domain, G-beta repeat, putative	1745.97	0.581131	0.0925122	6.28167	3.34953e-10	5.95406e-09
Tb927.9.9260	Tb927.9.9260:mRNA	hypothetical protein, conserved	1717.49	0.580681	0.156885	3.70131	0.000214488	0.00105121
Tb927.6.183	Tb927.6.183:rRNA	M2 ribosomal RNA	14.4114	0.58056	0.787794	0.736944	0.461157	0.594078
Tb927.7.7110	Tb927.7.7110.1:mRNA	leucine-rich repeat protein (LRRP), putative	962.776	0.580174	0.117888	4.92138	8.59366e-07	7.70909e-06
Tb927.10.1110	Tb927.10.1110:mRNA	kinesin, putative	2157.1	0.579683	0.146769	3.94963	7.82721e-05	0.000433895
Tb927.4.4140	Tb927.4.4140:mRNA	hypothetical protein, conserved	1236.66	0.579179	0.117303	4.93747	7.91442e-07	7.16604e-06
Tb927.6.3930	Tb927.6.3930:mRNA	LSU ribosomal protein, mitochondrial, putative	966.262	0.57912	0.105517	5.48839	4.0562e-08	4.94836e-07
Tb927.9.5730	Tb927.9.5730:mRNA	nucleosome assembly protein-like protein	3803.74	0.579104	0.172779	3.3517	0.000803158	0.00330578
Tb927.8.3260	Tb927.8.3260:mRNA	YceI-like domain containing protein, putative	441.286	0.578787	0.142217	4.06975	4.70645e-05	0.000276609
Tb927.5.2480	Tb927.5.2480:mRNA	hypothetical protein, conserved	411.229	0.578744	0.157857	3.66625	0.000246135	0.00118739
Tb927.11.8290	Tb927.11.8290:mRNA	DIS3-like exonuclease, putative	2102.04	0.57862	0.110284	5.24663	1.5491e-07	1.66738e-06
Tb927.7.1850	Tb927.7.1850:mRNA	hypothetical protein, conserved	1044.84	0.578434	0.141193	4.09677	4.1896e-05	0.000249108
Tb927.8.7160	Tb927.8.7160:pseudogenic_transcript	UDP-Gal or UDP-GlcNAc-dependent glycosyltransferase (pseudogene), putative	867.884	0.577938	0.119057	4.8543	1.20814e-06	1.05169e-05
Tb927.4.2265	Tb927.4.2265:mRNA	hypothetical protein	346.433	0.577372	0.156037	3.70024	0.000215398	0.00105516
Tb927.5.2530	Tb927.5.2530:mRNA	RNA cytidine acetyltransferase	2846.2	0.577145	0.106072	5.44108	5.29582e-08	6.32383e-07
Tb927.10.15220	Tb927.10.15220:mRNA	hypothetical protein, conserved	1145.86	0.577037	0.114952	5.01983	5.17182e-07	4.93828e-06
Tb927.10.7100	Tb927.10.7100:mRNA	delta-4 fatty acid desaturase	342.358	0.576459	0.172899	3.33409	0.000855794	0.00348988
Tb927.2.1407	Tb927.2.1407:rRNA	M2 ribosomal RNA	52.995	0.576192	0.737338	0.781449	0.434539	0.568209
Tb927.9.15590	Tb927.9.15590:mRNA	BARP protein	75.2488	0.576061	0.271528	2.12155	0.0338755	0.0773277
Tb927.7.3430	Tb927.7.3430:mRNA	cyclophilin-type peptidyl-prolyl cis-trans isomerase, putative	674.079	0.575971	0.156899	3.67098	0.000241627	0.00117009
Tb927.3.1980	Tb927.3.1980:mRNA	hypothetical protein, conserved	767.63	0.575871	0.126494	4.55256	5.29972e-06	3.97871e-05
Tb927.11.15890	Tb927.11.15890:mRNA	hypothetical protein, conserved	1249.94	0.575775	0.151649	3.79676	0.000146599	0.000754169
Tb927.11.13210	Tb927.11.13210:mRNA	hypothetical protein, conserved	727.946	0.57528	0.110506	5.20589	1.93073e-07	2.04347e-06
Tb927.3.2190	Tb927.3.2190:mRNA	Capping enzyme RNA triphosphatase 1	1312.36	0.574218	0.119352	4.81114	1.50075e-06	1.2779e-05
Tb927.10.9050	Tb927.10.9050:mRNA	pseudouridine synthase TruD, putative	1426.97	0.574193	0.151585	3.78793	0.000151906	0.00077753
Tb927.8.7680	Tb927.8.7680:mRNA	amino acid transporter, putative	4461.59	0.574047	0.136133	4.2168	2.47796e-05	0.000156511
Tb927.9.2840	Tb927.9.2840:mRNA	hypothetical protein, conserved	24.0669	0.574021	0.480041	1.19577	0.231785	0.357052
Tb927.11.16750	Tb927.11.16750:mRNA	hypothetical protein, conserved	1934.21	0.573312	0.200127	2.86474	0.00417349	0.0134187
Tb927.11.15950	Tb927.11.15950:mRNA	amino acid transporter, putative	6252.64	0.573152	0.155016	3.69737	0.000217845	0.00106611
Tb927.3.5190	Tb927.3.5190:mRNA	hypothetical protein, conserved	1698.83	0.573149	0.176273	3.25149	0.00114802	0.00448514
Tb927.11.11960	Tb927.11.11960:mRNA	hypothetical protein, conserved	479.506	0.572866	0.263614	2.17313	0.0297708	0.0697538
Tb927.11.12180	Tb927.11.12180:mRNA	kinesin, putative	823.292	0.57278	0.203936	2.80863	0.00497528	0.0155669
Tb927.3.1280	Tb927.3.1280:mRNA	NPL4 family, putative	1396.8	0.572722	0.124369	4.60501	4.12444e-06	3.19322e-05
Tb927.1.1175	Tb927.1.1175:mRNA	hypothetical protein	668.328	0.572412	0.128593	4.45135	8.53331e-06	6.09522e-05
Tb927.3.1770	Tb927.3.1770:mRNA	leucine-rich repeat protein (LRRP), putative	2115.28	0.571943	0.102009	5.60677	2.06135e-08	2.65517e-07
Tb927.3.1180	Tb927.3.1180:mRNA	hypothetical protein, conserved	2234.9	0.571674	0.106772	5.35417	8.59507e-08	9.91363e-07
Tb927.9.13225	Tb927.9.13225:mRNA	hypothetical protein	168.711	0.57141	0.200715	2.84687	0.00441512	0.0140569
Tb927.11.4240	Tb927.11.4240:mRNA	hypothetical protein, conserved	643.507	0.571115	0.139706	4.08799	4.3512e-05	0.000256921
Tb927.11.14780	Tb927.11.14780:mRNA	phosphomannose isomerase	2609.43	0.571078	0.105966	5.38924	7.07569e-08	8.28354e-07
Tb927.7.3110	Tb927.7.3110:mRNA	transporter protein, putative	1261.21	0.570715	0.128829	4.43003	9.42187e-06	6.63743e-05
Tb927.4.500	Tb927.4.500:mRNA	FHA domain containing protein, putative	1090.8	0.570446	0.137427	4.15091	3.3115e-05	0.000202237
Tb927.11.5590	Tb927.11.5590:mRNA	Anaphase-promoting complex-associated protein AP1	1357.03	0.5704	0.10595	5.38369	7.29751e-08	8.53337e-07
Tb927.10.9920	Tb927.10.9920:mRNA	hypothetical protein, conserved	948.379	0.570205	0.107336	5.31236	1.08216e-07	1.21773e-06
Tb927.1.2150	Tb927.1.2150:mRNA	Small kinetoplastid calpain-related protein 1-4	560	0.570016	0.195196	2.92022	0.00349783	0.0116061
Tb927.10.5660	Tb927.10.5660:mRNA	heat shock protein, putative	782.344	0.569994	0.121343	4.69737	2.63529e-06	2.1355e-05
Tb927.11.5090	Tb927.11.5090:mRNA	aspartate aminotransferase, mitochondrial	548.413	0.569359	0.155802	3.65437	0.000257813	0.00123376
Tb927.7.2700	Tb927.7.2700:mRNA	NADH-cytochrome b5 reductase, putative	1674.92	0.569344	0.132987	4.28119	1.85898e-05	0.000121264
Tb927.6.2390	Tb927.6.2390:mRNA	conserved hypothetical protein, putative	1548.08	0.569215	0.153364	3.71153	0.000206008	0.00101526
Tb927.11.15620	Tb927.11.15620:mRNA	hypothetical protein, conserved	1281.4	0.569165	0.110042	5.17224	2.3131e-07	2.41047e-06
Tb927.10.13270	Tb927.10.13270:mRNA	Periodic tryptophan protein 2 homolog, putative	647.822	0.568794	0.126592	4.49315	7.01788e-06	5.14307e-05
Tb927.7.7180	Tb927.7.7180:mRNA	leucine-rich repeat protein 1 (LRRP1), putative	1161.96	0.567158	0.115222	4.92231	8.55303e-07	7.68259e-06
Tb927.3.630	Tb927.3.630:mRNA	hypothetical protein, conserved	480.392	0.566984	0.13559	4.1816	2.89459e-05	0.000179695
Tb927.10.2250	Tb927.10.2250:mRNA	ubiquitin-conjugating enzyme variant Kua homologue, putative	531.181	0.566931	0.154589	3.66733	0.000245094	0.00118406
Tb927.8.3750	Tb927.8.3750:mRNA	nucleolar protein 56	6576.27	0.565659	0.164202	3.44491	0.000571257	0.00245066
Tb11.v5.0568	Tb11.v5.0568.1	hypothetical protein, conserved	1012.81	0.564561	0.132581	4.25824	2.06044e-05	0.000132869
Tb927.8.1240	Tb927.8.1240:mRNA	electron transfer flavoprotein-ubiquinone oxidoreductase, putative	1692.69	0.564429	0.134408	4.19936	2.67673e-05	0.000167398
Tb927.11.7330	Tb927.11.7330:mRNA	hypothetical protein, conserved	782.314	0.563955	0.116433	4.8436	1.2751e-06	1.10241e-05
Tb927.3.5410	Tb927.3.5410:mRNA	hypothetical protein, conserved	345.741	0.563652	0.200293	2.81414	0.00489078	0.0153342
Tb927.9.14990	Tb927.9.14990:mRNA	hypothetical protein, conserved	698.443	0.562639	0.135978	4.13772	3.50771e-05	0.00021243
Tb927.9.6270	Tb927.9.6270:mRNA	hypothetical protein, conserved	1252.54	0.562285	0.114615	4.90585	9.30225e-07	8.26776e-06
Tb927.10.15260	Tb927.10.15260:mRNA	leucine-rich repeat protein (LRRP), putative	428.493	0.562121	0.181618	3.09508	0.00196761	0.00706946
Tb11.v5.0494	Tb11.v5.0494.1	RNA helicase, putative	1077.54	0.56186	0.138189	4.0659	4.78479e-05	0.000280726
Tb927.3.3600	Tb927.3.3600:mRNA	hypothetical protein	1300.42	0.561092	0.17856	3.14232	0.00167614	0.00617751
Tb927.4.4010	Tb927.4.4010:mRNA	amino acid transporter, putative	204.148	0.56077	0.232592	2.41096	0.0159107	0.0412904
Tb927.10.14330	Tb927.10.14330:mRNA	Utp14 protein, putative	2872.89	0.56069	0.104945	5.34273	9.15593e-08	1.0489e-06
Tb927.9.13570	Tb927.9.13570:mRNA	hypothetical protein, conserved	1074.67	0.560517	0.140313	3.99476	6.476e-05	0.000366396
Tb927.1.1700	Tb927.1.1700:mRNA	AATF protein, putative	963.112	0.560513	0.131268	4.26997	1.95496e-05	0.000126873
Tb927.11.16860	Tb927.11.16860:mRNA	Guide RNA binding complex protein 3	1223.5	0.560407	0.110665	5.06399	4.1057e-07	4.01472e-06
Tb11.NT.208	Tb11.NT.208:ncRNA	Noncoding RNA, putative	34.2375	0.559847	0.383654	1.45925	0.144497	0.248163
Tb927.11.5860	Tb927.11.5860:mRNA	AGC/RSK family serine/threonine kinase, putative	878.159	0.559687	0.221972	2.52143	0.0116879	0.0318904
Tb927.3.4250	Tb927.3.4250:mRNA	hypothetical protein, conserved	1078.57	0.559513	0.162512	3.44289	0.000575524	0.00246688
Tb927.6.4860	Tb927.6.4860:mRNA	S-adenosylmethionine synthetase	1450.97	0.559295	0.131039	4.26814	1.97108e-05	0.00012774
Tb927.3.1955	Tb927.3.1955:mRNA	Vacuolar protein sorting-associated protein 55 homolog	515.959	0.558978	0.137317	4.07073	4.6866e-05	0.000275762
Tb927.6.5090	Tb927.6.5090:mRNA	hypothetical protein, conserved	2100.7	0.558594	0.119212	4.68572	2.78981e-06	2.24913e-05
Tb927.4.2570	Tb927.4.2570:mRNA	hypothetical protein, conserved	288.55	0.558295	0.175073	3.18892	0.00142803	0.00539432
Tb11.v5.0569	Tb11.v5.0569.1	amino acid transporter, putative	1944.58	0.558028	0.121046	4.61004	4.02598e-06	3.13612e-05
Tb927.10.15100	Tb927.10.15100:mRNA	hypothetical protein, conserved	861.191	0.557995	0.139808	3.99115	6.57524e-05	0.000370564
Tb927.3.1240	Tb927.3.1240:mRNA	Serine/threonine-protein phosphatase 2A, putative	1320.47	0.557946	0.153018	3.64628	0.000266061	0.00126607
Tb927.6.3140	Tb927.6.3140:mRNA	Ubiquitin-like protein 11	665.857	0.556879	0.129032	4.31581	1.59019e-05	0.000105424
Tb927.11.11740	Tb927.11.11740:mRNA	membrane-bound acid phosphatase, putative	1992.91	0.556692	0.142283	3.91258	9.13135e-05	0.000494939
Tb7.NT.10	Tb7.NT.10:ncRNA	Noncoding RNA, putative	197.049	0.556655	0.213346	2.60917	0.00907619	0.0257832
Tb927.10.11060	Tb927.10.11060:mRNA	hypothetical protein, conserved	693.624	0.556643	0.152096	3.65981	0.000252406	0.00121246
Tb927.9.7830	Tb927.9.7830:mRNA	tRNA import complex component, putative	1386.61	0.556314	0.106395	5.22876	1.70652e-07	1.81945e-06
Tb927.11.5600	Tb927.11.5600:mRNA	Archaic Translocase of outer membrane 14 kDa subunit	673.255	0.556293	0.156927	3.54491	0.00039274	0.00177406
Tb927.10.15420	Tb927.10.15420:mRNA	NADH dehydrogenase [ubiquinone] 1 alpha subcomplex assembly factor 5, putative	1174.19	0.55618	0.111973	4.9671	6.796e-07	6.29949e-06
Tb927.3.1420	Tb927.3.1420:mRNA	hypothetical protein, conserved	4917.92	0.556123	0.0992173	5.6051	2.0814e-08	2.67759e-07
Tb927.11.13370	Tb927.11.13370:mRNA	hypothetical protein, conserved	583.637	0.555968	0.127915	4.3464	1.3839e-05	9.29622e-05
Tb927.9.2845	Tb927.9.2845:mRNA	Domain of unknown function (DUF5075), putative	101.652	0.555541	0.29006	1.91526	0.055459	0.115327
Tb927.3.5250	Tb927.3.5250:mRNA	Zinc finger CCCH domain-containing protein 8	458.337	0.555353	0.155128	3.57997	0.000343629	0.00157963
Tb927.11.4560	Tb927.11.4560:mRNA	hypothetical protein, conserved	948.501	0.555248	0.110064	5.04479	4.5402e-07	4.39724e-06
Tb927.11.12160	Tb927.11.12160:mRNA	hypothetical protein, conserved	373.407	0.555203	0.144913	3.83129	0.000127472	0.000666242
Tb927.10.6300	Tb927.10.6300:mRNA	Mitochondrial ribosomal protein S5	354.067	0.554822	0.156749	3.53955	0.000400805	0.00180567
Tb927.7.2380	Tb927.7.2380:mRNA	hypothetical protein, conserved	541.524	0.554602	0.141776	3.91181	9.16086e-05	0.000496173
Tb927.1.3050	Tb927.1.3050:mRNA	tRNA (Uracil-5-)-methyltransferase, putative	2349.72	0.5542	0.119481	4.6384	3.51116e-06	2.77125e-05
Tb927.11.15730	Tb927.11.15730:mRNA	cyclic nucleotide-binding domain containing protein, putative	1488.37	0.554179	0.147838	3.74855	0.000177862	0.000895486
Tb927.5.3050	Tb927.5.3050:mRNA	poly(adp-ribose) polymerase	1644.47	0.554173	0.115089	4.81515	1.47089e-06	1.25669e-05
Tb927.8.6600	Tb927.8.6600:mRNA	Glutathione S-transferase, C-terminal domain containing protein, putative	1128.28	0.554162	0.169792	3.26376	0.00109944	0.0043086
Tb11.v5.1042	Tb11.v5.1042.1	RNA-editing complex protein, putative	377.057	0.553564	0.148991	3.71542	0.000202866	0.00100151
Tb927.3.2170	Tb927.3.2170:mRNA	translation elongation factor EF-2, putative	3105.17	0.553164	0.0965268	5.73068	1.0003e-08	1.37131e-07
Tb927.3.2650	Tb927.3.2650:mRNA	Cytochrome c oxidase assembly protein Cox17, putative	1523.14	0.553032	0.126426	4.37434	1.21798e-05	8.31931e-05
Tb927.3.3250	Tb927.3.3250:mRNA	hypothetical protein, conserved	890.46	0.552611	0.111871	4.93972	7.82359e-07	7.12193e-06
Tb927.11.9160	Tb927.11.9160:mRNA	ATPase-like protein, putative	549.866	0.552444	0.139712	3.95416	7.68027e-05	0.000427248
Tb927.10.15380	Tb927.10.15380:mRNA	U3 snoRNA-associated protein UTP11, putative	416.669	0.552071	0.157617	3.50261	0.000460726	0.00203498
Tb927.9.10000	Tb927.9.10000:mRNA	hypothetical protein, conserved	903.596	0.551094	0.126247	4.36519	1.27009e-05	8.64039e-05
Tb927.11.6680	Tb927.11.6680:mRNA	amino acid permease/transporter, putative	1305.34	0.551008	0.152371	3.61622	0.000298935	0.00140342
Tb927.10.3270	Tb927.10.3270:mRNA	hypothetical protein, conserved	380.814	0.550971	0.177889	3.09727	0.00195312	0.00702983
Tb927.4.5240	Tb927.4.5240:mRNA	UDP-Gal or UDP-GlcNAc-dependent glycosyltransferase, putative	1589.78	0.550572	0.134141	4.10442	4.05338e-05	0.000242011
Tb927.7.1800	Tb927.7.1800:mRNA	hypothetical protein, conserved	933.217	0.550571	0.128179	4.29534	1.74427e-05	0.000114591
Tb927.11.14170	Tb927.11.14170:mRNA	hypothetical protein, conserved	1918.85	0.550539	0.0957199	5.75156	8.84256e-09	1.2256e-07
Tb927.4.4550	Tb927.4.4550:mRNA	Purine-Responsive Element Binding Protein 1	4372.88	0.55039	0.141194	3.89811	9.69476e-05	0.000519819
Tb927.10.690	Tb927.10.690:mRNA	palmitoyl acyltransferase 3, putative	846.799	0.549957	0.137096	4.01149	6.03376e-05	0.000345029
Tb927.8.4820	Tb927.8.4820:mRNA	eukaryotic translation initiation factor 4 gamma 3	2294.13	0.54993	0.18954	2.90139	0.0037151	0.0122033
Tb927.10.1180	Tb927.10.1180:mRNA	hypothetical protein, conserved	941.965	0.549411	0.11164	4.92129	8.59772e-07	7.70909e-06
Tb927.1.1400	Tb927.1.1400:mRNA	Overproducer of inositol protein 10 homolog, putative	167.692	0.549195	0.190118	2.88871	0.00386827	0.0126126
Tb927.3.2320	Tb927.3.2320:mRNA	COP9 signalosome complex subunit 2, putative	1653.32	0.549072	0.117042	4.69124	2.7156e-06	2.19453e-05
Tb927.8.1770	Tb927.8.1770:mRNA	hypothetical protein, conserved	2900.51	0.5487	0.158869	3.4538	0.000552746	0.00237627
Tb927.9.730	Tb927.9.730:mRNA	hypothetical protein, conserved	250.476	0.548671	0.178124	3.08029	0.00206802	0.0073832
Tb927.3.1230	Tb927.3.1230:mRNA	Dicer-like protein 2	1991.02	0.548531	0.104523	5.24793	1.53818e-07	1.65914e-06
Tb927.11.12490	Tb927.11.12490:mRNA	hypothetical protein, conserved	1200.4	0.548212	0.0998281	5.49156	3.98388e-08	4.87773e-07
Tb927.2.2320	Tb927.2.2320:mRNA	hypothetical protein	39.3286	0.547817	0.384172	1.42597	0.153878	0.260875
Tb927.11.14750	Tb927.11.14750:mRNA	PSP1 C-terminal conserved region, putative	1164.92	0.547442	0.264562	2.06924	0.0385234	0.0858991
Tb927.3.3670	Tb927.3.3670:mRNA	Triple RNA binding domain protein 3	1280.52	0.547133	0.0963055	5.68122	1.33736e-08	1.78373e-07
Tb927.10.4880	Tb927.10.4880:mRNA	hypothetical protein, conserved	1380.21	0.546009	0.145489	3.75293	0.000174781	0.00088348
Tb927.9.2450	Tb927.9.2450:mRNA	electon transport protein SCO1/SCO2, putative	715.887	0.54587	0.139722	3.90682	9.35183e-05	0.000504899
Tb11.v5.0588	Tb11.v5.0588.1	AARP2CN (NUC121) domain containing protein, putative	532.503	0.545372	0.119437	4.56619	4.96662e-06	3.76203e-05
Tb927.9.12670	Tb927.9.12670:mRNA	predicted zinc finger protein	767.542	0.544853	0.128493	4.24032	2.23198e-05	0.000142751
Tb927.9.1650	Tb927.9.1650:mRNA	hypothetical protein, conserved	677.266	0.544693	0.152786	3.56506	0.000363772	0.00165945
Tb927.10.7270	Tb927.10.7270:mRNA	hypothetical protein, conserved	1796.42	0.544242	0.101587	5.3574	8.44275e-08	9.76012e-07
Tb927.4.5280	Tb927.4.5280:mRNA	UDP-Gal or UDP-GlcNAc-dependent glycosyltransferase, putative	531.835	0.544005	0.138967	3.91464	9.05377e-05	0.000491421
Tb927.8.5740	Tb927.8.5740:mRNA	proteasome 26S non-ATPase subunit 9, putative	184.241	0.543964	0.196429	2.76926	0.00561831	0.0172076
Tb927.3.2850	Tb927.3.2850:mRNA	Got1/Sft2-like family, putative	412.651	0.543951	0.1562	3.48239	0.000496959	0.00216394
Tb8.NT.13	Tb8.NT.13:ncRNA	Noncoding RNA, putative	53.1784	0.543922	0.350198	1.55318	0.120379	0.214774
Tb927.5.330	Tb927.5.330:mRNA	receptor-type adenylate cyclase GRESAG 4, putative	1050.36	0.543888	0.190082	2.86134	0.0042186	0.013516
Tb927.7.2230	Tb927.7.2230:mRNA	mitochondrial carrier protein, putative	2023.09	0.543776	0.105883	5.13565	2.81167e-07	2.86531e-06
Tb927.11.460	Tb927.11.460:mRNA	predicted WD40 repeat protein	1022.89	0.543235	0.121762	4.46145	8.14083e-06	5.85194e-05
Tb927.3.590	Tb927.3.590:mRNA	adenosine transporter, putative	199.113	0.543056	0.242503	2.23938	0.0251313	0.0603745
Tb927.3.1990	Tb927.3.1990:mRNA	Tetratricopeptide repeat protein 29, putative	1509.32	0.542861	0.101553	5.34559	9.01212e-08	1.03359e-06
Tb927.3.3030	Tb927.3.3030:mRNA	phosphatidylcholine transfer protein, putative	2046.93	0.542559	0.105969	5.11997	3.05588e-07	3.08016e-06
Tb927.8.2864	Tb927.8.2864:snRNA	small nuclear RNA	25.8669	0.542385	0.482368	1.12442	0.260834	0.389608
Tb927.11.3890	Tb927.11.3890:mRNA	N(2), N(2)-dimethylguanosine tRNA methyltransferase, putative	1181.46	0.542348	0.118903	4.56125	5.08502e-06	3.84025e-05
Tb927.8.4630	Tb927.8.4630:mRNA	hypothetical protein, conserved	1164.43	0.542099	0.12283	4.41339	1.01763e-05	7.1038e-05
Tb927.11.3720	Tb927.11.3720:mRNA	Ring finger domain containing protein, putative	926.326	0.541553	0.177104	3.05783	0.00222946	0.00789569
Tb927.9.9620	Tb927.9.9620:mRNA	meiotic recombination protein DMC1, putative	1221.91	0.540177	0.124338	4.34442	1.39647e-05	9.37445e-05
Tb927.9.7100	Tb927.9.7100:mRNA	hypothetical protein, conserved	684.952	0.540031	0.166124	3.25077	0.00115093	0.00449306
Tb927.6.1900	Tb927.6.1900:mRNA	essential nuclear protein 1, putative	1510.29	0.539819	0.173165	3.11737	0.00182474	0.00663363
Tb927.4.5140	Tb927.4.5140:mRNA	repressor of RNA polymerase III transcription MAF1	103.172	0.538922	0.229503	2.34821	0.0188638	0.047617
Tb927.11.15510	Tb927.11.15510:mRNA	hypothetical protein, conserved	704.339	0.538195	0.136515	3.94238	8.06776e-05	0.000444318
Tb11.NT.18	Tb11.NT.18:ncRNA	Noncoding RNA, putative	233.222	0.537975	0.181075	2.971	0.00296829	0.0100662
Tb927.7.1260	Tb927.7.1260:mRNA	hypothetical protein, conserved	2645.03	0.537636	0.105243	5.10851	3.24703e-07	3.25665e-06
Tb927.4.970	Tb927.4.970:mRNA	hypothetical protein, conserved	373.063	0.537389	0.157014	3.42255	0.000620376	0.00263355
Tb927.11.12420	Tb927.11.12420:mRNA	kinetoplastid kinetochore protein 19	4317.36	0.536867	0.118782	4.51976	6.19111e-06	4.58015e-05
Tb11.v5.0862	Tb11.v5.0862.1	hypothetical protein, conserved	179.947	0.536864	0.194278	2.76339	0.00572052	0.0174469
Tb927.3.910	Tb927.3.910:mRNA	tubulin gamma chain	1215.78	0.536713	0.152451	3.52056	0.000430638	0.00191878
Tb11.v5.0156	Tb11.v5.0156.1	hypothetical protein, conserved	479.685	0.536395	0.130844	4.09952	4.14012e-05	0.000246465
Tb927.11.5540	Tb927.11.5540:mRNA	emp24/gp25L/p24 family/GOLD, putative	1405.4	0.536322	0.13234	4.05262	5.0647e-05	0.000295951
Tb927.6.1370	Tb927.6.1370:mRNA	Trypanosomal VSG domain containing protein, putative	8.81087	0.536227	0.747988	0.716893	0.47344	0.60575
Tb927.11.14165	Tb927.11.14165:mRNA	hypothetical protein	2018.28	0.5361	0.238417	2.24858	0.024539	0.0592322
Tb927.3.1290	Tb927.3.1290:mRNA	cullin 4B, putative	2783.95	0.535484	0.108244	4.94704	7.53523e-07	6.89032e-06
Tb927.3.4160	Tb927.3.4160:mRNA	XPC-binding domain/UBA/TS-N domain containing protein, putative	1644.57	0.534885	0.125324	4.26803	1.97211e-05	0.00012774
Tb11.v5.0790	Tb11.v5.0790.1	hypothetical protein, conserved	333.306	0.534442	0.202642	2.63738	0.00835504	0.0239965
Tb927.3.2280	Tb927.3.2280:mRNA	vacuolar sorting protein 33 , putative	1442.48	0.53432	0.107885	4.95266	7.32049e-07	6.74256e-06
Tb927.1.1120	Tb927.1.1120:mRNA	ribosomal RNA-processing protein 8, putative	491.173	0.534247	0.138311	3.86263	0.000112171	0.00059268
Tb927.11.3980	Tb927.11.3980:mRNA	metallo-peptidase, Clan ME, Family M16	3098.96	0.53413	0.11354	4.70433	2.54704e-06	2.07151e-05
Tb927.6.5000	Tb927.6.5000:mRNA	Protein of unknown function (DUF773), putative	1018.43	0.534035	0.103623	5.15365	2.5546e-07	2.6324e-06
Tb927.6.5140	Tb927.6.5140:mRNA	ribosomal P protein AGP2beta-1, putative	1083.12	0.534011	0.101418	5.26547	1.39832e-07	1.53603e-06
Tb2.NT.57	Tb2.NT.57:ncRNA	Noncoding RNA, putative	32.9391	0.533589	0.414699	1.28669	0.198203	0.317212
Tb927.8.3240	Tb927.8.3240:mRNA	lathosterol oxidase, putative	1464.71	0.533239	0.107851	4.9442	7.64563e-07	6.97243e-06
Tb927.10.8620	Tb927.10.8620:mRNA	hypothetical protein, conserved	667.487	0.533175	0.114987	4.63682	3.53816e-06	2.79039e-05
Tb927.8.490	Tb927.8.490:mRNA	hypothetical protein	262.009	0.533141	0.308402	1.72872	0.0838584	0.160992
Tb927.3.830	Tb927.3.830:mRNA	flap endonuclease-1 (FEN-1), putative	1379.64	0.533034	0.105467	5.05405	4.32531e-07	4.20766e-06
Tb927.8.6190	Tb927.8.6190:mRNA	BolA-like protein, putative	717.926	0.533014	0.148507	3.58916	0.000331747	0.00153195
Tb927.11.2630	Tb927.11.2630:mRNA	diphthamide biosynthesis enzyme Dph1/Dph2 domain containing protein, putative	1375.26	0.532853	0.106865	4.98624	6.1567e-07	5.79261e-06
Tb927.11.14420	Tb927.11.14420:mRNA	hypothetical protein, conserved	911.114	0.532829	0.132373	4.0252	5.69279e-05	0.000328306
Tb927.8.5570	Tb927.8.5570:mRNA	transporter, putative	3441.08	0.532796	0.128739	4.13857	3.49482e-05	0.000211902
Tb927.8.2420	Tb927.8.2420:mRNA	hypothetical protein, conserved	1117.12	0.53258	0.111948	4.75737	1.96135e-06	1.6358e-05
Tb927.10.2820	Tb927.10.2820:mRNA	hypothetical protein, conserved	586.112	0.53201	0.118882	4.4751	7.63755e-06	5.55309e-05
Tb927.11.16020	Tb927.11.16020:mRNA	RNA-binding protein, putative	1539.69	0.531898	0.143993	3.69392	0.000220827	0.00107915
Tb927.7.2150	Tb927.7.2150:mRNA	SUMO-interacting motif-containing protein	2272.84	0.531777	0.0993732	5.35131	8.73191e-08	1.00486e-06
Tb927.3.2210	Tb927.3.2210:mRNA	KIF-1 binding protein C terminal, putative	2030.11	0.53139	0.109746	4.84202	1.28524e-06	1.11023e-05
Tb10.NT.102	Tb10.NT.102:ncRNA	Noncoding RNA, putative	211.395	0.530646	0.179367	2.95844	0.00309202	0.0104439
Tb927.10.1330	Tb927.10.1330:mRNA	hypothetical protein, conserved	1099.75	0.530541	0.135774	3.90753	9.32451e-05	0.000503692
Tb927.9.15330	Tb927.9.15330:mRNA	U3 small nucleolar RNA-associated protein 6, putative	797.685	0.530154	0.143403	3.69695	0.000218209	0.00106738
Tb927.5.4330	Tb927.5.4330:mRNA	dihydrolipoamide branched chain transacylase, putative	1100.81	0.528299	0.127081	4.15719	3.22189e-05	0.000197715
Tb927.9.5630	Tb927.9.5630:mRNA	KREPB7	1199.12	0.528129	0.0999016	5.28649	1.24686e-07	1.39073e-06
Tb927.5.3520	Tb927.5.3520:mRNA	queuine tRNA-ribosyltransferase, putative	518.418	0.527031	0.20372	2.58704	0.00968055	0.0272786
Tb927.11.4640	Tb927.11.4640:mRNA	calpain-like protein, putative	1809.28	0.526641	0.112152	4.69577	2.65607e-06	2.14814e-05
Tb927.1.4800	Tb927.1.4800:mRNA	hypothetical protein, conserved	828.997	0.526507	0.104817	5.02312	5.08394e-07	4.86353e-06
Tb927.10.15110	Tb927.10.15110:mRNA	hypothetical protein, conserved	1039.92	0.525794	0.149506	3.51689	0.000436639	0.00194169
Tb927.6.3010	Tb927.6.3010:mRNA	PH domain containing protein, putative	411.541	0.525701	0.185791	2.82953	0.00466171	0.0147357
Tb927.11.5350	Tb927.11.5350:mRNA	myo-inositol/proton symporter (MIT)	2501.24	0.52535	0.0987727	5.31878	1.04466e-07	1.18182e-06
Tb927.8.5080	Tb927.8.5080:mRNA	fatty-acid amide hydrolase, putative	3159.57	0.525315	0.087833	5.98084	2.21993e-09	3.45588e-08
Tb927.3.4280	Tb927.3.4280:mRNA	mismatch repair protein MSH5, putative	1994.79	0.525212	0.151977	3.45587	0.00054853	0.00236114
Tb927.11.6790	Tb927.11.6790:mRNA	Nucleolar protein 89	2686.5	0.524616	0.15531	3.37787	0.000730488	0.0030462
Tb927.4.5260	Tb927.4.5260:mRNA	UDP-Gal or UDP-GlcNAc-dependent glycosyltransferase, putative	566.921	0.524523	0.124966	4.19734	2.70068e-05	0.000168793
Tb927.11.2580	Tb927.11.2580:mRNA	Present in the outer mitochondrial membrane proteome 11	844.552	0.524259	0.110843	4.72976	2.24784e-06	1.85191e-05
Tb927.10.6560	Tb927.10.6560:mRNA	Protein of unknown function DUF72, putative	702.582	0.524191	0.151851	3.452	0.000556442	0.00239014
Tb927.11.13940	Tb927.11.13940:mRNA	ubiquitin-conjugating enzyme E2, putative	3859.63	0.523681	0.181894	2.87904	0.00398882	0.0129188
Tb927.11.9820	Tb927.11.9820:mRNA	TZ ciliopathy protein (tectonic), putative	1785.63	0.523597	0.145888	3.58903	0.000331906	0.00153199
Tb927.8.630	Tb927.8.630:mRNA	lipoyltransferase, putative	885.561	0.523309	0.138118	3.78884	0.000151351	0.000775471
Tb927.9.15100	Tb927.9.15100:mRNA	hypothetical protein, conserved	885.986	0.522889	0.145261	3.59966	0.000318638	0.00148027
Tb927.9.15530	Tb927.9.15530:mRNA	BARP protein	460.575	0.522595	0.134043	3.8987	9.67113e-05	0.000518826
Tb09_rRNA_2	Tb09_rRNA_2:rRNA	M1 ribosomal RNA	87.5652	0.522176	0.619485	0.842918	0.399274	0.532821
Tb927.5.2560	Tb927.5.2560:mRNA	hypothetical protein, conserved	429.161	0.521824	0.139549	3.73937	0.000184482	0.000921504
Tb927.1.4580	Tb927.1.4580:mRNA	cyclin-like F-box protein 1C	469.084	0.521578	0.136059	3.83346	0.000126356	0.000660748
Tb927.6.1640	Tb927.6.1640:mRNA	single strand-specific nuclease, putative	472.535	0.520647	0.134697	3.86531	0.000110948	0.000587132
Tb927.3.1700	Tb927.3.1700:mRNA	diacylglycerol acyltransferase, putative	1183.13	0.520546	0.118625	4.38816	1.14313e-05	7.85029e-05
Tb927.8.5820	Tb927.8.5820:mRNA	Las1-like, putative	1002.58	0.520484	0.124422	4.1832	2.87433e-05	0.000178546
Tb927.10.430	Tb927.10.430:mRNA	peroxidase, putative	1266.93	0.520191	0.119474	4.35403	1.3366e-05	9.01427e-05
Tb927.11.3460	Tb927.11.3460:mRNA	hypothetical protein, conserved	1068.56	0.519754	0.127183	4.08665	4.37648e-05	0.000258263
Tb927.7.4730	Tb927.7.4730:mRNA	pumilio/PUF RNA binding protein 5	508.857	0.519433	0.123656	4.20062	2.66184e-05	0.000166879
Tb927.10.2370	Tb927.10.2370:mRNA	Lupus La protein homolog, putative	2775.5	0.518926	0.211624	2.45211	0.0142022	0.0375592
Tb927.10.15150	Tb927.10.15150:mRNA	DNA-directed RNA polymerase III subunit C11, putative	1118.36	0.51869	0.16157	3.21032	0.00132586	0.0050879
Tb927.10.14480	Tb927.10.14480:mRNA	hypothetical protein, conserved	2359.91	0.518681	0.151875	3.41519	0.000637369	0.00269891
Tb927.8.6490	Tb927.8.6490:mRNA	Basal body protein	1007.98	0.518618	0.185642	2.79364	0.00521183	0.0161724
Tb927.4.1260	Tb927.4.1260:mRNA	hypothetical protein, conserved	1076.11	0.518615	0.100396	5.16568	2.39563e-07	2.49136e-06
Tb927.7.1830	Tb927.7.1830:mRNA	hypothetical protein, conserved	923.526	0.51846	0.125942	4.11666	3.84411e-05	0.000230465
Tb927.9.2140	Tb927.9.2140:mRNA	calcium/calmodulin-dependent protein kinase, putative	2224.08	0.516407	0.101623	5.08157	3.74329e-07	3.70677e-06
Tb927.9.4550	Tb927.9.4550:mRNA	SUMO-interacting motif-containing protein	480.818	0.516398	0.127413	4.05295	5.05749e-05	0.0002957
Tb927.10.3740	Tb927.10.3740:mRNA	hypothetical protein, conserved	748.979	0.515232	0.120676	4.26956	1.95858e-05	0.000127026
Tb927.8.2600	Tb927.8.2600:mRNA	WD domain, G-beta repeat/BING4CT (NUC141) domain containing protein, putative	1426.59	0.514972	0.107818	4.7763	1.78548e-06	1.50022e-05
Tb927.9.1380	Tb927.9.1380:mRNA	hypothetical protein, conserved	2038.71	0.514563	0.136046	3.78227	0.000155402	0.000794627
Tb927.10.14630	Tb927.10.14630:mRNA	fibrillarin, putative	1036.67	0.514534	0.156714	3.28327	0.00102611	0.00406837
Tb927.11.540	Tb927.11.540.1	ABC transporter, mitochondrial, putative	1347.13	0.514288	0.111194	4.62513	3.74372e-06	2.94108e-05
Tb927.11.13220	Tb927.11.13220:mRNA	phospholipid:diacylglycerol acyltransferase-like protein	2601.83	0.513946	0.170231	3.01912	0.00253514	0.0087913
Tb927.10.5570	Tb927.10.5570:mRNA	hypothetical protein, conserved	430.764	0.513813	0.18967	2.70899	0.00674885	0.0201118
Tb927.8.3820	Tb927.8.3820:mRNA	Stress granule protein	3580.54	0.513451	0.135861	3.77923	0.000157312	0.000802773
Tb927.2.4240	Tb927.2.4240:mRNA	GTP binding protein, putative	1081.31	0.513378	0.11784	4.35655	1.32127e-05	8.92869e-05
Tb927.3.2380	Tb927.3.2380:mRNA	hypothetical protein, conserved	230.4	0.513358	0.190961	2.68828	0.00718204	0.0212085
Tb927.6.2420	Tb927.6.2420:mRNA	p22 protein precursor	3232.73	0.513076	0.108813	4.71521	2.41461e-06	1.97647e-05
Tb927.10.14640	Tb927.10.14640:mRNA	Rtf2 RING-finger, putative	442.521	0.512741	0.144907	3.53842	0.000402533	0.00181265
Tb927.9.12000	Tb927.9.12000:mRNA	LEM3 (ligand-effect modulator 3) family / CDC50 family, putative	2648.46	0.512511	0.0992408	5.16432	2.41313e-07	2.50443e-06
Tb927.10.13130	Tb927.10.13130:mRNA	UTP-glucose-1-phosphate uridylyltransferase	1086.77	0.512247	0.114929	4.45708	8.3085e-06	5.9556e-05
Tb927.11.6990	Tb927.11.6990:mRNA	Calcium/calmodulin-dependent protein kinase kinase, putative	1607.52	0.512142	0.103324	4.95665	7.17198e-07	6.61778e-06
Tb927.3.4530	Tb927.3.4530:mRNA	hypothetical protein, conserved	538.352	0.511796	0.154409	3.31454	0.000917943	0.00369434
Tb927.11.11470	Tb927.11.11470:mRNA	kinetoplast ribosomal PPR-repeat containing protein 14	843.377	0.511746	0.125056	4.09212	4.27444e-05	0.000253125
Tb927.9.10560	Tb927.9.10560:mRNA	Archaic Translocase of outer membrane 19 kDa subunit	1405.23	0.511706	0.177962	2.87537	0.00403558	0.0130366
Tb927.10.6680	Tb927.10.6680:mRNA	member of the NOL1/NOP2/sun family of proteins	1984.53	0.511667	0.0978159	5.23091	1.68674e-07	1.80404e-06
Tb927.11.13930	Tb927.11.13930:mRNA	U3 small nucleolar ribonucleoprotein protein IMP3, putative	706.985	0.51141	0.114417	4.4697	7.83278e-06	5.67877e-05
Tb927.11.10920	Tb927.11.10920:mRNA	hypothetical protein, conserved	1283.58	0.510779	0.13105	3.8976	9.71517e-05	0.000520364
Tb927.10.15170	Tb927.10.15170:mRNA	hypothetical protein, conserved	1999.61	0.510707	0.111624	4.57525	4.7566e-06	3.61373e-05
Tb927.11.12030	Tb927.11.12030:mRNA	hypothetical protein, conserved	598.594	0.510497	0.144722	3.52743	0.000419619	0.00187627
Tb927.2.1770	Tb927.2.1770:pseudogenic_transcript	hypothetical protein, conserved, truncated	361.352	0.510472	0.199805	2.55485	0.0106235	0.0295096
Tb927.10.2340	Tb927.10.2340:mRNA	SNARE domain containing protein, putative	798.794	0.509659	0.153266	3.32533	0.000883127	0.00357263
Tb927.6.2430	Tb927.6.2430:mRNA	hypothetical protein, conserved	1046.13	0.509448	0.145429	3.50307	0.000459934	0.00203394
Tb927.11.14010	Tb927.11.14010:mRNA	hypothetical protein, conserved	738.939	0.50933	0.131746	3.86601	0.000110631	0.000586069
Tb927.6.1530	Tb927.6.1530:mRNA	Glutamine amidotransferase class-I, putative	1930.23	0.509196	0.123005	4.13965	3.4783e-05	0.000211153
Tb927.7.7010	Tb927.7.7010:mRNA	LSU ribosomal protein, mitochondrial, putative	635.328	0.509104	0.113442	4.48781	7.19592e-06	5.25079e-05
Tb927.10.8030	Tb927.10.8030:mRNA	Mitochondrial ATP synthase subunit 5	1026.31	0.509075	0.15025	3.38818	0.000703575	0.0029485
Tb927.7.4300	Tb927.7.4300:mRNA	F-box domain containing protein, putative	1067.32	0.508809	0.104545	4.86688	1.13376e-06	9.92043e-06
Tb927.5.840	Tb927.5.840:mRNA	Nucleolar protein 111	1379.35	0.508354	0.118222	4.29998	1.70813e-05	0.000112362
Tb927.2.2180	Tb927.2.2180:mRNA	ribosomal RNA processing protein 41B	967.915	0.507878	0.120933	4.19965	2.67325e-05	0.000167284
Tb927.3.3980	Tb927.3.3980:mRNA	hypothetical protein, conserved	1163.76	0.50779	0.121466	4.1805	2.90873e-05	0.000180462
Tb927.10.12050	Tb927.10.12050:mRNA	LSU ribosomal protein, mitochondrial, putative	681.634	0.507741	0.136063	3.73165	0.000190231	0.000946027
Tb927.10.5500	Tb927.10.5500:mRNA	NADH-ubiquinone oxidoreductase complex I subunit, putative	1750.74	0.507654	0.141177	3.59587	0.000323307	0.00149843
Tb927.7.5980	Tb927.7.5980:mRNA	protein associated with differentiation 6, putative	1185.95	0.507367	0.145621	3.48417	0.000493666	0.00215052
Tb927.2.3960	Tb927.2.3960:mRNA	chaperone protein DnaJ, putative	324.935	0.506738	0.178673	2.83613	0.00456642	0.014466
Tb927.10.2720	Tb927.10.2720:mRNA	hypothetical protein, conserved	1527.82	0.506141	0.111054	4.55761	5.17384e-06	3.90442e-05
Tb927.9.12340	Tb927.9.12340:mRNA	hypothetical protein, conserved	800.062	0.506002	0.151339	3.3435	0.00082729	0.00339273
Tb927.4.4960	Tb927.4.4960:mRNA	zinc transporter, putative	1066.82	0.505764	0.118169	4.27999	1.86899e-05	0.00012176
Tb927.11.350	Tb927.11.350:mRNA	RNA-binding protein, putative	1523.11	0.505512	0.104222	4.85035	1.23244e-06	1.071e-05
Tb927.11.1290	Tb927.11.1290:mRNA	hypothetical protein, conserved	1180.22	0.505403	0.128495	3.93326	8.38029e-05	0.000459784
Tb927.8.4950	Tb927.8.4950:mRNA	Kinesin Localized to the Ingressing Furrow	1517.08	0.503836	0.125308	4.02079	5.80026e-05	0.000333701
Tb927.11.14070	Tb927.11.14070:mRNA	Repressor of differentiation kinase 1	567.609	0.503581	0.149108	3.37728	0.000732059	0.00305024
Tb927.11.10860	Tb927.11.10860:mRNA	20S-pre-rRNA D-site endonuclease NOB1	1291.75	0.503531	0.0956733	5.26303	1.417e-07	1.55253e-06
Tb927.5.3090	Tb927.5.3090:mRNA	Mitochondrial ATP synthase subunit, putative	1519.98	0.502959	0.118875	4.231	2.3265e-05	0.000148143
Tb927.2.4000	Tb927.2.4000:mRNA	hypothetical protein, conserved	1752.08	0.502875	0.107917	4.65984	3.16451e-06	2.52315e-05
Tb927.10.8310	Tb927.10.8310:mRNA	histone acetyltransferase	654.965	0.502692	0.120022	4.18835	2.80994e-05	0.000174975
Tb927.9.15510	Tb927.9.15510:mRNA	BARP protein	283.654	0.502559	0.232968	2.1572	0.0309902	0.0719137
Tb927.11.570	Tb927.11.570:mRNA	DnaJ domain containing protein, putative	685.236	0.502436	0.13429	3.74144	0.00018297	0.000915301
Tb927.9.4440	Tb927.9.4440:mRNA	Mitochondrial editosome-associated protein KREPB9	1275.73	0.502323	0.104158	4.8227	1.41629e-06	1.21311e-05
Tb927.11.1270	Tb927.11.1270:mRNA	Mitochondrial ATP synthase subunit, putative	1728.99	0.502272	0.149957	3.34943	0.000809775	0.00332896
Tb927.5.2550	Tb927.5.2550:mRNA	hypothetical protein, conserved	693.801	0.502237	0.124753	4.02584	5.67722e-05	0.000327594
Tb927.11.16720	Tb927.11.16720:mRNA	mitotic cyclin 6	1356.84	0.501873	0.109186	4.59648	4.29682e-06	3.299e-05
Tb927.5.1790	Tb927.5.1790:mRNA	Mitochondrial SSU ribosomal protein, putative	3110.33	0.501799	0.119609	4.19534	2.72466e-05	0.000170082
Tb927.8.1140	Tb927.8.1140:mRNA	hypothetical protein, conserved	1061.61	0.501564	0.10418	4.81438	1.47655e-06	1.26047e-05
Tb927.7.1720	Tb927.7.1720:mRNA	NFU1 iron-sulfur cluster scaffold homolog, mitochondrial	495.579	0.501554	0.150215	3.3389	0.000841102	0.00344241
Tb927.5.2930	Tb927.5.2930:mRNA	Mitochondrial ATP synthase subunit, putative	3131.76	0.501482	0.0985298	5.08965	3.5872e-07	3.56612e-06
Tb927.7.5010	Tb927.7.5010:mRNA	hypothetical protein, conserved	279.013	0.501346	0.2075	2.41612	0.0156869	0.0408156
Tb927.9.5350	Tb927.9.5350:mRNA	actin related protein 3, putative	736.199	0.501302	0.132292	3.78935	0.000151044	0.000774291
Tb927.9.11930	Tb927.9.11930:mRNA	DNA-repair protein, putative	1441.31	0.501271	0.0996311	5.03127	4.87246e-07	4.67443e-06
Tb927.3.2200	Tb927.3.2200:mRNA	TPR repeat, putative	1325.28	0.500982	0.102619	4.88197	1.05033e-06	9.22215e-06
Tb927.5.820	Tb927.5.820:mRNA	hypothetical protein, conserved	1609.42	0.500181	0.130811	3.82371	0.00013146	0.000684619
Tb927.11.14550	Tb927.11.14550:mRNA	PPPDE putative peptidase domain containing protein, putative	1562.46	0.49988	0.192192	2.60094	0.00929684	0.0263069
Tb927.10.14750	Tb927.10.14750:mRNA	fibrillarin, putative	1161.13	0.499874	0.193584	2.5822	0.00981718	0.0276253
Tb927.7.2530	Tb927.7.2530:mRNA	N-acetyltransferase, putative	713.769	0.49954	0.149223	3.34761	0.000815129	0.00334691
Tb927.3.4380	Tb927.3.4380:mRNA	sorting assembly machinery 50 kDa subunit, putative	747.283	0.49949	0.125807	3.97028	7.17896e-05	0.000401468
Tb927.6.2950	Tb927.6.2950:mRNA	hypothetical protein	684.442	0.499309	0.131598	3.79419	0.000148129	0.000761271
Tb927.9.5890	Tb927.9.5890:mRNA	solanesyl-diphosphate synthase, putative	2480.08	0.499099	0.139737	3.57171	0.000354656	0.00162444
Tb11.v5.0382	Tb11.v5.0382.1	hypothetical protein, conserved	97.5664	0.499079	0.231143	2.15918	0.0308365	0.0716991
Tb927.11.9425	Tb927.11.9425:mRNA	hypothetical protein	655.878	0.498871	0.12761	3.90934	9.25481e-05	0.00050046
Tb927.6.4430	Tb927.6.4430:mRNA	homoserine kinase	1330.73	0.498633	0.120503	4.13795	3.50428e-05	0.000212349
Tb927.11.16530	Tb927.11.16530:mRNA	hypothetical protein, conserved	1917.3	0.498588	0.116443	4.28182	1.85372e-05	0.000121012
Tb927.10.12360	Tb927.10.12360:mRNA	hypothetical protein, conserved	1329.58	0.498403	0.149494	3.33392	0.000856308	0.00349057
Tb927.3.650	Tb927.3.650:mRNA	hypothetical protein, conserved	249.705	0.498271	0.164493	3.02913	0.00245255	0.00855444
Tb927.11.7310	Tb927.11.7310:mRNA	RNA binding protein, putative	337.39	0.497892	0.142135	3.50295	0.000460128	0.00203394
Tb927.7.7430	Tb927.7.7430:mRNA	ATP synthase F1, alpha subunit	4677.11	0.49788	0.148187	3.3598	0.000779984	0.00322478
Tb927.10.15670	Tb927.10.15670:mRNA	hypothetical protein, conserved	874.704	0.497582	0.121606	4.09174	4.28151e-05	0.000253396
Tb927.7.4310	Tb927.7.4310:mRNA	pyridine nucleotide-disulphide oxidoreductase, putative	996.135	0.497451	0.104885	4.74283	2.10758e-06	1.74771e-05
Tb927.11.16480	Tb927.11.16480:mRNA	enoyl-CoA hydratase/isomerase family protein, putative	1790.42	0.497148	0.113077	4.39655	1.09986e-05	7.57878e-05
Tb927.11.11840	Tb927.11.11840:mRNA	hypothetical protein, conserved	232.091	0.497125	0.182812	2.71932	0.00654154	0.0195838
Tb927.6.4830	Tb927.6.4830:mRNA	MIZ/SP-RING zinc finger, putative	1259.37	0.497118	0.100929	4.92544	8.41721e-07	7.56729e-06
Tb927.7.7110	Tb927.7.7110.2:mRNA	leucine-rich repeat protein (LRRP), putative	1288.98	0.49704	0.105661	4.70409	2.55007e-06	2.07231e-05
Tb927.7.7175	Tb927.7.7175:tRNA	tRNA Alanine	162.046	0.49676	0.203735	2.43826	0.0147581	0.0387368
Tb927.10.15010	Tb927.10.15010:mRNA	lipoic acid synthetase, mitochondrial precursor, putative	1596.16	0.496689	0.156761	3.16845	0.00153253	0.00572301
Tb927.6.2670	Tb927.6.2670:mRNA	Nudix hydrolase 4	617.776	0.49664	0.125704	3.95088	7.78648e-05	0.000432345
Tb8.NT.9	Tb8.NT.9:ncRNA	Noncoding RNA, putative	57.4879	0.496275	0.358628	1.38381	0.166416	0.27745
Tb927.4.4890	Tb927.4.4890:mRNA	CorA-like Mg2+ transporter protein, putative	866.52	0.495392	0.123405	4.01435	5.961e-05	0.000341253
Tb927.10.4030	Tb927.10.4030:mRNA	hypothetical protein	356.666	0.495318	0.192523	2.57278	0.0100886	0.0282656
Tb927.10.12400	Tb927.10.12400:mRNA	membrane transporter protein, putative	805.709	0.494921	0.126925	3.89931	9.64656e-05	0.000518605
Tb927.3.1400	Tb927.3.1400:mRNA	alpha-tubulin N-acetyltransferase, putative	1069.4	0.494892	0.0996136	4.96812	6.76055e-07	6.27236e-06
Tb927.6.3900	Tb927.6.3900:mRNA	hypothetical protein, conserved	1243.05	0.49464	0.134441	3.67925	0.000233923	0.00113712
Tb927.9.1540	Tb927.9.1540:mRNA	protein phosphatase 2B, putative	1490.33	0.494262	0.129628	3.81292	0.000137333	0.00071301
Tb11.v5.0960	Tb11.v5.0960.1	tRNA-dihydrouridine synthase 4, putative	429.684	0.493841	0.143823	3.43368	0.00059545	0.00254262
Tb927.8.7690	Tb927.8.7690:pseudogenic_transcript	amino acid transporter (pseudogene), putative	1856.29	0.493188	0.14386	3.42825	0.00060749	0.00258189
Tb927.7.3720	Tb927.7.3720:mRNA	hypothetical protein	6.47599	0.492946	1.21199	0.406723	0.684212	0.779958
Tb11.v5.0371	Tb11.v5.0371.1	hypothetical protein, conserved	457.146	0.492733	0.137642	3.57981	0.000343848	0.00157993
Tb927.4.2630	Tb927.4.2630:mRNA	ATP-dependent DEAD/H RNA helicase, putative	1755.02	0.492483	0.102558	4.80201	1.5708e-06	1.33123e-05
Tb927.1.1330	Tb927.1.1330:mRNA	Mitochondrial Editosome-like Complex TUTase	575.214	0.492247	0.135714	3.6271	0.000286622	0.00135187
Tb927.8.2710	Tb927.8.2710:mRNA	SET domain containing protein, putative	1206.52	0.492096	0.129034	3.8137	0.000136903	0.000711138
Tb927.8.680	Tb927.8.680:mRNA	KREPA5	386.094	0.491801	0.162539	3.02574	0.00248022	0.00863905
Tb11.v5.0771	Tb11.v5.0771.1	hypothetical protein, conserved	163.857	0.491326	0.216372	2.27075	0.023162	0.056337
Tb927.7.5820	Tb927.7.5820:mRNA	Monooxygenase, putative	1020.96	0.489602	0.11717	4.17855	2.9338e-05	0.000181684
Tb927.7.4220	Tb927.7.4220:mRNA	WD domain, G-beta repeat/Dip2/Utp12 Family, putative	2479.48	0.489351	0.0984529	4.97041	6.6811e-07	6.21569e-06
Tb927.7.3660	Tb927.7.3660:mRNA	hypothetical protein, conserved	965.612	0.489275	0.156702	3.12234	0.00179421	0.00653904
Tb927.4.2460	Tb927.4.2460:mRNA	kinatase, putative	1773.22	0.488535	0.154945	3.15295	0.00161629	0.00599609
Tb927.1.1850	Tb927.1.1850:mRNA	hypothetical protein, conserved	1026.42	0.488479	0.168074	2.90633	0.00365699	0.0120593
Tb927.10.11030	Tb927.10.11030:mRNA	Archaic translocase of outer membrane 11 kDa subunit	2270.95	0.48842	0.128604	3.79787	0.000145947	0.000752205
Tb927.7.3870	Tb927.7.3870:mRNA	hypothetical protein, conserved	1282.13	0.487951	0.156663	3.11464	0.00184167	0.00668321
Tb927.3.1320	Tb927.3.1320:mRNA	hypothetical protein, conserved	3884.12	0.487861	0.0869428	5.61129	2.00819e-08	2.59328e-07
Tb927.3.740	Tb927.3.740:mRNA	ZFP family member, putative	2705.14	0.48766	0.104071	4.68582	2.78843e-06	2.24913e-05
Tb927.8.2490	Tb927.8.2490:mRNA	SET domain containing protein, putative	701.957	0.487349	0.151454	3.21781	0.00129175	0.00496828
Tb927.4.1830	Tb927.4.1830:mRNA	Urm1 (Ubiquitin related modifier), putative	779.731	0.487338	0.154735	3.14949	0.00163553	0.00605863
Tb927.11.16310	Tb927.11.16310:mRNA	Unconventional myosin	2211.35	0.487323	0.200791	2.42702	0.0152236	0.0397427
Tb927.11.140	Tb927.11.140:mRNA	expression site-associated gene 4 (ESAG4) protein, putative	927.807	0.487278	0.215381	2.2624	0.0236728	0.0574602
Tb927.8.4310	Tb927.8.4310:mRNA	hypothetical protein, conserved	759.457	0.486985	0.105714	4.60662	4.09264e-06	3.17587e-05
Tb927.8.7810	Tb927.8.7810:mRNA	hypothetical protein, conserved	728.196	0.486526	0.16439	2.95958	0.00308062	0.0104089
Tb927.1.1200	Tb927.1.1200:mRNA	Mitochondrial ribosomal protein S15	653.177	0.486309	0.131003	3.7122	0.000205462	0.00101333
Tb927.11.14570	Tb927.11.14570:mRNA	LicD family, putative	835.681	0.486063	0.145715	3.33572	0.000850785	0.00347393
Tb927.3.2660	Tb927.3.2660:mRNA	TatD related DNase, putative	1545.06	0.485722	0.139616	3.47898	0.000503319	0.00218694
Tb11.v5.0432	Tb11.v5.0432.1	calpain-like cysteine peptidase, putative	447.617	0.485434	0.161851	2.99926	0.00270636	0.00931333
Tb927.11.15810	Tb927.11.15810:mRNA	NADH-ubiquinone oxidoreductase B22 subunit	1003.5	0.485155	0.113729	4.26589	1.99102e-05	0.000128801
Tb927.8.5670	Tb927.8.5670:mRNA	SUMO-interacting motif-containing protein	462.698	0.484523	0.138051	3.50975	0.000448531	0.00198934
Tb927.11.15600	Tb927.11.15600:mRNA	histone deacetylase 2	1642.98	0.484493	0.112276	4.31519	1.59469e-05	0.000105653
Tb927.1.1000	Tb927.1.1000:mRNA	developmentally regulated phosphoprotein	1674.88	0.484207	0.156466	3.09465	0.00197047	0.00707556
Tb927.4.1540	Tb927.4.1540:mRNA	NAD dependent epimerase/dehydratase family, putative	3522.54	0.483599	0.100615	4.80645	1.53633e-06	1.30492e-05
Tb927.11.2120	Tb927.11.2120:mRNA	CBF/Mak21 family, putative	2167.63	0.483452	0.133145	3.63103	0.000282291	0.00133454
Tb927.9.2815	Tb927.9.2815:mRNA	Domain of unknown function (DUF5075), putative	73.6075	0.48338	0.378109	1.27842	0.201103	0.32039
Tb927.7.3140	Tb927.7.3140:mRNA	hypothetical protein, conserved	1123.79	0.483236	0.104917	4.60589	4.10704e-06	3.18461e-05
Tb927.8.8190	Tb927.8.8190:mRNA	hypothetical protein, conserved	905.681	0.483186	0.120541	4.00848	6.11112e-05	0.000348471
Tb927.10.10680	Tb927.10.10680:mRNA	hypothetical protein, conserved	1210.48	0.482831	0.128468	3.75838	0.000171014	0.000865302
Tb927.7.7420	Tb927.7.7420:mRNA	ATP synthase F1, alpha subunit	4315.61	0.482564	0.144667	3.3357	0.000850855	0.00347393
Tb927.10.8370	Tb927.10.8370:mRNA	Mitoribosomal SSU assembly factor 29	420.27	0.482521	0.135807	3.55299	0.000380873	0.00173124
Tb927.10.8990	Tb927.10.8990:mRNA	hypothetical protein, conserved	303.349	0.48204	0.170554	2.82632	0.00470858	0.0148561
Tb927.10.12060	Tb927.10.12060:mRNA	hypothetical protein, conserved	678.47	0.481933	0.183316	2.62898	0.00856417	0.0244932
Tb927.3.2930	Tb927.3.2930:mRNA	RNA-binding protein RBP6, putative	566.445	0.481483	0.207309	2.32253	0.0202042	0.0504235
Tb927.10.6950	Tb927.10.6950:mRNA	sterol 24-c-methyltransferase, putative	1618.59	0.481413	0.146269	3.29128	0.000997314	0.00398219
Tb927.8.6080	Tb927.8.6080:mRNA	Glycerophosphoryl diester phosphodiesterase family, putative	756.741	0.481068	0.116691	4.12257	3.74663e-05	0.00022542
Tb927.11.1010	Tb927.11.1010:mRNA	chaperone protein DnaJ, putative	1476.3	0.481027	0.104507	4.60283	4.16788e-06	3.21948e-05
Tb927.3.1850	Tb927.3.1850:mRNA	CMGC/MAPK protein kinase, putative	1874.16	0.481019	0.103161	4.6628	3.11935e-06	2.49302e-05
Tb927.3.2070	Tb927.3.2070:mRNA	hypothetical protein, conserved	2651.56	0.480343	0.0900896	5.33184	9.72253e-08	1.10756e-06
Tb927.7.3970	Tb927.7.3970:mRNA	hypothetical protein, conserved	2834.9	0.480272	0.237072	2.02585	0.0427804	0.0931473
Tb927.11.1190	Tb927.11.1190:mRNA	Ring finger domain/PHD-finger, putative	284.699	0.480205	0.17044	2.81744	0.00484083	0.0152119
Tb927.4.910	Tb927.4.910.1:mRNA	hypothetical protein, conserved	690.038	0.479767	0.144215	3.32676	0.000878632	0.0035587
Tb11.v5.0783	Tb11.v5.0783.1	methionine aminopeptidase 2, putative	2292.42	0.479684	0.12496	3.83869	0.000123691	0.000648818
Tb927.4.2480	Tb927.4.2480:mRNA	8-oxoguanine DNA glycosylase, putative	1205.33	0.47964	0.108086	4.43759	9.09721e-06	6.4526e-05
Tb927.11.10410	Tb927.11.10410:mRNA	Cornichon protein, putative	465.433	0.479578	0.171389	2.79818	0.00513913	0.0159664
Tb927.7.7210	Tb927.7.7210:mRNA	Present in the outer mitochondrial membrane proteome 37	2584.75	0.47915	0.208887	2.29382	0.0218006	0.0535908
Tb927.8.3050	Tb927.8.3050:mRNA	Chitobiase/beta-hexosaminidase C-terminal domain containing protein, putative	1373.92	0.479039	0.118394	4.04613	5.20713e-05	0.000303227
Tb927.11.9120	Tb927.11.9120:mRNA	SNF2 family N-terminal domain/Ring finger domain containing protein, putative	1730.41	0.478798	0.108465	4.41431	1.01332e-05	7.08345e-05
Tb927.2.2360	Tb927.2.2360:mRNA	Ankyrin repeats (3 copies)/Zinc finger, C3HC4 type (RING finger), putative	785.48	0.47822	0.135959	3.51739	0.000435807	0.0019401
Tb11.v5.0358	Tb11.v5.0358.1	hypothetical protein, conserved	1051.6	0.478171	0.132663	3.60439	0.000312884	0.00145899
Tb927.11.15770	Tb927.11.15770:mRNA	hypothetical protein, conserved	968.856	0.47817	0.11326	4.22187	2.42288e-05	0.000153606
Tb927.1.4230	Tb927.1.4230:mRNA	hypothetical protein, conserved	2362.45	0.478059	0.135943	3.51661	0.000437088	0.0019424
Tb927.2.4900	Tb927.2.4900:mRNA	hypothetical protein, conserved	447.328	0.477749	0.169343	2.82119	0.00478465	0.015054
Tb927.3.610	Tb927.3.610:mRNA	N-acetyltransferase complex ARD1 subunit, putative	869.228	0.47752	0.151684	3.14812	0.00164323	0.00607828
Tb927.10.14350	Tb927.10.14350:mRNA	hypothetical protein, conserved	533.909	0.477473	0.155748	3.06568	0.00217173	0.00771005
Tb11.v5.0481	Tb11.v5.0481.1	U3 snoRNA-associated protein UTP11, putative	442.514	0.477439	0.158534	3.01159	0.00259884	0.00897929
Tb927.3.1740	Tb927.3.1740:mRNA	hypothetical protein, conserved	1842.6	0.477304	0.109897	4.3432	1.40425e-05	9.41423e-05
Tb11.v5.0496	Tb11.v5.0496.1	sterol 24-c-methyltransferase, putative	1656.85	0.476919	0.154916	3.07856	0.00208003	0.00742084
Tb927.7.3200	Tb927.7.3200:mRNA	hypothetical protein, conserved	867.673	0.476897	0.166484	2.86453	0.00417631	0.0134187
Tb927.6.3690	Tb927.6.3690:mRNA	pre-mRNA cleavage complex II Clp1-like, conserved	1306.23	0.476742	0.0965364	4.93847	7.87382e-07	7.14661e-06
Tb927.7.3040	Tb927.7.3040:mRNA	F-box and WD40 domain containing protein	2273.7	0.476711	0.115131	4.14061	3.46388e-05	0.000210529
Tb927.3.5260	Tb927.3.5260:mRNA	hypothetical protein, conserved	1338.99	0.476598	0.104308	4.56915	4.89708e-06	3.7149e-05
Tb927.11.14980	Tb927.11.14980:mRNA	mitochondrial ribosomal protein L38	1242.24	0.476271	0.0969513	4.91248	8.99315e-07	8.00706e-06
Tb927.8.3280	Tb927.8.3280:mRNA	Beta-lactamase superfamily domain containing protein, putative	1018.03	0.475806	0.115335	4.12543	3.70039e-05	0.000222769
Tb927.11.3120	Tb927.11.3120:mRNA	nucleolar GTP-binding protein 1	2793.98	0.475669	0.114522	4.15353	3.27385e-05	0.000200256
Tb11.v5.0746	Tb11.v5.0746.1	tatD related deoxyribonuclease, putative	971.946	0.475428	0.123954	3.83552	0.0001253	0.000655566
Tb927.8.760	Tb927.8.760:mRNA	nucleolar RNA-binding protein	4547.29	0.475327	0.190582	2.49409	0.0126282	0.0341166
Tb927.4.4080	Tb927.4.4080:mRNA	C-5 sterol desaturase, putative	378.519	0.47505	0.187926	2.52786	0.0114761	0.0313884
Tb927.4.1390	Tb927.4.1390:mRNA	hypothetical protein, conserved	2832.78	0.474995	0.191509	2.48027	0.0131282	0.0352238
Tb927.9.12100	Tb927.9.12100:mRNA	Tetrapyrrole (Corrin/Porphyrin) Methylases, putative	842.754	0.474969	0.112435	4.22439	2.39588e-05	0.000152084
Tb927.3.4480	Tb927.3.4480:mRNA	hypothetical protein, conserved	810.643	0.474931	0.130236	3.64669	0.000265645	0.00126468
Tb927.11.14495	Tb927.11.14495:mRNA	hypothetical protein	544.751	0.474352	0.207216	2.28917	0.0220695	0.054186
Tb927.11.940	Tb927.11.940:mRNA	KREPB5	749.336	0.474016	0.165838	2.85831	0.00425907	0.0136242
Tb927.9.2881	Tb927.9.2881:mRNA	Domain of unknown function (DUF5075), putative	64.7331	0.473779	0.323453	1.46476	0.142987	0.246154
Tb927.9.6580	Tb927.9.6580:mRNA	hypothetical protein, conserved	822.65	0.473575	0.161247	2.93696	0.00331451	0.0110957
Tb11.v5.0844	Tb11.v5.0844.1	ATP-dependent DEAH-box RNA helicase, putative	77.0504	0.473111	0.293638	1.61121	0.107134	0.195417
Tb927.10.11750	Tb927.10.11750:mRNA	hypothetical protein, conserved	741.314	0.472665	0.124479	3.79716	0.000146364	0.000753346
Tb927.4.2560	Tb927.4.2560:mRNA	cardiolipin synthetase	652.199	0.472628	0.150671	3.13682	0.00170792	0.00626731
Tb927.8.6580	Tb927.8.6580:mRNA	Succinate dehydrogenase [ubiquinone] flavoprotein subunit, mitochondrial	2639.12	0.472306	0.146511	3.22368	0.00126555	0.00488975
Tb927.10.8790	Tb927.10.8790:mRNA	OTU-like cysteine protease, putative	768.721	0.472204	0.139492	3.38516	0.000711359	0.00297621
Tb927.10.5760	Tb927.10.5760:mRNA	adenylate kinase, putative	807.465	0.472094	0.185048	2.5512	0.0107352	0.0297386
Tb927.10.470	Tb927.10.470:mRNA	choline dehydrogenase, putative	911.481	0.471814	0.133009	3.54724	0.000389289	0.00176161
Tb927.3.2330	Tb927.3.2330:mRNA	kinetoplastid kinetochore protein 17	1869.35	0.471761	0.118183	3.99178	6.55801e-05	0.000370004
Tb927.2.4890	Tb927.2.4890:mRNA	mitochondrial ribosomal protein l11	588.637	0.471165	0.134837	3.49434	0.000475236	0.00208513
Tb11.v5.1053	Tb11.v5.1053.1	DIS3-like exonuclease, putative	289.928	0.471007	0.150143	3.13706	0.00170653	0.00626491
Tb927.8.1290	Tb927.8.1290:mRNA	SUMO-interacting motif-containing protein	1559.91	0.470945	0.136133	3.45945	0.00054128	0.00233489
Tb927.9.2580	Tb927.9.2580:mRNA	deoxyhypusine hydroxylase, putative	1898.1	0.470466	0.11134	4.2255	2.38414e-05	0.000151623
Tb927.11.5790	Tb927.11.5790:mRNA	hypothetical protein, conserved	1543.14	0.470359	0.10729	4.38398	1.16529e-05	7.98093e-05
Tb927.10.15180	Tb927.10.15180:mRNA	nucleosome assembly protein, putative	6534.07	0.470244	0.169742	2.77035	0.00559966	0.0171556
Tb927.11.13310	Tb927.11.13310:mRNA	hypothetical protein, conserved	870.533	0.470235	0.117052	4.01733	5.88621e-05	0.00033785
Tb927.10.8840	Tb927.10.8840:mRNA	SUMO-interacting motif-containing protein	1099.66	0.469817	0.127265	3.69165	0.000222802	0.00108645
Tb927.11.16300	Tb927.11.16300:mRNA	hypothetical protein, conserved	1023.7	0.469802	0.138211	3.39916	0.000675931	0.0028444
Tb927.8.8310	Tb927.8.8310:mRNA	chaperone protein DnaJ, putative	1818	0.469645	0.0954498	4.92034	8.63933e-07	7.73274e-06
Tb927.10.13770	Tb927.10.13770:mRNA	hypothetical protein, conserved	430.657	0.469149	0.142175	3.2998	0.000967525	0.00387697
Tb927.1.1230	Tb927.1.1230:mRNA	chaperone protein DnaJ, putative	764.659	0.469011	0.10743	4.36573	1.26699e-05	8.62508e-05
Tb927.10.12240	Tb927.10.12240:mRNA	3-ketoacyl-CoA reductase, putative	1690.49	0.469009	0.128535	3.64888	0.000263391	0.00125571
Tb927.4.4830	Tb927.4.4830:mRNA	amino acid transporter, putative	735.156	0.468767	0.255219	1.83673	0.0662504	0.133236
Tb927.5.2170	Tb927.5.2170:mRNA	conserved protein	268.142	0.468339	0.166001	2.8213	0.00478297	0.0150534
Tb927.8.2240	Tb927.8.2240:mRNA	Tryptophanyl-tRNA synthetase 2	972.996	0.468313	0.108427	4.31914	1.56641e-05	0.000103915
Tb927.3.1670	Tb927.3.1670:mRNA	Cilia- and flagella-associated protein 251, putative	1998.52	0.468233	0.0973447	4.81006	1.50888e-06	1.28375e-05
Tb927.7.5450	Tb927.7.5450:mRNA	lipin	1245.06	0.467807	0.119059	3.92921	8.5224e-05	0.000465818
Tb927.11.400	Tb927.11.400:mRNA	Protein of unknown function (DUF1308), putative	1338.89	0.467216	0.115256	4.05374	5.04055e-05	0.000294879
Tb927.11.520	Tb927.11.520:mRNA	hypothetical protein, conserved	964.357	0.46681	0.186559	2.50222	0.0123419	0.0334499
Tb927.10.7925	Tb927.10.7925:mRNA	hypothetical protein	390.85	0.466626	0.189671	2.46019	0.0138864	0.0368682
Tb927.1.880	Tb927.1.880:mRNA	Midasin, putative	4523.71	0.466444	0.0906051	5.1481	2.63144e-07	2.69849e-06
Tb927.5.1030	Tb927.5.1030:mRNA	Iron-sulfur assembly protein 2	644.273	0.466427	0.125874	3.70552	0.000210962	0.00103543
Tb927.11.14060	Tb927.11.14060:mRNA	hypothetical protein, conserved	869.13	0.466376	0.110067	4.2372	2.2632e-05	0.000144475
Tb927.3.2300	Tb927.3.2300:mRNA	DNL zinc finger, putative	713.564	0.4663	0.156314	2.98309	0.00285351	0.00974534
Tb927.11.6160	Tb927.11.6160:mRNA	eukaryotic release factor 3, putative	3269.48	0.466034	0.155094	3.00485	0.00265711	0.00916713
Tb927.8.4380	Tb927.8.4380:mRNA	Archaic translocase of outer membrane 12 kDa subunit	641.45	0.465723	0.175419	2.65492	0.00793268	0.0230245
Tb11.v5.0369	Tb11.v5.0369.1	hypothetical protein, conserved	106.422	0.465023	0.228516	2.03497	0.0418542	0.0914969
Tb927.10.13360	Tb927.10.13360:mRNA	Elongation factor Tu, mitochondrial	3755.48	0.464881	0.145403	3.19719	0.00138774	0.00527549
Tb11.v5.0672	Tb11.v5.0672.1	cardiolipin synthetase, putative	648.669	0.46487	0.113596	4.0923	4.27121e-05	0.000253125
Tb927.2.2340	Tb927.2.2340:mRNA	Glycerophosphoryl diester phosphodiesterase family, putative	338.631	0.464793	0.231878	2.00447	0.0450194	0.097037
Tb927.7.5390	Tb927.7.5390:mRNA	hypothetical protein, conserved	1509.16	0.464717	0.104004	4.46824	7.88641e-06	5.70949e-05
Tb927.10.4130	Tb927.10.4130:mRNA	NADH-ubiquinone oxidoreductase B13 subunit	2235.5	0.464563	0.124138	3.7423	0.000182345	0.000913074
Tb927.9.12680	Tb927.9.12680:mRNA	hypothetical protein, conserved	784.935	0.464153	0.218332	2.12591	0.0335112	0.076746
Tb927.10.2070	Tb927.10.2070:mRNA	hypothetical protein, conserved	391.534	0.463981	0.20601	2.25223	0.0243077	0.0587576
Tb927.3.1440	Tb927.3.1440:mRNA	Spastin, putative	2421.38	0.46398	0.0938337	4.9447	7.62606e-07	6.96084e-06
Tb927.8.6280	Tb927.8.6280:mRNA	cyclophilin-type peptidyl-prolyl cis-trans isomerase, putative	400.622	0.463903	0.148847	3.11664	0.00182926	0.00664529
Tb927.3.3340	Tb927.3.3340:mRNA	3', 5'-cyclic nucleotide phosphodiesterase, putative	2079.71	0.463893	0.157816	2.93946	0.00328786	0.0110211
Tb927_10_v4.snoRNA.0054:snoRNA	Tb927_10_v4.snoRNA.0054:snoRNA:snoRNA	term	31.0339	0.463473	0.455498	1.01751	0.308912	0.43957
Tb927.9.9370	Tb927.9.9370:mRNA	PSP1 C-terminal conserved region, putative	790.227	0.46331	0.169332	2.73611	0.00621701	0.0187415
Tb927.11.5250	Tb927.11.5250:mRNA	hypothetical protein, conserved	2153.51	0.46298	0.103194	4.48649	7.24052e-06	5.27955e-05
Tb927.2.2970	Tb927.2.2970:mRNA	mitochondrial carrier protein	441.843	0.462844	0.144336	3.20671	0.0013426	0.00513467
Tb927.1.1160	Tb927.1.1160:mRNA	kinetoplast ribosomal PPR-repeat containing protein 3	827.931	0.462049	0.12371	3.73493	0.000187765	0.000935139
Tb927.8.7880	Tb927.8.7880:pseudogenic_transcript	receptor-type adenylate cyclase GRESAG 4, fragment	23.4125	0.462025	0.51233	0.901812	0.367157	0.500691
Tb927.11.360	Tb927.11.360:mRNA	ATP-binding protein, putative	1389.05	0.462011	0.118444	3.90067	9.59252e-05	0.000516316
Tb11.v5.0688	Tb11.v5.0688.1	tRNA pseudouridine synthase D (TruD), putative	251.839	0.461874	0.181208	2.54886	0.0108075	0.0298656
Tb927.10.600	Tb927.10.600:mRNA	Mitochondrial ribosomal protein L29	1241.52	0.461414	0.120751	3.8212	0.000132804	0.000690909
Tb927.4.5150	Tb927.4.5150:mRNA	hypothetical protein, conserved	227.979	0.461201	0.171918	2.68268	0.0073034	0.0214858
Tb927.9.14100	Tb927.9.14100:mRNA	hypothetical protein, conserved	1909.66	0.461179	0.118722	3.88453	0.000102526	0.000547418
Tb927.7.4360	Tb927.7.4360:mRNA	hypothetical protein, conserved	1101.06	0.461008	0.142593	3.23303	0.00122485	0.00473972
Tb927.9.15080	Tb927.9.15080:mRNA	hypothetical protein, conserved	567.21	0.460695	0.192489	2.39336	0.016695	0.042965
Tb927.10.15770	Tb927.10.15770:mRNA	hypothetical protein, conserved	897.463	0.460663	0.118191	3.89763	9.71388e-05	0.000520364
Tb927.1.1640	Tb927.1.1640:mRNA	hypothetical protein, conserved	252.417	0.460586	0.198838	2.31639	0.020537	0.051141
Tb927.3.2220	Tb927.3.2220:mRNA	eukaryotic translation initiation factor 3 subunit j	1561.78	0.460555	0.145059	3.17494	0.00149865	0.00561304
Tb927.11.3070	Tb927.11.3070:mRNA	ribosome assembly protein RRB1, putative	2512.87	0.460134	0.182416	2.52244	0.0116545	0.0318334
Tb927.8.900	Tb927.8.900:mRNA	splicing factor TSR1	5534.9	0.459966	0.149135	3.08423	0.00204078	0.00730649
Tb927.3.5400	Tb927.3.5400:mRNA	serine/threonine protein kinase RIO1, putative	1138.93	0.459759	0.115115	3.99392	6.49891e-05	0.000367282
Tb927.11.7040	Tb927.11.7040:mRNA	pterin-4-alpha-carbinolamine dehydratase, putative	1105.3	0.45966	0.179089	2.56665	0.0102685	0.0286806
Tb927.10.5290	Tb927.10.5290:mRNA	NFU3 iron-sulfur cluster scaffold homolog, mitochondrial	271.219	0.459655	0.163316	2.81452	0.00488506	0.0153224
Tb927.8.4810	Tb927.8.4810:mRNA	prohibitin 1	1794.72	0.459291	0.144493	3.17865	0.00147965	0.00555508
Tb927.1.1310	Tb927.1.1310:mRNA	transmembrane protein, conserved	341.695	0.459117	0.148512	3.09146	0.00199176	0.00714359
Tb09_rRNA_5	Tb09_rRNA_5:rRNA	M6 ribosomal RNA	7.12898	0.459073	0.920896	0.498506	0.618127	0.728262
Tb927.11.3020	Tb927.11.3020:mRNA	hypothetical protein, conserved	2015.05	0.458982	0.13304	3.44996	0.000560679	0.00240731
Tb427.BES10.0	Tb427.BES10.0:mRNA	beta lactamase	2.84812	0.458962	1.30301	0.352232	0.724664	0.812386
Tb927.6.3680	Tb927.6.3680:mRNA	Present in the outer mitochondrial membrane proteome 31	1077.14	0.458901	0.1011	4.53907	5.65036e-06	4.2108e-05
Tb927.7.6270	Tb927.7.6270:mRNA	peptidase t, putative	1358.08	0.45864	0.125214	3.66284	0.000249437	0.00120104
Tb927.4.4030	Tb927.4.4030:mRNA	CCCH zinc finger in TRM13 protein/U11-48K-like CHHC zinc finger/Methyltransferase TRM13, putative	909.625	0.458424	0.134698	3.40334	0.000665675	0.0028059
Tb927.5.920	Tb927.5.920:mRNA	rhodanese-like domain containing protein, putative	927.528	0.458398	0.143563	3.193	0.00140801	0.00533258
Tb927.7.3500	Tb927.7.3500:mRNA	Prostaglandin E synthase	1386.38	0.458392	0.135599	3.3805	0.000723531	0.00301967
Tb927.9.3260	Tb927.9.3260:mRNA	hypothetical protein	283.51	0.458378	0.267016	1.71667	0.0860399	0.164186
Tb927.2.4740	Tb927.2.4740:mRNA	mitochondrial ribosomal protein l11	551.683	0.458207	0.146221	3.13365	0.00172646	0.00632847
Tb927.7.1480	Tb927.7.1480:mRNA	hypothetical protein, conserved	878.167	0.457511	0.14291	3.20139	0.00136766	0.00521477
Tb927.10.14200	Tb927.10.14200:mRNA	syntaxin 5	1512.62	0.457012	0.111901	4.08406	4.42563e-05	0.000261012
Tb927.8.7310	Tb927.8.7310:mRNA	hypothetical protein	21.8266	0.456773	0.487913	0.936177	0.349182	0.481876
Tb927.10.15490	Tb927.10.15490:mRNA	GDP-mannose 4,6 dehydratase	1526.91	0.456618	0.125521	3.63779	0.000274986	0.00130365
Tb927.5.4310	Tb927.5.4310:mRNA	GTP-binding protein, putative	1651.37	0.45639	0.0937122	4.87013	1.11527e-06	9.76705e-06
Tb927_09_v4.snoRNA.0089	Tb927_09_v4.snoRNA.0089:snoRNA	H/ACA-like snoRNA	54.3691	0.456183	0.349901	1.30375	0.192319	0.310192
Tb927.8.730	Tb927.8.730:mRNA	nucleolar RNA-binding protein, putative	5646.86	0.455956	0.225901	2.01839	0.0435507	0.0945135
Tb11.v5.0659	Tb11.v5.0659.1	Eukaryotic translation initiation factor 4 gamma 3, putative	1491.81	0.455754	0.209212	2.17843	0.0293741	0.0689675
Tb927.4.740	Tb927.4.740:mRNA	Rgp1, putative	2204.18	0.455534	0.104719	4.35006	1.36099e-05	9.15444e-05
Tb927.4.520	Tb927.4.520:mRNA	hypothetical protein, conserved	1174.11	0.455528	0.206098	2.21025	0.0270875	0.0644042
Tb927.6.185	Tb927.6.185:rRNA	28S beta ribosomal RNA (fragment)	570.552	0.455214	0.940852	0.483832	0.628505	0.735862
Tb927.10.13420	Tb927.10.13420:mRNA	hypothetical protein	432.609	0.455078	0.233861	1.94593	0.0516633	0.108847
Tb927.2.2950	Tb927.2.2950:mRNA	Nop14-like family, putative	1811.91	0.454965	0.0914882	4.97294	6.59465e-07	6.16351e-06
Tb927.1.2730	Tb927.1.2730:mRNA	conserved protein, unknown function	975.867	0.454933	0.103069	4.41386	1.01541e-05	7.09323e-05
Tb927.6.630	Tb927.6.630:mRNA	hypothetical protein, conserved	1985.29	0.454849	0.113211	4.01772	5.87632e-05	0.000337548
Tb927.6.640	Tb927.6.640:mRNA	ApaH-like phosphatase ALPH1	1629.07	0.454464	0.128483	3.53715	0.000404476	0.00181978
Tb927.7.2350	Tb927.7.2350:mRNA	hypothetical protein, conserved	2992.21	0.45437	0.0951998	4.7728	1.81681e-06	1.52528e-05
Tb927.11.910	Tb927.11.910:mRNA	hypothetical protein, conserved	2637.77	0.454255	0.108951	4.16936	3.05463e-05	0.000188363
Tb11.v5.0209	Tb11.v5.0209.1	Adenylate and Guanylate cyclase catalytic domain containing protein, putative	584.796	0.454033	0.14888	3.04967	0.00229096	0.00807685
Tb11.v5.0276	Tb11.v5.0276.1	Ribosomal protein S5, C-terminal domain containing protein, putative	366.741	0.453991	0.143368	3.16661	0.00154227	0.00574953
Tb11.v5.0888	Tb11.v5.0888.1	hypothetical protein, conserved	417.15	0.453969	0.146649	3.09561	0.00196406	0.0070592
Tb927.8.3190	Tb927.8.3190:mRNA	hypothetical protein, conserved	699.85	0.453939	0.165964	2.73517	0.00623481	0.0187896
Tb927.11.12520	Tb927.11.12520:mRNA	hypothetical protein, conserved	877.642	0.453857	0.123782	3.66659	0.000245806	0.00118637
Tb927.11.9560	Tb927.11.9560:mRNA	oxidoreductase, putative	1006.67	0.452772	0.150223	3.014	0.00257832	0.00891923
Tb927.11.1690	Tb927.11.1690.2:mRNA	Emopamil binding protein, putative	732.115	0.452415	0.148	3.05686	0.00223672	0.00791588
Tb927.9.10670	Tb927.9.10670:mRNA	bardet-biedl syndrome 1 protein	1187.29	0.452286	0.125465	3.60488	0.000312299	0.0014574
Tb927.10.5100	Tb927.10.5100:mRNA	hypothetical protein	432.268	0.452152	0.204829	2.20746	0.027282	0.0647597
Tb927.9.15060	Tb927.9.15060:mRNA	rRNA processing protein, putative	794.885	0.452067	0.135865	3.32732	0.000876868	0.00355489
Tb927.9.10550	Tb927.9.10550:mRNA	Spindle assembly abnormal protein 6 homolog	1385.93	0.451998	0.113059	3.9979	6.39067e-05	0.000361972
Tb927.10.670	Tb927.10.670:mRNA	hypothetical protein, conserved	335.56	0.451397	0.165986	2.71949	0.00653832	0.0195822
Tb927.1.1540	Tb927.1.1540:mRNA	Tubulin/FtsZ family, putative	1512.81	0.450288	0.107335	4.19517	2.72671e-05	0.000170103
Tb927.11.10470	Tb927.11.10470:mRNA	hypothetical protein, conserved	1998.7	0.45007	0.112278	4.00854	6.10946e-05	0.000348471
Tb927.8.5390	Tb927.8.5390:mRNA	cdc2-related protein kinase 4, putative	589.557	0.449426	0.207091	2.17019	0.0299927	0.0701928
Tb927.10.15430	Tb927.10.15430:mRNA	Ankyrin repeats (3 copies), putative	1461.24	0.449212	0.115123	3.90202	9.53939e-05	0.000514205
Tb927.11.12450	Tb927.11.12450.1	Bardet-Biedl syndrome 8 protein	750.213	0.449166	0.119468	3.75971	0.000170108	0.000862437
Tb927.10.15620	Tb927.10.15620:mRNA	hypothetical protein	535.308	0.448829	0.220816	2.03259	0.0420941	0.0919224
Tb927.3.3140	Tb927.3.3140:mRNA	hypothetical protein, conserved	404.53	0.4488	0.156415	2.8693	0.0041138	0.0132598
Tb927.11.2350	Tb927.11.2350:mRNA	hypothetical protein, conserved	495.276	0.448728	0.136724	3.28201	0.00103071	0.00407865
Tb927.3.3020	Tb927.3.3020:mRNA	actin-like protein, putative	577.248	0.448415	0.136367	3.2883	0.00100794	0.00401516
Tb927.3.2990	Tb927.3.2990:mRNA	hypothetical protein, conserved	729.108	0.448292	0.110785	4.04651	5.19874e-05	0.000302912
Tb927.9.12360	Tb927.9.12360:mRNA	RNA-binding protein, putative	2801.16	0.448164	0.102313	4.38033	1.18499e-05	8.10491e-05
Tb927.7.1870	Tb927.7.1870:mRNA	hypothetical protein, conserved	766.908	0.44801	0.140805	3.18178	0.00146374	0.00551071
Tb927.11.5630	Tb927.11.5630:mRNA	hypothetical protein, conserved	1095.44	0.447957	0.122779	3.64849	0.000263786	0.00125701
Tb927.9.10580	Tb927.9.10580:mRNA	3-demethylubiquinone-9 3-methyltransferase, putative	733.157	0.447692	0.114792	3.90003	9.61793e-05	0.00051734
Tb927.4.410	Tb927.4.410:mRNA	CAF 40	1938.57	0.447615	0.10342	4.32814	1.50374e-05	0.000100019
Tb927.3.1620	Tb927.3.1620:mRNA	ER-golgi trafficking TRAPP I complex 85 kDa subunit, putative	4254.65	0.44755	0.0811605	5.51439	3.49996e-08	4.33227e-07
Tb927.3.1860	Tb927.3.1860:mRNA	ATP-grasp domain containing protein, putative	1604.03	0.447525	0.107382	4.16759	3.07835e-05	0.00018971
Tb927.4.600	Tb927.4.600:mRNA	Alpha/beta hydrolase family, putative	1269.72	0.447422	0.12462	3.5903	0.000330296	0.00152664
Tb927.3.2830	Tb927.3.2830:mRNA	brix domain containing protein, putative	1059.94	0.447303	0.139538	3.20561	0.00134775	0.00515049
Tb927.7.2490	Tb927.7.2490:mRNA	kinetoplast ribosomal PPR-repeat containing protein 15	1320.38	0.447014	0.120319	3.71525	0.000203	0.00100168
Tb927.10.9270	Tb927.10.9270:mRNA	emp24/gp25L/p24 family/GOLD, putative	898.462	0.446667	0.152462	2.9297	0.00339289	0.0113134
Tb927.10.10310	Tb927.10.10310:mRNA	hypothetical protein, conserved	349.784	0.446646	0.149302	2.99155	0.00277562	0.00951775
Tb927.10.5780	Tb927.10.5780:mRNA	amino acid tansporter, putative	1096.54	0.446322	0.158554	2.81495	0.00487851	0.0153113
Tb927.9.2620	Tb927.9.2620:mRNA	Mitoribosomal SSU assembly factor 6	1788.18	0.446207	0.0950136	4.69624	2.64995e-06	2.14489e-05
Tb927.8.1700	Tb927.8.1700.2:mRNA	hypothetical protein, conserved	1689.78	0.445868	0.104687	4.25905	2.05294e-05	0.000132469
Tb927.11.15820	Tb927.11.15820:mRNA	iron superoxide dismutase C, mitochondrial	1466.74	0.445759	0.101264	4.40195	1.0728e-05	7.43272e-05
Tb927.6.2570	Tb927.6.2570:mRNA	SUMO-interacting motif-containing protein	1129.71	0.445646	0.118984	3.74543	0.000180084	0.000903535
Tb927.2.1398	Tb927.2.1398:rRNA	M6 ribosomal RNA	7.79384	0.445612	1.00595	0.442978	0.657782	0.758433
Tb927.3.1370	Tb927.3.1370:mRNA	40S ribosomal protein S25, putative	8387.55	0.444966	0.109332	4.06985	4.70431e-05	0.000276609
Tb927.11.4310	Tb927.11.4310:mRNA	hypothetical protein	299.776	0.444872	0.182143	2.44243	0.0145889	0.0383819
Tb927.4.1520	Tb927.4.1520:mRNA	Simiate family protein, putative	559.759	0.444773	0.171108	2.59938	0.00933934	0.0263904
Tb11.v5.0834	Tb11.v5.0834.1	hypothetical protein, conserved	162.094	0.444518	0.213597	2.0811	0.0374245	0.083928
Tb11.v5.0667	Tb11.v5.0667.1	poly(A) polymerase, putative	109.408	0.444145	0.228488	1.94384	0.0519146	0.109254
Tb927.8.1180	Tb927.8.1180:mRNA	vacuolar-type Ca2+-ATPase 1	2586.17	0.443925	0.102547	4.32897	1.49805e-05	9.97717e-05
Tb927.8.2470	Tb927.8.2470:mRNA	hypothetical protein, conserved	181.623	0.44363	0.221173	2.00581	0.0448768	0.096853
Tb927.9.15480	Tb927.9.15480:mRNA	hypothetical protein	218.882	0.443427	0.17761	2.49664	0.0125377	0.0339084
Tb927_09_v4.snoRNA.0010	Tb927_09_v4.snoRNA.0010:snoRNA	H/ACA-like snoRNA	9.79593	0.443275	0.788786	0.561971	0.574136	0.69317
Tb927.11.13280	Tb927.11.13280:mRNA	Guide RNA binding protein 25	3541.08	0.442721	0.126131	3.51001	0.000448091	0.00198934
Tb927.8.1700	Tb927.8.1700.1:mRNA	hypothetical protein, conserved	1520.77	0.442459	0.10269	4.30869	1.64227e-05	0.000108381
Tb11.v5.0580	Tb11.v5.0580.1	delta-6 fatty acid desaturase, putative	393.242	0.442455	0.14265	3.10168	0.00192426	0.00693829
Tb927.5.4340	Tb927.5.4340:mRNA	basal body component, putative	1105.65	0.442323	0.123812	3.57253	0.000353545	0.00162008
Tb927.1.800	Tb927.1.800:mRNA	hypothetical transmembrane protein	219.14	0.442246	0.226906	1.94903	0.0512914	0.108212
Tb11.v5.0600	Tb11.v5.0600.1	HIT zinc finger, putative	290.019	0.442048	0.169729	2.60444	0.00920247	0.0260762
Tb927.9.8210	Tb927.9.8210:mRNA	Peptide deformylase 2	1025.98	0.441866	0.116243	3.80122	0.000143988	0.000744514
Tb927.7.5860	Tb927.7.5860:mRNA	hypothetical protein	847.049	0.441575	0.117062	3.77215	0.000161848	0.000823852
Tb927.11.240	Tb927.11.240:mRNA	hypothetical protein, conserved	1968.2	0.441502	0.093262	4.734	2.20137e-06	1.81954e-05
Tb927.3.2340	Tb927.3.2340:mRNA	Peroxisome biogenesis protein 2	409.061	0.440867	0.155736	2.83087	0.00464223	0.0146833
Tb927.2.2940	Tb927.2.2940:mRNA	MICOS complex subunit 32	748.909	0.440846	0.124312	3.54629	0.000390703	0.00176564
Tb927.1.4780	Tb927.1.4780:mRNA	Alpha/beta hydrolase domain-containing protein	1396.25	0.440764	0.10017	4.40015	1.08176e-05	7.48455e-05
Tb927.8.5590	Tb927.8.5590:mRNA	SH3-binding, glutamic acid-rich protein, putative	1830.53	0.440698	0.151493	2.90903	0.00362558	0.0119793
Tb927.8.4170	Tb927.8.4170:mRNA	RNA-binding protein, putative	1511.5	0.440675	0.103805	4.24521	2.18388e-05	0.000140116
Tb927.8.3120	Tb927.8.3120:mRNA	Uncharacterised protein family UPF0546, putative	202.347	0.440551	0.213765	2.06091	0.0393114	0.0871963
Tb927.10.7710	Tb927.10.7710:mRNA	40S ribosomal protein S8, putative	998.163	0.4404	0.118174	3.72671	0.000193994	0.000962854
Tb927.10.12880	Tb927.10.12880:mRNA	SET domain containing protein, putative	1198.73	0.439527	0.124273	3.53679	0.000405023	0.00182063
Tb927.11.4980	Tb927.11.4980:mRNA	ATP-dependent DEAD/H RNA helicase, putative	1223.27	0.439425	0.108827	4.03784	5.39461e-05	0.000313245
Tb927.4.640	Tb927.4.640:mRNA	GRIP domain containing protein, putative	1182.55	0.438571	0.125503	3.49449	0.000474967	0.00208513
Tb927.6.4570	Tb927.6.4570:mRNA	hypothetical protein, conserved	705.829	0.438377	0.133453	3.28488	0.00102026	0.00405145
Tb927.10.12080	Tb927.10.12080:mRNA	hypothetical protein, conserved	735.69	0.438038	0.136686	3.2047	0.00135205	0.00516498
Tb927.3.5600	Tb927.3.5600:mRNA	hypothetical protein, conserved	577.344	0.437629	0.120652	3.62718	0.000286529	0.00135187
Tb927.9.11960	Tb927.9.11960:mRNA	hypothetical protein, conserved	1496.38	0.437516	0.102156	4.28283	1.84535e-05	0.000120685
Tb11.v5.0690	Tb11.v5.0690.1	hypothetical protein, conserved	125.389	0.437491	0.254205	1.72102	0.0852478	0.163073
Tb6.NT.65	Tb6.NT.65:ncRNA	Noncoding RNA, putative	25.1466	0.437137	0.480063	0.910583	0.362515	0.496094
Tb927.6.2750	Tb927.6.2750:mRNA	hypothetical protein, conserved	799.382	0.436536	0.129003	3.38391	0.00071462	0.00298863
Tb927.10.9830	Tb927.10.9830:mRNA	Mitochondrial ATP synthase subunit, putative	1453.9	0.435759	0.135649	3.21241	0.00131627	0.00505493
Tb927.3.1390	Tb927.3.1390:mRNA	LMBR1-like membrane protein, putative	3241.97	0.435563	0.0927263	4.6973	2.63624e-06	2.1355e-05
Tb927.11.13890	Tb927.11.13890:mRNA	AKAP7 2'5' RNA ligase-like domain containing protein, putative	579.557	0.435388	0.122279	3.56061	0.00036999	0.00168479
Tb11.NT.33	Tb11.NT.33:ncRNA	Noncoding RNA, putative	170.697	0.435249	0.202339	2.15109	0.031469	0.072825
Tb927.7.260	Tb927.7.260:mRNA	hypothetical protein, conserved	427.681	0.43511	0.13023	3.34109	0.000834512	0.0034182
Tb927.11.10080	Tb927.11.10080:mRNA	LSU ribosomal protein, mitochondrial, putative	825.113	0.434979	0.129635	3.35542	0.000792445	0.00327097
Tb927.10.14370	Tb927.10.14370:mRNA	hypothetical protein, conserved	516.061	0.434878	0.153537	2.83239	0.00462009	0.0146178
Tb927.11.4840	Tb927.11.4840:mRNA	hypothetical protein, conserved	809.621	0.434332	0.160257	2.71022	0.00672379	0.0200548
Tb10.NT.95	Tb10.NT.95:ncRNA	Noncoding RNA, putative	18.2179	0.43424	0.59207	0.733427	0.463298	0.59608
Tb927.3.4710	Tb927.3.4710:mRNA	Flagellum attachment zone protein 23	2167.86	0.434215	0.188088	2.30857	0.0209675	0.0519835
Tb927.10.3890	Tb927.10.3890.1:mRNA	phosphatidylinositol-4-phosphate 5-kinase, putative	2201.01	0.434155	0.116045	3.74126	0.000183097	0.000915483
Tb927.6.2190	Tb927.6.2190:mRNA	hypothetical protein, conserved	618.16	0.433725	0.168259	2.57773	0.00994509	0.0279697
Tb927.10.3890	Tb927.10.3890.2:mRNA	phosphatidylinositol-4-phosphate 5-kinase, putative	2200.26	0.433482	0.116056	3.73512	0.000187623	0.000934893
Tb11.v5.0480	Tb11.v5.0480.1	DNA-directed RNA polymerase, alpha subunit, putative	940.621	0.433247	0.137543	3.14991	0.00163321	0.00605223
Tb927.3.2120	Tb927.3.2120:mRNA	hypothetical protein, conserved	1340.52	0.432685	0.0980494	4.41293	1.01979e-05	7.10913e-05
Tb927.11.1130	Tb927.11.1130:mRNA	calpain-like cysteine peptidase, putative	3358.08	0.432367	0.114834	3.76515	0.000166452	0.000845589
Tb927.2.5860	Tb927.2.5860:mRNA	hypothetical protein, conserved	467.344	0.431868	0.19954	2.16432	0.0304401	0.0710269
Tb11.v5.0246	Tb11.v5.0246.1	eukaryotic translation initiation factor 6, putative	544.251	0.431426	0.161742	2.66736	0.00764496	0.0222978
Tb927.9.2060	Tb927.9.2060:mRNA	ADP-ribosylation factor family, putative	780.561	0.431051	0.116836	3.68935	0.000224828	0.00109501
Tb927.11.7820	Tb927.11.7820:mRNA	endonuclease/exonuclease/phosphatase, putative	113.431	0.430756	0.314481	1.36974	0.170768	0.283172
Tb927.9.5320	Tb927.9.5320:mRNA	nucleolar RNA binding protein, putative	4088.87	0.430355	0.218558	1.96906	0.0489461	0.104283
Tb927.3.920	Tb927.3.920:mRNA	hypothetical protein, conserved	2560.81	0.429515	0.156087	2.75176	0.00592758	0.0179919
Tb927.11.10840	Tb927.11.10840:mRNA	hypothetical protein, conserved	970.527	0.429488	0.117494	3.65542	0.000256766	0.00122933
Tb927.11.7700	Tb927.11.7700.1	hypothetical protein	1867.94	0.42934	0.118045	3.63709	0.000275737	0.00130598
Tb927.9.12430	Tb927.9.12430:mRNA	riboflavin kinase, putative	1081.83	0.428951	0.130685	3.28233	0.00102954	0.00407717
Tb927.10.12150	Tb927.10.12150:mRNA	hypothetical protein, conserved	345.922	0.428843	0.178069	2.4083	0.0160268	0.0415192
Tb927.11.15550	Tb927.11.15550:mRNA	NADH-cytochrome b5 reductase, putative	933.709	0.428586	0.162028	2.64513	0.00816584	0.0235866
Tb927.4.4850	Tb927.4.4850:mRNA	amino acid transporter, putative	718.749	0.428567	0.243193	1.76225	0.0780264	0.152007
Tb927.10.10130	Tb927.10.10130:mRNA	RNA editing mediator complex protein 1	1629.8	0.428531	0.118067	3.62956	0.000283901	0.0013409
Tb927.11.15700	Tb927.11.15700:mRNA	hypothetical protein, conserved	227.798	0.42825	0.196934	2.17459	0.029661	0.069577
Tb927.7.5370	Tb927.7.5370:mRNA	hypothetical protein, conserved	2298.71	0.427879	0.108314	3.95037	7.80303e-05	0.000433027
Tb927.10.2800	Tb927.10.2800:mRNA	mitochondrial ribosomal protein s6	321.501	0.427285	0.153703	2.77994	0.00543682	0.0167325
Tb927.8.5770	Tb927.8.5770:mRNA	Elongator-like Protein 3a	1331.27	0.427137	0.108636	3.93181	8.43104e-05	0.000462068
Tb927.6.4230	Tb927.6.4230:mRNA	hypothetical protein, conserved	1297.18	0.426958	0.0965354	4.42282	9.7423e-06	6.84321e-05
Tb927.10.13600	Tb927.10.13600:mRNA	Cardiolipin-dependent protein 18kDa	722.343	0.426252	0.15916	2.67814	0.00740329	0.0217052
Tb927.8.880	Tb927.8.880:mRNA	hypothetical protein	1635.6	0.425674	0.114025	3.73317	0.000189085	0.00094079
Tb927.9.14140	Tb927.9.14140:mRNA	hypothetical protein, conserved	1342.94	0.425476	0.115287	3.69059	0.000223734	0.00109021
Tb927.4.1470	Tb927.4.1470:mRNA	Mitoribosomal SSU assembly factor 33	458.629	0.425438	0.147533	2.88368	0.00393062	0.0127953
Tb927.8.5130	Tb927.8.5130:mRNA	Present in the outer mitochondrial membrane proteome 41	1005.44	0.425363	0.156806	2.71267	0.00667433	0.0199248
Tb927.4.5290	Tb927.4.5290:mRNA	UDP-Gal or UDP-GlcNAc-dependent glycosyltransferase, putative	606.836	0.425245	0.132984	3.1977	0.00138526	0.00526805
Tb927.7.6420	Tb927.7.6420:mRNA	hypothetical protein, conserved	3862.05	0.424965	0.134636	3.15639	0.00159735	0.00593019
Tb11.v5.0743	Tb11.v5.0743.1	Mitochondrial ribosomal death-associated protein 3, putative	193.382	0.424882	0.190092	2.23514	0.0254084	0.060997
Tb11.NT.122	Tb11.NT.122:ncRNA	Noncoding RNA, putative	155.655	0.42484	0.226357	1.87686	0.060537	0.124006
Tb927.10.15810	Tb927.10.15810:mRNA	Fcf1, putative	149.707	0.424441	0.208364	2.03701	0.0416485	0.0911848
Tb927.11.5220	Tb927.11.5220:mRNA	chaperone protein DnaJ, putative	3048.84	0.424289	0.109554	3.87288	0.000107558	0.00057128
Tb927.1.4040	Tb927.1.4040:mRNA	hypothetical protein, conserved	844.841	0.424071	0.12788	3.31618	0.000912583	0.00367568
Tb927.11.960	Tb927.11.960:mRNA	ATPase, putative	1298.36	0.423879	0.133019	3.1866	0.00143955	0.00543377
Tb927.4.4270	Tb927.4.4270:mRNA	UDP-Gal or UDP-GlcNAc-dependent glycosyltransferase, putative	723.914	0.423589	0.159482	2.65602	0.00790678	0.0229822
Tb927.11.7830	Tb927.11.7830:mRNA	hypothetical protein, conserved	649.132	0.423556	0.152869	2.77071	0.00559344	0.0171417
Tb927.3.1460	Tb927.3.1460:mRNA	hypothetical protein	855.234	0.423425	0.184132	2.29957	0.0214724	0.0529764
Tb927.8.3110	Tb927.8.3110:mRNA	Mitochondrial ribosomal protein S9	541.149	0.423086	0.139959	3.02293	0.00250341	0.00869671
Tb927.2.1760	Tb927.2.1760:mRNA	hypothetical protein, conserved	3436.73	0.422767	0.124075	3.40734	0.000655983	0.00276869
Tb927.7.3600	Tb927.7.3600:mRNA	emp24/gp25L/p24 family/GOLD, putative	1006.36	0.422679	0.147623	2.86323	0.00419341	0.0134481
Tb927.10.6100	Tb927.10.6100:mRNA	Protein of unknown function (DUF2419), putative	381.605	0.422582	0.143967	2.93527	0.00333254	0.0111377
Tb11.v5.0574	Tb11.v5.0574.1	Organic solute transport protein 1, putative	509.012	0.422576	0.12786	3.30498	0.00094982	0.00381205
Tb927.10.2500	Tb927.10.2500:mRNA	hypothetical protein, conserved	216.539	0.422303	0.213643	1.97668	0.0480781	0.102714
Tb927.10.9210	Tb927.10.9210:mRNA	hypothetical protein, conserved	640.513	0.422027	0.155949	2.70618	0.00680622	0.0202471
Tb927.2.4750	Tb927.2.4750:mRNA	hypothetical protein, conserved	686.41	0.422016	0.18335	2.3017	0.021352	0.0527691
Tb927.6.4270	Tb927.6.4270:mRNA	hypothetical protein, conserved	571.913	0.421738	0.12991	3.24637	0.00116886	0.00454555
Tb927.9.9290	Tb927.9.9290:mRNA	polyadenylate-binding protein 1	5755.78	0.421627	0.202861	2.07841	0.0376717	0.0843519
Tb927.9.11700	Tb927.9.11700:mRNA	hypothetical protein, conserved	827.997	0.421562	0.120699	3.49267	0.000478218	0.00209582
Tb927.10.14870	Tb927.10.14870:mRNA	hypothetical protein, conserved	1008.8	0.421399	0.126553	3.32982	0.000869016	0.00353244
Tb927.10.10010	Tb927.10.10010:mRNA	mRNA turnover protein 4 homolog, putative	1146.17	0.42138	0.202284	2.08311	0.0372409	0.0835718
Tb927.10.3650	Tb927.10.3650:mRNA	NADH-dependent fumarate reductase	2299.82	0.42103	0.0861565	4.8868	1.02489e-06	9.03787e-06
Tb927.11.990	Tb927.11.990:mRNA	autophagy protein APG9, putative	1562.31	0.420434	0.110971	3.78867	0.000151454	0.000775607
Tb927.3.5160	Tb927.3.5160:mRNA	Basal body protein	2028.19	0.419897	0.112977	3.71666	0.000201871	0.000998047
Tb927.11.660	Tb927.11.660:mRNA	predicted zinc finger protein	1195.65	0.419706	0.122185	3.43499	0.000592568	0.00253458
Tb927.9.13120	Tb927.9.13120:mRNA	Present in the outer mitochondrial membrane proteome 8	606.953	0.419349	0.151183	2.77378	0.00554085	0.0170144
Tb927.9.9220	Tb927.9.9220:mRNA	ribonuclease P	1703.55	0.419341	0.112859	3.7156	0.000202718	0.00100126
Tb927.8.5540	Tb927.8.5540:mRNA	Iron-sulfur assembly protein 1	1045.48	0.419034	0.125739	3.33257	0.000860477	0.00350616
Tb927_06_v4.snoRNA.0030	Tb927_06_v4.snoRNA.0030:snoRNA	C/D snoRNA	6.27986	0.418879	0.971288	0.431261	0.666278	0.764705
Tb927.10.2970	Tb927.10.2970:mRNA	Inhibitor of F1-ATPase	1188.83	0.418872	0.234236	1.78825	0.0737364	0.145241
Tb927.11.4660	Tb927.11.4660:mRNA	Kinesin-13 2	2055.19	0.418718	0.106162	3.94415	8.00828e-05	0.000442002
Tb927.11.3040	Tb927.11.3040:mRNA	hypothetical protein	713.613	0.418367	0.144212	2.90106	0.00371905	0.0122124
Tb927.11.7900	Tb927.11.7900:mRNA	mitochondrial RNA binding protein 16	5866.55	0.418301	0.120037	3.48477	0.000492564	0.00214664
Tb927.2.4110	Tb927.2.4110:mRNA	Mitochondrial-processing peptidase subunit alpha	1854.94	0.418298	0.108896	3.84127	0.0001224	0.000643042
Tb927.3.1070	Tb927.3.1070:mRNA	Peptide chain release factor 1, mitochondrial, putative	1204.22	0.417871	0.111172	3.7588	0.000170733	0.000864309
Tb927.11.5990	Tb927.11.5990:mRNA	Mitoribosomal LSU assembly factor 4	1175.4	0.417867	0.114209	3.65878	0.000253418	0.00121559
Tb927.11.12260	Tb927.11.12260:mRNA	hypothetical protein, conserved	1113.56	0.417447	0.116773	3.57487	0.000350405	0.00160714
Tb927.4.4980	Tb927.4.4980:mRNA	NADH-ubiquinone oxidoreductase complex I subunit, putative	1141.26	0.417261	0.176202	2.36809	0.0178804	0.0454284
Tb927.4.2790	Tb927.4.2790:mRNA	kinetoplast ribosomal PPR-repeat containing protein 12	1223.36	0.417255	0.122959	3.39345	0.000690179	0.00289835
Tb927.9.1920	Tb927.9.1920:mRNA	hypothetical protein, conserved	1411.45	0.417185	0.103477	4.03167	5.53808e-05	0.000320476
Tb927.7.5200	Tb927.7.5200:mRNA	hypothetical protein, conserved	1096.51	0.416893	0.128242	3.25083	0.0011507	0.00449306
Tb927.7.7170	Tb927.7.7170:mRNA	CYC2-like cyclin, putative	1713.03	0.416069	0.124972	3.3293	0.000870638	0.00353676
Tb927.10.2960	Tb927.10.2960:mRNA	Translation factor GUF1, mitochondrial, putative	2104.14	0.416062	0.115801	3.59292	0.000326994	0.00151345
Tb927.5.2460	Tb927.5.2460:mRNA	hypothetical protein, conserved	934.83	0.416051	0.127153	3.27204	0.00106773	0.00419731
Tb927.11.9970	Tb927.11.9970:mRNA	Small acidic protein family, putative	632.208	0.414651	0.126121	3.28773	0.00100999	0.00402174
Tb927.1.840	Tb927.1.840:mRNA	transmembrane protein, putative	699.332	0.414542	0.111868	3.70564	0.000210856	0.00103541
Tb927.11.9490	Tb927.11.9490:mRNA	CobW/HypB/UreG, nucleotide-binding domain containing protein, putative	1033.01	0.414468	0.105529	3.92753	8.58215e-05	0.000468076
Tb11.v5.0565	Tb11.v5.0565.1	mitochondrial intermediate peptidase, putative	1676.45	0.413983	0.124242	3.33206	0.000862056	0.00350978
Tb927.7.6990	Tb927.7.6990:mRNA	hypothetical protein, conserved	1025.75	0.413709	0.15712	2.63308	0.00846149	0.0242405
Tb927.9.15380	Tb927.9.15380:mRNA	nadh-ubiquinone oxidoreductase 39 kda subunit	1051.67	0.413277	0.124452	3.32078	0.000897668	0.00362424
Tb927.8.4860	Tb927.8.4860:mRNA	kinetoplast ribosomal PPR-repeat containing protein 10	1467.67	0.413082	0.113593	3.6365	0.000276367	0.00130775
Tb927.5.2970	Tb927.5.2970:mRNA	suppressive immunomodulating factor	1541.24	0.412905	0.144838	2.85081	0.00436078	0.0139013
Tb927.10.12700	Tb927.10.12700:mRNA	pyruvate dehydrogenase E1 alpha subunit, putative	9499.62	0.412793	0.219298	1.88233	0.0597907	0.12275
Tb927.4.2210	Tb927.4.2210:mRNA	hypothetical protein, conserved	5064.84	0.412009	0.14404	2.86037	0.00423141	0.0135528
Tb927.11.12650	Tb927.11.12650:mRNA	palmitoyl acyltransferase 5, putative	1677.05	0.411915	0.111549	3.69267	0.000221911	0.00108392
Tb927.6.1840	Tb927.6.1840:mRNA	Diacylglycerol kinase catalytic domain containing protein, putative	942.13	0.411904	0.11418	3.60751	0.000309145	0.001446
Tb927.11.1260	Tb927.11.1260:mRNA	copper-transporting ATPase-like protein, putative	5526.11	0.411868	0.132478	3.10895	0.00187753	0.00679502
Tb927.2.2500	Tb927.2.2500:mRNA	hypothetical protein, conserved	1047.79	0.41181	0.109744	3.75246	0.000175105	0.000884677
Tb11.NT.192	Tb11.NT.192:ncRNA	Noncoding RNA, putative	138.046	0.411724	0.251791	1.63518	0.102011	0.187915
Tb927.7.1640	Tb927.7.1640:mRNA	Mitoribosomal LSU assembly factor 1	1779.25	0.411618	0.133309	3.08769	0.00201719	0.00722969
Tb927.11.160	Tb927.11.160:mRNA	hypothetical protein, conserved	481.081	0.410279	0.12652	3.2428	0.00118362	0.00459594
Tb927.7.4740	Tb927.7.4740:mRNA	hypothetical protein, conserved	570	0.410205	0.143542	2.85773	0.00426683	0.0136447
Tb927.10.13300	Tb927.10.13300:mRNA	Mitochondrial ribosomal protein S8	866.503	0.410148	0.120943	3.39124	0.000695769	0.00292062
Tb927.7.6800	Tb927.7.6800:mRNA	LSU ribosomal protein, mitochondrial, putative	754.176	0.409998	0.154054	2.6614	0.0077817	0.0226511
Tb927.10.7370	Tb927.10.7370:mRNA	hypothetical protein, conserved	893.421	0.409986	0.133636	3.06792	0.00215553	0.00766327
Tb927.2.4400	Tb927.2.4400:mRNA	SSU ribosomal protein, mitochondrial, putative	2775.37	0.409721	0.0879359	4.65932	3.1726e-06	2.52762e-05
Tb927.3.1530	Tb927.3.1530:mRNA	CorA-like Mg2+ transporter protein, putative	853.718	0.409254	0.160534	2.54933	0.010793	0.0298499
Tb927.6.690	Tb927.6.690:mRNA	hypothetical protein, conserved	583.465	0.409185	0.156718	2.61097	0.00902855	0.0256622
Tb927.6.4040	Tb927.6.4040:mRNA	mitochondrial ribosomal protein L28	713.415	0.409014	0.127457	3.20903	0.00133183	0.00510012
Tb927.10.2930	Tb927.10.2930:mRNA	hypothetical protein, conserved	1670.27	0.40861	0.0962391	4.24578	2.17834e-05	0.000139891
Tb927.7.5340	Tb927.7.5340:mRNA	cAMP response protein 3	1447.26	0.408529	0.168581	2.42334	0.0153787	0.0401165
Tb927.3.1800	Tb927.3.1800:mRNA	hypothetical protein, conserved	4160.89	0.408329	0.0780476	5.23179	1.67879e-07	1.79933e-06
Tb927.7.4050	Tb927.7.4050:mRNA	hypothetical protein, conserved	2306.93	0.40821	0.112156	3.63967	0.000272987	0.00129538
Tb927.2.2410	Tb927.2.2410:mRNA	hypothetical protein, conserved	947.171	0.408011	0.110435	3.69458	0.000220249	0.00107685
Tb927.10.3880	Tb927.10.3880:mRNA	hypothetical protein, conserved	2261	0.407659	0.0899097	4.5341	5.78499e-06	4.30481e-05
Tb927.8.5640	Tb927.8.5640:mRNA	putative succinate dehydrogenase subunit	2301.12	0.407593	0.10052	4.05483	5.01714e-05	0.000293679
Tb927.11.2100	Tb927.11.2100:mRNA	Divergent AAA domain containing protein, putative	1394.01	0.407337	0.106441	3.82689	0.000129773	0.000676873
Tb927.10.8560	Tb927.10.8560:mRNA	small GTPase, putative	890.836	0.407315	0.115159	3.53697	0.000404743	0.00182018
Tb927.11.7340	Tb927.11.7340:mRNA	hypothetical protein, conserved	1275.51	0.407247	0.123505	3.29742	0.000975766	0.00390691
Tb927.11.6080	Tb927.11.6080:mRNA	hypothetical protein, conserved	585.576	0.407191	0.131898	3.08717	0.00202069	0.00723967
Tb11.v5.0637	Tb11.v5.0637.1	hypothetical protein, conserved	247.295	0.406921	0.192233	2.11681	0.0342756	0.078039
Tb927.11.13290	Tb927.11.13290:mRNA	mitochondrial import inner membrane translocase subunit tim17	2285.17	0.406874	0.0917704	4.43361	9.2668e-06	6.55456e-05
Tb927.4.4950	Tb927.4.4950:mRNA	Nucleolar protein 61	581.703	0.406481	0.130914	3.10495	0.00190312	0.00687182
Tb927.10.7830	Tb927.10.7830:mRNA	hypothetical protein, conserved	845.764	0.40644	0.116128	3.49994	0.000465365	0.00204922
Tb927.10.9130	Tb927.10.9130:mRNA	pre-mRNA splicing factor ATP-dependent RNA helicase, putative	1615.65	0.406388	0.108601	3.74201	0.000182553	0.000913664
Tb927.10.13400	Tb927.10.13400:mRNA	Phosphatidic acid phostphatase, putative	1032.13	0.406332	0.127056	3.19807	0.00138352	0.00526338
Tb927.11.1410	Tb927.11.1410:mRNA	class I transcription factor A, subunit 3	1167.45	0.405637	0.109453	3.70603	0.000210533	0.00103432
Tb927.6.4090	Tb927.6.4090:mRNA	chaperonin HSP60, mitochondrial precursor, putative	1908.04	0.405291	0.0874976	4.63202	3.6211e-06	2.85359e-05
Tb927.4.3880	Tb927.4.3880:mRNA	receptor-type adenylate cyclase GRESAG 4, putative	722.222	0.404938	0.150833	2.68468	0.00725984	0.0213959
Tb927.11.12450	Tb927.11.12450.2	Bardet-Biedl syndrome 8 protein	1184.55	0.40481	0.103048	3.92835	8.55321e-05	0.000466999
Tb927.10.8410	Tb927.10.8410:mRNA	hypothetical protein, conserved	1649.58	0.404564	0.101202	3.99758	6.39944e-05	0.000362266
Tb927.2.4650	Tb927.2.4650:mRNA	hypothetical protein, conserved	827.037	0.403633	0.107751	3.746	0.000179679	0.00090195
Tb927.4.2760	Tb927.4.2760:mRNA	Protein of unknown function (DUF3808), putative	3299.12	0.4033	0.0860037	4.68933	2.74103e-06	2.21332e-05
Tb927.9.6470	Tb927.9.6470:mRNA	hypothetical protein, conserved	1005.58	0.403247	0.132373	3.0463	0.00231679	0.00815658
Tb927.11.14080	Tb927.11.14080:mRNA	cyclin 2	2777.72	0.403082	0.140712	2.86459	0.00417551	0.0134187
Tb927.11.2160	Tb927.11.2160:mRNA	hypothetical protein, conserved	982.493	0.402797	0.143064	2.8155	0.0048702	0.01529
Tb927.11.9800	Tb927.11.9800:mRNA	hypothetical protein, conserved	843.187	0.40274	0.115434	3.48893	0.000484953	0.00211685
Tb927.11.16800	Tb927.11.16800:mRNA	hypothetical protein, conserved	1565.18	0.402564	0.117429	3.42815	0.000607699	0.00258189
Tb927.11.600	Tb927.11.600:mRNA	Mitochondrial ATP synthase subunit, putative	1517.01	0.40194	0.109657	3.66543	0.000246923	0.00119003
Tb927.11.1690	Tb927.11.1690.1:mRNA	Emopamil binding protein, putative	558.759	0.401498	0.157413	2.5506	0.0107536	0.0297653
Tb11.v5.0359	Tb11.v5.0359.1	hypothetical protein, conserved	1015.21	0.401353	0.162129	2.47552	0.0133041	0.0355734
Tb11.v5.0368	Tb11.v5.0368.1	hypothetical protein, conserved	40.4761	0.401216	0.35386	1.13383	0.256866	0.385324
Tb927.9.10490	Tb927.9.10490:mRNA	Component of motile flagella 56	1352.67	0.401012	0.0977273	4.10338	4.07166e-05	0.000242959
Tb927.9.2811	Tb927.9.2811:mRNA	Domain of unknown function (DUF5075), putative	269.087	0.400765	0.232014	1.72733	0.0841076	0.161386
Tb927.11.16440	Tb927.11.16440:mRNA	Transmembrane protein 18, putative	425.055	0.400749	0.156425	2.56193	0.0104091	0.0290095
Tb11.v5.0708	Tb11.v5.0708.1	variant surface glycoprotein (VSG), putative	314.328	0.400732	0.160356	2.49901	0.0124539	0.0337087
Tb927.4.840	Tb927.4.840:mRNA	Histidine kinase-, DNA gyrase B-, and HSP90-like ATPase, putative	1552.28	0.40071	0.116543	3.43831	0.000585353	0.00250689
Tb927.8.8020	Tb927.8.8020:mRNA	monoglyceride lipase, putative	536.127	0.400161	0.136787	2.92543	0.00343985	0.0114511
Tb927.10.5300	Tb927.10.5300:mRNA	eukaryotic translation initiation factor 6 (eIF-6), putative	580.677	0.400157	0.167644	2.38694	0.016989	0.0436112
Tb927.3.2970	Tb927.3.2970:mRNA	hypothetical protein, conserved	355.909	0.400073	0.177794	2.25021	0.0244356	0.0590105
Tb927.7.3300	Tb927.7.3300:mRNA	Flocculation protein FLO11-like	879.727	0.399896	0.112151	3.56569	0.000362903	0.00165722
Tb927.7.6400	Tb927.7.6400:mRNA	hypothetical protein, conserved	835.541	0.399858	0.168419	2.37419	0.0175876	0.0448416
Tb2.NT.37	Tb2.NT.37:ncRNA	Noncoding RNA, putative	230.741	0.399808	0.185797	2.15185	0.0314093	0.0727034
Tb927.3.3940	Tb927.3.3940:mRNA	RNA-binding protein, putative	2469.95	0.399766	0.118231	3.38123	0.000721614	0.00301415
Tb927.11.13790	Tb927.11.13790:mRNA	hypothetical protein, conserved	578.905	0.399574	0.158619	2.51908	0.0117661	0.0320834
Tb927.7.3730	Tb927.7.3730:mRNA	RNA-binding protein, putative	260.016	0.399222	0.222963	1.79053	0.0733684	0.144656
Tb927.11.9610	Tb927.11.9610:mRNA	eukaryotic translation initiation factor 3 subunit i	2697.46	0.399082	0.205276	1.94412	0.0518809	0.109206
Tb927.9.2861	Tb927.9.2861:mRNA	Domain of unknown function (DUF5075), putative	211.148	0.39899	0.190449	2.09499	0.0361715	0.0815686
Tb927.10.250	Tb927.10.250:mRNA	hypothetical protein, conserved	1271.57	0.398841	0.135151	2.95108	0.00316664	0.0106676
Tb927.11.9210	Tb927.11.9210:mRNA	NOL1/NOP2/sun family, putative	1397.25	0.398777	0.114862	3.4718	0.000516982	0.00223864
Tb927.7.1590	Tb927.7.1590:mRNA	mitotic cyclin	1576.98	0.397892	0.129515	3.07217	0.00212506	0.00756024
Tb927.9.13530	Tb927.9.13530:mRNA	Presequence translocase-associated motor 16, putative	530.834	0.397639	0.13301	2.98954	0.00279394	0.00956765
Tb927.10.15370	Tb927.10.15370:mRNA	DNA-directed RNA polymerases I and III subunit RPAC1, putative	478.142	0.397431	0.157591	2.52191	0.011672	0.0318557
Tb927.4.5190	Tb927.4.5190:mRNA	hypothetical protein, conserved	1242.4	0.397358	0.138138	2.87654	0.00402062	0.0130036
Tb927.10.510	Tb927.10.510:mRNA	Present in the outer mitochondrial membrane proteome 19	684.399	0.397192	0.153749	2.58338	0.00978377	0.0275465
Tb927.11.11720	Tb927.11.11720:mRNA	FG-GAP repeat protein, putative	3172.04	0.396881	0.102212	3.88291	0.000103214	0.000550224
Tb927.9.14160	Tb927.9.14160:mRNA	rieske iron-sulfur protein, mitochondrial precursor	1681.3	0.396792	0.160342	2.47467	0.0133361	0.0356496
Tb927.10.14920	Tb927.10.14920:mRNA	hypothetical protein, conserved	2585.13	0.396617	0.139961	2.83377	0.0046003	0.0145598
Tb927.10.1270	Tb927.10.1270:mRNA	mismatch repair protein, putative	1620.69	0.396546	0.100274	3.95461	7.66606e-05	0.000426827
Tb927.4.2340	Tb927.4.2340:mRNA	hypothetical protein, conserved	1511.5	0.396305	0.123209	3.21653	0.0012975	0.00498851
Tb927.11.18610	Tb927.11.18610.1	retrotransposon hot spot protein (RHS, pseudogene), putative	10.2964	0.395789	0.659458	0.600172	0.548391	0.669354
Tb927.5.680	Tb927.5.680.1:mRNA	hypothetical protein, conserved	595.576	0.395684	0.113414	3.48885	0.000485103	0.00211685
Tb927.8.1310	Tb927.8.1310:mRNA	mitochondrial carrier protein	1408.24	0.395558	0.123774	3.19581	0.0013944	0.00529088
Tb927.11.16620	Tb927.11.16620:mRNA	hypothetical protein, conserved	836.339	0.395265	0.152283	2.59559	0.00944283	0.0266457
Tb927.8.2010	Tb927.8.2010:mRNA	hypothetical protein, conserved	452.748	0.395111	0.144168	2.74063	0.00613207	0.0185405
Tb927.11.3540	Tb927.11.3540:mRNA	hypothetical protein, conserved	799.466	0.395109	0.118569	3.33232	0.000861258	0.00350793
Tb927.11.11270	Tb927.11.11270:mRNA	conserved protein	1060.77	0.395077	0.124326	3.17776	0.00148419	0.00556773
Tb11.v5.0419	Tb11.v5.0419.1	AAA domain (dynein-related subfamily), putative	83.0041	0.394172	0.307253	1.28289	0.19953	0.318467
Tb927.8.6050	Tb927.8.6050:mRNA	hypothetical protein, conserved	844.449	0.39401	0.120262	3.27627	0.00105188	0.00414596
Tb927.11.12670	Tb927.11.12670:mRNA	Methyltransferase TYW3, putative	779.05	0.393967	0.151994	2.59199	0.00954214	0.0269035
Tb927.11.2245	Tb927.11.2245:mRNA	hypothetical protein	878.503	0.393504	0.104684	3.75897	0.000170614	0.000864171
Tb927.4.2980	Tb927.4.2980:mRNA	hypothetical protein, conserved	237.959	0.393308	0.202985	1.93762	0.0526692	0.110682
Tb927.11.6310	Tb927.11.6310:mRNA	hypothetical protein, conserved	568.535	0.393142	0.135941	2.892	0.00382796	0.0124947
Tb927.11.9480	Tb927.11.9480:mRNA	tubulin binding cofactor c, putative	529.811	0.393108	0.148416	2.6487	0.0080802	0.0233985
Tb927.10.2050	Tb927.10.2050:mRNA	hypothetical protein, conserved	716.674	0.392965	0.113645	3.45784	0.000544522	0.00234688
Tb927.6.2840	Tb927.6.2840:mRNA	Serine/threonine-protein kinase RIO2, putative	1616.57	0.392861	0.107059	3.66956	0.000242968	0.0011749
Tb927.3.5630	Tb927.3.5630:mRNA	3,2-trans-enoyl-CoA isomerase, mitochondrial precursor, putative	628.356	0.392808	0.143983	2.72815	0.00636916	0.0191376
Tb11.v5.0157	Tb11.v5.0157.1	hypothetical protein, conserved	567.093	0.392802	0.143739	2.73275	0.00628075	0.0189168
Tb927.9.12730	Tb927.9.12730:mRNA	chaperone protein DnaJ, putative	2254.9	0.392782	0.143094	2.74493	0.00605243	0.0183106
Tb927.1.4600	Tb927.1.4600:mRNA	cyclin-like F-box protein 1D	924.55	0.39232	0.116825	3.3582	0.00078453	0.00323962
Tb927.4.2490	Tb927.4.2490:mRNA	hypothetical protein, conserved	660.911	0.392086	0.110373	3.55236	0.000381791	0.00173386
Tb927.8.6820	Tb927.8.6820:mRNA	putative citrate lyase	1106.14	0.391797	0.111916	3.50082	0.000463826	0.00204422
Tb11.v5.0679	Tb11.v5.0679.1	transporter, putative	334.96	0.391689	0.142679	2.74524	0.00604662	0.018304
Tb927.10.11990	Tb927.10.11990:mRNA	60S ribosome subunit biogenesis protein NIP7, putative	746.703	0.391685	0.130601	2.99908	0.00270792	0.00931333
Tb11.v5.0900	Tb11.v5.0900.1	hypothetical protein, conserved	243.029	0.391146	0.187109	2.09048	0.036575	0.0822776
Tb927.11.4570	Tb927.11.4570:mRNA	Ras-related protein Rab5B	1746.06	0.391058	0.123461	3.16745	0.00153781	0.00573851
Tb927.5.2370	Tb927.5.2370:mRNA	hydrolase, alpha/beta fold family, putative	974.389	0.390791	0.12839	3.04379	0.00233616	0.00820771
Tb927.10.2580	Tb927.10.2580:mRNA	Nucleolar protein 12 (25kDa), putative	773.796	0.390736	0.116189	3.36293	0.0007712	0.00319293
Tb927.7.970	Tb927.7.970:mRNA	60S ribosomal export protein NMD3	1999.04	0.390461	0.119589	3.26503	0.00109451	0.00429097
Tb927.6.2480	Tb927.6.2480:mRNA	chaperone protein DnaJ, putative	1354.44	0.390263	0.111583	3.49752	0.000469601	0.00206429
Tb927.2.6080	Tb927.2.6080:mRNA	hypothetical protein, conserved	1399.14	0.390061	0.108024	3.61087	0.000305167	0.00143069
Tb927.8.2230	Tb927.8.2230:mRNA	Checkpoint protein HUS1, putative	625.216	0.389973	0.126563	3.08126	0.00206125	0.00736161
Tb927.5.1370	Tb927.5.1370:mRNA	peptidyl-prolyl cis-trans isomerase, putative	446.994	0.389544	0.164117	2.37357	0.017617	0.0448889
Tb927.11.5100	Tb927.11.5100:mRNA	hypothetical protein, conserved	1251.28	0.389289	0.102672	3.79157	0.0001497	0.000768179
Tb927.6.1610	Tb927.6.1610:mRNA	ribosomal RNA adenine dimethylase family protein, conserved	946.251	0.388948	0.136923	2.84064	0.00450235	0.0142898
Tb927.11.15170	Tb927.11.15170:mRNA	ribosome biogenesis protein TSR3, putative	972.881	0.388726	0.118629	3.27682	0.00104983	0.00413979
Tb927.4.2900	Tb927.4.2900:mRNA	hypothetical protein, conserved	1714.64	0.388642	0.139464	2.78668	0.00532511	0.0164385
Tb11.v5.0356	Tb11.v5.0356.1	cytidine triphosphate synthase, putative	1133.69	0.388491	0.136374	2.84871	0.00438966	0.0139802
Tb927.11.2800	Tb927.11.2800:mRNA	hypothetical protein, conserved	856.783	0.388362	0.139558	2.7828	0.00538928	0.0166104
Tb927.6.2860	Tb927.6.2860:mRNA	WD domain, G-beta repeat, putative	1703.69	0.388098	0.122132	3.17769	0.00148451	0.00556773
Tb927.7.5990	Tb927.7.5990:mRNA	protein associated with differentiation 7, putative	911.809	0.38808	0.164015	2.36612	0.0179754	0.0456355
Tb927.6.1590	Tb927.6.1590:mRNA	conserved protein	783.159	0.387908	0.140284	2.76517	0.0056893	0.0173713
Tb927.7.3380	Tb927.7.3380:mRNA	Ribosomal L28e protein family/Mak16 protein C-terminal region, putative	391.694	0.387799	0.173706	2.2325	0.0255818	0.0613698
Tb927.6.4160	Tb927.6.4160.2:mRNA	hypothetical protein, conserved	1085.09	0.387404	0.103661	3.73722	0.000186063	0.000928485
Tb927.2.5260	Tb927.2.5260:mRNA	hypothetical protein, conserved	865.033	0.387092	0.116192	3.33149	0.000863829	0.00351417
Tb927.10.9070	Tb927.10.9070:mRNA	hypothetical protein, conserved	1290.53	0.387075	0.106247	3.64315	0.000269319	0.00128037
Tb927.4.1900	Tb927.4.1900:mRNA	Methyltransferase domain/Methyltransferase involved in Williams-Beuren syndrome, putative	1286.95	0.386818	0.096357	4.01442	5.95918e-05	0.000341253
Tb927.11.2970	Tb927.11.2970:mRNA	hypothetical protein, conserved	1425.86	0.386724	0.108383	3.56812	0.000359558	0.00164393
Tb927.11.1220	Tb927.11.1220:mRNA	hypothetical protein, conserved	1337.98	0.386459	0.106457	3.6302	0.000283198	0.0013382
Tb927.5.3760	Tb927.5.3760:mRNA	meiotic recombination protein SPO11, putative	464.831	0.386068	0.134603	2.8682	0.00412818	0.0132977
Tb927.8.870	Tb927.8.870:mRNA	CAMK/CAMKL family protein kinase, putative	2284.55	0.386034	0.132702	2.90902	0.00362566	0.0119793
N19B2.035	N19B2.035:mRNA	hypothetical tansmembrane protein	16.9561	0.385947	0.562489	0.686142	0.492624	0.623691
Tb927.5.1270	Tb927.5.1270:mRNA	Acidic leucine-rich nuclear phosphoprotein 32 family member	764.267	0.38588	0.132798	2.90577	0.00366351	0.0120687
Tb927.11.5060	Tb927.11.5060:mRNA	Mitoribosomal SSU assembly factor 1	2270.82	0.385864	0.112401	3.43291	0.000597148	0.0025488
Tb927.3.4210	Tb927.3.4210:mRNA	hypothetical protein, conserved	3014.94	0.385651	0.126848	3.04025	0.0023638	0.00829511
Tb927.6.4490	Tb927.6.4490:mRNA	hypothetical protein, conserved	949.799	0.385449	0.167301	2.30392	0.0212269	0.0525024
Tb927.9.9690	Tb927.9.9690:mRNA	hypothetical protein, conserved	883.551	0.385445	0.116382	3.3119	0.00092664	0.00372344
Tb927.4.2720	Tb927.4.2720:mRNA	ATP dependent DEAD-box helicase	1588.25	0.385118	0.113012	3.40775	0.000655018	0.00276672
Tb927.9.5300	Tb927.9.5300:mRNA	kinetoplast ribosomal PPR-repeat containing protein 16	963.393	0.384586	0.10629	3.61828	0.000296571	0.00139592
Tb927.8.650	Tb927.8.650:mRNA	cation-transporting ATPase, putative	7955.79	0.384568	0.171167	2.24674	0.0246567	0.0594596
Tb927.8.1780	Tb927.8.1780:mRNA	STE/STE7 protein kinase, putative	3464.85	0.3845	0.111946	3.43469	0.000593243	0.00253533
Tb10.NT.91	Tb10.NT.91:ncRNA	Noncoding RNA, putative	213.205	0.384376	0.170196	2.25844	0.0239183	0.0579266
Tb927.10.14900	Tb927.10.14900:mRNA	hypothetical protein, conserved	1164.64	0.384341	0.117476	3.27166	0.00106919	0.00419979
Tb927.5.680	Tb927.5.680.2:mRNA	hypothetical protein, conserved	1280.81	0.384177	0.103035	3.7286	0.000192548	0.000956147
Tb927.6.590	Tb927.6.590:mRNA	hypothetical protein, conserved	1554.58	0.384075	0.138788	2.76736	0.00565125	0.0172867
Tb927.11.7450	Tb927.11.7450:mRNA	Component of motile flagella 71	606.807	0.383721	0.132474	2.89658	0.00377259	0.0123562
Tb927.4.2280	Tb927.4.2280:mRNA	hypothetical protein, conserved	1103.83	0.383588	0.111009	3.45548	0.000549315	0.00236352
Tb927.5.1240	Tb927.5.1240:mRNA	LicD family, putative	932.461	0.383454	0.169484	2.26248	0.0236676	0.0574602
Tb927.11.14760	Tb927.11.14760:mRNA	Clustered mitochondria/Translation initiation factor eIF3 subunit 135, putative	1127.06	0.383392	0.0982894	3.90064	9.59381e-05	0.000516316
Tb927.3.880	Tb927.3.880:mRNA	Ankyrin repeats (3 copies), putative	1007.37	0.383383	0.106299	3.60664	0.000310185	0.00144881
Tb927.7.2520	Tb927.7.2520:mRNA	Uncharacterised protein family UPF0066, putative	1698.5	0.383248	0.0926696	4.13564	3.53965e-05	0.000213981
Tb11.v5.1015	Tb11.v5.1015.1	expression site-associated gene 4 (ESAG4) protein, putative	509.689	0.383205	0.255444	1.50015	0.133576	0.233275
Tb927.8.1520	Tb927.8.1520:mRNA	NUDIX family hydrolase, putative	1201.2	0.383154	0.131184	2.92074	0.003492	0.0115943
Tb927.11.15570	Tb927.11.15570:mRNA	Pentatricopeptide repeat protein (PPR), putative	995.221	0.382721	0.136787	2.79794	0.00514299	0.0159735
Tb927.3.3960	Tb927.3.3960:mRNA	Double RNA binding domain protein 6A	809.603	0.382695	0.156319	2.44816	0.0143587	0.0378844
Tb927.5.2430	Tb927.5.2430:mRNA	membrane transporter protein, putative	5102.54	0.382498	0.129578	2.95186	0.00315864	0.0106465
Tb927.10.3550	Tb927.10.3550:mRNA	DNA repair helicase, putative	1658.9	0.382462	0.101624	3.76349	0.000167556	0.000849924
Tb927.4.3540	Tb927.4.3540:mRNA	hypothetical protein, conserved	1111.48	0.38239	0.112773	3.39078	0.000696931	0.00292429
Tb927.11.9310	Tb927.11.9310:mRNA	tRNA pseudouridine synthase, putative	1538.22	0.382268	0.11578	3.30169	0.000961038	0.0038525
Tb927.2.3780	Tb927.2.3780:mRNA	translation initiation factor IF-2, putative	4858.08	0.382175	0.160385	2.38287	0.0171784	0.0439638
Tb927.11.790	Tb927.11.790:mRNA	AGC/RSK family serine/threonine kinase, putative	1305.79	0.382166	0.151194	2.52765	0.0114828	0.0313983
Tb927.3.1310	Tb927.3.1310.2:mRNA	hypothetical protein, conserved	2616.87	0.38214	0.109616	3.48618	0.00048997	0.00213717
Tb7.NT.24	Tb7.NT.24:ncRNA	Noncoding RNA, putative	202.769	0.382102	0.169081	2.25987	0.0238292	0.0577799
Tb927.11.14850	Tb927.11.14850:mRNA	hypothetical protein, conserved	873.112	0.381944	0.113193	3.37426	0.000740137	0.00307885
Tb927.4.980	Tb927.4.980:mRNA	actin, putative	1280.14	0.381763	0.132008	2.89196	0.00382844	0.0124947
Tb927.3.1310	Tb927.3.1310.1:mRNA	hypothetical protein, conserved	2533.6	0.381423	0.109242	3.49152	0.000480274	0.00210243
Tb927.9.2855	Tb927.9.2855:mRNA	Domain of unknown function (DUF5075), putative	233.748	0.381172	0.199789	1.90788	0.0564074	0.116963
Tb927.10.380	Tb927.10.380:mRNA	kinetoplast ribosomal PPR-repeat containing protein 5	259.051	0.381127	0.153796	2.47813	0.0132072	0.0353608
Tb927.8.2560	Tb927.8.2560:mRNA	spliceosomal U5 snRNP-specific protein, putative	996.341	0.381088	0.10736	3.54965	0.000385751	0.00174949
Tb927.10.15440	Tb927.10.15440:mRNA	hypothetical protein, conserved	1317.73	0.381078	0.0983642	3.87415	0.000106995	0.000568588
Tb927.11.15040	Tb927.11.15040:mRNA	Chaperonin HSP60, mitochondrial	2218.72	0.380955	0.0948136	4.01794	5.87085e-05	0.000337424
Tb927.10.11810	Tb927.10.11810:mRNA	hypothetical protein, conserved	909.755	0.380711	0.11285	3.37361	0.000741887	0.00308486
Tb927.9.8680	Tb927.9.8680:mRNA	cytochrome c oxidase assembly factor, putative	1043.31	0.38047	0.113642	3.34797	0.000814056	0.00334386
Tb927.8.7730	Tb927.8.7730:mRNA	Sphingosine N-acyltransferase, putative	907.843	0.380361	0.148071	2.56878	0.0102057	0.0285445
Tb927.8.6770	Tb927.8.6770:mRNA	WD domain, G-beta repeat, putative	1456.09	0.38031	0.107348	3.54277	0.000395942	0.00178622
Tb11.v5.0176	Tb11.v5.0176.1	NAD(p)-dependent steroid dehydrogenase-like protein	487.684	0.380232	0.180458	2.10704	0.0351139	0.0796889
Tb927.5.1920	Tb927.5.1920:mRNA	hypothetical protein, conserved	1416.67	0.380157	0.119487	3.18157	0.00146482	0.00551071
Tb927.7.3080	Tb927.7.3080:mRNA	Kinetochore interacting protein 4	934.286	0.379686	0.100435	3.7804	0.000156578	0.000799833
Tb927.11.15255	Tb927.11.15255:mRNA	hypothetical protein	534.308	0.379591	0.157783	2.40578	0.016138	0.0417187
Tb927.5.2660	Tb927.5.2660:mRNA	NUC130/3NT domain/SDA1, putative	2133.09	0.379186	0.156149	2.42836	0.0151672	0.0396363
Tb927.11.14260	Tb927.11.14260:mRNA	atypical dual specificity phosphatase, putative	724.124	0.378923	0.120002	3.15764	0.00159053	0.00590919
Tb927.10.3430	Tb927.10.3430:mRNA	hypothetical protein, conserved	1691.77	0.378624	0.0949013	3.98966	6.61693e-05	0.000372355
Tb927.4.1370	Tb927.4.1370:mRNA	Mitoribosomal SSU assembly factor 31	615.825	0.378614	0.143946	2.63025	0.00853217	0.0244222
Tb927.8.3130	Tb927.8.3130:mRNA	Mitoribosomal SSU assembly factor 14	696.659	0.378555	0.126666	2.98861	0.00280249	0.0095872
Tb927.9.10710	Tb927.9.10710:mRNA	hsp70 subfamily B suppressor 1	1187.89	0.378541	0.112255	3.37215	0.000745826	0.00309997
Tb927.10.15650	Tb927.10.15650:mRNA	Mitoribosomal SSU assembly factor 11	406.952	0.377481	0.169692	2.2245	0.0261148	0.0624364
Tb927.10.6090	Tb927.10.6090:mRNA	tRNA pseudouridine synthase A, putative	819.513	0.377248	0.1421	2.6548	0.00793547	0.023026
Tb927.9.7170	Tb927.9.7170:mRNA	Mitochondrial ribosomal protein L47	1424.93	0.377191	0.117201	3.21831	0.00128948	0.00496142
Tb927.4.1320	Tb927.4.1320:mRNA	hypothetical protein, conserved	2017.57	0.37718	0.10289	3.66586	0.000246513	0.00118865
Tb927.8.7140	Tb927.8.7140:mRNA	UDP-Gal or UDP-GlcNAc-dependent glycosyltransferase, putative	1272.48	0.377169	0.135753	2.77835	0.0054636	0.0167945
Tb927.8.620	Tb927.8.620:mRNA	KREPA3	995.224	0.377034	0.112603	3.34836	0.000812919	0.00334054
Tb927.8.3220	Tb927.8.3220:mRNA	Exodeoxyribonuclease 1	2225.83	0.37691	0.0985888	3.82305	0.000131813	0.000686102
Tb927.6.2540	Tb927.6.2540:mRNA	DREV methyltransferase, putative	955.265	0.376891	0.124272	3.0328	0.00242299	0.00846588
Tb927.11.16320	Tb927.11.16320:mRNA	hypothetical protein, conserved	858.41	0.376631	0.142932	2.63503	0.00841301	0.0241425
Tb927.8.740	Tb927.8.740:mRNA	nucleolar RNA-binding protein (fragment)	494.367	0.376227	0.141265	2.66327	0.00773846	0.0225381
Tb927.1.4560	Tb927.1.4560:mRNA	cyclin-like F-box protein 1B	726.077	0.37609	0.118189	3.18211	0.00146205	0.00550642
Tb11.v5.0202	Tb11.v5.0202.1	Protein of unknown function (DUF2419), putative	432.476	0.375996	0.148273	2.53583	0.0112182	0.0308321
Tb927.6.4160	Tb927.6.4160.1:mRNA	hypothetical protein, conserved	1074.81	0.375946	0.104131	3.61031	0.000305836	0.00143317
Tb927.10.11820	Tb927.10.11820:mRNA	kinetoplast ribosomal PPR-repeat containing protein 17	968.978	0.375731	0.11445	3.28294	0.00102732	0.00407097
Tb927.10.1310	Tb927.10.1310:mRNA	Domain of unknown function (DUF4042), putative	1822.61	0.375621	0.135131	2.77968	0.00544131	0.0167412
Tb927.8.1030	Tb927.8.1030:mRNA	chaperone protein DnaJ, putative	851.42	0.375567	0.102867	3.65098	0.000261238	0.00124779
Tb927.4.4280	Tb927.4.4280:mRNA	hypothetical protein, conserved	818.565	0.37545	0.15631	2.40196	0.0163076	0.0421177
Tb927.3.730	Tb927.3.730:mRNA	hypothetical protein, conserved	1664.45	0.375219	0.132148	2.83939	0.00452001	0.0143414
Tb927.11.5240	Tb927.11.5240:mRNA	Methyltransferase TRM13, putative	1151.38	0.375152	0.163781	2.29056	0.0219886	0.0540137
Tb927.4.3070	Tb927.4.3070:mRNA	hypothetical protein, conserved	943.349	0.375135	0.103614	3.62051	0.000294018	0.00138546
Tb927.11.16640	Tb927.11.16640:mRNA	Uncharacterised protein family UPF0564, putative	1350.59	0.375014	0.116269	3.22539	0.00125799	0.00486239
Tb927.11.13710	Tb927.11.13710:mRNA	hypothetical protein, conserved	765.235	0.374981	0.181256	2.06879	0.0385653	0.085936
Tb927.3.1510	Tb927.3.1510:mRNA	variant surface glycoprotein (VSG)-related, putative	776.825	0.37498	0.125736	2.98228	0.00286106	0.00976454
Tb927.7.5850	Tb927.7.5850:mRNA	hypothetical protein, conserved	1420.67	0.374573	0.127348	2.94132	0.00326817	0.0109696
Tb927.10.13230	Tb927.10.13230:mRNA	hypothetical protein, conserved	786.441	0.374362	0.110453	3.38934	0.000700599	0.00293846
Tb927.11.10780	Tb927.11.10780:mRNA	Voltage-dependent anion channel, putative	842.875	0.37435	0.162275	2.30688	0.0210614	0.0521652
Tb927.6.830	Tb927.6.830:mRNA	hypothetical protein, conserved	726.066	0.374305	0.115234	3.24823	0.00116127	0.00452993
Tb927.7.3060	Tb927.7.3060:mRNA	Tripartite Attachment Complex Protein 42	1164.15	0.373915	0.127044	2.94318	0.00324859	0.010911
Tb11.v5.0758	Tb11.v5.0758.1	Protein of unknown function (DUF1448), putative	408.135	0.373054	0.150315	2.48182	0.0130713	0.0351175
Tb927.8.5090	Tb927.8.5090:mRNA	DNA-directed RNA polymerase I largest subunit	4923.36	0.372735	0.133269	2.79686	0.00516026	0.0160222
Tb927.10.15500	Tb927.10.15500:mRNA	SNARE protein, putative	194.295	0.372701	0.186158	2.00207	0.0452771	0.0974889
Tb927.4.3990	Tb927.4.3990:mRNA	amino acid transporter, putative	228.2	0.372689	0.167267	2.22811	0.0258734	0.0619084
Tb927.11.16570	Tb927.11.16570:mRNA	ATP-dependent DEAD/H RNA helicase, putative	1156.27	0.372472	0.105024	3.54656	0.000390296	0.00176459
Tb927.9.14120	Tb927.9.14120:mRNA	NLI interacting factor-like phosphatase, putative	989.948	0.372101	0.113578	3.27618	0.00105222	0.00414596
Tb927.3.2440	Tb927.3.2440:mRNA	AGC essential kinase 1	814.047	0.371828	0.145461	2.5562	0.0105822	0.0294193
Tb927.11.2680	Tb927.11.2680:mRNA	ATP synthase regulation protein NCA2, putative	802.888	0.371825	0.114187	3.25629	0.00112877	0.00441502
Tb927.10.11850	Tb927.10.11850:mRNA	WD domain, G-beta repeat, putative	1142.31	0.371624	0.14613	2.5431	0.0109874	0.0302884
Tb11.v5.0725	Tb11.v5.0725.1	hypothetical protein, conserved	528.349	0.371607	0.125078	2.97101	0.00296818	0.0100662
Tb927.7.2620	Tb927.7.2620:mRNA	SSU ribosomal protein, mitochondrial, putative	936.867	0.371566	0.143151	2.59562	0.00944196	0.0266457
Tb927.9.1560	Tb927.9.1560:mRNA	DnaJ domain containing protein, putative	1843.46	0.371482	0.122883	3.02305	0.00250241	0.00869671
Tb927.11.14890	Tb927.11.14890:mRNA	DNA polymerase alpha/epsilon subunit B, putative	1376.47	0.371292	0.111714	3.32361	0.000888619	0.00359199
Tb927.7.3650	Tb927.7.3650:mRNA	STE/STE11 serine/threonine-protein kinase, putative	1173.96	0.371214	0.124016	2.99326	0.00276012	0.00946781
Tb927.10.1420	Tb927.10.1420:mRNA	metallo-peptidase, Clan MG, Family M24	3236.2	0.370749	0.159659	2.32213	0.0202259	0.050453
Tb927.9.7210	Tb927.9.7210:mRNA	mitochondrial exoribonuclease DSS-1	1221.14	0.370533	0.122566	3.02314	0.00250166	0.00869671
Tb927.3.840	Tb927.3.840:mRNA	hypothetical protein, conserved	1093.49	0.370348	0.11124	3.32926	0.000870776	0.00353676
Tb927.11.7610	Tb927.11.7610:mRNA	gp63-1 surface protease homologue, pseudogene	97.244	0.370182	0.275381	1.34425	0.178867	0.29396
Tb927_09_v4.snoRNA.0063	Tb927_09_v4.snoRNA.0063:snoRNA	H/ACA-like snoRNA	15.5755	0.370126	0.61272	0.60407	0.545797	0.66729
Tb927.11.870	Tb927.11.870:mRNA	mitochondrial ribosomal protein l23	1413	0.369972	0.0978595	3.78065	0.000156419	0.000799422
Tb927.3.1200	Tb927.3.1200.2:mRNA	hypothetical protein, conserved	2959.5	0.36988	0.0879145	4.20727	2.5848e-05	0.00016235
Tb927.3.1550	Tb927.3.1550:mRNA	Rab3 GTPase-activating protein catalytic subunit, putative	2294.36	0.3694	0.134948	2.73734	0.00619373	0.0186848
Tb927.6.4190	Tb927.6.4190:mRNA	Pentatricopeptide repeat protein (PPR), putative	1046.94	0.369292	0.103006	3.58515	0.000336882	0.00155284
Tb927.7.1110	Tb927.7.1110:mRNA	asparagine synthetase a, putative	4146.31	0.369201	0.19904	1.85491	0.0636085	0.128996
Tb927.10.550	Tb927.10.550:mRNA	hypothetical protein, conserved	644.506	0.369083	0.160242	2.30329	0.0212626	0.0525737
Tb11.v5.0495	Tb11.v5.0495.1	retrotransposon hot spot (RHS), putative	413.224	0.369047	0.214273	1.72232	0.0850113	0.162774
Tb927.11.12760	Tb927.11.12760:mRNA	hypothetical protein, conserved	503.944	0.368815	0.138082	2.67098	0.00756309	0.0221035
Tb927.9.15620	Tb927.9.15620:mRNA	BARP protein	39.2498	0.3688	0.395461	0.932583	0.351036	0.483842
Tb927.3.2020	Tb927.3.2020:mRNA	kinesin, putative	1367.37	0.368784	0.115184	3.2017	0.00136618	0.00521109
Tb927.11.6240	Tb927.11.6240:mRNA	hypothetical protein, conserved	1071.53	0.36864	0.133934	2.75239	0.00591615	0.0179733
Tb927.6.4940	Tb927.6.4940:mRNA	RF-1 domain containing protein, putative	1231.8	0.368635	0.129665	2.84298	0.00446935	0.0142117
Tb927.8.2190	Tb927.8.2190:mRNA	hypothetical protein, conserved	501.387	0.36863	0.128261	2.87407	0.00405224	0.0130821
Tb927.10.3560	Tb927.10.3560:mRNA	Protein arginine N-methyltransferase 1, prozyme	884.021	0.368625	0.188634	1.95418	0.0506799	0.107145
Tb927.10.7050	Tb927.10.7050:mRNA	Chromatin assembly factor 1 subunit B	870.441	0.368259	0.108726	3.38702	0.000706553	0.00295854
Tb927.8.4250	Tb927.8.4250:mRNA	NADH dehydrogenase (ubiquinone) 1 alpha subcomplex subunit, putative	939.924	0.368256	0.110547	3.33122	0.000864658	0.00351614
Tb927.3.2400	Tb927.3.2400:mRNA	palmitoyl acyltransferase 10, putative	938.903	0.367922	0.121995	3.01588	0.00256233	0.0088733
Tb927.1.2310	Tb927.1.2310:mRNA	hypothetical protein	810.667	0.36766	0.249174	1.47552	0.140074	0.242454
Tb927.10.3250	Tb927.10.3250:mRNA	Mitochondrial SSU ribosomal protein, putative	705.406	0.367275	0.168547	2.17906	0.0293269	0.0688887
Tb927.9.10470	Tb927.9.10470:mRNA	hypothetical protein, conserved	1745.51	0.367228	0.103975	3.53188	0.000412623	0.00185017
Tb927.5.4420	Tb927.5.4420:mRNA	nucleolar RNA helicase II, putative	5101.74	0.367052	0.194384	1.88828	0.0589881	0.121323
Tb927.10.15090	Tb927.10.15090:mRNA	hypothetical protein, conserved	430.904	0.366963	0.197233	1.86055	0.0628077	0.127858
Tb927.4.4230	Tb927.4.4230:mRNA	RNA-binding protein, putative	690.092	0.36681	0.128037	2.86487	0.00417179	0.0134187
Tb927.9.8490	Tb927.9.8490:mRNA	hypothetical protein, conserved	1182.92	0.366788	0.1175	3.1216	0.0017987	0.00655307
Tb927.3.2630	Tb927.3.2630:mRNA	hypothetical protein, conserved	2238.61	0.366609	0.102328	3.5827	0.000340065	0.00156609
Tb927.10.7500	Tb927.10.7500:mRNA	fibrillarin	3062.27	0.366078	0.205312	1.78304	0.07458	0.146618
Tb927.11.14860	Tb927.11.14860:mRNA	hypothetical protein, conserved	871.81	0.365846	0.132614	2.75873	0.00580271	0.0176657
Tb927.8.5490	Tb927.8.5490:mRNA	Nucleolar protein,Nop52, putative	2214.97	0.365734	0.0925478	3.95184	7.75537e-05	0.000430854
Tb927.7.3800	Tb927.7.3800:mRNA	hypothetical protein, conserved	484.179	0.365725	0.158319	2.31006	0.0208851	0.0518171
Tb927.1.1240	Tb927.1.1240:mRNA	cytidine triphosphate synthase, putative	956.51	0.365663	0.138169	2.64649	0.00813318	0.0235257
Tb927.9.15460	Tb927.9.15460:mRNA	calcium motive p-type ATPase, putative	6635.49	0.365631	0.116134	3.14835	0.00164196	0.00607579
Tb927.6.2790	Tb927.6.2790:mRNA	L-threonine 3-dehydrogenase	9095.54	0.365619	0.0948119	3.85625	0.000115139	0.000607414
Tb927.7.6740	Tb927.7.6740:mRNA	ATPase family associated with various cellular activities (AAA), putative	1606.94	0.365613	0.11726	3.11796	0.00182106	0.00662262
Tb927.5.1130	Tb927.5.1130:mRNA	hypothetical protein, conserved	2911.56	0.365422	0.143263	2.55071	0.0107504	0.0297645
Tb927.11.2020	Tb927.11.2020:mRNA	hypothetical protein, conserved	856.951	0.365397	0.115746	3.15688	0.00159466	0.00592236
Tb927.6.3540	Tb927.6.3540:mRNA	zinc-finger protein, conserved	858.981	0.364996	0.112526	3.24367	0.00118002	0.0045837
Tb927.10.180	Tb927.10.180:mRNA	ATP synthase F1 subunit gamma protein, putative	2102.69	0.364733	0.10371	3.51683	0.000436725	0.00194169
Tb11.v5.0201	Tb11.v5.0201.1	tRNA pseudouridine synthase A, putative	675.906	0.364648	0.137258	2.65665	0.0078921	0.0229461
Tb11.v5.0282	Tb11.v5.0282.1	expression site-associated gene (ESAG) protein, putative	628.774	0.364622	0.232099	1.57098	0.116188	0.208909
Tb927.7.5780	Tb927.7.5780:mRNA	thioredoxin, putative	408.864	0.364429	0.194707	1.87168	0.061251	0.125129
Tb927.8.1010	Tb927.8.1010:mRNA	chaperone protein DnaJ, putative	1098.7	0.36421	0.102867	3.54058	0.000399245	0.00179944
Tb927.11.13990	Tb927.11.13990:mRNA	GDP-L-fucose synthetase	917.728	0.364115	0.137625	2.64571	0.00815186	0.0235652
Tb11.v5.0963	Tb11.v5.0963.1	Uncharacterised ACR, YggU family COG1872, putative	1091.03	0.364104	0.118401	3.07518	0.00210379	0.00749769
Tb927.11.12850	Tb927.11.12850:mRNA	oligopeptidase b	5231.65	0.364025	0.16494	2.20702	0.0273127	0.0647871
Tb11.v5.0167	Tb11.v5.0167.1	hypothetical protein, conserved	271.518	0.363865	0.173245	2.10029	0.035703	0.0807275
Tb927.4.2590	Tb927.4.2590:mRNA	hypothetical protein, conserved	737.978	0.363806	0.133176	2.73178	0.00629938	0.0189617
Tb927.7.280	Tb927.7.280:mRNA	cyclophilin-type peptidyl-prolyl cis-trans isomerase, putative	848.396	0.363188	0.145595	2.49451	0.0126131	0.034085
Tb11.NT.31	Tb11.NT.31:ncRNA	Noncoding RNA, putative	37.1909	0.363018	0.414342	0.876131	0.380959	0.51392
Tb927.3.580	Tb927.3.580.1:mRNA	leucine-rich repeat protein (LRRP), putative	1170.58	0.362967	0.170677	2.12663	0.0334506	0.0766592
Tb927.6.2410	Tb927.6.2410:mRNA	hypothetical protein, conserved	844.75	0.362692	0.126666	2.86338	0.00419147	0.0134476
Tb927.6.1620	Tb927.6.1620:mRNA	Zn-finger in Ran binding protein and others, putative	636.288	0.36235	0.139397	2.59941	0.0093383	0.0263904
Tb927.9.7250	Tb927.9.7250:mRNA	hypothetical protein, conserved	591.5	0.361933	0.156583	2.31144	0.0208084	0.0516557
Tb927.11.5360	Tb927.11.5360:mRNA	aldo/keto reductase, putative	1398.02	0.361911	0.116346	3.11064	0.00186685	0.0067625
Tb927.5.1350	Tb927.5.1350:mRNA	hypothetical protein, conserved	1216.39	0.361852	0.109067	3.3177	0.000907635	0.00365866
Tb927.7.3130	Tb927.7.3130:mRNA	Basalin	2030.67	0.361793	0.112844	3.20614	0.00134526	0.00514291
Tb927.10.340	Tb927.10.340:mRNA	mitochondrial structure specific endonuclease I (SSE-1), putative	706.762	0.361763	0.112263	3.22247	0.00127089	0.00490292
Tb927.9.9150	Tb927.9.9150:mRNA	Mitoribosomal LSU assembly factor 13	911.289	0.361373	0.158532	2.2795	0.0226373	0.0552461
Tb927.9.3120	Tb927.9.3120:mRNA	STE/STE11 serine/threonine-protein kinase, putative	2263.89	0.361372	0.119462	3.025	0.00248631	0.00865434
Tb927.4.910	Tb927.4.910.2:mRNA	hypothetical protein, conserved	1117.61	0.361266	0.115373	3.13129	0.00174043	0.00637508
Tb927.8.5610	Tb927.8.5610.1:mRNA	hypothetical protein, conserved	855.759	0.361154	0.111217	3.24728	0.00116513	0.00453695
Tb9.NT.32	Tb9.NT.32:ncRNA	Noncoding RNA, putative	66.5447	0.360911	0.320703	1.12537	0.260431	0.389132
Tb927.9.11830	Tb927.9.11830:mRNA	hypothetical protein, conserved	1966.85	0.360792	0.122809	2.93783	0.00330521	0.0110719
Tb927.6.4030	Tb927.6.4030:mRNA	superoxide dismutase, putative	1044.05	0.36066	0.129454	2.78601	0.00533613	0.0164675
Tb927.10.4820	Tb927.10.4820:mRNA	hypothetical protein, conserved	374.34	0.360639	0.150578	2.39502	0.0166194	0.0427922
Tb927.9.9280	Tb927.9.9280:mRNA	hypothetical protein, conserved	1547.85	0.360031	0.103306	3.48509	0.000491967	0.00214496
Tb927.7.400	Tb927.7.400:mRNA	hypothetical protein, conserved	175.409	0.359649	0.247539	1.45289	0.146253	0.250459
Tb11.v5.0403	Tb11.v5.0403.1	BarP protein, putative	41.9052	0.359635	0.43098	0.834459	0.404023	0.537284
Tb927.10.5310	Tb927.10.5310:mRNA	AMP-activated kinase, alpha 1	726.223	0.35942	0.146011	2.4616	0.0138319	0.036762
Tb927.10.2710	Tb927.10.2710:mRNA	ferredoxin, putative	236.237	0.359265	0.169352	2.12141	0.033887	0.0773277
Tb927.11.10670	Tb927.11.10670:mRNA	glycosyl hydrolase, putative	1847.31	0.359148	0.107883	3.32906	0.000871382	0.00353781
Tb927.10.12160	Tb927.10.12160:mRNA	hypothetical protein, conserved	485.33	0.359071	0.174539	2.05726	0.0396612	0.0877997
Tb927.11.14520	Tb927.11.14520:mRNA	Polypeptide deformylase 1	1202.36	0.359033	0.123449	2.90836	0.00363328	0.0119967
Tb927.10.520	Tb927.10.520:mRNA	Mitochondrial ATP synthase subunit, putative	4506.85	0.358869	0.152651	2.35092	0.018727	0.0473305
Tb927.1.1860	Tb927.1.1860:mRNA	Uncharacterized protein	79.3609	0.358738	0.276379	1.29799	0.194289	0.312694
Tb927.6.4960	Tb927.6.4960:mRNA	Zinc finger CCCH domain-containing protein 47	723.017	0.358702	0.113278	3.16657	0.00154246	0.00574953
Tb927.10.10650	Tb927.10.10650:mRNA	cytosolic Fe-S cluster assembly factor NAR1, putative	1252.12	0.358621	0.108352	3.30977	0.000933728	0.00374895
Tb927.11.1320	Tb927.11.1320:mRNA	NADH dehydrogenase [ubiquinone] iron-sulfur protein 7, mitochondrial	1019.94	0.358453	0.114507	3.1304	0.00174568	0.00639133
Tb927.6.670	Tb927.6.670:mRNA	exosome complex component RRP45	890.98	0.35844	0.119886	2.98985	0.00279115	0.00956131
Tb927.4.2870	Tb927.4.2870:mRNA	hypothetical protein, conserved	1447.71	0.358427	0.123501	2.90221	0.0037054	0.0121794
Tb11.v5.0390	Tb11.v5.0390.1	serine/threonine protein phosphatase 2A regulatory subunit, putative	138.036	0.358102	0.207028	1.72973	0.0836783	0.160707
Tb927.4.5250	Tb927.4.5250:mRNA	UDP-Gal or UDP-GlcNAc-dependent glycosyltransferase, putative	1008.13	0.358056	0.113942	3.14245	0.00167542	0.00617708
Tb927.10.6220	Tb927.10.6220:mRNA	5'-3' exoribonuclease D	1836.92	0.357786	0.112804	3.17174	0.00151529	0.00566697
Tb927.11.4270	Tb927.11.4270:mRNA	hypothetical protein, conserved	682.091	0.357763	0.129753	2.75727	0.0058287	0.0177342
Tb927.3.3890	Tb927.3.3890:mRNA	hypothetical protein, conserved	687.832	0.357667	0.130015	2.75097	0.00594185	0.0180298
Tb927.3.2810	Tb927.3.2810:mRNA	hypothetical protein, conserved	2070.92	0.357587	0.0992397	3.60326	0.000314248	0.0014638
Tb927.11.16290	Tb927.11.16290:mRNA	AUT2/APG4/ATG4 cysteine peptidase, putative	984.667	0.357276	0.127531	2.80149	0.00508677	0.0158474
Tb927.10.14440	Tb927.10.14440:mRNA	b9 domain-containing protein 1	1141.57	0.35716	0.113867	3.13665	0.00170892	0.00626872
Tb927.10.6990	Tb927.10.6990:mRNA	hypothetical protein, conserved	1702.61	0.357061	0.100185	3.56401	0.000365237	0.00166539
Tb927.11.2240	Tb927.11.2240:mRNA	hypothetical protein, conserved	2160.24	0.356959	0.139351	2.56158	0.0104198	0.0290313
Tb927.3.2250	Tb927.3.2250:mRNA	hypothetical protein, conserved	164.42	0.356651	0.235571	1.51398	0.130031	0.228262
Tb927.7.2670	Tb927.7.2670:mRNA	zinc finger protein family member, putative	590.247	0.356558	0.140425	2.53914	0.0111127	0.0305674
Tb11.v5.0961	Tb11.v5.0961.1	hypothetical protein, conserved	563.758	0.356361	0.165494	2.15331	0.0312941	0.072503
Tb927.10.8880	Tb927.10.8880:mRNA	RNA interference factor 4	921.079	0.356227	0.162766	2.18858	0.0286274	0.0676211
Tb927.4.1430	Tb927.4.1430:mRNA	hypothetical protein, conserved	1312.87	0.356153	0.108677	3.27718	0.00104851	0.00413618
Tb927.8.1410	Tb927.8.1410:mRNA	pre-rrna-processing protein tsr1 homolog	727.789	0.35609	0.126454	2.81597	0.004863	0.0152721
Tb927.11.16070	Tb927.11.16070:mRNA	TFIIH basal transcription factor subunit	1048.66	0.356001	0.133622	2.66423	0.00771642	0.0224804
Tb927.11.665	Tb927.11.665:mRNA	hypothetical protein	1086.27	0.35588	0.0986704	3.60676	0.00031005	0.00144881
Tb927.4.860	Tb927.4.860:mRNA	hypothetical protein, conserved	1342.52	0.355531	0.0982761	3.61767	0.000297266	0.00139688
Tb927.10.800	Tb927.10.800:mRNA	hypothetical protein, conserved	1474.68	0.355236	0.119257	2.97874	0.00289441	0.00985847
Tb09_snoRNA_0008	Tb09_snoRNA_0008:snoRNA	H/ACA snoRNA, TB9Cs1H3	14.092	0.355228	0.622278	0.57085	0.568101	0.687601
Tb927.10.2060	Tb927.10.2060:mRNA	hypothetical protein, conserved	1682.53	0.354837	0.0950437	3.73341	0.000188906	0.00094036
Tb927.3.3570	Tb927.3.3570:mRNA	hypothetical protein, conserved	322.492	0.354776	0.177339	2.00055	0.0454407	0.0977997
Tb11.v5.0153	Tb11.v5.0153.1	BarP protein, putative	1426.24	0.354532	0.176337	2.01053	0.0443747	0.0959531
Tb927.10.3620	Tb927.10.3620:mRNA	Laminin-like protein, putative	2038.98	0.354472	0.17076	2.07585	0.0379083	0.0847882
Tb927.10.8660	Tb927.10.8660:mRNA	Fis1 C-terminal tetratricopeptide repeat, putative	1007.63	0.354416	0.100777	3.51683	0.000436737	0.00194169
Tb927.10.14400	Tb927.10.14400:mRNA	hypothetical protein, conserved	1850.84	0.354251	0.0955044	3.70927	0.000207859	0.00102267
Tb927.11.8270	Tb927.11.8270:mRNA	hypothetical protein, conserved	1613.65	0.353942	0.120358	2.94073	0.00327438	0.0109868
Tb927.10.9720	Tb927.10.9720:mRNA	RNA-editing-associated protein 1	1205.82	0.353499	0.170015	2.07923	0.0375963	0.0842018
Tb927.11.9010	Tb927.11.9010:mRNA	cation transporter, putative	786.263	0.353483	0.323241	1.09356	0.274149	0.403745
Tb927.6.3490	Tb927.6.3490:mRNA	zinc finger protein 1	1491.91	0.353388	0.167911	2.10462	0.0353243	0.0800495
Tb927.11.12365	Tb927.11.12365:mRNA	hypothetical protein	372.561	0.35337	0.134822	2.62101	0.00876687	0.0249954
Tb927.3.5610	Tb927.3.5610:mRNA	Mitochondrial ribosomal protein L3	1212.65	0.353059	0.103639	3.40662	0.00065772	0.00277467
Tb927.6.1700	Tb927.6.1700:mRNA	hypothetical protein, conserved	747.366	0.353033	0.168388	2.09654	0.0360343	0.0813315
Tb927.5.4360	Tb927.5.4360:mRNA	hypothetical protein, conserved	611.7	0.352768	0.165102	2.13667	0.0326248	0.0750628
Tb927.1.790	Tb927.1.790:mRNA	hypothetical transmembrane protein, conserved	641.681	0.352745	0.156988	2.24696	0.0246424	0.0594393
Tb927.4.4300	Tb927.4.4300:mRNA	NADH dehydrogenase (ubiquinone) 1 beta subcomplex subunit, putative	902.985	0.352612	0.123543	2.85417	0.00431495	0.0137682
Tb927.11.170	Tb927.11.170:mRNA	Mitoribosomal SSU assembly factor 15	1683.07	0.352593	0.102903	3.42646	0.000611501	0.00259696
Tb927.11.190	Tb927.11.190:mRNA	elongation factor, putative	2615.34	0.352505	0.0899057	3.92083	8.8245e-05	0.000480776
Tb927.8.3580	Tb927.8.3580:mRNA	mitochondrial chaperone BCS1, putative	876.019	0.352454	0.131506	2.68014	0.00735924	0.021601
Tb927.8.3300	Tb927.8.3300:mRNA	Mitoribosomal LSU assembly factor 12	1491.79	0.352385	0.118457	2.9748	0.00293181	0.00996247
Tb927.11.16820	Tb927.11.16820:mRNA	hypothetical protein, conserved	1487.57	0.352382	0.138019	2.55315	0.0106755	0.0296364
Tb927.3.4550	Tb927.3.4550:mRNA	kinetoplast ribosomal PPR-repeat containing protein 6	1134.37	0.351997	0.142784	2.46525	0.0136919	0.0364662
Tb927.10.8010	Tb927.10.8010:mRNA	hypothetical protein, conserved	721.13	0.351852	0.11417	3.08183	0.00205733	0.00735538
Tb927.11.14740	Tb927.11.14740:mRNA	YqaJ-like viral recombinase domain containing protein, putative	2153.55	0.351788	0.105288	3.34119	0.00083419	0.0034182
Tb927.7.4920	Tb927.7.4920:mRNA	hypothetical protein, conserved	2637.02	0.35167	0.12317	2.85515	0.00430161	0.0137386
Tb927.2.2570	Tb927.2.2570:mRNA	hypothetical protein, conserved	306.967	0.351582	0.230529	1.52511	0.127232	0.224566
Tb927.11.11640	Tb927.11.11640:mRNA	DNA replication licensing factor MCM6	1724.39	0.351532	0.12349	2.84665	0.00441825	0.0140625
Tb927.10.8670	Tb927.10.8670:mRNA	hypothetical protein, conserved	1288.61	0.3514	0.105928	3.31733	0.000908821	0.00366198
Tb927.11.10500	Tb927.11.10500:mRNA	hypothetical protein, conserved	779.601	0.350976	0.151572	2.31557	0.0205818	0.0512022
Tb927.5.340	Tb927.5.340:mRNA	expression site-associated gene 5 (ESAG5) protein, putative	756.205	0.350888	0.270628	1.29657	0.194779	0.313065
Tb927.8.4620	Tb927.8.4620:mRNA	small GTP-binding protein Rab7, putative	935.539	0.350852	0.12838	2.73293	0.00627743	0.0189124
Tb927.2.5970	Tb927.2.5970:mRNA	hypothetical protein, conserved	2220.11	0.350796	0.105171	3.33547	0.000851556	0.0034753
Tb927.4.5340	Tb927.4.5340:mRNA	Flagellum attachment zone protein 11	1673.09	0.350553	0.114023	3.0744	0.00210929	0.00751466
Tb927.7.3670	Tb927.7.3670:mRNA	TrkA-N domain containing protein, putative	1441.42	0.350429	0.0972724	3.60256	0.000315103	0.00146711
Tb11.v5.0426	Tb11.v5.0426.1	hypothetical protein, conserved	425.668	0.350252	0.145484	2.40749	0.0160625	0.041601
Tb11.v5.0965	Tb11.v5.0965.1	ATP-dependent DEAH-box RNA helicase, putative	1285.5	0.350234	0.117573	2.97886	0.00289325	0.00985785
Tb927.3.2700	Tb927.3.2700:mRNA	hypothetical protein, conserved	997.811	0.349736	0.123561	2.83048	0.00464777	0.0146962
Tb927.11.14670	Tb927.11.14670:mRNA	hypothetical protein, conserved	417.649	0.349438	0.138858	2.51652	0.0118521	0.0322689
Tb927.10.10400	Tb927.10.10400:mRNA	Mitochondrial ribosomal protein S11	588.866	0.349435	0.126364	2.76531	0.00568684	0.0173703
Tb927.10.1720	Tb927.10.1720:mRNA	ATP-dependent DEAD/H RNA helicase, putative	1071.79	0.349401	0.104757	3.33536	0.000851877	0.0034753
Tb927.10.5250	Tb927.10.5250:mRNA	zinc finger protein family member, putative	269.953	0.349277	0.213899	1.63291	0.102488	0.188589
Tb927.7.980	Tb927.7.980:mRNA	hypothetical protein, conserved	1796.03	0.34923	0.0987803	3.53543	0.000407117	0.00182923
Tb927.11.14270	Tb927.11.14270:mRNA	STE group serine/threonine-protein kinase, putative	1679.77	0.348919	0.112006	3.11519	0.00183827	0.00667325
Tb927.10.1960	Tb927.10.1960:mRNA	hypothetical protein, conserved	1364.29	0.348593	0.12667	2.75199	0.00592347	0.0179879
Tb927.9.4130	Tb927.9.4130:mRNA	hypothetical protein, conserved	609.95	0.348418	0.172527	2.0195	0.0434355	0.0943038
Tb927.11.9080	Tb927.11.9080:mRNA	Nucleolar protein 136	3229.75	0.348354	0.120901	2.88131	0.00396026	0.0128657
Tb927.1.4250	Tb927.1.4250:mRNA	hypothetical protein, conserved	1099.61	0.348155	0.120841	2.88109	0.003963	0.0128657
Tb11.v5.0692	Tb11.v5.0692.1	Thiopurine S-methyltransferase (TPMT), putative	668.299	0.348098	0.119199	2.92031	0.00349685	0.0116061
Tb927.11.7850	Tb927.11.7850:mRNA	hypothetical protein, conserved	534.574	0.348064	0.120655	2.88478	0.00391683	0.0127545
Tb927.7.2200	Tb927.7.2200:mRNA	mitochondrial import inner membrane translocase subunit tim9	1143.5	0.347694	0.116659	2.98044	0.00287831	0.00981682
Tb927.11.6600	Tb927.11.6600:mRNA	conserved protein, unknown function	475.945	0.347359	0.156195	2.22389	0.026156	0.0624633
Tb927.6.2440	Tb927.6.2440:mRNA	Mo25-like, putative	843.691	0.347318	0.118857	2.92215	0.00347623	0.0115533
Tb927.7.1880	Tb927.7.1880:mRNA	zinc finger protein, putative	826.729	0.347189	0.106893	3.24799	0.00116222	0.00453191
Tb927.1.2580	Tb927.1.2580:mRNA	exosome-associated protein 1	1712.77	0.347151	0.141747	2.44909	0.0143219	0.0378067
Tb927.11.310	Tb927.11.310:mRNA	hypothetical protein, conserved	1195.3	0.347091	0.108653	3.1945	0.00140075	0.00530903
Tb927.8.6860	Tb927.8.6860:mRNA	High-temperature-induced dauer-formation protein, putative	1700.38	0.346867	0.111722	3.10474	0.00190448	0.00687429
Tb927.6.5370	Tb927.6.5370:mRNA	variant surface glycoprotein (VSG), putative	114.116	0.346694	0.270559	1.2814	0.200052	0.319116
Tb927.9.6150	Tb927.9.6150:mRNA	protein phosphatase 2A regulatory subunit, putative	1719.05	0.346005	0.118126	2.92913	0.00339916	0.0113305
Tb927.10.11840	Tb927.10.11840:mRNA	WD domain, G-beta repeat, putative	699.196	0.345974	0.128868	2.68472	0.00725904	0.0213959
Tb11.v5.0388	Tb11.v5.0388.1	Ring finger domain/PHD-finger, putative	272.696	0.345912	0.161712	2.13906	0.032431	0.0747105
Tb927.11.13260	Tb927.11.13260.1	hypothetical protein, conserved	1178.35	0.34579	0.105671	3.27234	0.00106663	0.00419461
Tb927.3.2040	Tb927.3.2040:mRNA	kinesin, putative	2403.47	0.345594	0.0994835	3.47388	0.000512991	0.00222325
Tb927.11.3860	Tb927.11.3860:mRNA	hypothetical protein, conserved	1516.52	0.345556	0.109137	3.16625	0.00154416	0.00575374
Tb927.11.15940	Tb927.11.15940:mRNA	hypothetical protein, conserved	2069.1	0.345318	0.0889114	3.88384	0.00010282	0.000548698
Tb927.1.610	Tb927.1.610:mRNA	hypothetical protein, conserved	849.858	0.345259	0.10845	3.18359	0.00145462	0.00548454
Tb927.11.10480	Tb927.11.10480:mRNA	PQQ-like domain/WD domain, G-beta repeat/Utp21 specific WD40 associated putative domain containing protein, putative	1949.16	0.345132	0.0991534	3.48079	0.000499936	0.00217597
Tb927.9.4450	Tb927.9.4450:mRNA	hypothetical protein	1534.11	0.345086	0.103771	3.32547	0.000882711	0.00357238
Tb927.11.10320	Tb927.11.10320:mRNA	TatD related DNase, putative	1032.06	0.345082	0.163001	2.11706	0.0342549	0.0780091
Tb927_08_v4.snoRNA.0036	Tb927_08_v4.snoRNA.0036:snoRNA	C/D snoRNA	75.1336	0.345047	0.426784	0.808483	0.418812	0.551856
Tb927.10.5550	Tb927.10.5550:mRNA	hypothetical protein, conserved	953.709	0.344892	0.118816	2.90274	0.00369918	0.0121643
Tb927.6.3070	Tb927.6.3070:mRNA	hypothetical protein, conserved	1780.61	0.344814	0.0957519	3.60112	0.000316852	0.0014739
Tb927.5.1650	Tb927.5.1650:mRNA	CMGC/DYRK protein kinase, putative	1287.83	0.344373	0.109458	3.14616	0.00165431	0.00611481
Tb927.4.460	Tb927.4.460:mRNA	Alkylated DNA repair protein (alkB homolog), putative	823.173	0.344295	0.143728	2.39546	0.0165996	0.042752
Tb927.6.3080	Tb927.6.3080:mRNA	hypothetical protein	647.669	0.34411	0.150387	2.28817	0.0221276	0.0542894
Tb927.3.3230	Tb927.3.3230:mRNA	NOL1/NOP2/sun family, putative	1122.53	0.344055	0.126681	2.71591	0.00660936	0.0197541
Tb927.7.1080	Tb927.7.1080:mRNA	hypothetical protein, conserved	990.26	0.344005	0.107636	3.19599	0.00139353	0.00529088
Tb927.1.4400	Tb927.1.4400:mRNA	hypothetical protein, conserved	922.639	0.343979	0.143375	2.39915	0.0164332	0.0423934
Tb927.10.9860	Tb927.10.9860:mRNA	Mitochondrial N(5)-glutamine methyltransferase MTQ1, putative	1003.99	0.343754	0.143426	2.39674	0.0165416	0.0426243
Tb927.11.3030	Tb927.11.3030:mRNA	phosphoribosylpyrophosphate synthetase, putative	3252.16	0.343713	0.168072	2.04504	0.0408512	0.0898121
Tb11.02.5100b	Tb11.02.5100b.1	hypothetical protein, conserved	332.696	0.343671	0.150957	2.27661	0.0228093	0.0555991
Tb927.7.6887	Tb927.7.6887:rRNA	M6 ribosomal RNA	48.9725	0.34361	0.531397	0.646617	0.51788	0.644493
Tb927.5.2670	Tb927.5.2670:mRNA	hypothetical protein, conserved	525.963	0.34337	0.14646	2.34447	0.0190544	0.0479344
Tb927.11.9660	Tb927.11.9660.1:mRNA	Zinc finger, C3HC4 type (RING finger), putative	783.773	0.342993	0.181411	1.8907	0.0586641	0.120828
Tb927.11.11730	Tb927.11.11730:mRNA	MRP protein, putative	987.719	0.342927	0.165292	2.07467	0.0380173	0.0849759
Tb927.4.1590	Tb927.4.1590.1	Present in the outer mitochondrial membrane proteome 28	1384.45	0.342729	0.0978841	3.50137	0.000462866	0.00204146
Tb927.10.3510	Tb927.10.3510:mRNA	tRNA pseudouridine synthase D (TruD), putative	2340.48	0.342466	0.110123	3.10984	0.00187187	0.00677826
Tb927.11.2920	Tb927.11.2920:mRNA	glycerolphosphate mutase, putative	739.159	0.342232	0.110171	3.10636	0.00189406	0.00684397
Tb927.11.4700	Tb927.11.4700:mRNA	prostaglandin f synthase	4339.02	0.342166	0.145165	2.35708	0.0184195	0.0466812
Tb927.1.3040	Tb927.1.3040:mRNA	hypothetical protein, conserved	881.262	0.342093	0.137515	2.48768	0.0128579	0.0346542
Tb927.11.16840	Tb927.11.16840.1	hypothetical protein, conserved	1338.23	0.341833	0.119669	2.85648	0.00428363	0.0136855
Tb927.11.6100	Tb927.11.6100:mRNA	hypothetical protein, conserved	418.59	0.341788	0.144249	2.36944	0.0178151	0.0453078
Tb11.v5.0290	Tb11.v5.0290.1	hypothetical protein, conserved	503.155	0.341716	0.145119	2.35474	0.0185357	0.0469055
Tb927.11.6840	Tb927.11.6840:mRNA	hypothetical protein, conserved	1518.69	0.341676	0.0965802	3.53774	0.000403561	0.00181647
Tb11.v5.0562	Tb11.v5.0562.1	Molybdopterin guanine dinucleotide synthesis protein B, putative	693.78	0.341607	0.137796	2.47908	0.013172	0.0352993
Tb927.4.1590	Tb927.4.1590.2	Present in the outer mitochondrial membrane proteome 28	1382.31	0.341574	0.0983128	3.47436	0.000512079	0.00222025
Tb927.7.5260	Tb927.7.5260:mRNA	Cytochrome c oxidase biogenesis protein Cmc1 like, putative	1472.77	0.34154	0.156604	2.18092	0.0291897	0.0685982
Tb927.4.1120	Tb927.4.1120:mRNA	hypothetical protein, conserved	2312.65	0.341454	0.151588	2.25252	0.0242896	0.0587353
Tb927.8.4700	Tb927.8.4700:mRNA	amino acid transporter, putative	1707.28	0.341431	0.12891	2.64859	0.0080828	0.0233985
Tb927.11.5580	Tb927.11.5580:mRNA	hypothetical protein, conserved	581.889	0.341418	0.13928	2.4513	0.0142341	0.0376239
Tb927.11.16840	Tb927.11.16840.2	hypothetical protein, conserved	1600.55	0.341312	0.117275	2.91035	0.00361028	0.0119363
Tb11.v5.0281	Tb11.v5.0281.1	receptor-type adenylate cyclase GRESAG 4, putative	697.124	0.34127	0.209906	1.62583	0.103987	0.190827
Tb927.7.6710	Tb927.7.6710:mRNA	hypothetical protein	603.678	0.341076	0.15831	2.15448	0.0312022	0.0723394
Tb927.9.2891	Tb927.9.2891:mRNA	Domain of unknown function (DUF5075), putative	3024.74	0.340561	0.12903	2.63939	0.00830555	0.0238814
Tb11.v5.0586	Tb11.v5.0586.1	hypothetical protein, conserved	374.546	0.340529	0.149353	2.28003	0.0226061	0.0552099
Tb927.11.11780	Tb927.11.11780:mRNA	acyl-CoA dehydrogenase, putative	1390.28	0.340489	0.105744	3.21995	0.00128212	0.00494248
Tb927.11.7760	Tb927.11.7760:mRNA	MSP-A, putative	115.436	0.340472	0.219074	1.55414	0.120151	0.214442
Tb927.10.11020	Tb927.10.11020:mRNA	DNA mismatch repair protein MSH2, putative	1433.99	0.340191	0.157297	2.16273	0.030562	0.0712458
Tb927.5.3780	Tb927.5.3780:mRNA	hypothetical protein, conserved	1721.98	0.340067	0.152653	2.22772	0.0258994	0.0619559
Tb927.4.2270	Tb927.4.2270:mRNA	Histone-like transcription factor (CBF/NF-Y) and archaeal histone, putative	885.407	0.340032	0.115477	2.9446	0.00323377	0.0108649
Tb927.5.790	Tb927.5.790:mRNA	casein kinase I isoform 1	1918.96	0.339882	0.117658	2.88873	0.00386802	0.0126126
Tb927.7.5590	Tb927.7.5590:mRNA	Domain of unknown function (DUF3883), putative	2664.81	0.339648	0.123889	2.74154	0.00611513	0.0184948
Tb927.6.3600	Tb927.6.3600:mRNA	Mitoribosomal LSU assembly factor 24	1946.12	0.33963	0.110762	3.0663	0.00216724	0.00769697
Tb11.v5.0715	Tb11.v5.0715.1	hypothetical protein, conserved	75.8604	0.339529	0.308261	1.10143	0.270708	0.400013
Tb927.9.15320	Tb927.9.15320:mRNA	hypothetical protein, conserved	1056.33	0.339163	0.156947	2.161	0.0306953	0.071491
Tb927.11.17450	Tb927.11.17450:mRNA	variant surface glycoprotein (VSG), frameshifted and degenerate	12.5723	0.339016	0.7368	0.460119	0.645431	0.748357
Tb11.v5.0635	Tb11.v5.0635.1	tRNA modification enzyme, putative	212.908	0.338849	0.19203	1.76456	0.0776377	0.151514
Tb927.3.4600	Tb927.3.4600:mRNA	hypothetical protein, conserved	2432.86	0.33883	0.186305	1.81868	0.0689597	0.137594
Tb927.8.2650	Tb927.8.2650:mRNA	Mitoribosomal SSU assembly factor 20	1681.1	0.338823	0.0946104	3.58124	0.000341961	0.00157268
Tb927.10.590	Tb927.10.590:mRNA	hypothetical protein, conserved	498.826	0.338676	0.139764	2.4232	0.0153844	0.0401211
Tb927.8.1350	Tb927.8.1350:mRNA	hypothetical protein, conserved	868.382	0.338452	0.150765	2.2449	0.0247745	0.0596769
Tb927.11.1670	Tb927.11.1670:mRNA	cysteine desulfurase	815.898	0.33809	0.116427	2.90389	0.00368556	0.0121259
Tb927.7.5960	Tb927.7.5960:mRNA	protein associated with differentiation 4, putative	1680.8	0.338087	0.130078	2.59911	0.00934664	0.0264037
Tb927.8.7050	Tb927.8.7050:mRNA	mu-adaptin 4, putative	1099.33	0.337999	0.108139	3.12559	0.00177448	0.00647644
Tb927.10.15033	Tb927.10.15033:mRNA	hypothetical protein	203.835	0.337787	0.20584	1.64102	0.100794	0.186146
Tb927.8.5990	Tb927.8.5990:mRNA	NLE (NUC135) domain/WD domain, G-beta repeat, putative	1216.62	0.337345	0.102896	3.27852	0.00104354	0.00411976
Tb927.9.11360	Tb927.9.11360:mRNA	hypothetical protein, conserved	726.078	0.337279	0.14254	2.3662	0.0179715	0.0456355
Tb927.11.3670	Tb927.11.3670:mRNA	Mitoribosomal SSU assembly factor 16	1345.58	0.337177	0.113327	2.97525	0.00292749	0.00995111
Tb927.11.7540	Tb927.11.7540:mRNA	electron-transfer-flavoprotein, alpha polypeptide, putative	849.467	0.336863	0.120601	2.7932	0.00521899	0.0161848
Tb927.9.11510	Tb927.9.11510:mRNA	hypothetical protein, conserved	970.192	0.336795	0.10253	3.28484	0.00102041	0.00405145
Tb927.7.3710	Tb927.7.3710:mRNA	hypothetical protein, conserved	1285.61	0.33672	0.12391	2.71746	0.00657848	0.0196734
Tb927.7.360	Tb927.7.360:mRNA	Salivary gland epimastigote 1	279.579	0.3367	0.225683	1.49191	0.135722	0.236135
Tb927.3.5170	Tb927.3.5170:mRNA	mediator of rna polymerase ii transcription subunit 3	1125.26	0.336561	0.131318	2.56295	0.0103787	0.0289406
Tb927.8.6380	Tb927.8.6380:mRNA	hypothetical protein, conserved	902.808	0.336449	0.154769	2.17388	0.0297144	0.0696538
Tb927.4.4630	Tb927.4.4630:mRNA	hypothetical protein, conserved	377.56	0.336449	0.16507	2.03823	0.0415272	0.0909977
Tb927.11.16680	Tb927.11.16680:mRNA	tRNA pseudouridine synthase D (TruD), putative	920.062	0.336333	0.108607	3.09679	0.00195631	0.00703882
Tb11.NT.81	Tb11.NT.81:ncRNA	Noncoding RNA, putative	185.869	0.336291	0.22161	1.51749	0.129143	0.227019
Tb11.v5.0564	Tb11.v5.0564.1	protein kinase, putative	399.565	0.336271	0.165188	2.03568	0.0417821	0.0913863
Tb11.v5.0465	Tb11.v5.0465.1	tRNA pseudouridine synthase A-like protein, putative	535.875	0.335761	0.144709	2.32025	0.0203276	0.0506692
Tb927.2.4925	Tb927.2.4925:mRNA	hypothetical protein	689.782	0.335633	0.132003	2.54261	0.0110027	0.0303142
Tb927.9.3460	Tb927.9.3460:mRNA	zinc finger protein family member, putative	1325.23	0.335308	0.111232	3.01449	0.00257413	0.00891112
Tb927.10.3680	Tb927.10.3680:mRNA	hypothetical protein, conserved	1060.65	0.33526	0.105208	3.18665	0.00143933	0.00543377
Tb927.1.2260	Tb927.1.2260:mRNA	small myristoylated protein 1-2	1381.12	0.335158	0.236947	1.41449	0.157219	0.265344
Tb927.5.2740	Tb927.5.2740:mRNA	Rab-GTPase-TBC domain containing protein, putative	1072.05	0.334946	0.130495	2.56673	0.0102662	0.0286806
Tb11.v5.0897	Tb11.v5.0897.1	hypothetical protein, conserved	370.126	0.334824	0.141123	2.37257	0.017665	0.0449823
Tb11.v5.0873	Tb11.v5.0873.1	variant surface glycoprotein (VSG), putative	169.267	0.334667	0.238268	1.40458	0.160146	0.269299
Tb927.10.4630	Tb927.10.4630:mRNA	hypothetical protein, conserved	405.251	0.33462	0.141253	2.36895	0.0178388	0.0453568
Tb927.8.3230	Tb927.8.3230:mRNA	hypothetical protein, conserved	1593.41	0.334569	0.101494	3.29643	0.000979237	0.00391772
Tb927.9.11880	Tb927.9.11880:mRNA	Mitochondrial SSU ribosomal protein, putative	1469.04	0.334533	0.0916761	3.64908	0.000263183	0.00125531
Tb927.11.14490	Tb927.11.14490:mRNA	RNA polymerase subunit, putative	862.97	0.334501	0.129836	2.57635	0.00998506	0.0280743
Tb927.10.9020	Tb927.10.9020:mRNA	Gcd10p family, putative	717.893	0.33429	0.122401	2.73111	0.00631216	0.0189945
Tb927.7.1900	Tb927.7.1900:mRNA	cdc2-related protein kinase 7, putative	418.032	0.334261	0.135117	2.47387	0.013366	0.0357012
Tb927.11.13260	Tb927.11.13260.2	hypothetical protein, conserved	1225.45	0.334245	0.104602	3.19539	0.00139642	0.00529658
Tb11.v5.0247	Tb11.v5.0247.1	HIRA-interacting protein 5, putative	277.789	0.334185	0.163392	2.0453	0.0408256	0.0897992
Tb927.7.2510	Tb927.7.2510:mRNA	endoplasmatic reticulum retrieval protein, putative	4391.57	0.334146	0.101808	3.28212	0.00103031	0.00407864
Tb927.10.3420	Tb927.10.3420:mRNA	NADH-ubiquinone oxidoreductase c, putative	85.7079	0.333991	0.336228	0.993346	0.320541	0.452629
Tb3.NT.21	Tb3.NT.21:ncRNA	Noncoding RNA, putative	51.0741	0.333704	0.326032	1.02353	0.306057	0.436425
Tb927.7.6370	Tb927.7.6370:mRNA	Zinc finger, C3HC4 type (RING finger), putative	363.959	0.333704	0.189962	1.75669	0.0789713	0.153585
Tb927.11.2640	Tb927.11.2640:mRNA	Nucleolar protein 53	907.432	0.333607	0.107583	3.10092	0.0019292	0.00695113
Tb927.1.2710	Tb927.1.2710:mRNA	hypothetical protein, conserved	1420.96	0.333571	0.126567	2.63554	0.0084004	0.0241131
Tb927.11.7000	Tb927.11.7000:mRNA	hypothetical protein, conserved	66.9474	0.333322	0.347772	0.958449	0.337837	0.47013
Tb927.11.3920	Tb927.11.3920:mRNA	hypothetical protein, conserved	2120	0.33315	0.0873993	3.81182	0.000137948	0.000715833
Tb927.7.6730	Tb927.7.6730:mRNA	hypothetical protein, conserved	1267.66	0.332847	0.132732	2.50766	0.0121533	0.0330006
Tb927.9.11940	Tb927.9.11940:mRNA	replication factor A protein 3, putative	2429.41	0.332773	0.121457	2.73985	0.0061467	0.0185737
Tb927.11.2220	Tb927.11.2220:mRNA	Mitoribosomal SSU assembly factor 17	885.903	0.332598	0.126291	2.63359	0.00844876	0.0242177
Tb927.10.7920	Tb927.10.7920:mRNA	hypothetical protein, conserved	418.285	0.332588	0.145774	2.28153	0.0225168	0.0550183
Tb927.8.2400	Tb927.8.2400:mRNA	hypothetical protein, conserved	642.591	0.332582	0.160393	2.07354	0.038122	0.0851724
Tb927.8.4680	Tb927.8.4680:mRNA	Spinocerebellar ataxia type 10 protein domain containing protein, putative	1510.87	0.332516	0.133229	2.49582	0.0125668	0.0339778
Tb927.11.7990	Tb927.11.7990:mRNA	hypothetical protein	161.421	0.332316	0.345876	0.960796	0.336655	0.469044
Tb927.11.1720	Tb927.11.1720:mRNA	hypothetical protein, conserved	1277.46	0.332209	0.110208	3.01439	0.00257501	0.00891112
Tb927.11.12740	Tb927.11.12740.1	tRNA import complex component, putative	337.882	0.332056	0.143853	2.3083	0.0209822	0.0520072
Tb11.v5.0245	Tb11.v5.0245.1	protein kinase, putative	982.436	0.331804	0.156398	2.12154	0.0338762	0.0773277
Tb927.11.15780	Tb927.11.15780:mRNA	hypothetical protein, conserved	162.442	0.331791	0.221579	1.49739	0.134291	0.234282
Tb927.10.12340	Tb927.10.12340:mRNA	hypothetical protein, conserved	482.681	0.331703	0.186074	1.78264	0.0746445	0.146716
Tb927.11.6800	Tb927.11.6800:mRNA	hypothetical protein, conserved	769.528	0.331689	0.115289	2.87703	0.00401442	0.0129931
Tb927.11.9230	Tb927.11.9230:mRNA	hypothetical protein, conserved	731.555	0.33155	0.118345	2.80155	0.00508581	0.0158474
Tb927.10.8850	Tb927.10.8850:mRNA	A distinct subfamily of CDD/CDA-like deaminases, putative	1732.45	0.33109	0.0984377	3.36344	0.000769763	0.00318902
Tb927.11.220	Tb927.11.220:mRNA	hypothetical protein, conserved	472.438	0.331035	0.123734	2.67537	0.00746458	0.021847
Tb927.7.3340	Tb927.7.3340:mRNA	Putative S-adenosyl-L-methionine-dependent methyltransferase, putative	1202.28	0.330758	0.14107	2.34464	0.0190457	0.047933
Tb927.11.7770	Tb927.11.7770:mRNA	oxidoreductase-like protein	2076.17	0.3307	0.1063	3.11101	0.00186447	0.00675869
Tb927.11.10280	Tb927.11.10280:mRNA	metallo-peptidase, Clan MC, Family M14, putative	3186.78	0.330291	0.0928569	3.55699	0.000375131	0.00170743
Tb927.10.7570	Tb927.10.7570:mRNA	dihydrolipoamide acetyltransferase E2 subunit, putative	4669.61	0.329993	0.135286	2.43923	0.0147186	0.0386655
Tb927.11.6980	Tb927.11.6980:mRNA	Phosphoenolpyruvate carboxykinase, related	1753.65	0.329922	0.135492	2.43498	0.0148924	0.0390186
Tb927.3.5280	Tb927.3.5280:mRNA	spliceosome-associated protein 49, putative	1212.52	0.329699	0.140534	2.34604	0.0189741	0.0478477
Tb927.8.3500	Tb927.8.3500:mRNA	mms19 nucleotide excision repair protein homolog	563.7	0.329649	0.117615	2.80277	0.00506651	0.0157939
Tb927.9.4080	Tb927.9.4080:mRNA	Stumpy formation signalling pathway protein, putative	431.254	0.329561	0.153844	2.14219	0.0321786	0.0742042
Tb927.11.10250	Tb927.11.10250:mRNA	hypothetical protein, conserved	584.255	0.329308	0.127883	2.57509	0.0100215	0.0281403
Tb927.8.2370	Tb927.8.2370:mRNA	dicer-like protein	3313	0.32911	0.121608	2.70632	0.0068034	0.0202447
Tb927.10.12690	Tb927.10.12690:mRNA	hypothetical protein, conserved	1273.26	0.32908	0.114609	2.87133	0.00408745	0.0131832
Tb927.7.1710	Tb927.7.1710:mRNA	eukaryotic peptide chain release factor subunit 1, putative	694.538	0.329049	0.130341	2.52452	0.0115856	0.0316539
Tb927.11.14110	Tb927.11.14110:mRNA	TFIIH basal transcription factor subunit	839.833	0.328959	0.121552	2.70633	0.00680315	0.0202447
Tb927.11.930	Tb927.11.930:mRNA	hypothetical protein, conserved	1637.13	0.328937	0.118801	2.7688	0.00562627	0.0172267
Tb927.6.4930	Tb927.6.4930.1:mRNA	thiosulfate sulfurtransferase, mitochondrial, putative	621.648	0.328862	0.135467	2.42762	0.0151985	0.0396873
Tb927.6.4930	Tb927.6.4930.2:mRNA	thiosulfate sulfurtransferase, mitochondrial, putative	621.648	0.328862	0.135467	2.42762	0.0151985	0.0396873
Tb927.10.15530	Tb927.10.15530:mRNA	ABC transport system ATP-binding protein, putative	1424.56	0.32862	0.153803	2.13663	0.0326283	0.0750628
Tb927.11.7640	Tb927.11.7640.1	Gp63-1 surface protease homolog, putative	226.059	0.328596	0.16193	2.02925	0.0424327	0.0924999
Tb927.9.9160	Tb927.9.9160:mRNA	hypothetical protein, conserved	972.647	0.328541	0.137514	2.38915	0.0168875	0.0434274
Tb11.v5.0257	Tb11.v5.0257.1	hypothetical protein, conserved	325.665	0.32846	0.16447	1.99709	0.0458158	0.0984399
Tb11.v5.0541	Tb11.v5.0541.1	amino acid transporter, putative	305.147	0.328338	0.309348	1.06138	0.288515	0.418946
Tb927.11.5420	Tb927.11.5420:mRNA	hypothetical protein, conserved	1225.38	0.328134	0.106619	3.07762	0.0020866	0.00743906
Tb927.7.2210	Tb927.7.2210:mRNA	hypothetical protein, conserved	950.184	0.328044	0.143623	2.28406	0.0223681	0.0547207
Tb927.11.13410	Tb927.11.13410:mRNA	hypothetical protein, conserved	790.786	0.327479	0.139878	2.34118	0.019223	0.0482835
Tb927.7.5890	Tb927.7.5890:mRNA	hypothetical protein, conserved	1571.56	0.327265	0.124276	2.63336	0.00845442	0.0242271
Tb927.10.12320	Tb927.10.12320:mRNA	hypothetical protein	739.556	0.327218	0.110213	2.96896	0.00298809	0.0101165
Tb927.6.2650	Tb927.6.2650:mRNA	nucleolar mif4g domain-containing protein 1	1278.75	0.327162	0.118004	2.77247	0.00556322	0.0170673
Tb927.5.2340	Tb927.5.2340:mRNA	hypothetical protein, conserved	805.129	0.327125	0.116518	2.8075	0.00499284	0.0156074
Tb927.10.14280	Tb927.10.14280:mRNA	mitochondrial carrier protein	1043.93	0.326784	0.117501	2.78112	0.00541713	0.0166769
Tb927.10.2280	Tb927.10.2280:mRNA	hypothetical protein, conserved	543.23	0.32675	0.138501	2.35918	0.0183152	0.0464284
Tb927.8.1945	Tb927.8.1945:mRNA	hypothetical protein	949.687	0.32657	0.270352	1.20795	0.227068	0.351118
Tb927.6.1350	Tb927.6.1350:mRNA	Trypanosomal VSG domain containing protein, putative	43.5592	0.326412	0.431379	0.756671	0.449247	0.582849
Tb927.1.4220	Tb927.1.4220.2:mRNA	Ydr279p protein family (RNase H2 complex component), putative	1513.32	0.32637	0.118057	2.7645	0.00570103	0.0173979
Tb927.2.1120	Tb927.2.1120:pseudogenic_transcript	retrotransposon hot spot protein 4 (RHS4), point mutation	1669.72	0.325483	0.141272	2.30394	0.0212261	0.0525024
Tb4.NT.42	Tb4.NT.42:ncRNA	Noncoding RNA, putative	36.3595	0.325442	0.492741	0.660472	0.508951	0.636659
Tb927.11.13320	Tb927.11.13320:mRNA	hypothetical protein, conserved	1271.6	0.325415	0.182251	1.78553	0.0741751	0.145991
[truncated: 8,152 more rows]

## Sheet: HTSeq-count_output_all_samples
	This study						Silvester et al., 2018 (PMID: 30307943)						Naguleswaran et al., 2018 (PMID: 29606092)
	Parental_control	High-passage_control	AcoR1	AcoR2	AcoR3	AcoR4	Ascending1	Ascending2	Ascending3	Peak1	Peak2	Peak3	Slender_BSF_rep1	Slender_BSF_rep2	Stumpy_BSF_rep1	Stumpy_BSF_rep2	Early_PCF_rep1	Early_PCF_rep2	Late_PCF_rep1	Late_PCF_rep2
13J1.15:mRNA	0	0	0	0	0	0	72	47	52	9	1	4	307	135	66	68	0	1	0	0
13J3.01:pseudogenic_transcript	1248	963	949	655	877	815	333	293	321	420	385	357	2402	1084	512	884	729	575	629	529
13J3.02:mRNA	3	21	0	1	4	6	1	0	0	1	1	1	59	4	2	2	3	6	13	4
13J3.03:mRNA	0	0	0	0	0	0	0	0	0	0	0	0	0	0	0	0	0	0	0	0
13J3.04:pseudogenic_transcript	0	0	0	0	0	0	0	0	0	0	0	0	0	0	0	0	0	0	0	0
13J3.05:mRNA	0	0	0	0	0	0	0	0	0	0	0	0	0	0	0	0	0	0	0	0
13J3.06:mRNA	0	0	0	0	0	0	10	1	3	0	0	0	0	0	0	0	0	0	0	0
13J3.08:mRNA	1	0	0	1	2	0	108	146	90	159	163	188	0	0	0	0	0	0	0	0
13J3.09:mRNA	1076	957	78	167	223	204	25	7	17	14	0	1	91	97	54	63	0	1	1	2
13J3.10:mRNA	122	128	11	22	21	40	821	324	407	142	50	45	1106	1444	1250	1100	3	6	5	3
13J3.11:mRNA	0	0	0	0	0	0	0	0	0	1	0	0	0	0	0	0	0	0	0	0
13J3.12:mRNA	110	61	45	40	55	40	156	164	113	18	6	15	184	177	123	86	3	2	0	1
13J3.13:pseudogenic_transcript	1	0	0	0	0	1	1	1	0	0	0	0	0	0	0	0	0	0	0	0
13J3.14:mRNA	0	0	0	0	0	1	0	0	0	0	0	0	0	0	0	0	0	0	0	0
13J3.16:pseudogenic_transcript	84	93	41	50	112	84	55	49	50	43	33	44	94	102	85	97	18	20	49	36
13J3.17:mRNA	80	95	6	16	25	39	24	13	32	6	1	1	115	34	34	36	2	0	0	0
H25N7.01:mRNA	2288	1387	2934	2275	2478	2462	482	396	333	553	511	432	1173	837	728	882	1056	1094	1018	874
H25N7.02:pseudogenic_transcript	2043	1656	2465	1820	2073	1824	1030	1065	1053	1019	1102	1480	816	2071	1161	1552	1187	1936	1212	1350
H25N7.03:mRNA	668	545	857	617	724	579	333	347	357	312	354	481	168	519	335	395	202	460	238	349
H25N7.04:mRNA	568	341	798	549	560	541	253	280	264	231	223	418	125	378	300	341	173	441	210	267
H25N7.05:mRNA	0	0	2	0	1	2	361	325	270	376	330	220	5	8	1	2	1	1	3	0
H25N7.06:mRNA	581	448	131	118	151	126	347	295	294	324	255	164	930	724	414	167	194	420	165	261
H25N7.07:mRNA	218	158	68	62	89	61	240	180	152	213	159	110	276	510	316	87	121	282	86	162
H25N7.08:pseudogenic_transcript	4566	3805	4381	3429	3938	3910	3410	3359	2977	3209	3808	4751	18046	11737	6415	10357	11513	13484	9573	10986
H25N7.09:mRNA	1047	698	734	548	653	582	515	539	528	425	328	278	443	609	414	367	420	408	329	284
H25N7.10:mRNA	41	40	16	16	26	16	17	20	15	26	22	22	51	27	24	18	25	18	19	10
H25N7.11:pseudogenic_transcript	433	144	106	94	89	97	432	367	313	196	110	89	306	335	480	177	315	202	72	78
H25N7.12:mRNA	9285	9871	11956	10567	12524	12313	5052	5318	5558	8264	8280	6992	24674	13413	13066	15648	13439	21757	13611	17107
H25N7.14:mRNA	12564	12576	1140	2004	2927	3165	18	10	14	14	6	4	52	61	46	49	1	3	3	2
H25N7.15:mRNA	17899	14171	1379	2364	3370	3672	39	20	36	25	4	3	266	265	222	234	3	2	5	0
H25N7.16:pseudogenic_transcript	5608	5745	1379	2306	3176	3078	60	59	47	101	87	101	327	225	230	266	66	50	39	20
H25N7.17:pseudogenic_transcript	5251	4697	564	976	1344	1422	19	10	9	2	0	1	122	96	17	14	4	0	7	1
H25N7.18:mRNA	566	418	108	171	237	239	15	3	5	0	0	0	32	28	8	11	0	0	1	0
H25N7.19:mRNA	0	0	0	0	0	0	5	2	4	0	1	1	0	0	0	0	0	0	0	0
H25N7.20:mRNA	2223	3278	887	1536	2267	2422	74	42	72	28	21	22	126	95	81	83	11	26	18	15
H25N7.21:mRNA	2791	3737	1432	2181	3337	3081	140	207	150	119	138	159	917	838	264	679	107	141	103	126
H25N7.22:mRNA	1718	1804	173	333	455	464	133	115	96	15	8	6	862	184	197	213	1	1	1	0
H25N7.23:mRNA	6398	6938	846	1937	2721	2954	64	71	45	6	0	1	589	568	61	78	8	0	4	0
H25N7.24:mRNA	503	390	57	147	208	174	3	3	4	1	0	0	33	19	6	6	0	0	0	0
H25N7.25:mRNA	902	758	8	193	339	279	16	11	11	0	0	0	12	6	1	7	2	0	4	0
H25N7.26:mRNA	1407	1918	69	620	891	857	328	217	278	54	29	45	648	343	322	253	9	3	15	1
H25N7.27:mRNA	1634	1527	13	296	365	429	401	283	314	44	24	31	2031	386	426	554	3	1	4	0
H25N7.28:mRNA	1026	1140	3	194	293	263	389	265	295	48	26	19	1638	364	308	402	1	1	2	0
H25N7.29:mRNA	4522	5547	38	959	1460	1379	36	42	45	4	3	6	120	135	12	20	1	0	7	0
H25N7.30:mRNA	385	375	71	140	110	156	0	1	1	0	0	0	1	2	1	0	2	0	1	0
H25N7.31:mRNA	1684	2221	388	551	643	836	157	154	116	10	6	4	582	584	100	131	2	0	2	0
H25N7.32:pseudogenic_transcript	135	169	14	24	17	23	0	0	0	0	0	1	0	0	0	1	0	0	1	0
H25N7.33:mRNA	2294	3760	418	551	940	934	33	37	34	1	0	3	103	67	11	15	2	0	13	0
H25N7.34:pseudogenic_transcript	26	64	2	7	3	6	0	0	0	0	0	0	0	0	0	0	0	0	0	0
N19B2.005:pseudogenic_transcript	167	147	107	83	115	112	124	95	90	102	69	66	90	115	53	33	514	84	457	54
N19B2.010:mRNA	827	510	571	402	483	496	457	541	541	348	340	296	512	803	418	390	449	469	327	352
N19B2.015:mRNA	103	111	106	80	87	66	34	33	52	27	69	51	347	170	95	128	79	95	73	66
N19B2.020:pseudogenic_transcript	320	135	154	124	174	190	575	552	397	318	193	170	130	357	515	246	772	1099	71	90
N19B2.025:mRNA	307	208	187	165	180	153	68	85	101	79	95	61	458	420	152	151	276	278	214	177
N19B2.030:mRNA	1	0	4	2	0	0	114	116	101	95	180	113	3	7	2	0	1	1	0	0
N19B2.035:mRNA	13	12	31	13	24	13	18	27	25	20	38	19	4	2	1	3	2	3	6	1
N19B2.040:mRNA	194	149	242	166	265	286	133	102	125	119	94	104	190	253	193	154	59	107	89	108
N19B2.045:pseudogenic_transcript	702	607	781	619	763	859	402	390	371	469	481	415	584	1020	754	951	1331	1941	1122	1474
N19B2.050:pseudogenic_transcript	720	537	678	455	521	579	242	285	204	225	230	175	388	282	257	250	797	864	690	568
N19B2.055:pseudogenic_transcript	980	768	1081	782	1057	797	368	400	384	485	485	484	1354	1113	611	889	936	1173	861	938
N19B2.060:pseudogenic_transcript	417	273	466	428	569	596	224	268	275	336	326	377	370	616	479	521	677	868	597	735
N19B2.065:mRNA	14	3	17	6	5	3	7	4	1	9	2	3	50	10	15	17	4	5	3	4
N19B2.070:pseudogenic_transcript	162	135	152	115	201	166	74	85	101	59	48	42	155	249	66	53	192	84	163	92
N19B2.075:pseudogenic_transcript	1059	613	1815	1279	1705	1436	236	228	233	431	421	292	2128	888	704	852	797	1110	814	786
N19B2.080:mRNA	5	0	3	0	6	5	1339	1252	1266	2232	2351	1722	21	17	1	11	4	10	7	5
N19B2.085:mRNA	237	111	194	161	177	174	150	234	176	319	279	280	1240	786	483	612	888	1160	680	982
N19B2.090:pseudogenic_transcript	1337	746	1185	921	1195	1100	808	835	852	1201	1100	1198	2103	1528	982	1357	1215	1125	1191	1143
N19B2.095:pseudogenic_transcript	269	291	360	295	415	406	156	166	151	160	118	158	130	247	140	163	119	272	117	201
N19B2.100:mRNA	442	175	312	224	306	309	47	29	26	55	32	28	128	68	86	82	86	40	90	45
N19B2.105:mRNA	0	1	0	2	0	1	39	35	35	67	42	29	0	1	0	0	0	0	0	0
N19B2.110:pseudogenic_transcript	1359	551	611	481	621	584	386	434	438	591	536	564	3546	1474	903	1060	1322	997	1044	811
N19B2.115:mRNA	264	120	172	124	190	192	101	72	82	122	100	136	168	94	93	101	62	81	115	83
N19B2.120:pseudogenic_transcript	149	50	11	11	18	5	38	30	23	10	11	7	51	51	16	4	20	28	14	10
N19B2.125:pseudogenic_transcript	1856	1607	1585	1107	1411	1285	885	1020	1095	725	793	797	1028	1775	966	991	1126	1389	988	1117
N19B2.130:mRNA	149	124	122	98	136	104	62	60	63	121	131	103	542	224	174	201	141	173	108	104
N19B2.135:mRNA	5167	5021	6130	5083	6415	5888	2576	2427	2799	4328	4335	3461	10942	7048	7717	9292	6188	12596	6301	10096
N19B2.140:pseudogenic_transcript	2822	2146	1889	1544	1995	1865	1558	1658	1553	2242	2101	1922	13248	6993	3647	4992	4593	5153	3377	4174
N19B2.150:mRNA	0	0	0	0	0	0	0	0	1	0	3	4	0	0	0	0	0	0	0	0
N19B2.155:mRNA	3489	3044	298	506	798	747	14	11	12	33	7	11	77	58	25	21	0	3	0	2
N19B2.160:mRNA	2969	2563	237	424	626	686	6	10	7	18	10	2	46	38	22	22	2	5	1	4
N19B2.165:mRNA	4912	3872	407	627	943	1155	12	0	12	10	6	9	49	41	34	21	4	1	5	0
N19B2.170:mRNA	1	3	0	8	3	11	0	0	0	0	0	0	3	1	0	1	0	1	1	1
N19B2.175:pseudogenic_transcript	3563	3458	835	1322	1823	1924	47	67	61	121	132	101	341	256	239	285	56	56	38	21
N19B2.180:pseudogenic_transcript	445	334	47	52	95	118	1	1	1	0	0	0	2	0	0	1	1	2	3	1
N19B2.185:mRNA	5	4	1	5	6	3	32	19	13	8	5	1	1	0	1	3	0	1	1	0
N19B2.190:mRNA	0	0	0	0	0	0	4	7	3	1	1	0	0	0	0	0	0	0	0	0
N19B2.195:mRNA	199	310	21	130	176	191	27	17	19	9	4	9	24	33	37	32	1	0	4	0
Tb04.24M18.150:mRNA	233	233	318	205	253	231	140	152	185	218	238	179	657	536	316	496	432	585	590	401
Tb04.3I12.100:mRNA	393	395	521	302	478	452	151	134	90	169	153	135	749	546	585	542	199	242	182	155
Tb05.30F7.410:mRNA	0	0	1	0	1	1	59	105	46	31	32	28	19	11	1	10	1	0	0	0
Tb06.3A7.270:mRNA	1560	1455	1778	1438	1724	1469	973	717	918	1051	947	803	2192	2462	2071	2683	2447	3240	3321	2659
Tb06.3A7.960:mRNA	2066	1709	1398	1047	1430	1172	880	1024	789	912	1115	922	6432	4361	2639	4066	1944	1968	1538	1420
Tb07.30D13.110:pseudogenic_transcript	222	108	141	86	115	102	58	58	61	122	94	94	307	143	127	155	126	119	143	155
Tb07.30D13.130:pseudogenic_transcript	127	93	127	58	80	90	38	51	66	82	84	76	89	152	71	100	137	88	146	55
Tb07.30D13.160:pseudogenic_transcript	284	184	194	119	189	137	154	188	147	260	241	243	375	300	191	247	209	178	235	181
Tb07.30D13.180:pseudogenic_transcript	664	420	507	353	429	442	415	502	447	731	741	750	657	950	542	697	404	643	480	621
Tb07.30D13.60:pseudogenic_transcript	660	396	418	300	354	287	267	292	291	395	394	423	1321	462	459	519	309	346	434	351
Tb07.30D13.80:pseudogenic_transcript	209	106	124	70	73	93	42	59	62	90	109	78	120	164	77	117	155	106	174	99
Tb09_rRNA_1:rRNA	24	122	36	164	57	86	16	7	23	26	22	8	385	317	81	147	272	922	406	884
Tb09_rRNA_2:rRNA	25	94	49	181	74	89	19	11	17	59	16	11	170	245	61	91	120	307	201	441
Tb09_rRNA_3:rRNA	30	98	39	147	72	100	28	16	38	46	25	24	407	449	141	220	418	1739	639	1568
Tb09_rRNA_4:rRNA	4	13	5	4	13	8	0	0	0	0	3	0	21	10	2	2	7	6	9	6
Tb09_rRNA_5:rRNA	2	8	4	7	11	11	2	3	0	4	1	0	80	19	6	7	6	13	7	14
Tb09_rRNA_6:rRNA	0	0	1	0	0	0	0	0	0	0	0	0	1	0	0	0	2	0	3	0
Tb09_snoRNA_0001:snoRNA	52	38	62	50	44	32	19	25	21	29	24	29	35	23	22	21	160	21	213	11
Tb09_snoRNA_0005:snoRNA	161	126	160	112	150	111	156	161	129	241	242	247	908	371	250	442	526	603	645	540
Tb09_snoRNA_0008:snoRNA	13	8	12	11	22	20	12	10	15	13	7	13	45	29	22	30	73	75	91	69
Tb09_snoRNA_0076:snoRNA	103	65	62	37	45	31	16	27	16	22	24	17	198	108	43	120	6	28	12	18
Tb09_snoRNA_0079:snoRNA	207	126	168	106	113	96	170	208	181	192	204	250	1214	492	448	649	385	702	286	585
Tb09_snoRNA_0084:snoRNA	49	25	44	30	30	21	34	24	19	19	26	34	122	64	57	83	55	72	53	61
Tb09_snoRNA_0089:snoRNA	23	14	15	13	10	12	14	11	7	15	7	8	37	18	10	27	21	31	27	25
Tb09_tRNA_Gly_1:tRNA	0	0	0	0	0	0	7	11	10	11	19	26	1	0	0	0	0	0	0	0
Tb1.NT.24:ncRNA	257	495	428	368	520	589	120	112	124	230	213	241	381	466	140	233	111	815	120	488
Tb1.NT.25:ncRNA	34	30	47	42	43	39	4	10	0	19	11	16	87	23	21	30	44	27	39	30
Tb1.NT.27:ncRNA	3	5	3	4	5	2	0	1	1	0	0	0	2	0	0	0	16	0	14	0
Tb10.NT.102:ncRNA	162	126	276	228	262	242	113	69	70	96	99	133	581	235	168	264	249	392	361	381
Tb10.NT.103:ncRNA	420	474	359	335	387	457	199	168	164	174	173	149	621	885	398	406	313	743	273	641
Tb10.NT.148:ncRNA	262	495	346	321	392	514	64	52	62	54	73	52	442	489	166	364	241	417	275	465
Tb10.NT.154:ncRNA	84	68	118	81	135	88	38	56	66	55	52	62	262	139	132	313	139	167	159	149
Tb10.NT.166:ncRNA	32	43	68	33	55	55	17	4	7	6	11	13	129	94	75	80	68	123	71	100
Tb10.NT.168:ncRNA	16	18	35	31	35	38	11	11	2	16	22	20	79	72	23	93	50	79	59	62
Tb10.NT.169:ncRNA	32	29	80	49	72	53	29	29	30	28	21	32	65	41	32	54	90	74	114	55
Tb10.NT.18:ncRNA	417	278	664	411	532	454	177	180	158	240	232	245	1469	660	466	783	816	894	1061	751
Tb10.NT.22:ncRNA	71	48	9	23	33	13	33	47	41	31	25	26	171	106	39	62	133	205	134	118
Tb10.NT.27:ncRNA	632	354	604	401	548	415	230	275	259	454	363	468	3614	1108	882	1440	465	671	584	588
Tb10.NT.33:ncRNA	30	33	82	46	78	45	8	16	8	17	21	23	77	26	32	68	66	68	116	105
Tb10.NT.66:ncRNA	51	35	71	37	56	27	65	63	68	63	81	65	366	204	95	182	223	255	189	171
Tb10.NT.68:ncRNA	64	61	183	94	116	122	35	31	37	25	38	51	298	187	89	270	330	217	312	205
Tb10.NT.73:ncRNA	57	53	172	148	116	144	29	22	13	41	41	29	181	120	98	292	75	111	192	169
Tb10.NT.91:ncRNA	167	146	299	211	244	240	142	114	120	147	154	225	800	579	210	442	566	624	570	516
Tb10.NT.95:ncRNA	6	20	22	15	27	22	9	14	8	24	30	22	89	49	16	42	75	109	88	75
Tb10_rRNA_1:rRNA:rRNA	0	2	0	5	5	9	2	1	0	0	1	0	7	14	11	5	68	21	70	25
Tb10_rRNA_2:rRNA:rRNA	172	791	207	840	423	600	121	91	205	339	116	139	1338	1680	423	789	1248	5361	1914	4310
Tb10_snoRNA_0034:snoRNA:snoRNA	51	27	60	28	45	32	16	17	18	18	15	30	82	42	29	41	45	57	45	35
Tb10_snoRNA_0041:snoRNA:snoRNA	45	31	52	36	33	31	36	54	44	56	63	60	91	47	27	34	101	147	87	98
Tb10_snoRNA_0049:snoRNA:snoRNA	22	5	20	5	9	3	28	44	26	42	28	63	164	51	55	75	61	94	61	68
Tb10_snoRNA_0055:snoRNA:snoRNA	86	60	59	50	59	39	40	60	45	58	62	76	259	106	96	126	181	244	142	167
Tb10_snoRNA_0084:snoRNA:snoRNA	7	8	2	4	4	1	2	3	4	6	2	4	10	7	3	3	43	23	36	15
Tb10_snRNA_1:snRNA:snRNA	0	0	18	4	6	0	0	0	1	0	0	2	51	21	3	136	18	6	6	14
Tb10_snRNA_2:snRNA:snRNA	0	0	0	0	0	0	0	0	0	0	0	0	0	0	1	2	0	0	0	0
Tb10_tRNA_Ala_1:tRNA:tRNA	0	0	0	0	0	0	0	0	0	0	0	0	0	0	0	2	0	0	0	0
Tb10_tRNA_Arg_1:tRNA:tRNA	0	0	0	0	0	0	0	1	0	0	0	0	0	0	0	0	0	0	0	0
Tb10_tRNA_Arg_2:tRNA:tRNA	0	1	0	0	0	0	5	1	0	0	0	0	3	2	4	5	0	0	2	1
Tb10_tRNA_Asn_1:tRNA:tRNA	0	0	0	0	0	0	0	0	0	0	1	0	0	0	0	0	0	0	0	0
Tb10_tRNA_Gly_1:tRNA:tRNA	0	0	0	0	1	0	0	0	0	0	0	0	1	1	0	2	0	0	0	0
Tb10_tRNA_Leu_1:tRNA:tRNA	0	0	7	0	0	0	0	0	1	0	0	0	1	0	0	13	0	0	0	0
Tb10_tRNA_Lys_1:tRNA:tRNA	0	0	0	0	0	0	0	1	0	1	0	0	1	2	2	3	0	0	0	0
Tb10_tRNA_Met_1:tRNA:tRNA	0	0	0	0	0	0	0	0	0	0	0	0	0	0	0	0	0	0	0	0
Tb10_tRNA_Pro_1:tRNA:tRNA	0	1	0	0	0	0	1	0	1	0	0	0	0	0	0	1	0	0	0	0
Tb10_tRNA_Pro_2:tRNA:tRNA	0	0	0	0	0	0	0	0	0	0	0	0	0	0	0	0	0	0	0	1
Tb10_tRNA_Thr_1:tRNA:tRNA	0	0	0	0	0	0	1	1	1	0	0	0	0	0	1	2	0	0	0	0
Tb11.01.1680.v5.1	5475	7544	4099	3523	5149	4936	2942	2063	2315	1471	1271	1334	13082	29668	8343	9632	10217	11354	9487	8814
Tb11.01.2730.1	4409	3655	4705	3562	4418	4046	2128	1695	1881	2427	1778	1753	3853	3643	4372	5107	2193	3521	2330	2887
Tb11.01.6240.1	306	320	149	159	263	235	546	620	567	128	128	156	1324	1214	145	478	0	0	1	3
Tb11.01.6241.1	281	245	175	164	211	203	508	502	450	155	125	173	1213	917	108	345	0	1	2	1
Tb11.01.6250:mRNA	1234	1194	200	219	374	348	555	573	462	358	317	337	3086	1568	674	688	0	1	3	5
Tb11.01.6251:mRNA	282	386	64	88	142	159	166	133	107	78	57	53	733	419	64	140	0	0	0	1
Tb11.02.5050b.1	1021	839	1041	871	1029	1024	725	603	630	703	704	620	979	1337	1127	1265	978	1245	1162	976
Tb11.02.5060b.1	769	606	861	809	853	758	530	512	543	645	660	596	2096	1799	1090	2120	1680	1607	1849	1293
Tb11.02.5070b.1	443	343	575	482	595	516	343	339	300	300	390	346	2082	911	812	1305	1131	1681	1136	1302
Tb11.02.5080b.1	732	762	469	558	669	607	329	400	344	385	359	332	2124	1637	576	743	1956	1474	1467	1018
Tb11.02.5090.1	137	176	128	130	161	103	90	94	84	110	132	149	728	350	220	279	446	320	352	223
Tb11.02.5090b.1	112	141	170	113	169	128	118	122	90	108	114	119	742	331	225	261	401	334	380	224
Tb11.02.5100b.1	241	257	428	312	390	406	208	176	199	321	306	426	1424	919	660	1760	1185	1022	1194	811
Tb11.02.5105:mRNA	132	150	174	136	149	100	114	138	108	109	126	149	567	361	218	594	515	440	457	332
Tb11.02.5105b.1	131	156	171	132	138	137	134	148	103	106	134	114	622	381	265	582	564	488	469	364
Tb11.02.5110b.1	231	195	320	206	264	242	113	107	133	188	193	202	885	632	401	897	555	533	475	480
Tb11.02.5120b.1	860	753	996	715	918	876	665	568	649	774	824	701	1865	1552	1035	1822	1681	1963	1809	1800
Tb11.02.5130b.1	160	210	224	142	161	182	114	123	105	169	147	144	26	325	264	159	234	308	264	280
Tb11.02.5360:mRNA	248	251	413	310	382	349	208	263	147	289	278	304	1450	989	453	941	1290	1095	1491	823
Tb11.02.5360b.1	224	219	393	284	318	326	158	195	162	277	240	290	961	817	348	693	907	852	1000	642
Tb11.02.5370.1	348	284	512	407	441	387	270	296	313	398	342	401	1756	1445	473	1423	1467	1266	1952	1071
Tb11.02.5370b.1	310	262	466	340	421	361	282	257	253	425	362	344	1586	1383	429	1307	1449	1202	1857	1078
Tb11.02.5380.1	569	635	887	631	711	764	325	429	441	518	604	532	1555	1638	794	1470	999	1242	1376	1061
Tb11.02.5380b.1	709	720	1171	799	948	896	395	455	514	684	737	698	1842	2022	928	1768	1218	1492	1638	1310
Tb11.02.5390:mRNA	717	793	1196	925	1127	1031	419	452	447	817	991	919	1799	1949	1039	1775	1934	2518	2460	1959
Tb11.02.5390b.1	630	730	1118	872	951	924	333	432	399	729	804	853	1523	1768	938	1565	1787	2318	2259	1770
Tb11.02.5400:mRNA	545	390	1697	1601	1599	1584	419	461	436	773	749	824	1711	1185	1229	2063	5886	7260	3142	3175
Tb11.02.5400b.1	553	365	1587	1409	1474	1522	294	365	380	665	674	581	2057	1068	1128	1992	6359	6871	3483	2905
Tb11.02.5410:mRNA	120	110	116	83	127	71	145	145	110	96	181	203	523	366	143	247	280	325	328	216
Tb11.02.5410b:mRNA	101	152	122	118	125	89	132	155	119	117	158	198	547	451	140	239	310	294	347	221
Tb11.02.5420:mRNA	1074	1043	762	726	939	882	701	766	633	768	760	748	2318	1988	887	1114	1606	1981	1648	1402
Tb11.02.5420b.1	1779	1962	1615	1397	1878	1647	1099	1272	1099	1137	1127	1124	3617	3178	1362	1865	2082	2419	2351	2112
Tb11.02.5430:mRNA	218	244	121	166	154	115	97	103	118	93	123	81	145	373	100	126	310	448	323	295
Tb11.02.5430b.1	274	285	175	163	203	189	117	140	146	125	157	135	174	494	157	193	300	566	325	355
Tb11.02.5440:mRNA	305	356	526	411	503	467	185	205	210	348	361	372	1640	1278	352	1351	817	966	1159	829
Tb11.02.5440b:mRNA	324	382	631	492	530	473	194	238	201	351	438	364	1781	1286	426	1396	846	1031	1244	829
Tb11.09.0001.1	0	0	0	0	0	0	0	0	0	0	0	0	0	0	0	0	0	0	0	0
Tb11.1320.1	0	0	0	0	0	0	0	0	0	0	0	0	0	0	0	0	0	0	0	0
Tb11.1330.1	0	0	0	0	0	0	0	0	0	0	0	0	0	0	0	0	0	0	0	0
Tb11.1340.1	0	0	0	0	0	0	0	0	0	0	0	0	0	0	0	0	0	0	0	0
Tb11.1350.1	0	0	0	0	0	0	0	0	0	0	0	0	0	0	0	0	0	0	0	0
Tb11.1360.1	0	0	0	0	0	0	0	0	0	0	0	0	0	0	0	0	0	0	0	0
Tb11.1370.1	1290	1150	1657	1243	1498	1380	809	792	840	859	886	916	3922	3347	1609	3046	3828	4034	4154	3121
Tb11.1380.1	1154	1748	1425	1111	1449	1379	506	600	528	356	351	402	1025	1596	574	747	1757	4003	1502	2167
Tb11.1390.1	829	435	2371	1704	1842	1738	637	451	438	1506	1407	1066	2021	1229	2192	2206	2253	2869	2277	2183
Tb11.1400.1	754	684	865	634	772	718	454	404	509	511	500	485	2191	1787	937	1784	1784	1707	2261	1297
Tb11.1410.1	915	765	1036	677	1027	956	554	498	517	543	479	532	2169	2263	954	1524	3167	2726	3200	1877
Tb11.1430.1	0	0	0	0	0	0	0	0	0	0	0	0	0	0	0	0	0	0	0	0
Tb11.1431.1	0	0	0	0	0	0	0	0	0	0	0	0	0	0	0	0	0	0	0	0
Tb11.1440.1	0	0	0	0	0	0	0	0	0	0	0	0	0	0	0	0	0	0	0	0
Tb11.1441.1	0	0	0	0	0	0	0	0	0	0	0	0	0	0	0	0	0	0	0	0
Tb11.1450.1	0	0	0	0	0	0	0	0	0	0	0	0	0	0	0	0	0	0	0	0
Tb11.1451.1	0	0	0	0	0	0	0	0	0	0	0	0	0	0	0	0	0	0	0	0
Tb11.1480b.1	170	183	37	33	46	37	184	151	157	211	194	159	66	163	109	76	318	432	250	343
Tb11.15.0005.1	0	0	0	0	0	0	0	0	0	0	0	0	0	0	0	0	0	0	0	0
Tb11.15.0005b.1	0	0	0	0	0	0	0	0	0	0	0	0	0	0	0	0	0	0	0	0
Tb11.15.0006.1	0	0	0	0	0	0	0	0	0	0	0	0	0	0	0	0	0	0	0	0
Tb11.15.0006b.1	0	0	0	0	0	0	0	0	0	0	0	0	0	0	0	0	0	0	0	0
Tb11.15.0007.1	0	0	0	0	0	0	0	0	0	0	0	0	0	0	0	0	0	0	0	0
Tb11.15.0007b.1	0	0	0	0	0	0	0	0	0	0	0	0	0	0	0	0	0	0	0	0
Tb11.15.0008.1	10	3	1	1	3	0	0	0	0	0	0	0	0	0	0	0	0	0	0	0
Tb11.15.0008b.1	131	182	248	209	273	193	1412	1219	1371	1615	1437	1689	546	525	165	414	438	443	551	447
Tb11.1540.1	0	0	0	0	0	0	0	0	0	0	0	0	0	0	0	0	0	0	0	0
Tb11.1550.1	0	0	0	0	0	0	0	0	0	0	0	0	0	0	0	0	0	0	0	0
Tb11.1610.1	0	0	0	0	0	0	0	0	1	0	0	0	0	0	0	0	0	0	0	0
Tb11.1620.1	19	38	27	44	31	29	1	1	4	5	2	1	19	24	8	14	122	27	205	34
Tb11.1720.1	1	0	4	2	6	2	0	0	0	0	0	0	1	0	0	0	0	0	0	1
Tb11.1751.1	219	187	350	240	294	225	34	52	52	93	64	88	576	306	227	352	192	256	166	214
Tb11.1780.1	2019	1537	2339	2010	2393	2337	2456	2203	2160	1732	1742	1720	6720	6002	3621	5226	3810	7088	3653	5650
Tb11.1790.1	860	697	933	739	823	734	773	714	688	855	793	659	2481	1297	1042	1138	3380	3612	2837	2448
Tb11.1810b.1	3786	3437	3708	2993	3980	3460	2206	2088	1940	1969	2105	1946	13759	8573	3921	5964	5869	6834	5336	5524
Tb11.57.0047.1	0	0	1	0	0	0	0	0	0	0	0	0	0	0	0	0	0	0	0	0
Tb11.57.0047b.1	51	29	44	30	51	23	13	8	5	5	9	17	14	34	23	33	21	43	22	27
Tb11.57.0049.1	0	0	0	0	0	0	0	0	0	0	0	0	0	0	0	0	0	0	0	0
Tb11.57.0050.1	0	0	0	0	0	0	0	0	0	0	0	0	0	0	0	0	0	0	0	0
Tb11.NT.1:ncRNA	66	69	74	52	69	72	27	30	25	23	22	44	522	303	95	352	441	473	452	508
Tb11.NT.122:ncRNA	126	98	212	139	171	209	44	42	28	41	35	37	476	176	89	235	229	353	304	416
Tb11.NT.146:ncRNA	8	5	16	9	16	11	2	1	1	2	1	4	46	21	11	59	33	31	41	45
Tb11.NT.158:ncRNA	217	185	215	157	125	131	111	91	103	112	76	165	572	508	236	540	410	462	368	447
Tb11.NT.176:ncRNA	424	482	728	454	613	645	258	285	245	345	357	348	1084	1074	685	1028	873	1935	615	1297
Tb11.NT.178:ncRNA	114	140	163	80	118	140	55	53	70	99	82	155	68	212	188	167	146	194	162	189
Tb11.NT.179:ncRNA	26	18	65	52	52	34	10	16	8	9	22	16	158	78	31	122	74	72	98	69
Tb11.NT.18:ncRNA	176	141	330	209	310	275	94	79	81	169	196	149	1621	382	363	640	523	586	473	549
Tb11.NT.185:ncRNA	26	13	29	23	14	19	2	6	12	17	8	19	105	37	25	117	30	34	47	34
Tb11.NT.192:ncRNA	123	77	194	148	140	162	43	32	37	78	60	55	543	132	221	363	317	393	344	332
Tb11.NT.208:ncRNA	27	19	52	36	39	38	17	10	18	5	18	22	231	91	53	191	122	116	189	136
Tb11.NT.210:ncRNA	69	49	112	92	62	60	24	38	27	50	36	50	433	223	77	249	212	234	253	233
Tb11.NT.26:ncRNA	82	41	125	56	94	72	30	24	25	19	37	30	332	132	96	247	171	178	179	162
Tb11.NT.27:ncRNA	157	95	322	236	277	285	44	75	43	85	98	118	1100	444	250	840	377	490	494	589
Tb11.NT.31:ncRNA	31	24	37	43	35	54	5	1	5	11	4	0	59	104	92	45	68	94	54	96
Tb11.NT.33:ncRNA	130	114	207	171	197	223	58	47	71	75	63	55	536	311	94	405	387	379	524	448
Tb11.NT.40:ncRNA	109	110	267	164	194	212	44	53	23	67	80	70	475	268	133	438	257	345	329	368
Tb11.NT.54:ncRNA	217	282	399	299	326	305	72	86	84	92	123	124	989	639	303	551	1689	1557	1940	1580
Tb11.NT.60:ncRNA	194	141	276	230	252	248	58	67	75	91	92	111	737	442	234	546	377	542	320	544
Tb11.NT.73:ncRNA	43	25	76	45	33	40	35	43	30	31	33	58	233	130	59	164	134	187	142	148
Tb11.NT.81:ncRNA	165	115	291	167	217	191	61	61	46	91	132	170	408	340	240	499	278	336	303	306
Tb11.NT.84:ncRNA	140	64	330	265	311	258	40	38	40	111	155	115	957	197	257	340	259	252	343	234
Tb11.NT.94:ncRNA	3	3	4	8	6	8	0	0	0	0	0	0	7	5	3	2	10	8	3	10
Tb11.NT.96:ncRNA	191	173	298	155	220	233	49	61	52	54	47	112	754	445	203	655	694	705	717	728
Tb11.NT.97:ncRNA	29	26	117	75	71	65	3	5	1	4	11	5	92	37	23	96	66	53	81	80
Tb11.NT.99:ncRNA	496	463	618	472	612	507	302	277	312	464	455	501	3247	1517	915	2256	1848	1830	1931	1649
Tb11.v4.0039.1	9	5	3	3	7	1	17	26	19	20	23	36	19	23	6	7	1	1	1	2
Tb11.v4.0039b.1	201	160	257	167	218	204	601	603	600	769	709	771	377	529	259	494	411	456	465	381
Tb11.v4.0041.1	0	0	0	0	0	0	0	0	0	0	0	0	0	0	0	0	0	0	0	0
Tb11.v4.0042.1	0	0	0	0	0	0	0	0	0	0	0	0	0	0	0	0	0	0	0	0
Tb11.v4.0043.1	0	0	0	1	0	1	0	0	0	0	0	0	0	0	0	0	0	0	0	0
Tb11.v4.0044.1	143	69	30	19	48	41	229	228	215	293	240	213	128	121	59	50	25	10	16	7
Tb11.v4.0062.1	0	0	0	0	0	0	0	0	0	0	0	0	0	0	0	0	0	0	0	0
Tb11.v5.0111.1	0	0	0	1	1	0	0	0	0	0	0	0	13	33	0	0	0	1	0	0
Tb11.v5.0112.1	0	0	0	0	1	1	0	0	0	0	0	0	0	0	0	0	0	0	0	0
Tb11.v5.0113.1	0	0	0	0	1	0	0	0	0	0	0	0	0	0	0	0	0	0	0	0
Tb11.v5.0114.1	0	0	0	0	0	0	0	0	0	0	0	0	0	0	0	0	0	0	0	0
Tb11.v5.0115.1	0	0	0	0	0	0	0	0	0	0	0	0	0	0	0	0	0	0	0	0
Tb11.v5.0116.1	0	0	0	0	0	0	0	0	0	0	0	0	0	0	0	0	0	0	0	0
Tb11.v5.0117.1	0	0	0	0	0	0	0	0	0	0	0	0	3	0	0	0	0	0	0	0
Tb11.v5.0118.1	3	0	0	0	0	0	0	0	0	0	0	0	0	0	0	0	0	1	0	0
Tb11.v5.0119.1	0	0	0	0	0	0	0	0	0	0	0	0	0	0	0	0	0	0	0	0
Tb11.v5.0120.1	0	0	0	0	0	0	0	0	0	0	0	0	0	0	1	0	0	0	0	0
Tb11.v5.0121.1	0	0	0	0	0	0	0	0	0	0	0	0	0	0	0	0	0	0	0	0
Tb11.v5.0122.1	0	0	0	0	0	0	0	0	0	0	0	0	0	0	0	0	0	0	0	0
Tb11.v5.0123.1	0	0	0	0	0	0	0	0	0	0	0	0	0	0	0	0	0	0	0	0
Tb11.v5.0124.1	0	0	0	0	0	0	0	0	0	0	0	0	0	0	0	0	0	0	0	0
Tb11.v5.0125.1	0	0	0	0	0	0	0	0	0	0	0	0	0	0	0	0	0	0	0	0
Tb11.v5.0126.1	0	0	0	0	0	0	0	0	0	0	0	0	0	0	0	0	0	0	0	1
Tb11.v5.0127.1	0	0	0	0	0	0	0	0	0	0	0	0	0	0	0	0	0	0	0	0
Tb11.v5.0128.1	0	0	0	0	0	0	0	0	0	0	0	0	0	0	0	0	0	0	0	0
Tb11.v5.0129.1	63	57	60	45	68	43	18	15	6	10	13	20	60	142	11872	48	60	69	55	45
Tb11.v5.0130.1	0	0	0	0	0	0	0	0	0	0	0	0	0	0	0	0	0	0	0	0
Tb11.v5.0131.1	0	0	0	0	0	0	0	0	0	0	0	0	0	0	0	0	0	0	0	0
Tb11.v5.0132.1	0	0	0	0	0	0	1	0	0	0	0	0	0	0	0	0	0	0	0	0
Tb11.v5.0133.1	0	0	0	0	0	0	0	0	0	0	0	0	0	0	0	0	0	0	0	0
Tb11.v5.0134.1	0	0	0	0	0	0	0	0	0	0	0	0	0	0	0	0	0	0	0	0
Tb11.v5.0135.1	0	0	0	0	0	0	0	0	0	0	0	0	0	0	0	0	0	0	0	0
Tb11.v5.0136.1	0	0	0	0	0	0	0	0	0	0	0	0	1	0	0	0	0	0	0	0
Tb11.v5.0137.1	0	0	0	0	0	0	0	0	0	0	0	0	2	0	0	0	0	0	0	0
Tb11.v5.0138.1	0	0	0	0	0	0	0	0	0	0	0	0	0	0	0	0	0	0	0	0
Tb11.v5.0139.1	0	0	0	0	0	0	0	0	0	0	0	0	0	0	0	0	0	0	0	0
Tb11.v5.0140.1	0	0	0	0	0	1	0	0	0	0	0	0	1	0	0	0	0	0	0	0
Tb11.v5.0141.1	0	0	0	0	0	0	0	0	0	0	0	0	9	2	0	0	0	0	0	0
Tb11.v5.0142.1	0	0	0	0	0	0	13772	11992	13818	603	569	684	15493	72676	5001	20998	0	10	0	8
Tb11.v5.0143.1	0	0	0	0	0	0	0	0	0	0	0	0	0	0	0	0	0	0	0	0
Tb11.v5.0144.1	0	0	0	0	0	0	0	0	0	0	0	0	0	0	0	0	0	0	0	0
Tb11.v5.0145.1	15	12	34	31	20	18	72	59	65	94	84	76	78	177	173	189	201	381	200	222
Tb11.v5.0146.1	454	416	717	572	608	485	351	334	367	830	873	787	2591	1490	1233	1934	993	1212	1234	957
Tb11.v5.0147.1	517	531	912	599	782	679	334	304	257	431	335	326	1243	916	701	1122	884	1047	1065	917
Tb11.v5.0148.1	1075	1121	1454	1157	1412	1212	889	891	819	1026	1023	974	5119	3552	1493	3879	3933	4034	3928	3051
Tb11.v5.0149.1	717	655	838	627	747	639	599	600	562	606	631	607	1850	1979	953	2022	1021	1218	1338	1062
Tb11.v5.0150.1	1225	1137	915	614	755	737	942	842	982	587	618	737	1459	1952	1284	1302	723	706	894	608
Tb11.v5.0151.1	350	408	367	294	410	327	166	182	170	187	190	236	899	798	383	700	1372	1257	1325	1064
Tb11.v5.0152.1	748	619	1591	1239	1373	1347	755	792	744	956	1319	1072	2730	1328	1079	1785	1786	3863	1994	1776
Tb11.v5.0153.1	1311	817	1827	1441	1710	1611	727	587	617	1064	1255	1006	2988	1576	1646	1901	1232	3359	1466	1476
Tb11.v5.0154.1	1395	1809	1124	948	1319	1245	824	1020	834	683	667	601	1308	2241	875	952	1579	2456	1312	1574
Tb11.v5.0155.1	288	286	431	307	416	343	160	220	195	290	227	269	895	772	310	940	811	756	988	586
Tb11.v5.0156.1	346	306	693	471	595	546	414	433	350	542	420	474	338	479	579	556	200	566	189	291
Tb11.v5.0157.1	459	370	770	614	668	588	422	421	400	441	446	525	1316	1169	561	1657	1104	1077	1119	924
Tb11.v5.0158.1	457	402	598	393	476	430	284	284	277	355	340	291	1882	1576	690	1561	978	1078	969	838
Tb11.v5.0159.1	449	602	683	550	725	529	314	381	306	320	280	282	1011	1163	392	1008	896	922	1152	751
Tb11.v5.0160.1	3453	2377	3089	2424	3167	2539	868	1195	984	478	545	575	6688	5718	2521	6178	4501	4212	3828	2927
Tb11.v5.0161.1	210	224	250	190	231	212	142	185	169	120	114	147	522	453	163	365	403	446	392	322
Tb11.v5.0162.1	1061	1414	1304	1080	1353	1204	559	700	494	480	542	542	3250	1799	862	1734	2552	3248	2227	1998
Tb11.v5.0163.1	585	477	881	684	827	584	245	248	214	425	394	422	1679	1133	535	1522	1079	1115	1129	901
Tb11.v5.0164.1	279	289	313	254	312	241	169	219	181	238	332	341	1255	646	350	918	1303	1075	1100	804
Tb11.v5.0165.1	580	346	664	442	595	484	234	243	248	490	469	519	1151	1251	725	1561	763	803	813	740
Tb11.v5.0166.1	381	318	508	443	510	385	224	195	265	246	258	345	1344	1031	404	1073	957	892	1109	822
Tb11.v5.0167.1	224	179	350	251	373	290	161	136	172	145	153	133	732	493	193	546	586	575	767	503
Tb11.v5.0168.1	197	249	287	227	281	242	149	127	144	105	110	90	178	427	114	313	462	616	461	373
Tb11.v5.0169.1	421	693	694	535	694	621	336	334	276	321	291	281	1407	1318	497	965	2152	2126	2119	1548
Tb11.v5.0170.1	996	1206	1321	1026	1190	904	699	759	747	1113	985	822	2399	2817	1484	2106	2834	3248	3179	2419
Tb11.v5.0171.1	2099	2020	3171	2309	2612	2692	1844	1967	1747	2378	2407	2161	1747	2161	1965	1601	2165	5459	2258	3904
Tb11.v5.0172.1	921	1036	951	824	900	828	844	855	645	429	384	397	1157	2445	388	1053	2178	2676	1646	1306
Tb11.v5.0173.1	1891	1599	2907	2180	2946	2523	1001	902	880	958	928	845	4683	3738	2678	4087	2391	2850	1834	1410
Tb11.v5.0174.1	475	494	862	600	673	594	346	393	362	331	269	356	1782	1307	571	1245	1195	1049	1284	874
Tb11.v5.0175.1	763	706	1079	858	895	803	527	562	582	528	535	454	1296	1316	1047	1546	1928	2276	2136	1689
Tb11.v5.0176.1	424	294	700	523	556	491	270	258	218	364	383	336	2033	944	1268	1974	1598	1623	1499	1192
Tb11.v5.0177.1	292	280	374	301	324	268	212	190	227	301	246	259	1169	792	405	752	762	759	808	537
Tb11.v5.0178.1	779	510	2018	1639	1691	1735	249	227	279	772	794	757	4481	1434	1999	2967	4791	4332	5578	4473
Tb11.v5.0179.1	338	354	550	436	532	482	191	163	206	245	344	341	1633	1016	497	915	1045	1085	968	839
Tb11.v5.0180.1	854	891	1077	693	895	797	506	496	520	423	433	481	1499	1296	662	1183	1235	1212	1213	893
Tb11.v5.0181.1	2804	3247	3706	2891	3644	3168	2424	2361	2105	4411	4089	3724	16412	14151	3933	24422	10666	12499	11429	7643
Tb11.v5.0182.1	3124	3798	4336	3385	4115	3474	2681	2489	2204	4454	4272	3882	16143	13906	3980	23691	12340	12575	13042	7508
Tb11.v5.0183.1	434	334	533	398	483	386	232	196	272	267	283	310	1132	875	381	910	895	854	971	662
Tb11.v5.0184.1	562	506	724	621	720	608	420	367	465	343	377	407	683	959	400	708	1021	1155	1040	921
Tb11.v5.0185.1	1032	981	1347	990	1255	990	677	638	629	480	553	510	1036	1597	987	1479	1322	1836	1528	1267
Tb11.v5.0186.1	660	557	721	567	735	667	296	391	351	319	300	385	842	688	453	947	461	457	471	442
Tb11.v5.0187.1	447	400	479	377	510	443	184	209	196	259	235	219	789	694	194	468	569	468	623	302
Tb11.v5.0188.1	839	715	880	610	779	704	355	355	320	443	356	353	1095	1054	517	823	1027	1338	1518	1227
Tb11.v5.0189.1	312	332	484	333	510	357	390	372	357	284	284	248	204	775	317	566	501	695	605	632
Tb11.v5.0190.1	909	950	892	763	903	901	643	558	577	377	397	455	2217	2390	904	1739	2155	2101	2018	1451
Tb11.v5.0191.1	299	213	362	237	279	247	129	93	121	187	166	137	189	331	378	339	195	322	220	266
Tb11.v5.0192.1	597	546	740	646	738	648	431	392	388	375	347	396	1571	1681	677	1260	1723	1601	1862	1452
Tb11.v5.0193.1	262	245	369	308	365	323	179	218	202	193	226	257	561	437	260	674	425	549	507	481
Tb11.v5.0194.1	865	812	1287	1039	1090	987	365	312	316	457	395	519	381	803	516	712	993	1541	1375	1270
Tb11.v5.0195.1	1466	1545	1850	1324	1743	1469	686	887	733	742	864	982	2010	2597	1163	2791	2115	2947	2319	1994
Tb11.v5.0196.1	1639	1986	1794	1454	1881	1636	810	959	803	728	746	789	4557	3624	1168	3614	2850	4367	2927	2989
Tb11.v5.0197.1	4830	5305	3168	2609	3491	3332	2828	2706	3012	1654	1656	1632	769	3057	1465	878	619	4192	905	2185
Tb11.v5.0198.1	3440	4416	2393	1978	2605	2505	2585	2477	2421	1575	1372	1487	158	2403	993	550	494	3173	605	1682
Tb11.v5.0199.1	3370	7124	4307	4407	5726	5590	1526	1149	1281	2687	2687	1710	10816	8002	1829	5102	11946	21300	10746	9074
Tb11.v5.0200.1	858	1117	1189	938	1183	1039	566	542	509	377	400	454	3094	2360	759	1890	2893	3404	2654	2303
Tb11.v5.0201.1	551	451	909	727	771	720	405	439	394	522	529	527	1454	1307	507	1314	946	1084	1496	980
Tb11.v5.0202.1	308	329	617	463	495	436	232	258	281	425	327	447	1403	1000	322	1112	997	1043	1540	968
Tb11.v5.0203.1	447	419	562	430	526	474	318	351	313	310	283	289	638	963	255	656	848	1003	1209	897
Tb11.v5.0204.1	218	255	431	345	343	315	143	178	164	184	197	236	1146	868	313	1071	625	660	1054	623
Tb11.v5.0205.1	324	274	519	357	453	428	263	288	297	351	358	388	486	802	480	913	754	1024	796	800
Tb11.v5.0206.1	231	246	332	218	302	278	183	226	211	211	240	271	840	712	209	549	402	370	457	375
Tb11.v5.0207.1	1865	1519	2014	1482	1710	1484	1034	1005	949	981	832	938	1054	1988	1708	1444	1681	2401	2002	1692
Tb11.v5.0208.1	406	394	479	388	522	558	360	385	352	459	465	416	1657	1287	1097	1139	104	167	133	151
Tb11.v5.0209.1	471	358	764	636	727	624	458	470	502	764	729	571	314	679	758	882	2829	3768	2827	3118
Tb11.v5.0210.1	239	225	271	212	225	193	148	162	187	252	215	237	320	381	185	381	137	228	252	278
Tb11.v5.0211.1	98	38	109	99	80	72	38	49	27	189	187	254	124	130	108	136	144	186	156	176
Tb11.v5.0212.1	702	489	887	642	783	583	325	395	311	300	309	271	1271	1169	558	979	1740	2028	1722	1585
Tb11.v5.0213.1	2250	1493	1371	1098	1450	1100	1062	1236	1013	1159	1266	1191	5028	2448	2222	2511	1426	1753	1299	1422
Tb11.v5.0214.1	2958	2004	2001	1577	1902	1895	1585	1620	1400	1592	1379	1504	4666	4105	2349	2737	3366	3582	2738	2875
Tb11.v5.0215.1	413	329	275	279	403	357	184	203	245	226	301	242	536	594	161	237	505	526	289	278
Tb11.v5.0216.1	1014	893	987	936	1158	1158	707	702	704	860	865	897	1810	1974	1615	1582	155	223	160	203
Tb11.v5.0217.1	311	213	389	295	343	377	219	204	243	297	287	270	234	247	341	331	1074	1549	1421	1379
Tb11.v5.0218.1	1044	900	1223	938	1050	911	1041	828	873	602	543	475	625	1337	951	1034	1297	1881	1528	1303
Tb11.v5.0219.1	534	497	713	480	707	523	243	247	336	477	362	368	961	681	796	872	684	1059	936	957
Tb11.v5.0220.1	161	171	174	135	211	197	142	117	131	165	135	153	491	439	228	282	191	458	193	335
Tb11.v5.0221.1	755	789	1101	1004	1062	992	714	594	582	1051	956	1233	1600	1345	760	1295	1263	4125	1002	2209
Tb11.v5.0222.1	771	536	1147	850	967	919	262	315	256	499	471	494	1931	836	822	1333	1524	1936	1583	1604
Tb11.v5.0223.1	319	302	575	576	600	664	211	151	206	1468	978	621	558	539	419	1013	5355	7620	2643	2931
Tb11.v5.0224.1	387	283	457	292	472	405	205	174	187	252	230	188	1099	539	455	660	537	487	519	487
Tb11.v5.0225.1	910	701	823	641	960	767	393	472	388	343	374	323	3268	1421	913	1357	854	870	756	634
Tb11.v5.0226.1	184	120	243	153	192	167	335	405	310	479	389	497	1279	442	873	877	342	378	203	209
Tb11.v5.0227.1	473	355	233	149	265	249	416	422	370	377	403	370	1299	854	656	426	112	118	76	52
Tb11.v5.0228.1	2961	2711	1985	1246	1981	1719	1341	1341	1203	1569	1608	1609	5243	3066	2639	2328	1430	1310	900	705
Tb11.v5.0229.1	9	4	5	2	1	1	0	2	1	3	4	0	62	16	16	16	4	2	9	2
Tb11.v5.0230.1	1278	1112	740	456	761	714	642	684	650	669	685	764	2066	1468	1241	834	168	241	158	167
Tb11.v5.0231.1	4697	3898	2764	1854	2709	2234	1804	1920	1795	1811	1961	1900	5098	3936	3775	2632	614	814	590	606
Tb11.v5.0232.1	126	155	204	166	212	165	120	87	97	140	129	142	31	122	247	160	15	110	6	58
Tb11.v5.0233.1	1801	1542	1912	1551	1753	1649	1391	1458	1402	1441	1368	1316	1700	2219	1678	1982	1596	2793	1879	2178
Tb11.v5.0234.1	681	706	1105	773	897	817	409	382	370	380	412	423	3348	2120	933	2297	2464	2045	2346	1682
Tb11.v5.0235.1	260	168	469	510	576	583	213	277	224	317	317	328	583	444	167	538	2252	2120	2402	1664
Tb11.v5.0236.1	359	336	515	294	435	326	214	228	211	366	326	299	1250	891	387	899	709	670	964	697
Tb11.v5.0237.1	394	319	573	462	557	515	229	258	193	266	311	341	937	827	329	817	1053	1239	1121	1074
Tb11.v5.0238.1	459	314	1050	854	940	944	480	544	452	844	794	774	1358	760	708	1219	1772	1672	1213	1067
Tb11.v5.0239.1	538	517	847	580	765	646	466	461	452	595	661	576	417	751	662	763	685	982	733	718
Tb11.v5.0240.1	636	587	859	574	684	741	471	495	466	405	450	561	1128	973	817	1119	566	849	755	738
Tb11.v5.0241.1	1010	943	1151	951	1278	1045	401	302	337	236	180	163	1662	1098	871	961	1482	1666	1529	1246
Tb11.v5.0242.1	1673	1848	2065	1681	1801	2037	1498	1230	1346	948	674	738	180	1636	1559	1178	2305	3595	2587	2262
Tb11.v5.0243.1	1593	1983	2538	2098	2575	2267	1899	1751	1680	3218	2971	2987	16293	12046	3126	15190	15658	14345	15922	8219
Tb11.v5.0244.1	504	390	744	576	724	651	442	358	365	446	433	412	1004	1204	492	995	1091	1144	1515	1082
Tb11.v5.0245.1	877	605	1348	958	1167	1064	278	242	247	392	363	307	1139	1030	1007	945	869	1055	751	745
Tb11.v5.0246.1	377	402	611	608	647	663	213	216	236	515	503	508	3249	1675	735	2228	2143	2034	2127	1538
Tb11.v5.0247.1	200	218	405	263	310	308	118	184	140	219	223	221	1102	682	282	902	802	724	1046	750
Tb11.v5.0248.1	792	800	1291	899	1170	976	560	576	607	758	855	744	2422	2115	955	2216	1186	1402	1736	1295
Tb11.v5.0249.1	263	235	602	396	552	454	205	202	194	325	387	360	1075	702	469	1027	585	678	784	640
Tb11.v5.0250.1	214	243	294	169	249	231	141	114	141	135	171	149	361	365	158	319	330	384	438	364
Tb11.v5.0251.1	267	207	588	456	424	428	197	209	150	370	406	332	415	468	246	521	1555	1540	1260	932
Tb11.v5.0252.1	309	361	404	370	509	395	160	155	172	307	365	341	1891	1025	585	1394	948	986	1054	877
Tb11.v5.0253.1	921	763	1068	771	1012	910	456	454	461	704	627	528	1332	1492	995	1385	1015	1030	1290	924
Tb11.v5.0254.1	2709	4647	3903	3514	4317	4134	2738	2743	2401	2319	2292	2083	4926	6066	4329	3923	12186	13342	11523	8856
Tb11.v5.0255.1	220	203	310	277	289	267	127	102	149	199	194	172	776	587	295	574	774	851	670	525
Tb11.v5.0256.1	725	951	677	587	707	630	537	579	510	412	476	407	2486	1718	697	1463	2340	2505	2068	1683
Tb11.v5.0257.1	276	216	468	316	392	331	152	190	173	309	293	262	311	297	268	418	827	1085	932	849
Tb11.v5.0258.1	921	862	1003	817	1084	919	609	547	546	561	709	673	1854	1491	773	1216	1489	2075	1532	1499
Tb11.v5.0259.1	388	306	576	407	495	424	357	373	392	533	617	607	1364	865	414	682	826	607	854	530
Tb11.v5.0260.1	624	816	791	606	740	692	310	272	292	279	247	257	797	1452	736	634	499	1248	643	851
Tb11.v5.0261.1	1287	951	877	603	983	871	367	444	335	257	321	322	1540	1514	299	660	965	1669	1001	1345
Tb11.v5.0262.1	1226	872	1273	932	1138	1035	898	899	827	925	853	887	1603	1858	1284	1614	1098	1467	1591	1327
Tb11.v5.0263.1	1516	1812	1405	1089	1506	1364	1054	1249	911	625	596	692	1544	2816	1204	1195	723	1410	685	877
Tb11.v5.0264.1	481	468	527	487	575	517	216	225	230	232	235	317	1155	918	385	633	984	1158	860	785
Tb11.v5.0265.1	2216	5141	2617	2638	3755	3694	1295	1324	1488	740	816	713	5036	6277	849	1985	6424	10112	5163	5460
Tb11.v5.0266.1	349	288	483	337	503	421	346	368	361	230	235	322	622	594	311	669	404	443	560	438
Tb11.v5.0267.1	293	235	437	311	377	388	216	234	215	265	367	412	1193	1036	462	1098	647	603	819	590
Tb11.v5.0268.1	280	316	451	421	435	461	162	148	153	189	225	171	1186	592	318	637	961	1183	1114	1009
Tb11.v5.0269.1	706	731	1057	825	1042	868	416	375	401	568	561	493	2360	1283	836	1306	1176	1446	1241	1269
Tb11.v5.0270.1	795	1463	592	622	720	756	297	337	309	355	396	356	483	1376	304	327	2173	3493	2315	2844
Tb11.v5.0271.1	757	683	843	728	859	715	517	447	504	535	548	596	1836	1685	798	1450	1658	1669	1604	1229
Tb11.v5.0272.1	371	362	572	434	536	431	304	310	290	278	259	275	1079	971	482	980	863	850	1072	752
Tb11.v5.0273.1	1243	1371	1278	1009	1293	1069	1005	939	971	634	691	538	507	1345	694	1026	2121	2859	2445	1988
Tb11.v5.0274.1	390	449	608	548	650	533	227	218	245	664	609	530	1452	1263	811	1771	991	1316	1231	1081
Tb11.v5.0275.1	1116	1243	1363	1180	1398	1251	700	711	669	1061	889	935	2192	2612	1359	2273	2432	2451	2609	2012
Tb11.v5.0276.1	244	275	471	391	448	414	187	228	212	309	307	323	990	600	370	664	1322	1404	1487	1113
Tb11.v5.0277.1	520	775	770	594	768	646	429	503	471	563	568	573	1590	1373	525	1036	1526	1856	1938	1394
Tb11.v5.0278.1	190	157	213	175	196	208	126	90	94	156	139	120	624	537	264	621	680	574	974	656
Tb11.v5.0279.1	690	667	915	838	941	880	308	365	352	714	676	621	2278	1572	1096	2092	1743	2029	1905	1717
Tb11.v5.0280.1	608	530	698	569	669	612	376	402	396	379	430	437	1662	1878	567	1531	1091	1148	1595	1053
Tb11.v5.0281.1	661	386	850	772	773	797	718	751	745	1245	1130	880	785	1063	1411	1640	5257	7774	2323	2569
Tb11.v5.0282.1	611	323	896	667	665	685	406	343	381	419	418	404	1549	1254	833	1908	4073	3670	2954	2047
Tb11.v5.0283.1	1696	3930	2521	2542	3381	2879	622	818	885	697	760	747	3790	5371	1627	3464	2811	3338	2865	2093
Tb11.v5.0284.1	0	0	0	0	0	0	0	0	0	0	0	0	0	0	0	0	0	0	0	0
Tb11.v5.0285.1	0	0	0	0	0	0	0	0	0	0	0	0	0	0	0	0	0	0	0	0
Tb11.v5.0286.1	0	0	0	0	0	0	0	0	0	0	0	0	0	0	0	0	0	0	0	0
Tb11.v5.0287.1	1616	1201	1450	1086	1310	1168	1023	986	1149	1224	1164	1506	4105	5571	1772	2854	3752	3768	3013	3178
Tb11.v5.0288.1	976	1297	1362	981	1377	1295	536	549	626	458	477	486	1505	1968	400	1213	2792	2447	2488	1615
Tb11.v5.0289.1	1376	1193	1587	1094	1298	1099	1145	1061	1158	1064	907	907	2126	2224	1437	1779	2094	2580	2634	2108
Tb11.v5.0290.1	421	334	699	492	628	513	232	263	278	356	352	363	1925	1132	523	1280	1083	1179	1491	955
Tb11.v5.0291.1	384	467	476	381	488	381	192	255	245	290	274	317	1303	1258	350	1182	1069	1003	1366	742
Tb11.v5.0292.1	276	373	497	451	529	476	237	196	211	175	149	212	916	1029	263	649	988	974	989	651
Tb11.v5.0294.1	5407	3251	5593	4147	4950	4873	3837	3925	4108	6976	5797	6643	12175	8233	6350	9936	4628	7444	4434	7077
Tb11.v5.0295.1	3484	2005	3676	2478	3244	2892	1034	893	939	1497	1306	1207	4336	2161	1686	2022	2096	1826	1653	1627
Tb11.v5.0296.1	3101	1928	2782	1890	2470	2347	1677	1607	1630	2469	2337	2410	5430	3056	2036	2966	2598	2465	2219	2261
Tb11.v5.0297.1	0	0	0	0	0	0	0	0	0	0	0	0	0	0	0	0	0	0	0	0
Tb11.v5.0298.1	1	1	0	0	0	0	0	0	0	0	0	0	0	0	0	0	0	0	0	0
Tb11.v5.0299.1	11	3	0	0	0	0	8	5	2	13	3	9	3	3	2	0	1	0	0	0
Tb11.v5.0300.1	0	0	0	0	0	0	0	0	0	0	0	0	0	0	0	0	0	0	0	0
Tb11.v5.0301.1	214	236	139	141	156	133	164	147	134	217	192	207	772	574	371	450	44	67	51	75
Tb11.v5.0302.1	514	467	1139	970	1152	1164	397	357	358	456	446	364	2285	822	729	978	2230	3086	2207	2117
Tb11.v5.0303.1	225	201	304	187	248	242	311	287	302	265	287	342	430	604	299	522	349	477	419	356
Tb11.v5.0304.1	304	334	362	296	389	311	316	331	308	441	427	326	1660	932	491	1003	1058	1045	1217	787
Tb11.v5.0305.1	654	686	823	592	807	779	744	813	656	483	507	569	2097	1655	717	1615	866	1078	970	867
Tb11.v5.0306.1	4014	4899	5354	4328	5373	4611	2446	2549	2355	3507	3353	3346	21901	16597	5863	23205	23791	22577	24292	14755
Tb11.v5.0307.1	7221	8333	5082	4202	5390	4701	3161	2984	2661	3217	3064	3027	21236	16951	5252	22309	24203	21960	24060	14143
Tb11.v5.0308.1	4038	4286	875	673	1099	981	1724	1297	1059	256	259	298	1593	2152	524	575	1611	1071	1268	760
Tb11.v5.0309.1	5126	5421	1634	1204	1754	1848	2742	2197	1805	671	558	652	2431	3039	950	1308	4573	6606	3403	4206
Tb11.v5.0310.1	3666	3695	923	778	1078	1086	1348	1138	892	250	266	254	1757	2082	634	914	3692	3465	2818	2100
Tb11.v5.0311.1	0	0	0	0	0	0	32	19	15	8	12	15	0	0	0	0	0	0	0	0
Tb11.v5.0312.1	0	0	0	0	0	0	0	0	0	0	0	0	0	0	0	0	0	0	0	0
Tb11.v5.0313.1	0	0	0	0	0	0	0	0	0	0	0	0	0	0	0	0	0	0	0	0
Tb11.v5.0314.1	1	1	0	0	1	1	0	1	0	4	0	0	0	1	4	1	0	0	0	0
Tb11.v5.0315.1	101	90	326	265	203	253	116	115	120	176	151	185	27	171	205	140	46	425	50	246
Tb11.v5.0316.1	2	1	2	0	0	0	6	1	3	7	16	17	11	6	4	7	0	3	2	0
Tb11.v5.0317.1	3	3	1	1	1	0	1	3	2	3	1	2	1	1	1	0	1	0	0	0
Tb11.v5.0318.1	0	0	0	0	0	0	0	0	0	0	0	0	0	0	0	0	0	0	0	0
Tb11.v5.0319.1	0	0	0	0	0	0	0	0	0	0	0	0	0	0	0	0	0	0	0	0
Tb11.v5.0320.1	0	0	0	0	0	0	0	0	0	0	0	0	0	0	0	0	0	0	0	0
Tb11.v5.0321.1	0	0	0	0	0	0	0	0	0	0	0	0	0	0	0	0	0	0	0	0
Tb11.v5.0322.1	0	0	0	0	0	0	0	0	0	0	0	0	0	0	0	0	0	0	0	0
Tb11.v5.0323.1	123	59	181	116	124	102	41	39	43	45	56	81	47	131	104	114	80	143	94	94
Tb11.v5.0324.1	2	1	3	2	0	1	22	18	29	31	32	43	12	14	6	6	2	2	8	3
Tb11.v5.0325.1	1163	1065	1176	905	1140	1043	1120	1242	982	1094	1315	1631	1264	2319	1505	2498	3506	4613	3069	3601
Tb11.v5.0326.1	1546	1278	1429	1124	1380	1325	1136	1046	1043	1007	1181	1425	5239	3370	1854	3074	3764	4043	3362	2999
Tb11.v5.0327.1	0	0	0	0	0	0	0	0	1	0	0	0	1	0	0	0	0	0	0	0
Tb11.v5.0328.1	0	0	0	0	0	0	0	0	0	0	0	0	1	0	0	0	0	0	0	0
Tb11.v5.0329.1	0	0	0	0	0	0	0	0	0	0	0	0	0	0	0	0	0	0	0	0
Tb11.v5.0330.1	7782	7714	1609	1294	1938	1842	4237	3509	2957	664	721	708	3236	5183	1299	1272	2406	2203	1916	1416
Tb11.v5.0331.1	1287	1249	1226	1007	1079	1045	719	630	512	453	399	394	1312	1241	730	1090	7255	7736	5396	4666
Tb11.v5.0332.1	1602	1556	1683	1434	1575	1618	748	697	571	648	500	487	2666	1882	1037	1768	11147	11374	8210	7382
Tb11.v5.0333.1	674	649	1125	813	866	855	379	326	273	411	307	290	670	677	525	849	5327	6459	3866	4027
Tb11.v5.0334.1	0	0	0	0	0	0	0	0	0	0	0	0	0	0	0	0	0	0	0	0
Tb11.v5.0335.1	0	0	0	0	0	0	0	0	0	0	0	0	0	0	0	0	0	0	0	0
Tb11.v5.0336.1	633	564	158	187	224	124	1223	1306	1360	1773	1577	1661	1596	1300	550	921	30	31	80	57
Tb11.v5.0337.1	7120	7736	8980	6855	8644	7798	5422	5437	5089	8162	7672	7419	31035	23666	8277	33039	29383	26551	30462	22267
Tb11.v5.0338.1	4795	5341	6037	4673	5786	5276	3262	3176	2816	5917	5458	5302	27540	19476	6107	29259	26267	22576	26302	18793
Tb11.v5.0339.1	787	1238	764	686	916	781	493	547	489	419	425	421	2433	2230	723	1049	1248	1506	1257	1076
Tb11.v5.0340.1	462	501	554	429	506	456	355	351	342	323	326	383	909	892	429	934	1051	1149	1103	815
Tb11.v5.0341.1	581	440	860	661	804	699	298	259	300	507	568	456	2556	1325	825	2347	3480	3167	3389	2725
Tb11.v5.0342.1	756	799	1159	797	1010	963	548	506	435	637	696	601	3294	2010	1203	2996	3883	3669	3843	3040
Tb11.v5.0343.1	32	14	57	40	45	55	18	12	9	16	12	16	34	18	9	40	14	12	4	2
Tb11.v5.0344.1	124	102	243	173	292	225	135	180	121	197	159	220	1248	580	448	1518	241	434	158	237
Tb11.v5.0345.1	100	80	179	148	172	179	73	79	54	101	87	95	155	105	69	266	118	85	55	32
Tb11.v5.0346.1	144	104	240	224	238	239	113	124	101	158	140	158	282	170	107	427	216	122	102	63
Tb11.v5.0348.1	277	415	400	320	410	387	168	161	183	133	125	150	381	622	203	341	651	795	529	564
Tb11.v5.0349.1	2395	2176	2725	1927	2644	2296	1474	1554	1344	1627	1644	1464	6826	5184	1928	3144	4143	4354	3534	3179
Tb11.v5.0350.1	0	0	0	0	0	0	0	0	0	0	0	0	0	0	0	0	0	0	0	0
Tb11.v5.0351.1	4	2	6	4	1	1	12	38	11	10	17	31	27	38	27	18	1	1	2	4
Tb11.v5.0353.1	228	138	64	39	39	32	361	492	180	289	173	451	383	139	152	170	8	5	8	26
Tb11.v5.0354.1	25	38	48	39	53	23	15	10	18	24	16	17	231	95	59	112	188	156	172	85
Tb11.v5.0355.1	123	154	182	128	179	140	119	113	100	104	127	84	992	390	253	554	603	714	501	436
Tb11.v5.0356.1	875	785	1321	1188	1336	1397	560	528	550	979	832	816	1302	1311	856	843	1999	4336	2070	3008
Tb11.v5.0357.1	210	169	349	217	255	285	98	69	63	87	100	79	154	252	194	256	168	461	130	455
Tb11.v5.0358.1	836	637	1440	1084	1316	1146	621	643	670	865	875	901	3215	2518	918	2489	2292	2589	2755	2245
Tb11.v5.0359.1	869	610	1463	1062	1173	1051	684	716	687	777	719	693	1694	1814	768	1928	1632	2012	2109	1777
Tb11.v5.0360.1	2523	2926	3787	2946	3573	3134	1426	1554	1328	1612	1675	1418	3365	3442	1985	2428	6678	9326	9372	7951
Tb11.v5.0361.1	2	4	9	0	9	10	262	172	184	325	235	224	7	10	3	6	4	24	2	6
Tb11.v5.0362.1	0	0	0	0	0	0	1	0	0	0	0	0	0	0	0	0	0	0	0	0
Tb11.v5.0363.1	0	0	2	1	2	2	0	0	0	1	0	0	0	0	0	0	0	0	0	0
Tb11.v5.0364.1	4433	5160	2007	1788	2747	2302	2396	2990	2738	2407	2527	2553	8253	7450	2886	3915	3239	3150	4603	3300
Tb11.v5.0365.1	1165	1497	1295	959	1317	1335	1039	1038	925	957	942	858	2014	2084	853	966	1424	2240	1506	1699
Tb11.v5.0366.1	1400	1590	1701	1363	1585	1782	1041	949	837	879	852	858	2219	1479	905	994	1713	2257	2047	2223
Tb11.v5.0367.1	546	502	106	107	181	153	357	409	311	272	261	329	435	714	278	358	109	138	121	120
Tb11.v5.0368.1	34	25	58	41	53	38	13	11	21	16	31	27	38	40	12	28	63	60	40	35
Tb11.v5.0369.1	83	67	142	103	127	131	48	42	36	121	94	70	85	58	28	69	87	98	54	47
Tb11.v5.0371.1	318	317	617	476	615	467	225	252	202	364	369	354	1228	906	478	1072	1202	1109	1300	950
Tb11.v5.0372.1	266	283	483	283	425	320	262	271	226	360	356	343	1132	769	357	966	976	994	1265	918
Tb11.v5.0373.1	171	155	207	129	167	141	120	157	108	156	168	262	615	457	166	397	368	395	398	382
Tb11.v5.0374.1	314	316	416	341	420	408	285	308	288	296	282	353	822	704	329	701	965	1003	932	848
Tb11.v5.0375.1	140	127	190	131	202	228	100	102	74	127	94	84	141	145	114	91	62	183	58	114
Tb11.v5.0376.1	14	1	2	0	4	5	25	27	14	24	22	19	8	21	6	4	0	4	3	2
Tb11.v5.0377.1	140	156	203	100	178	183	159	105	221	234	135	187	9	110	230	134	132	297	156	194
Tb11.v5.0378.1	361	424	480	342	360	420	396	327	397	484	314	335	24	287	554	326	307	767	402	532
Tb11.v5.0379.1	359	286	372	266	300	259	206	223	230	183	184	156	438	484	332	413	449	585	437	357
Tb11.v5.0380.1	421	312	468	359	418	397	250	241	314	245	250	244	486	728	453	631	713	721	703	513
Tb11.v5.0381.1	124	176	75	84	115	159	108	84	70	113	67	55	1393	359	98	164	206	207	347	257
Tb11.v5.0382.1	68	67	122	98	125	118	44	58	67	102	150	117	133	256	133	286	214	215	281	187
Tb11.v5.0383.1	866	628	1132	924	953	732	576	593	589	531	567	569	1801	1903	935	1762	1941	1854	2570	1721
Tb11.v5.0384.1	1051	744	1395	1046	1198	867	631	666	628	703	736	735	2112	1910	1092	1845	1958	2066	2648	1866
Tb11.v5.0385.1	0	0	0	0	0	0	0	0	0	0	0	0	0	0	0	0	0	0	0	0
Tb11.v5.0386.1	0	0	0	1	0	0	0	0	0	0	0	0	0	0	0	0	0	0	0	0
Tb11.v5.0387.1	833	690	1184	655	803	846	437	351	382	406	366	398	1965	1452	1140	1410	394	456	480	450
Tb11.v5.0388.1	222	186	359	288	336	276	111	121	100	203	199	174	653	528	270	513	278	325	336	250
Tb11.v5.0389.1	0	0	0	0	0	0	0	0	0	0	0	0	0	0	0	0	0	0	0	0
Tb11.v5.0390.1	109	96	162	147	164	162	41	52	52	64	38	42	130	182	138	159	181	280	210	208
Tb11.v5.0391.1	325	317	498	429	517	459	204	209	232	568	578	621	1243	863	565	1133	637	856	853	806
Tb11.v5.0392.1	650	636	767	572	549	582	763	631	670	570	508	571	279	946	578	754	854	1235	1039	987
Tb11.v5.0394.1	2095	1913	2591	1902	2335	2114	1235	875	1010	1123	621	743	96	382	806	321	1257	3179	1748	1995
Tb11.v5.0395.1	57	45	14	16	33	13	58	63	86	68	74	78	135	199	73	136	131	147	203	90
Tb11.v5.0396.1	503	485	263	185	213	174	424	443	435	427	421	491	1355	1817	741	1869	1390	1414	1580	1005
Tb11.v5.0397.1	850	770	677	455	513	453	900	984	818	1083	968	987	1986	2105	914	2204	1960	2149	2446	1583
Tb11.v5.0399.1	2081	2305	2378	1877	2183	2101	1920	2176	1983	1718	1655	1487	2233	3567	1883	2110	3423	5203	3872	3897
Tb11.v5.0400.1	0	0	0	0	0	0	0	0	0	0	0	0	0	0	0	0	0	0	0	0
Tb11.v5.0401.1	7	6	6	4	15	5	2	5	4	0	2	1	1	0	0	0	0	0	0	0
Tb11.v5.0402.1	243	320	280	318	365	343	63	66	67	137	130	110	399	181	153	379	200	308	77	105
Tb11.v5.0403.1	23	39	39	41	44	67	29	19	16	19	17	27	32	33	12	33	27	20	16	19
Tb11.v5.0404.1	4849	6720	4226	3843	5173	4989	2957	3122	2760	1678	1612	1496	4342	7393	1370	1783	5010	12905	4422	6499
Tb11.v5.0405.1	289	236	396	282	332	284	102	156	160	253	318	239	375	479	343	557	408	438	490	335
Tb11.v5.0406.1	777	796	570	464	651	540	596	445	401	729	699	837	1872	1559	1136	1239	699	846	710	564
Tb11.v5.0407.1	109	108	202	134	177	128	67	77	50	77	118	97	321	284	155	293	810	798	801	487
Tb11.v5.0409.1	1332	2109	647	675	964	918	857	1100	976	979	993	1087	1040	2169	910	1086	1090	1156	1261	988
Tb11.v5.0410.1	1480	1410	1674	1297	1712	1763	303	341	331	515	522	526	576	533	1784	471	1206	1814	1073	1349
Tb11.v5.0411.1	1932	3588	1107	721	842	626	315	394	399	284	341	349	1565	8258	1190	3062	3540	4514	3299	2686
Tb11.v5.0412.1	508	432	533	330	403	344	487	445	506	568	567	540	1441	958	796	1447	1214	1488	1639	1171
Tb11.v5.0413.1	282	273	265	207	264	275	278	303	340	579	660	683	2328	918	933	1863	1191	1335	1068	932
Tb11.v5.0414.1	2235	3923	2698	2562	3159	2977	1313	1379	1279	1343	1432	1420	3184	5733	1479	1753	4231	9090	3758	5274
Tb11.v5.0415.1	189	150	282	217	279	192	87	74	105	135	111	143	737	463	235	719	356	360	566	329
Tb11.v5.0416.1	86	29	37	35	24	36	24	44	37	42	53	64	72	53	28	29	17	17	18	12
Tb11.v5.0417.1	505	471	628	391	500	469	429	418	422	459	418	402	2263	1643	738	1596	899	761	819	577
Tb11.v5.0418.1	536	500	702	492	538	545	326	326	345	594	536	498	2186	1646	907	1673	1002	1046	1000	844
Tb11.v5.0419.1	68	53	100	102	74	105	52	60	69	196	183	173	8	74	239	114	138	304	208	265
Tb11.v5.0420.1	881	1055	901	695	971	999	819	882	637	492	475	472	366	1390	308	489	1478	2212	1422	1514
Tb11.v5.0421.1	668	529	346	267	425	365	487	564	499	447	427	401	1130	874	670	462	88	105	67	73
Tb11.v5.0422.1	690	718	914	679	841	850	494	621	520	631	581	634	3199	2218	856	2352	2186	2286	2215	1755
Tb11.v5.0423.1	205	216	182	97	118	140	343	361	380	440	420	425	168	381	197	259	246	247	249	212
Tb11.v5.0424.1	139	87	115	81	99	99	224	249	219	299	332	332	105	310	229	275	312	310	688	529
Tb11.v5.0425.1	298	223	305	240	327	267	416	495	441	501	474	520	594	510	371	512	1183	1371	2522	2325
Tb11.v5.0426.1	348	288	599	393	503	482	261	356	280	409	411	525	1709	1190	476	1131	1115	983	1221	940
Tb11.v5.0427.1	325	333	321	281	283	272	192	229	206	239	229	278	522	659	188	326	447	526	617	378
Tb11.v5.0428.1	305	331	594	452	445	363	356	279	375	369	351	349	444	637	291	467	503	724	785	619
Tb11.v5.0429.1	733	639	1006	725	894	829	1026	1434	1336	1680	1497	2163	1451	1836	1262	1791	1296	1322	1685	1204
Tb11.v5.0430.1	153	131	148	103	111	107	47	49	66	64	70	54	471	352	141	277	275	226	295	199
Tb11.v5.0431.1	267	202	190	138	175	135	630	595	574	771	744	661	1069	881	589	703	589	519	723	436
Tb11.v5.0432.1	334	290	574	464	493	581	189	193	201	321	258	276	38	145	451	180	254	458	290	291
Tb11.v5.0433.1	1196	1143	1694	1196	1541	1360	739	766	742	874	885	887	2493	2082	832	1968	1476	2688	1529	1978
Tb11.v5.0434.1	480	462	578	481	574	549	380	402	442	419	438	400	186	645	576	599	717	971	962	806
Tb11.v5.0435.1	2177	3058	2374	1988	2784	2768	690	782	805	1024	968	980	1697	2398	1643	1259	643	3333	780	1791
Tb11.v5.0436.1	694	507	803	610	745	675	773	752	785	1081	1010	1028	3836	2134	1374	3325	2424	2331	2342	1826
Tb11.v5.0437.1	679	678	904	621	738	748	580	542	512	518	617	674	2168	1902	1028	1778	1350	1296	1424	1067
Tb11.v5.0438.1	147	139	193	165	177	180	63	111	74	136	130	117	201	383	147	350	220	216	305	156
Tb11.v5.0439.1	1153	1003	1204	844	1089	926	375	549	418	554	656	721	3317	1342	816	1143	1620	2232	1648	1616
Tb11.v5.0440.1	86	112	76	48	91	49	62	44	33	55	34	30	162	111	80	66	112	158	129	116
Tb11.v5.0442.1	132	141	193	160	230	159	58	69	79	73	78	75	86	167	124	90	131	184	99	158
Tb11.v5.0444.1	777	900	861	537	654	607	620	690	590	642	630	629	1745	1378	815	877	381	770	614	654
Tb11.v5.0445.1	168	160	243	197	211	192	119	145	151	143	193	212	384	705	231	620	588	594	804	467
Tb11.v5.0446.1	350	322	604	414	578	438	229	281	236	288	282	342	1497	1086	408	1109	1269	1179	1693	1158
Tb11.v5.0447.1	0	0	0	0	0	0	0	0	0	0	0	1	4	0	0	0	0	0	0	0
Tb11.v5.0448.1	616	576	457	297	456	347	439	454	547	403	361	307	541	744	488	566	495	630	421	547
Tb11.v5.0449.1	74	74	19	5	23	22	69	96	46	69	69	51	226	125	77	109	9	12	13	19
Tb11.v5.0450.1	201	212	389	276	250	270	259	235	224	298	308	259	16	215	327	208	202	329	282	297
Tb11.v5.0451.1	100	97	148	93	109	140	108	103	92	150	137	158	3	114	142	91	87	135	139	145
Tb11.v5.0452.1	231	267	644	506	554	524	284	263	272	402	318	406	897	808	601	916	757	927	571	518
Tb11.v5.0453.1	211	221	385	268	303	337	214	204	192	238	229	278	653	729	252	476	944	929	748	678
Tb11.v5.0454.1	235	226	382	251	295	326	185	184	156	255	220	212	296	875	275	457	883	1036	744	732
Tb11.v5.0456.1	8164	9601	10677	8200	10302	9172	7825	7624	6978	11241	10566	10799	54647	42587	12783	66548	53724	47993	53477	34408
Tb11.v5.0458.1	2785	3256	4040	3299	3835	3270	1954	1875	1758	3234	3221	3018	13362	10240	3548	16572	9266	8740	12214	6628
Tb11.v5.0459.1	0	0	0	4	0	0	62	88	50	31	48	74	0	0	0	0	1	1	1	0
Tb11.v5.0460.1	0	0	0	0	0	0	0	0	0	0	0	0	0	0	0	0	0	0	0	0
Tb11.v5.0461.1	0	0	0	0	0	0	0	0	0	0	0	0	0	0	0	0	0	0	0	0
Tb11.v5.0462.1	0	0	1	0	0	0	99	113	64	93	58	107	0	3	0	0	0	0	0	1
Tb11.v5.0463.1	836	1051	677	476	647	558	697	685	615	525	512	519	1940	1955	1032	1094	1164	1017	781	669
Tb11.v5.0464.1	760	889	945	702	939	791	673	741	722	605	580	806	1570	1988	1026	1385	1087	1288	1193	1135
Tb11.v5.0465.1	406	400	780	523	673	511	1076	1054	1094	1225	1279	1251	1262	1106	542	1080	878	956	1150	867
Tb11.v5.0467.1	1655	1792	2222	1708	2028	1895	950	1075	1164	1017	1070	1088	2666	2688	1148	1815	1684	2823	2281	2399
Tb11.v5.0468.1	14794	32719	15439	15983	21498	19174	14866	21281	15178	5759	5827	6237	35757	85653	3944	14488	93689	128318	78952	56240
Tb11.v5.0469.1	26776	55189	23611	24754	33140	31299	20776	27050	21213	5682	5192	5631	45400	126407	8135	23997	175271	175918	138312	86792
Tb11.v5.0470.1	683	482	870	693	842	764	7139	9723	7308	2927	2885	3042	270	422	315	348	656	682	1061	779
Tb11.v5.0471.1	501	520	422	336	417	413	455	392	411	293	276	331	283	585	447	469	182	311	231	235
Tb11.v5.0472.1	558	286	389	229	301	218	2410	2528	2357	3157	3128	3584	2210	553	1185	1454	231	386	215	273
Tb11.v5.0474.1	415	305	506	376	489	423	267	288	283	272	327	347	994	870	566	1088	627	666	753	585
Tb11.v5.0476.1	1281	982	614	475	568	538	488	501	384	475	460	495	1618	1072	580	623	169	180	110	115
Tb11.v5.0477.1	992	985	1622	1155	1479	1338	854	843	748	1098	954	826	2995	2134	987	2139	2264	2476	2230	1828
Tb11.v5.0479.1	3317	3381	5014	3878	4549	4008	2234	2140	2035	3828	3538	3708	19284	14575	4969	27813	17363	13717	18269	10058
Tb11.v5.0480.1	594	751	1183	976	1161	1085	240	214	266	575	573	601	3274	1951	1149	2708	1506	1951	1687	1708
Tb11.v5.0481.1	304	315	504	470	608	503	151	138	154	405	432	363	1702	765	624	1114	854	1120	863	916
Tb11.v5.0482.1	433	324	900	615	714	600	246	287	274	357	383	379	2096	1080	761	1600	976	1149	1432	1219
Tb11.v5.0484.1	340	267	552	303	456	394	496	512	496	614	527	558	745	670	356	597	682	728	1004	662
Tb11.v5.0485.1	647	552	911	621	745	666	420	497	530	530	544	589	1296	1559	641	1120	1271	1327	1742	1038
Tb11.v5.0486.1	319	286	306	233	322	263	229	195	244	212	221	200	808	547	436	539	637	634	682	568
Tb11.v5.0487.1	491	488	648	512	595	508	348	309	341	407	416	442	2131	1551	926	1861	1652	1441	1449	1253
Tb11.v5.0488.1	125	76	142	108	116	127	70	61	79	80	86	77	182	336	141	420	256	248	264	203
Tb11.v5.0489.1	2410	2220	3037	2533	2945	3391	1764	1811	1967	2737	2941	2602	3958	4639	4695	5478	4709	8778	4459	6970
Tb11.v5.0490.1	167	197	250	212	222	199	143	118	162	200	209	154	372	460	240	573	549	669	648	661
Tb11.v5.0491.1	662	572	740	530	681	578	1396	1443	1428	1384	1420	1395	1419	1753	909	1307	889	1171	1145	1107
Tb11.v5.0493.1	1425	767	1515	871	1055	987	1283	1330	1359	1546	1571	2021	2786	944	1265	1608	1561	2451	1441	2066
Tb11.v5.0494.1	734	710	1243	1153	1466	1289	540	551	504	455	400	387	2560	991	968	1044	2222	5917	2228	3615
Tb11.v5.0495.1	378	234	523	388	459	543	42	39	43	63	59	49	49	93	78	89	339	265	306	269
Tb11.v5.0496.1	1371	952	2206	1807	1956	1852	804	780	716	1211	1037	1033	3473	2549	1885	3437	6580	5956	5619	3080
Tb11.v5.0497.1	2426	2299	2764	2154	2594	2817	2230	2168	2070	3222	3151	3363	4128	4813	2646	4462	4667	7749	4062	6372
Tb11.v5.0498.1	5154	4301	6497	4433	5457	5524	4031	3976	3730	5468	5316	5417	11054	9375	6182	10493	7877	10798	8868	10388
Tb11.v5.0499.1	40	15	8	15	9	8	156	178	183	213	173	238	463	141	140	134	60	49	53	26
Tb11.v5.0500.1	340	283	748	578	686	595	212	252	212	310	296	326	1245	571	361	891	2012	1999	2242	1552
Tb11.v5.0501.1	3477	4067	4912	3969	4529	4312	3020	2911	2606	4891	4602	4782	22643	14976	5800	24320	25108	20253	24247	14445
Tb11.v5.0502.1	607	640	823	600	694	721	604	503	554	622	516	513	303	895	354	447	837	1025	673	754
Tb11.v5.0504.1	1358	1449	1603	1203	1548	1334	2727	2723	2611	4008	3864	3474	1642	1985	1473	1696	1938	2344	2282	1786
Tb11.v5.0505.1	306	281	374	257	291	303	2167	2319	2473	2821	2627	2730	66	317	226	253	240	332	450	321
Tb11.v5.0506.1	358	339	484	356	352	365	302	254	306	440	392	448	25	442	311	331	328	496	520	451
Tb11.v5.0507.1	669	715	1134	863	1152	951	421	422	505	714	817	732	3109	2039	1291	2680	1338	1651	1565	1292
Tb11.v5.0508.1	1285	2182	1710	1685	2376	2162	1423	1315	1621	2184	2038	1986	6549	4354	1256	3337	4988	6810	4412	4236
Tb11.v5.0509.1	2987	3618	2516	2369	3285	2976	1127	1152	1163	1735	1645	1439	8817	6065	2169	4738	5441	7522	4807	4773
Tb11.v5.0510.1	489	335	457	343	407	349	897	842	845	1041	1088	1068	1053	683	431	616	585	827	586	686
Tb11.v5.0511.1	6	7	5	5	9	15	51	35	41	82	66	94	92	112	37	85	82	64	120	50
Tb11.v5.0512.1	721	632	980	697	903	896	660	724	750	616	695	658	2249	1523	601	1420	1243	1940	1550	1606
Tb11.v5.0513.1	441	656	1461	659	671	529	141	207	191	294	329	490	1802	1533	2780	5759	435	461	856	549
Tb11.v5.0514.1	723	1144	2758	1031	1158	712	191	291	207	465	657	1157	2879	2425	4874	10725	371	360	1014	470
Tb11.v5.0515.1	222	214	297	175	284	235	288	279	254	224	319	341	343	374	259	277	277	419	403	456
Tb11.v5.0516.1	1930	3427	1153	1179	1785	1569	691	916	804	457	573	705	2484	6236	459	753	3556	5998	2368	2846
Tb11.v5.0517.1	622	631	651	442	662	511	731	708	749	949	1034	972	2409	1995	661	1631	1383	1368	1504	1168
Tb11.v5.0518.1	48	68	20	7	18	23	34	32	44	69	58	81	218	63	60	84	3	2	2	3
Tb11.v5.0519.1	597	526	777	592	743	759	1348	1352	1410	1886	1971	1802	1784	1092	490	1139	898	1078	1239	922
Tb11.v5.0520.1	1323	1681	1999	1613	1971	1847	1906	1909	2007	2837	2847	2849	7036	6534	2385	9192	11335	9204	11666	6927
Tb11.v5.0522.1	2709	2964	3736	2881	3500	3142	1989	2113	2032	2768	2757	2832	9074	7910	3272	10850	12210	10333	13043	8046
Tb11.v5.0523.1	257	268	385	274	375	296	216	201	219	241	175	265	1008	1034	316	697	901	721	988	682
Tb11.v5.0524.1	1747	1333	1960	1570	1709	1676	1601	1599	1385	1508	1398	1263	2943	2976	1966	2466	2525	3404	2498	2148
Tb11.v5.0525.1	1466	1845	1322	1093	1591	1251	1220	1267	1097	1069	1140	1150	2438	2850	1032	1522	1064	1802	1296	1320
Tb11.v5.0526.1	183	136	167	136	183	151	104	139	150	134	125	108	293	235	102	282	263	226	180	128
Tb11.v5.0527.1	258	422	160	148	139	125	215	234	199	203	213	253	416	575	198	327	774	905	831	691
Tb11.v5.0528.1	540	467	797	588	767	652	509	536	449	596	591	599	1641	1467	721	1499	1555	1673	2051	1455
Tb11.v5.0529.1	401	492	688	452	633	489	357	395	451	641	671	720	1768	1480	770	1628	1275	1552	1683	1336
Tb11.v5.0530.1	846	779	1132	881	1125	887	591	581	726	801	855	864	2307	1999	1070	2015	2124	2234	2552	1714
Tb11.v5.0531.1	40517	37128	7876	10285	18311	15714	5865	5958	6123	1518	1924	2353	10316	34587	1444	1189	7136	11264	6952	6732
Tb11.v5.0532.1	287	245	267	204	260	277	325	293	324	350	380	370	340	236	133	197	397	234	438	184
Tb11.v5.0533.1	728	473	791	570	772	710	355	317	371	516	481	423	635	671	477	622	870	930	785	861
Tb11.v5.0534.1	849	785	1392	928	1173	1032	403	361	385	562	536	755	1395	924	1322	1649	496	1141	330	750
Tb11.v5.0535.1	1231	1374	1555	1148	1430	1233	932	1110	1000	937	1021	951	2797	3372	1262	2753	3479	3473	3472	2318
Tb11.v5.0536.1	444	658	607	437	484	447	406	442	418	325	291	245	389	933	348	685	876	1038	1338	978
Tb11.v5.0537.1	1927	2418	2591	1969	2625	2483	1381	1191	1326	1602	1527	1573	7237	5985	2449	4344	4917	5050	4977	3975
Tb11.v5.0538.1	3562	5772	3329	3305	4316	3998	4090	3868	3144	1187	1189	1139	6666	12277	1525	3369	13657	14174	10829	7396
Tb11.v5.0539.1	384	301	626	448	482	524	238	280	269	359	376	448	1102	923	376	1135	834	737	1061	638
Tb11.v5.0540.1	1094	3013	1033	1232	1695	1812	260	357	380	437	631	585	1841	2528	609	1339	742	797	833	674
Tb11.v5.0541.1	155	304	264	301	430	394	120	116	128	181	190	194	362	464	155	374	242	239	211	157
Tb11.v5.0542.1	1108	1048	1015	715	1024	859	972	878	888	1298	1021	1059	2475	2731	1165	1974	2242	2828	2550	1847
Tb11.v5.0543.1	3839	8794	6962	6247	7971	7316	2851	3395	3116	2451	2537	2683	3689	12842	1986	5094	25626	25054	29384	19791
Tb11.v5.0544.1	1532	1490	2395	1764	2195	1925	1080	1285	1266	811	860	985	3800	3284	1180	2500	3199	3787	3531	3051
Tb11.v5.0546.1	2404	2812	2679	2311	2887	2779	1944	2203	2316	2890	2749	2455	3301	3670	2869	2833	4228	7080	4188	4212
Tb11.v5.0547.1	1246	1182	1898	1478	1773	1820	1135	1270	1220	1768	1563	1651	2442	1617	491	1414	1442	1729	1500	1359
Tb11.v5.0550.1	465	493	684	508	640	521	332	309	369	515	502	393	1087	1015	432	885	1110	1100	1494	1059
Tb11.v5.0551.1	777	486	416	323	426	340	444	449	390	259	211	224	447	578	460	420	370	379	277	295
Tb11.v5.0552.1	379	277	187	129	214	182	195	226	173	190	203	184	687	490	363	249	85	51	61	36
Tb11.v5.0553.1	2267	2055	2126	1625	1940	1672	1950	1832	1889	2250	2132	2186	3583	3614	2124	2781	3087	3779	3443	2928
Tb11.v5.0555.1	2147	1863	1963	1438	1721	1668	1842	2018	2148	2700	2684	2513	2785	3434	2037	2462	1471	1741	1773	1733
Tb11.v5.0556.1	3299	2909	4621	3486	4147	3948	2386	2483	2294	3208	3145	3098	6770	5237	3782	5628	11037	10432	10134	6912
Tb11.v5.0558.1	601	1443	890	707	1051	913	407	496	405	501	534	504	279	883	265	574	1401	1343	1547	1052
Tb11.v5.0559.1	1245	2881	1515	1495	1967	1843	479	746	568	619	679	783	1982	2850	695	1282	3532	3856	3547	2812
Tb11.v5.0560.1	1105	1717	1037	696	1108	988	541	619	642	509	443	433	1502	1571	650	972	1883	1876	2360	2012
Tb11.v5.0561.1	1063	1881	880	863	1007	976	565	620	517	447	455	413	605	1902	453	781	1197	1520	1560	1323
Tb11.v5.0562.1	465	574	932	714	843	715	224	270	254	531	486	439	1196	978	655	1398	900	1266	1430	1109
Tb11.v5.0563.1	340	343	918	698	796	574	159	239	222	681	654	546	2032	1154	1496	3114	841	1286	1127	1044
Tb11.v5.0564.1	261	339	561	381	448	457	153	117	136	242	208	172	190	279	247	350	631	827	666	611
Tb11.v5.0565.1	1179	1243	2045	1857	1932	1953	723	783	817	951	1140	1048	4931	2805	1430	2789	6252	6722	6043	5475
Tb11.v5.0566.1	800	780	1011	749	1048	918	1145	969	1020	1207	1254	1126	2425	1384	840	1433	1199	1720	1053	1217
Tb11.v5.0567.1	1261	964	1217	865	1062	1105	636	637	629	676	672	621	1164	1210	970	1097	1931	2435	1682	1984
Tb11.v5.0568.1	740	616	1277	1130	1228	1207	590	598	548	818	711	739	3963	1899	1616	2152	2521	2432	3225	2478
Tb11.v5.0569.1	1464	1150	2712	2050	2389	2194	817	768	886	1887	1713	1499	4592	3311	3464	5066	5939	6344	8055	7071
Tb11.v5.0570.1	915	1106	1383	938	1201	1007	631	681	657	670	574	600	1709	2238	679	2003	1383	1872	1752	1202
Tb11.v5.0571.1	846	916	922	713	890	751	531	614	567	520	496	514	2171	1660	625	1215	788	1084	1025	934
Tb11.v5.0572.1	490	580	706	506	560	581	1361	1528	1396	1755	1717	1716	1466	1107	478	927	772	1053	965	948
Tb11.v5.0573.1	247	318	509	341	394	441	361	408	329	352	402	419	1150	663	348	667	1062	1124	1061	884
Tb11.v5.0574.1	370	363	708	471	624	593	394	393	305	404	431	457	1829	946	527	1074	1344	1365	1348	1028
Tb11.v5.0575.1	829	1043	965	812	1062	1004	834	835	804	751	858	791	2704	2237	1278	3026	2406	2813	1796	2031
Tb11.v5.0576.1	249	216	304	206	274	295	369	299	279	1001	638	672	547	351	359	483	670	611	1297	841
Tb11.v5.0577.1	1416	900	2792	2072	2295	2135	1003	856	833	1070	1092	1059	3529	2309	2391	3674	5747	5805	5799	5093
Tb11.v5.0578.1	2735	2655	3274	1895	2899	2411	1669	1746	1337	1570	1721	2032	9964	5463	5102	7428	1565	1115	1542	989
Tb11.v5.0579.1	1035	1574	803	706	914	1007	1182	1193	1128	845	867	843	786	2523	540	615	2369	2924	1458	1758
Tb11.v5.0580.1	264	296	516	387	470	476	216	228	236	692	752	769	1238	585	273	740	1678	1905	1943	1772
Tb11.v5.0581.1	798	729	932	633	819	842	2773	2871	2620	2957	3018	3360	284	1237	865	1146	620	855	739	677
Tb11.v5.0582.1	402	315	473	452	511	513	282	302	279	503	445	435	431	468	187	358	324	570	225	421
Tb11.v5.0583.1	378	323	504	370	415	403	139	144	153	342	305	316	75	317	592	402	418	804	566	674
Tb11.v5.0584.1	1905	2416	1930	1471	2205	2028	2433	2308	2013	915	1004	1048	4739	5039	1398	2172	2595	2715	2309	1765
Tb11.v5.0585.1	2506	2956	2522	1866	2810	2524	4220	3912	3527	2541	2520	2602	7132	6969	2173	3272	1947	1941	1652	1356
Tb11.v5.0586.1	285	277	517	372	486	361	281	268	247	263	291	226	989	684	316	522	654	644	928	594
Tb11.v5.0587.1	892	1083	910	742	805	895	839	852	759	620	540	497	309	1115	553	531	393	1680	388	839
Tb11.v5.0588.1	375	345	731	554	669	600	152	194	214	572	577	532	1791	804	1272	1928	852	1216	892	973
Tb11.v5.0589.1	935	1053	1399	1174	1448	1231	659	634	642	640	767	826	1946	2160	935	1370	1237	2025	1217	1391
Tb11.v5.0590.1	308	283	438	324	377	279	172	202	282	667	598	524	1822	890	708	1145	1425	1508	1724	1086
Tb11.v5.0591.1	865	1299	1232	1212	1319	1243	517	527	597	643	687	721	3299	2332	1041	3071	2951	2905	2688	1906
Tb11.v5.0592.1	8	2	9	10	14	13	531	539	541	449	443	505	31	11	10	25	26	22	36	16
Tb11.v5.0593.1	798	682	1031	790	883	840	1700	1705	1729	2202	2089	2264	2068	1828	860	1569	1248	1378	1735	1303
Tb11.v5.0594.1	3761	3877	4672	3848	4355	4079	2582	2824	2528	3026	3036	2569	6648	4805	3193	4220	4526	7252	4411	6061
Tb11.v5.0595.1	196	189	275	246	244	212	169	123	191	185	204	216	902	667	304	733	608	513	531	466
Tb11.v5.0596.1	984	1043	964	938	1073	1140	574	603	597	701	762	749	4044	2377	1272	2340	2110	2825	1881	2184
Tb11.v5.0597.1	752	568	1056	756	884	791	632	576	522	722	771	747	2868	2327	1078	2354	2203	1846	2292	1532
Tb11.v5.0598.1	668	583	1729	1187	1350	1086	533	564	504	977	901	889	2475	2181	977	2833	2025	1864	2503	1593
Tb11.v5.0599.1	0	0	0	2	0	0	25	29	28	37	51	31	0	0	0	0	0	1	2	1
Tb11.v5.0600.1	188	225	405	293	319	347	145	181	201	369	337	336	490	378	331	731	496	558	655	532
Tb11.v5.0601.1	843	721	2541	2035	2282	2204	652	600	582	1070	935	929	1455	1289	662	2020	4811	5169	3666	2542
Tb11.v5.0602.1	1237	922	1576	1254	1432	1295	728	812	830	637	672	648	850	1157	681	927	1827	1909	1406	1231
Tb11.v5.0603.1	621	507	914	540	697	627	1030	1096	941	1371	1239	1337	1908	1476	1036	1588	867	798	818	665
Tb11.v5.0604.1	1916	1982	2204	1540	1829	1791	975	1118	952	1132	1141	1074	5398	2983	2295	3357	2906	3394	2973	2382
Tb11.v5.0605.1	5916	14236	1221	1378	2543	2311	2594	3934	4064	623	718	889	4171	20049	474	792	1510	2707	2218	2627
Tb11.v5.0606.1	246	369	195	165	258	223	112	117	101	163	144	167	763	551	241	268	160	357	174	310
Tb11.v5.0607.1	1	1	0	0	4	0	0	0	0	0	0	0	0	0	0	0	5	0	1	0
Tb11.v5.0608.1	403	377	655	445	586	460	270	239	288	369	354	413	388	741	481	682	534	903	786	780
Tb11.v5.0609.1	149	116	243	176	162	182	106	104	98	184	173	173	42	334	187	295	238	340	359	282
Tb11.v5.0610.1	217	167	261	244	311	292	133	111	128	135	147	169	183	245	133	240	259	401	227	298
Tb11.v5.0611.1	813	915	1238	1089	1226	1171	705	684	625	691	711	825	2087	1758	877	1515	1550	2957	1555	1906
Tb11.v5.0612.1	731	835	1110	886	1125	1065	566	545	528	686	635	790	2116	1669	634	1208	1402	1990	1352	1584
Tb11.v5.0613.1	1073	1062	3189	2131	2313	2136	1116	1197	1077	1410	1383	1340	1834	1726	1716	6253	7641	12438	6399	7448
Tb11.v5.0614.1	560	532	597	461	504	503	346	264	351	308	292	222	135	443	584	396	504	777	696	590
Tb11.v5.0615.1	1299	2149	4018	3146	4013	3149	718	615	840	458	421	447	1224	1989	1014	4476	1294	1921	1638	1250
Tb11.v5.0616.1	5180	7613	7879	6474	9103	7351	3801	3895	3851	2510	2374	2566	5781	8356	2398	7023	8096	8374	9171	4931
Tb11.v5.0617.1	4188	6585	4065	3431	5446	4603	3146	3362	3014	1532	1374	1627	3883	6811	851	2416	9076	8086	9799	4399
Tb11.v5.0618.1	328	324	575	404	448	455	158	141	169	184	185	197	279	408	274	450	422	618	474	461
Tb11.v5.0619.1	803	895	1000	760	1028	905	700	791	738	1022	1025	1128	2233	1785	1037	1368	1293	1533	1579	1273
Tb11.v5.0620.1	322	285	348	281	373	282	178	193	231	257	220	226	127	618	353	442	510	643	622	447
Tb11.v5.0621.1	810	873	720	573	593	590	1172	1231	1218	1277	1319	1300	1090	1995	672	1118	1612	1984	1908	1470
Tb11.v5.0622.1	1	3	1	1	2	2	618	570	670	1482	1133	1440	23	3	6	5	3	2	0	3
Tb11.v5.0623.1	347	275	389	272	324	324	178	191	182	259	248	291	992	915	439	1020	744	703	948	645
Tb11.v5.0624.1	1266	1198	1551	1164	1439	1433	1560	1555	1667	1285	1319	1332	1912	2566	1938	2748	1767	3639	1679	2822
Tb11.v5.0625.1	1018	1068	1411	1076	1376	1167	662	740	651	763	844	874	3213	2170	1191	2442	3488	4058	3326	2640
Tb11.v5.0626.1	778	827	1153	850	1076	913	710	729	695	900	911	874	2400	1554	1079	1932	3091	3704	2818	2350
Tb11.v5.0627.1	4828	3255	1913	1448	2140	1820	2044	2134	2201	2523	2489	2751	9117	5573	2428	2963	980	1334	1299	989
Tb11.v5.0628.1	334	277	433	411	448	410	172	219	196	228	204	207	502	602	447	516	532	826	719	590
Tb11.v5.0629.1	286	293	636	472	487	552	332	374	289	397	537	495	305	379	169	307	5230	11450	5692	8591
Tb11.v5.0630.1	670	555	680	515	617	570	499	438	393	428	392	432	726	916	669	735	765	1105	851	741
Tb11.v5.0631.1	391	347	634	392	558	465	244	252	306	373	392	345	1231	1048	428	1168	566	669	864	631
Tb11.v5.0632.1	806	599	705	620	793	660	1404	1297	1211	1044	997	1013	2496	1739	728	1218	1216	1572	1589	1494
Tb11.v5.0633.1	567	466	600	440	575	509	1863	1885	1563	1454	1472	1456	535	901	609	573	403	666	466	616
Tb11.v5.0634.1	244	177	316	276	252	251	151	138	137	152	169	160	826	475	346	579	400	383	561	351
Tb11.v5.0635.1	156	163	240	246	252	234	233	219	250	329	340	330	584	588	262	560	409	417	530	411
Tb11.v5.0636.1	7923	9334	5537	4370	6233	5872	4704	5140	4676	2917	2715	3278	6182	14110	4402	3829	2439	4297	2307	2358
Tb11.v5.0637.1	176	183	316	204	356	288	214	215	196	271	338	319	810	712	345	889	895	771	911	713
Tb11.v5.0638.1	2730	2194	1967	1447	2136	1694	1027	995	1076	1148	1185	1258	4912	2961	1162	2727	2482	1759	2658	1711
Tb11.v5.0639.1	760	832	978	753	985	903	635	654	633	413	418	514	811	781	303	492	830	1565	853	877
Tb11.v5.0640.1	420	409	763	508	612	602	302	230	276	317	319	256	1514	1149	535	1552	900	981	1016	788
Tb11.v5.0641.1	533	518	625	373	463	395	354	414	371	396	429	366	407	906	301	637	767	951	1107	690
Tb11.v5.0642.1	347	371	434	291	402	394	349	394	321	259	238	281	1287	985	366	759	671	698	773	608
Tb11.v5.0643.1	972	1015	1429	1151	1361	1241	917	917	865	1320	1347	1407	2937	2521	1950	2869	2912	3509	3156	2355
Tb11.v5.0644.1	169	128	271	193	221	172	87	86	101	152	125	146	878	692	253	365	692	658	569	491
Tb11.v5.0645.1	207	291	358	234	345	375	113	136	138	169	143	187	1324	679	222	603	808	966	974	872
Tb11.v5.0646.1	616	607	900	612	683	682	1000	1045	1042	1671	1576	1656	733	602	608	552	1393	2094	1702	1435
Tb11.v5.0647.1	364	354	669	454	540	379	225	261	353	325	281	463	1125	1500	441	1164	894	865	1307	888
Tb11.v5.0648.1	283	253	400	276	268	274	178	138	214	201	194	155	173	523	312	482	475	628	781	511
Tb11.v5.0649.1	391	393	706	512	566	585	1091	994	1057	925	823	797	336	411	412	406	416	782	291	504
Tb11.v5.0650.1	11208	23014	10114	9897	14411	13337	3223	3591	4002	1644	1795	2359	16617	35208	4043	10698	27245	34594	17651	17030
Tb11.v5.0651.1	900	956	1365	927	1095	1096	637	683	779	925	861	681	1477	2034	1065	1634	1457	1947	1755	1592
Tb11.v5.0652.1	1034	937	2080	1452	2044	1883	605	626	616	788	738	712	3912	2173	1474	2064	3444	4482	3624	3266
Tb11.v5.0653.1	1184	934	2575	1753	1898	1913	720	656	611	881	820	665	969	1906	2459	2512	1646	2759	1277	1842
Tb11.v5.0654.1	1245	1876	1275	1227	1457	1232	588	856	651	785	708	658	3458	2268	904	1810	4704	6020	4388	4218
Tb11.v5.0655.1	1570	1543	1504	1438	1553	1579	962	1168	1035	1208	1356	1385	2958	3007	1949	2664	2956	3991	2632	2814
Tb11.v5.0656.1	79	76	110	78	94	79	117	107	152	189	166	189	38	145	69	81	88	114	147	121
Tb11.v5.0657.1	1009	973	1182	913	1139	1033	1764	1568	1607	1555	1549	1460	1675	1837	1216	1405	1375	1806	1695	1504
Tb11.v5.0658.1	123	87	138	122	107	126	1001	975	977	1026	1091	1019	107	149	57	110	91	129	98	85
Tb11.v5.0659.1	820	1287	1597	1697	1850	1808	333	383	347	975	1026	973	3377	1975	1288	1768	3398	4651	3325	3635
Tb11.v5.0660.1	866	963	1149	982	1127	1009	619	704	667	675	778	718	1797	1598	861	1417	2714	3043	2970	2424
Tb11.v5.0661.1	32	44	50	30	35	35	295	258	257	255	245	248	70	42	18	55	43	28	29	26
Tb11.v5.0662.1	0	0	2	0	0	2	166	180	168	206	208	216	0	2	0	2	1	3	1	0
Tb11.v5.0663.1	502	429	815	608	725	663	308	260	293	537	505	597	1793	1067	800	1151	706	910	673	867
Tb11.v5.0664.1	258	286	425	333	390	376	183	167	153	131	111	122	259	552	196	334	451	730	431	514
Tb11.v5.0665.1	1994	1768	2702	2039	2646	2450	1046	942	1006	1313	1253	1087	5597	3135	2372	4997	3543	3633	3237	2708
Tb11.v5.0666.1	174	175	689	592	760	573	961	969	995	1433	1262	1294	976	621	402	786	555	536	796	447
Tb11.v5.0667.1	79	77	165	97	130	127	39	47	55	40	41	44	224	216	71	235	195	227	250	169
Tb11.v5.0668.1	3681	12424	2814	3761	5636	5779	1741	2181	2767	890	1185	1132	10875	22667	3567	5832	3375	5499	3748	4017
Tb11.v5.0669.1	125	85	182	118	160	155	1605	1499	1412	742	751	725	438	465	134	385	380	370	472	327
Tb11.v5.0670.1	3341	3305	3702	2940	3649	3480	3030	2903	2798	2953	2821	2739	11600	7277	4501	6797	7550	9065	6510	7000
Tb11.v5.0671.1	4212	6788	3544	3358	4720	4302	2101	2195	2132	1912	1741	1926	4632	8666	1241	2075	7762	16199	6740	8061
Tb11.v5.0672.1	467	447	851	644	843	730	590	617	633	748	710	642	865	939	617	1360	595	831	940	885
Tb11.v5.0673.1	789	855	947	818	892	879	956	1066	997	1137	1012	1049	474	1058	721	986	1390	2096	1266	1676
Tb11.v5.0674.1	986	870	1549	1128	1356	1181	1426	1476	1369	1580	1638	1695	3465	3010	1249	3080	2512	2535	2835	2128
Tb11.v5.0675.1	766	1073	934	654	1038	1003	485	355	453	353	259	276	273	1448	669	760	839	1023	631	604
Tb11.v5.0676.1	862	937	966	834	1002	885	905	1038	818	569	554	683	2958	2467	797	1850	1260	1660	1298	1162
Tb11.v5.0677.1	680	859	212	213	329	352	1077	1038	896	976	939	847	1399	954	225	370	111	100	170	100
Tb11.v5.0678.1	253	220	263	156	202	197	1718	1982	1796	1835	2049	1826	123	359	223	359	309	343	461	321
Tb11.v5.0679.1	244	246	467	310	421	371	228	202	186	272	232	181	778	760	419	596	645	643	733	462
Tb11.v5.0680.1	8137	14324	2849	3233	5188	4746	2947	3889	3580	945	911	1098	7087	21817	1085	2397	18373	23609	12030	10172
Tb11.v5.0681.1	7520	13843	1884	2612	4425	4064	3099	3965	3519	888	924	1221	5514	20766	794	1725	18279	23350	11044	9527
Tb11.v5.0682.1	238	200	338	205	322	277	786	646	719	720	737	647	533	396	259	403	378	394	473	283
Tb11.v5.0683.1	618	685	743	664	826	697	714	580	701	843	816	713	1795	1473	743	1370	1544	1774	1759	1424
Tb11.v5.0684.1	827	1150	1078	951	1169	1067	409	417	321	503	484	591	1689	1506	1019	1660	1462	2459	1377	1572
Tb11.v5.0685.1	466	444	689	491	662	573	497	500	444	530	567	591	3624	1975	763	3144	2472	2113	2753	1666
Tb11.v5.0686.1	811	708	1326	939	1199	1063	921	912	837	1030	985	999	4447	2620	1338	3712	2999	3007	2902	2502
Tb11.v5.0687.1	524	686	1123	1102	1298	1174	479	573	637	1035	1151	1001	2267	1272	1167	1978	1030	1812	1373	1308
Tb11.v5.0688.1	174	181	350	282	262	290	88	118	148	242	257	256	99	365	253	420	377	603	496	621
Tb11.v5.0689.1	103	92	106	96	100	82	51	48	55	94	65	80	75	108	124	106	38	225	60	153
Tb11.v5.0690.1	75	104	190	115	129	158	57	70	95	141	120	138	92	261	106	299	145	171	255	210
Tb11.v5.0691.1	209	209	378	266	312	254	191	196	184	259	253	280	401	541	341	504	612	638	694	542
Tb11.v5.0692.1	474	524	900	683	791	715	319	425	351	466	533	530	1539	1076	585	1215	1314	1402	1471	1182
Tb11.v5.0693.1	655	713	878	655	811	769	1007	1178	1001	1076	1064	1082	1880	1429	525	1234	1919	1752	1887	1406
Tb11.v5.0694.1	842	1059	1134	1026	1294	1195	665	713	649	797	858	669	4930	2989	1567	3073	6387	6176	5127	3980
Tb11.v5.0695.1	7	3	7	7	11	16	543	439	470	2344	2216	1281	2	12	0	37	1	4	1	3
Tb11.v5.0696.1	389	375	520	403	492	420	235	232	319	178	192	197	257	830	318	799	497	708	675	626
Tb11.v5.0697.1	489	514	1053	876	986	896	391	366	305	483	417	451	915	1008	683	1020	1184	1491	1316	1127
Tb11.v5.0698.1	95	154	56	54	26	57	117	110	132	54	54	60	13	115	75	53	155	265	169	213
Tb11.v5.0699.1	27	16	44	15	39	19	294	327	333	334	265	359	86	45	18	28	89	34	97	29
Tb11.v5.0700.1	300	323	452	382	467	438	628	586	505	449	453	449	1482	946	362	995	732	693	929	649
Tb11.v5.0701.1	872	607	1730	1347	1442	1328	1513	1316	1368	1806	1848	1592	2817	2094	1938	3519	2251	2424	2424	2022
Tb11.v5.0702.1	471	433	488	353	422	430	660	796	780	979	769	814	760	806	444	428	607	729	773	547
Tb11.v5.0703.1	605	559	528	387	502	493	410	503	486	336	351	323	842	1129	456	552	615	551	784	557
Tb11.v5.0704.1	0	0	0	0	0	0	0	0	0	0	0	0	0	0	0	0	0	0	0	0
Tb11.v5.0705.1	940	859	1556	1125	1441	1348	1463	1417	1470	1317	1027	1097	888	2033	846	1451	1080	1447	1203	1051
Tb11.v5.0706.1	491	791	908	691	861	809	638	724	732	1002	1008	1050	724	1135	370	853	1294	1733	1120	1001
Tb11.v5.0707.1	636	696	1080	756	1002	830	499	531	461	616	606	606	3349	2630	1142	2850	2712	2424	2910	1860
Tb11.v5.0708.1	243	215	452	298	413	315	215	196	206	264	277	288	1173	984	532	1066	756	778	787	617
Tb11.v5.0709.1	0	0	0	0	0	0	0	0	0	0	0	0	0	0	0	0	0	0	0	0
Tb11.v5.0710.1	116	133	175	140	188	173	112	128	96	147	174	198	170	178	80	209	205	127	172	117
Tb11.v5.0711.1	52	33	72	56	45	43	40	76	44	69	75	62	101	148	52	159	101	125	83	73
Tb11.v5.0712.1	713	493	978	700	855	865	349	391	428	669	635	661	994	1267	446	1463	641	802	836	860
Tb11.v5.0713.1	8086	8063	7382	6295	8260	8084	5206	4973	4651	5412	5477	4390	14755	14532	6316	8881	20690	29977	17391	23660
Tb11.v5.0714.1	134	367	295	204	282	343	947	936	1010	1566	1418	1361	211	290	130	108	10	155	10	77
Tb11.v5.0715.1	75	39	98	79	86	86	15	12	14	46	31	24	194	93	60	101	95	110	85	130
Tb11.v5.0716.1	746	678	892	658	862	755	647	547	592	628	770	849	3107	2144	777	1996	1119	1056	1153	969
Tb11.v5.0717.1	1492	1182	1656	1208	1420	1429	899	882	987	1430	1326	1289	4216	2980	1344	3072	3052	3605	2841	3011
Tb11.v5.0718.1	639	782	691	491	723	716	403	332	350	368	324	314	258	910	498	458	471	1241	481	852
Tb11.v5.0719.1	170	154	240	209	203	229	109	127	169	141	185	155	262	512	419	447	299	356	316	245
Tb11.v5.0720.1	711	719	1230	912	1085	832	444	457	472	601	650	600	2143	1510	996	1985	2356	2534	2204	1837
Tb11.v5.0721.1	394	429	336	335	414	334	483	497	571	699	688	728	636	776	475	654	552	795	530	584
Tb11.v5.0722.1	1635	1643	1261	955	1442	1323	732	801	742	654	707	754	3552	2523	1311	1658	1249	2218	1115	1123
Tb11.v5.0723.1	1631	1853	1840	1451	1908	1954	1561	1607	1597	1814	2013	1937	2636	2495	1612	2097	1570	3195	1675	1998
Tb11.v5.0724.1	1043	1141	1440	924	1228	1076	789	841	758	782	857	844	2921	2863	1037	2418	2924	2824	2604	2098
Tb11.v5.0725.1	379	401	708	543	658	546	462	381	436	546	437	453	623	848	547	1187	572	606	768	603
Tb11.v5.0726.1	183	185	423	298	422	315	186	219	204	472	444	462	744	514	400	806	725	766	884	745
Tb11.v5.0727.1	309	268	426	326	347	298	233	234	270	262	227	241	21	270	181	167	212	459	391	362
Tb11.v5.0728.1	0	0	0	0	0	0	0	0	0	0	0	0	0	0	0	0	0	0	0	0
Tb11.v5.0729.1	0	0	0	0	0	0	0	0	0	0	0	0	0	0	0	0	0	0	0	0
Tb11.v5.0730.1	1289	1479	609	448	639	580	384	421	372	458	479	553	2684	1860	1063	1234	17	74	18	68
Tb11.v5.0731.1	6100	7812	2536	2116	2962	2629	1785	2057	1868	1938	1968	2507	6057	9100	3426	4770	40	47	60	87
Tb11.v5.0732.1	9961	9660	4389	4335	5937	5610	3347	4107	3345	2123	2339	2053	6169	8259	1613	2751	12262	22974	10701	9337
Tb11.v5.0733.1	94	108	174	100	103	96	76	90	120	125	71	74	5	82	93	87	171	330	223	245
Tb11.v5.0734.1	362	404	529	358	455	379	252	242	287	263	324	252	278	613	344	415	322	454	520	440
Tb11.v5.0735.1	386	415	525	375	421	398	220	291	280	338	348	371	1204	1049	514	850	768	858	1089	864
Tb11.v5.0736.1	369	248	273	150	249	167	271	196	218	339	290	360	718	693	509	821	518	574	631	497
Tb11.v5.0737.1	182	176	256	194	248	190	78	88	95	226	205	187	900	496	305	730	388	390	516	378
Tb11.v5.0738.1	184	153	269	172	209	202	130	140	111	161	148	164	348	428	207	416	796	872	597	600
Tb11.v5.0739.1	763	690	1218	786	900	824	484	389	452	668	625	554	447	710	928	727	533	869	541	582
Tb11.v5.0740.1	1880	2424	2918	2159	2894	2464	1992	1891	1927	3117	3027	2887	18369	12312	4210	15734	13280	16050	12612	11882
Tb11.v5.0741.1	5197	6514	5088	4668	6436	5887	2116	2093	2141	1189	1266	1491	12640	12385	2120	6275	15544	16315	13030	9953
Tb11.v5.0742.1	648	824	635	577	725	661	303	316	329	370	388	417	2236	1045	665	1469	2539	2286	2196	1618
Tb11.v5.0743.1	139	139	247	176	232	252	66	60	50	65	68	98	705	288	226	419	482	507	493	534
Tb11.v5.0744.1	271	241	473	307	356	352	132	115	130	232	160	116	288	419	552	465	341	447	352	418
Tb11.v5.0745.1	1071	1005	1359	1048	1388	1247	754	805	755	961	924	1069	2006	1845	1146	1808	1482	1548	2183	1770
Tb11.v5.0746.1	721	641	1224	1079	1235	1044	945	1019	1014	1123	1138	1178	2313	1449	614	1775	1125	1284	1380	1142
Tb11.v5.0747.1	2	2	1	0	0	1	13	3	8	5	2	3	1	1	0	0	0	0	0	0
Tb11.v5.0748.1	558	650	888	748	891	724	2388	2430	2132	955	974	840	823	1114	630	1140	1482	1759	1627	1253
Tb11.v5.0749.1	284	295	402	317	369	363	259	220	242	176	169	209	399	487	251	350	437	610	504	504
Tb11.v5.0750.1	255	227	433	273	340	339	196	206	194	207	191	204	110	361	296	309	233	430	298	281
Tb11.v5.0751.1	932	913	935	668	850	864	610	717	712	895	771	709	1909	1755	911	1501	1047	1614	1147	1018
Tb11.v5.0752.1	160	190	24	23	61	63	470	500	505	602	523	495	490	428	41	76	6	0	5	3
Tb11.v5.0753.1	688	777	700	666	811	753	445	421	392	292	266	237	485	576	462	272	340	707	364	616
Tb11.v5.0754.1	711	752	1094	694	872	855	3239	2820	3227	5240	5240	4461	1969	1529	696	1476	1213	1378	1697	1132
Tb11.v5.0755.1	2804	3700	4941	4423	5368	4969	3283	2852	3297	5096	5131	4137	24445	8972	4715	7655	10862	20904	11262	14066
Tb11.v5.0756.1	524	481	618	428	569	512	962	1091	954	618	587	615	799	823	476	843	485	587	609	439
Tb11.v5.0757.1	499	552	518	409	523	526	275	281	281	231	224	282	1844	1744	331	871	1706	1569	1528	989
Tb11.v5.0758.1	322	281	606	374	494	436	302	330	374	395	395	441	1098	1197	420	1077	946	1190	935	768
Tb11.v5.0759.1	1947	1875	2406	1843	2270	2183	1117	1005	1156	1586	1642	1910	7231	5208	2874	5337	4496	4786	4873	4401
Tb11.v5.0760.1	490	337	685	492	629	499	349	312	390	355	335	435	814	1188	477	1136	747	809	1199	830
Tb11.v5.0761.1	515	649	618	482	615	603	199	236	204	221	221	270	1025	1216	255	783	2731	1714	2529	1151
Tb11.v5.0762.1	85	74	135	71	71	73	854	881	886	1097	1104	1130	17	206	174	172	120	338	172	249
Tb11.v5.0763.1	485	454	647	464	639	548	381	385	357	437	476	420	217	575	392	381	349	1039	517	722
Tb11.v5.0764.1	594	514	898	691	750	751	496	463	466	518	550	607	2386	2116	829	1667	1390	1582	1545	1353
Tb11.v5.0765.1	298	299	391	305	392	397	202	221	235	324	344	351	1149	690	668	1156	753	759	953	801
Tb11.v5.0766.1	655	694	820	699	860	745	720	963	739	769	801	823	1806	1434	698	2012	1340	1458	1730	1573
Tb11.v5.0767.1	163	205	272	207	264	229	439	497	439	571	523	406	121	245	251	205	78	279	87	184
Tb11.v5.0768.1	1147	1195	1512	1066	1472	1395	627	655	574	761	719	817	2581	1931	1485	2189	3327	3563	3050	2753
Tb11.v5.0769.1	367	412	423	333	429	381	226	217	239	240	226	165	1490	721	441	838	706	845	848	645
Tb11.v5.0770.1	463	461	850	566	701	532	288	308	263	368	330	388	1624	1113	651	1439	856	895	1032	647
Tb11.v5.0771.1	135	93	210	172	225	171	113	98	106	111	141	141	717	380	349	614	483	664	617	629
Tb11.v5.0772.1	0	0	0	0	0	0	0	0	0	0	0	0	0	0	0	0	0	0	0	0
Tb11.v5.0773.1	408	346	550	409	460	418	260	237	229	246	232	203	354	560	503	587	442	589	561	468
Tb11.v5.0774.1	1897	1263	2528	2051	2451	2396	702	761	717	846	1003	823	6026	2171	2236	2958	5178	7043	4313	4040
Tb11.v5.0775.1	116	132	287	206	209	202	72	70	91	118	116	181	408	269	158	439	342	335	422	269
Tb11.v5.0776.1	5	5	4	3	6	2	7	3	4	4	11	4	2	0	0	0	0	1	3	1
Tb11.v5.0777.1	336	312	381	359	432	360	358	332	355	420	400	364	434	536	331	439	454	727	483	551
Tb11.v5.0778.1	552	421	374	420	373	311	230	279	229	270	266	296	1135	869	451	772	858	980	1033	850
Tb11.v5.0779.1	1651	1422	1662	1161	1588	1326	652	576	598	690	676	752	1183	2021	1531	1844	1556	1928	1653	1342
Tb11.v5.0780.1	306	159	376	192	266	224	111	124	113	114	165	120	324	246	267	244	149	139	130	126
Tb11.v5.0781.1	242	217	346	245	259	221	152	111	210	159	134	165	470	554	251	572	630	741	810	674
Tb11.v5.0782.1	457	509	778	491	568	564	380	413	409	446	490	484	906	1053	547	902	968	1191	1161	993
Tb11.v5.0783.1	1490	1713	2754	2327	3040	2708	2536	2599	2424	3443	3599	3425	6573	3639	2281	3803	5825	5959	7299	5512
Tb11.v5.0784.1	1342	1492	1908	1518	1972	1478	1113	1103	1033	1994	1875	1816	11541	7056	2400	8930	10873	8522	10570	5733
Tb11.v5.0785.1	98	129	300	237	316	230	76	78	60	184	230	189	836	633	229	728	591	555	701	401
Tb11.v5.0786.1	0	0	0	0	0	0	0	0	0	0	0	0	0	0	0	0	0	0	0	0
Tb11.v5.0787.1	168	134	291	164	201	201	133	110	88	160	159	146	38	205	215	264	229	342	243	286
Tb11.v5.0788.1	2485	2540	1210	1518	2112	1995	1524	1655	1432	554	529	454	7536	6007	1370	1741	8	6	19	18
Tb11.v5.0789.1	170	200	130	140	154	171	304	261	259	90	104	99	582	428	63	268	0	0	2	1
Tb11.v5.0790.1	258	196	559	310	417	330	266	283	268	267	244	318	591	498	489	915	378	475	501	435
Tb11.v5.0791.1	492	550	706	512	614	592	430	471	393	601	658	633	1158	1248	963	1523	1079	1319	1138	1035
Tb11.v5.0792.1	2805	3654	3625	2885	3634	3313	1705	1745	1854	1523	1813	1664	2539	3625	1280	2409	1765	5779	2316	2712
Tb11.v5.0793.1	601	544	623	446	589	492	1698	1771	1698	1658	1739	1769	288	699	575	449	699	969	955	732
Tb11.v5.0794.1	149	129	116	88	110	86	112	124	131	173	195	143	420	558	214	270	251	376	321	290
Tb11.v5.0795.1	132	90	175	119	119	98	64	55	48	106	92	112	607	331	217	287	314	341	319	297
Tb11.v5.0796.1	112	99	163	114	185	131	68	88	100	59	53	87	333	225	117	262	180	178	320	165
Tb11.v5.0797.1	965	1778	713	569	766	828	764	1184	871	626	559	743	1777	3132	491	924	6744	6343	1560	1293
Tb11.v5.0798.1	969	2099	876	814	1183	1215	582	843	646	380	365	392	2467	3764	603	1083	6529	6628	2394	2056
Tb11.v5.0799.1	180	130	238	159	246	216	92	109	82	79	96	102	711	291	161	385	1104	1146	1034	809
Tb11.v5.0800.1	128	88	116	102	143	89	110	92	100	157	145	124	351	103	192	128	138	131	123	107
Tb11.v5.0801.1	2	5	3	0	6	7	0	6	0	1	2	4	15	22	8	14	10	8	12	9
Tb11.v5.0802.1	454	348	426	282	349	331	283	358	317	314	321	339	959	564	365	417	422	547	608	457
Tb11.v5.0803.1	1	0	0	0	0	0	162	164	196	223	272	195	0	3	0	0	0	0	1	2
Tb11.v5.0804.1	0	0	0	0	0	0	0	0	0	0	0	0	0	0	0	0	0	0	0	0
Tb11.v5.0805.1	547	674	920	677	840	840	2545	2822	2314	3518	3156	3560	1817	1870	1144	1614	1809	2299	1855	1790
Tb11.v5.0806.1	639	665	903	734	875	899	5974	6826	5467	8254	7915	8748	1830	2109	1132	1746	1846	2333	1814	1916
Tb11.v5.0807.1	536	404	634	508	574	550	220	275	259	241	245	203	331	718	509	727	682	1146	661	891
Tb11.v5.0808.1	499	449	537	428	461	501	452	433	412	631	578	626	1075	938	725	896	1085	1629	1173	1100
Tb11.v5.0809.1	656	502	767	596	767	735	482	440	373	332	347	342	723	938	680	737	999	1125	957	775
Tb11.v5.0810.1	1389	1744	1647	1437	1762	1726	914	845	890	905	994	835	3824	3270	1248	2017	4410	5260	4013	3738
Tb11.v5.0811.1	947	969	1019	782	940	879	887	904	837	914	865	882	1544	1622	815	1274	1564	1778	1916	1398
Tb11.v5.0812.1	617	809	759	635	803	799	387	371	416	629	545	550	1695	1118	558	1088	1205	1412	1267	1154
Tb11.v5.0813.1	259	259	202	174	165	189	141	151	157	255	196	201	564	452	292	292	218	300	202	243
Tb11.v5.0814.1	405	356	252	138	182	162	219	259	204	274	191	200	279	470	454	229	18	27	28	26
Tb11.v5.0815.1	844	543	586	502	496	563	941	1020	1034	1465	1264	1236	446	718	466	663	463	705	463	589
Tb11.v5.0816.1	1064	696	814	624	670	742	997	1096	1086	1537	1340	1300	1237	973	672	1115	655	1022	596	866
Tb11.v5.0817.1	531	432	862	589	701	581	464	438	484	684	756	692	1242	1083	819	1228	868	1050	828	801
Tb11.v5.0818.1	277	218	461	304	396	323	192	177	204	199	222	220	609	701	317	495	882	786	705	547
Tb11.v5.0819.1	1237	1385	1390	1090	1467	1260	754	853	655	639	690	717	4095	2868	863	1917	2966	3181	2670	2305
Tb11.v5.0820.1	1991	2962	1781	1412	1912	1621	1500	1574	1359	1456	1502	1512	6387	6224	1365	2682	4475	4450	4505	3802
Tb11.v5.0821.1	421	263	411	321	366	321	286	371	316	428	357	417	506	388	373	497	287	325	329	228
Tb11.v5.0822.1	541	506	570	446	523	467	362	526	409	406	373	484	1297	1190	539	927	827	880	917	686
Tb11.v5.0823.1	306	330	455	408	548	505	1397	1434	1418	1344	1242	1534	533	360	168	382	367	367	307	206
Tb11.v5.0824.1	77	83	211	154	130	124	1294	1312	1234	1235	1163	1390	714	352	200	468	284	468	372	350
Tb11.v5.0825.1	406	505	412	318	402	407	783	711	750	444	410	376	92	456	488	454	447	728	344	513
Tb11.v5.0826.1	376	171	209	160	227	171	49	30	33	119	118	117	239	253	325	325	96	47	32	31
Tb11.v5.0827.1	354	334	491	359	422	421	245	187	191	211	191	158	162	305	347	280	661	951	704	681
Tb11.v5.0828.1	167	154	216	130	194	130	121	119	118	111	148	160	505	403	155	442	363	254	345	231
Tb11.v5.0829.1	47	86	71	51	68	50	200	222	181	266	231	212	281	225	48	149	144	179	150	141
Tb11.v5.0830.1	530	797	732	643	783	658	434	462	452	651	729	712	1452	1587	684	1933	2294	2407	2702	2188
Tb11.v5.0831.1	1031	1131	1079	778	956	827	1280	1116	1058	1300	1430	1316	3806	3242	1281	4320	2786	2815	2557	2212
Tb11.v5.0832.1	263	252	380	263	391	293	267	246	262	375	406	424	1802	833	562	1084	682	687	673	562
Tb11.v5.0833.1	265	355	411	314	364	355	222	210	236	201	165	147	728	451	269	398	576	618	584	510
Tb11.v5.0834.1	112	119	260	155	200	156	64	54	42	53	64	69	179	287	166	408	227	237	263	220
Tb11.v5.0835.1	219	267	370	329	340	281	143	160	146	195	204	174	81	351	226	405	373	489	397	394
Tb11.v5.0836.1	558	461	605	472	545	552	284	235	225	468	449	402	369	721	590	755	538	816	695	628
Tb11.v5.0837.1	1245	1533	1830	1448	1651	1535	851	856	867	1042	981	1025	1589	2170	1390	1732	2397	3308	2468	2550
Tb11.v5.0838.1	5515	8677	9719	8745	10745	10834	5631	5646	5637	6174	5771	5804	15485	19396	7424	12851	44396	57556	34553	35660
Tb11.v5.0839.1	2196	2580	2691	2148	2725	2711	5081	4548	4932	5354	5115	4896	9794	7274	2212	11221	11030	9116	12291	7094
Tb11.v5.0840.1	165	71	122	84	104	126	76	81	74	154	109	100	56	97	71	93	30	90	32	92
Tb11.v5.0841.1	343	350	296	320	250	206	363	354	408	588	457	372	1028	1051	660	1043	1169	1250	1481	1081
Tb11.v5.0842.1	884	766	1494	1049	1234	1085	554	541	604	857	792	836	2536	2349	1461	2821	2004	1867	2215	1443
Tb11.v5.0843.1	365	334	360	254	434	305	199	167	193	155	149	108	512	404	199	292	250	569	328	487
Tb11.v5.0844.1	60	48	108	98	81	75	26	20	20	56	33	43	66	115	78	101	75	92	122	66
Tb11.v5.0845.1	222	209	260	221	248	234	251	235	213	275	289	294	129	462	247	430	274	402	376	302
Tb11.v5.0846.1	158	141	179	124	174	200	161	131	152	175	186	166	206	300	165	250	190	235	287	208
Tb11.v5.0847.1	854	916	1025	728	857	721	1470	1378	1431	1798	1729	1725	2538	1828	848	2173	1606	1600	2343	1578
Tb11.v5.0848.1	395	408	578	435	503	377	662	854	742	838	1027	954	1308	1143	461	1198	1092	1134	1495	975
Tb11.v5.0849.1	157	129	252	132	198	222	94	75	74	101	138	115	27	163	121	151	279	356	297	296
Tb11.v5.0850.1	0	0	0	0	0	0	0	1	2	2	0	0	0	0	0	0	0	0	0	0
Tb11.v5.0851.1	1555	1349	1243	1030	1301	1174	678	624	634	598	565	545	4154	2600	1259	2657	2093	1918	1939	1464
Tb11.v5.0852.1	829	591	529	425	555	468	678	560	585	673	621	654	2520	1392	945	1706	966	1107	1038	847
Tb11.v5.0853.1	280	264	376	271	300	247	504	555	483	522	574	561	523	640	265	579	367	418	470	366
Tb11.v5.0854.1	853	516	3146	2574	2865	2873	216	252	255	583	541	556	1609	822	477	1549	1975	2180	792	761
Tb11.v5.0855.1	278	227	349	258	327	282	157	164	163	188	164	209	1262	533	328	929	431	457	511	435
Tb11.v5.0856.1	55	53	82	38	64	54	65	88	99	68	100	59	80	119	55	91	98	105	133	97
Tb11.v5.0857.1	117	92	208	109	153	146	33	71	65	105	112	165	647	192	212	541	251	244	265	220
Tb11.v5.0858.1	729	835	733	603	730	737	402	389	320	387	380	350	1448	860	843	898	1548	2051	1564	1758
Tb11.v5.0859.1	362	405	555	420	531	516	235	216	247	243	249	190	548	894	350	615	970	1210	1012	906
Tb11.v5.0860.1	1384	1506	1459	1067	1385	1332	861	987	915	1079	916	945	5080	3435	1553	3682	2943	2758	3069	2117
Tb11.v5.0861.1	264	233	451	339	375	302	253	210	296	353	318	407	1168	997	379	782	596	646	810	577
Tb11.v5.0862.1	117	127	246	206	198	207	68	80	97	83	114	97	183	334	212	380	538	469	437	378
Tb11.v5.0863.1	1994	2111	1846	1370	1594	1325	937	1052	1015	1207	1210	1292	4245	2915	1525	2145	3292	2795	3839	2686
Tb11.v5.0864.1	407	370	466	397	458	427	330	329	350	382	392	381	844	732	508	744	755	801	1057	954
Tb11.v5.0865.1	177	175	228	159	184	218	819	886	725	1144	1222	1259	761	1614	1579	1387	613	840	708	770
Tb11.v5.0866.1	916	920	688	633	760	615	435	466	518	474	537	511	831	1097	709	1175	1011	1232	1013	889
Tb11.v5.0867.1	100	161	96	66	71	85	59	60	58	97	127	72	19	130	249	166	233	346	289	278
Tb11.v5.0868.1	608	505	785	568	722	629	169	130	169	194	152	139	162	163	342	147	430	812	499	543
Tb11.v5.0869.1	1215	1040	1639	1068	1401	1233	826	958	828	1062	1023	1040	3176	2216	2060	2497	2347	3200	1927	2262
Tb11.v5.0870.1	0	1	0	1	0	0	0	0	0	0	0	0	0	1	0	0	0	0	0	0
Tb11.v5.0871.1	467	773	686	571	679	679	216	277	285	596	627	615	2088	1555	640	1553	2405	2344	2388	1739
Tb11.v5.0872.1	0	0	0	0	0	0	0	0	0	0	0	0	1	0	0	0	0	0	0	0
Tb11.v5.0873.1	150	105	259	181	194	150	89	66	66	112	90	96	313	263	263	229	257	252	189	195
Tb11.v5.0874.1	576	511	779	525	651	673	564	536	505	619	667	665	1210	1056	692	1069	1191	1224	1356	949
Tb11.v5.0875.1	736	865	1267	899	903	949	587	798	686	467	509	578	26	373	282	234	35	963	122	418
Tb11.v5.0876.1	515	388	667	507	712	568	365	428	305	437	409	321	898	668	651	610	753	1016	836	830
Tb11.v5.0877.1	872	1255	1224	1055	1210	1316	572	530	614	960	1209	871	2208	1971	1637	2714	3672	4305	3052	3141
Tb11.v5.0878.1	431	295	663	406	458	422	233	218	205	427	340	329	1712	840	596	1006	739	674	931	626
Tb11.v5.0879.1	164	128	478	326	368	291	321	235	266	799	862	785	614	720	513	1592	756	809	853	746
Tb11.v5.0880.1	1282	1252	2093	1661	2002	1876	1071	1176	1132	1593	1388	1390	5599	3490	2073	5138	3299	3275	3912	3197
Tb11.v5.0881.1	1372	1348	1689	1367	1695	1628	979	949	921	870	885	901	1371	1179	1122	961	1541	1805	1820	1538
Tb11.v5.0882.1	284	286	416	315	367	337	201	169	222	246	207	169	410	528	336	602	511	629	617	582
Tb11.v5.0883.1	143	165	158	152	201	150	54	48	66	94	97	64	469	299	212	329	159	236	258	225
Tb11.v5.0884.1	417	379	656	449	492	467	424	356	446	699	410	477	1336	923	414	837	754	629	940	547
Tb11.v5.0885.1	396	409	601	471	622	577	225	272	212	289	278	353	1365	940	511	1186	1154	1036	1323	927
Tb11.v5.0886.1	187	222	296	267	310	283	484	458	507	633	662	758	216	355	275	331	404	467	565	370
Tb11.v5.0887.1	589	723	772	555	690	716	430	460	410	571	523	566	654	785	655	826	1234	1433	1147	920
Tb11.v5.0888.1	315	276	583	456	474	451	301	306	283	313	329	368	415	697	449	813	638	735	730	708
Tb11.v5.0889.1	522	561	686	527	634	644	661	661	656	908	935	901	2634	1648	971	1689	1444	1859	1640	1468
Tb11.v5.0890.1	205	247	203	180	190	134	187	168	176	232	228	258	1214	611	326	651	280	309	305	289
Tb11.v5.0891.1	23	13	21	24	24	9	5	4	2	7	4	4	295	73	75	71	37	60	45	37
Tb11.v5.0892.1	801	849	926	712	861	686	656	699	638	848	952	1050	1924	1468	823	1415	945	1074	1077	857
Tb11.v5.0893.1	263	259	429	312	319	319	201	160	146	273	273	254	167	388	325	361	391	566	504	402
Tb11.v5.0894.1	576	468	723	476	608	610	724	660	746	846	747	831	925	731	292	677	582	551	772	502
Tb11.v5.0895.1	701	611	1017	746	805	891	380	388	431	571	530	499	961	1109	722	993	924	1336	1226	1191
Tb11.v5.0896.1	50	20	0	2	9	4	22	32	18	8	5	5	21	18	1	0	9	17	9	6
Tb11.v5.0897.1	276	281	504	331	465	415	222	267	231	271	255	248	420	780	415	950	611	744	751	536
Tb11.v5.0898.1	0	0	0	0	0	0	0	0	0	0	0	0	0	0	0	0	0	0	0	0
Tb11.v5.0899.1	148	106	181	112	127	134	99	77	102	85	73	63	347	292	147	276	388	410	444	334
Tb11.v5.0900.1	154	201	296	229	316	291	166	133	161	159	118	140	620	532	174	384	424	551	501	401
Tb11.v5.0901.1	77	88	131	83	116	102	57	67	55	88	61	109	19	142	87	130	151	207	183	207
Tb11.v5.0902.1	369	336	539	366	395	320	299	241	275	333	335	439	677	1013	419	591	679	796	838	699
Tb11.v5.0903.1	1751	1355	1977	1620	1861	1895	1048	895	1116	1915	1772	1976	6332	4710	2302	5837	2345	2811	2347	2709
Tb11.v5.0904.1	636	489	797	696	643	649	291	342	272	348	316	277	1451	1354	606	1165	1207	1573	1609	1509
Tb11.v5.0905.1	272	315	420	353	422	401	159	149	171	230	225	226	637	622	277	530	709	942	962	851
Tb11.v5.0906.1	0	0	0	0	0	0	0	0	0	0	0	0	0	0	0	0	0	0	0	0
Tb11.v5.0907.1	0	0	0	0	0	0	0	0	0	0	0	0	0	0	0	0	0	0	0	0
Tb11.v5.0908.1	0	0	0	0	0	0	0	0	0	0	0	0	0	0	0	0	0	0	0	0
Tb11.v5.0909.1	0	0	0	0	0	0	0	0	0	0	0	0	0	0	0	0	0	0	0	0
Tb11.v5.0910.1	0	0	0	0	0	0	0	0	0	0	0	0	0	0	0	0	0	0	0	0
Tb11.v5.0911.1	0	0	0	0	0	0	0	0	0	0	0	0	0	0	0	0	0	0	0	0
Tb11.v5.0912.1	0	0	0	0	0	0	0	0	0	0	0	0	0	0	0	0	0	1	0	0
Tb11.v5.0913.1	0	0	0	0	0	0	0	0	0	0	0	0	0	0	0	0	0	0	0	0
Tb11.v5.0914.1	0	0	0	0	0	0	0	0	0	0	0	0	0	0	0	0	0	0	0	0
Tb11.v5.0915.1	0	0	0	0	0	0	0	0	0	0	0	0	0	0	0	0	0	0	0	0
Tb11.v5.0916.1	0	0	0	0	0	0	0	0	0	0	0	0	0	0	0	0	0	0	0	0
Tb11.v5.0917.1	0	0	0	0	0	0	0	0	0	0	0	0	0	0	0	0	0	0	0	0
Tb11.v5.0918.1	0	0	0	0	0	0	0	0	0	0	0	0	0	0	0	0	0	0	0	0
Tb11.v5.0919.1	1	0	0	0	0	0	0	0	0	0	0	0	0	0	0	0	0	0	0	0
Tb11.v5.0920.1	1	0	1	0	0	0	0	0	0	0	0	0	0	0	0	0	0	0	0	0
Tb11.v5.0921.1	0	0	0	0	0	0	0	0	0	0	0	0	0	0	0	0	0	0	0	0
Tb11.v5.0922.1	0	0	0	0	0	0	0	0	0	0	0	0	0	0	0	0	0	0	0	0
Tb11.v5.0923.1	0	0	0	0	0	0	0	0	0	0	0	0	2	0	0	0	0	0	0	0
Tb11.v5.0924.1	0	0	0	0	0	0	3	6	1	0	0	0	1	0	0	0	0	0	0	0
Tb11.v5.0925.1	0	0	0	0	0	0	0	0	0	0	0	0	0	0	0	0	0	0	0	0
Tb11.v5.0926.1	0	0	0	0	0	0	0	0	0	0	0	0	0	0	0	0	0	0	0	0
Tb11.v5.0927.1	1	0	0	0	1	0	0	0	0	0	0	0	1	0	0	0	0	0	0	0
Tb11.v5.0928.1	1	1	3	5	1	0	0	0	0	0	0	0	0	0	0	0	0	0	0	0
Tb11.v5.0929.1	0	0	1	0	0	0	0	0	0	0	0	0	0	0	0	2	0	0	0	0
Tb11.v5.0930.1	1	0	0	0	0	0	0	0	0	0	0	0	0	0	0	0	0	0	0	0
Tb11.v5.0931.1	0	0	0	0	0	0	0	0	0	0	0	0	0	0	0	0	0	0	0	0
Tb11.v5.0932.1	0	0	0	0	0	0	0	0	0	0	0	0	0	0	0	0	0	0	0	0
Tb11.v5.0933.1	0	0	0	0	0	0	0	0	0	0	0	0	0	0	0	0	0	0	0	0
Tb11.v5.0934.1	0	0	0	0	1	0	0	0	0	0	0	0	0	0	0	0	0	0	0	0
Tb11.v5.0935.1	0	0	0	0	0	0	0	0	0	0	0	0	0	0	0	0	0	0	0	0
Tb11.v5.0936.1	0	0	0	0	0	0	0	0	0	0	0	0	0	0	0	0	0	0	0	0
Tb11.v5.0937.1	0	0	0	0	0	0	0	0	0	0	0	0	0	0	0	0	0	0	0	0
Tb11.v5.0938.1	0	0	0	0	0	0	0	0	0	0	0	0	1	0	0	0	0	0	0	0
Tb11.v5.0939.1	0	0	0	0	0	0	0	0	0	0	0	0	0	0	0	0	0	0	0	0
Tb11.v5.0940.1	0	0	0	0	0	0	0	0	0	0	0	0	0	0	0	0	0	0	0	0
Tb11.v5.0941.1	0	0	0	0	0	0	0	0	0	0	0	0	0	0	0	0	0	0	0	0
Tb11.v5.0942.1	0	0	0	0	0	0	1	0	0	0	0	0	0	0	0	0	0	0	0	0
Tb11.v5.0943.1	0	0	0	0	0	0	0	0	0	0	0	0	0	0	0	0	0	0	0	0
Tb11.v5.0944.1	0	0	0	0	0	0	0	0	0	0	0	0	1	0	0	0	0	0	0	0
Tb11.v5.0945.1	0	0	0	0	0	0	1	1	1	1	3	1	0	1	0	0	0	0	1	0
Tb11.v5.0946.1	0	0	0	0	0	0	0	0	0	0	0	0	0	0	0	0	0	0	0	0
Tb11.v5.0947.1	0	0	0	0	0	0	0	0	0	0	0	0	0	0	0	0	0	0	0	0
Tb11.v5.0948.1	0	1	1	1	0	0	0	0	0	0	0	0	1	0	0	0	0	0	0	0
Tb11.v5.0949.1	0	0	0	0	0	0	0	0	0	0	0	0	0	0	0	0	0	0	0	0
Tb11.v5.0950.1	0	0	0	0	0	0	0	0	0	0	0	0	0	0	0	0	0	0	0	0
Tb11.v5.0951.1	0	0	0	0	0	0	0	0	0	0	0	0	0	0	0	0	0	0	0	0
Tb11.v5.0952.1	0	0	0	0	0	0	0	0	0	0	0	0	0	0	0	0	0	0	0	0
Tb11.v5.0953.1	0	0	0	0	0	0	0	0	0	0	0	0	0	0	0	0	0	0	0	0
Tb11.v5.0954.1	0	0	0	0	0	0	0	0	0	0	0	0	0	0	0	0	0	0	0	0
Tb11.v5.0955.1	0	1	0	0	2	0	6	2	5	0	9	2	2	1	1	0	1	1	0	0
Tb11.v5.0956.1	0	0	0	0	0	0	0	0	0	0	0	0	0	0	0	0	0	0	0	0
Tb11.v5.0957.1	0	0	0	0	0	0	0	0	0	0	0	0	0	0	0	0	0	0	0	0
Tb11.v5.0958.1	112	110	162	116	145	113	74	76	62	63	69	68	200	205	80	157	210	246	265	199
Tb11.v5.0959.1	572	500	866	590	701	636	449	409	469	503	382	373	387	625	436	756	555	858	716	742
Tb11.v5.0960.1	278	318	590	470	527	452	310	279	288	450	334	384	1059	1041	307	1122	572	675	875	529
Tb11.v5.0961.1	467	373	879	517	648	590	331	332	298	564	504	506	2134	1375	614	1660	1028	1204	1476	1272
Tb11.v5.0962.1	284	228	424	217	318	253	215	203	190	326	307	330	572	611	286	626	256	325	387	328
Tb11.v5.0963.1	882	736	1435	1089	1266	1263	536	613	569	613	553	654	2455	1609	909	2208	1027	1349	1569	1246
Tb11.v5.0964.1	1093	889	1376	1004	1154	1103	614	488	510	719	646	699	1120	1144	627	820	919	1635	1152	1382
Tb11.v5.0965.1	921	997	1834	1303	1448	1370	704	726	794	1139	1101	990	2369	2340	1351	2141	1552	1877	2401	1768
Tb11.v5.0966.1	426	356	389	356	426	357	287	230	296	326	299	245	2058	1014	533	1118	963	981	926	801
Tb11.v5.0967.1	396	319	538	348	503	420	289	255	305	404	372	368	1154	767	412	1181	619	522	777	481
Tb11.v5.0968.1	851	740	849	646	838	790	894	718	771	561	524	451	847	1360	699	1187	774	1052	1134	960
Tb11.v5.0969.1	214	142	342	206	276	261	125	133	132	197	178	152	1081	494	286	631	537	547	656	537
Tb11.v5.0970.1	299	263	501	331	363	345	150	198	189	319	247	262	453	505	262	613	531	606	705	474
Tb11.v5.0971.1	916	812	1385	1020	1151	1090	704	599	689	893	839	667	1478	1286	586	980	1670	1818	2114	1569
Tb11.v5.0972.1	262	186	344	221	302	232	188	206	190	230	233	216	1201	789	261	705	494	511	636	489
Tb11.v5.0973.1	1	0	0	0	0	0	0	0	0	0	0	0	0	0	0	0	0	0	0	0
Tb11.v5.0974.1	0	0	0	0	0	0	0	0	0	0	0	0	0	0	0	0	0	0	0	0
Tb11.v5.0975.1	5	3	0	0	0	0	0	0	0	0	0	0	0	0	0	0	0	0	0	0
Tb11.v5.0976.1	0	0	0	0	0	0	0	0	0	0	0	0	0	0	0	0	0	1	0	0
Tb11.v5.0977.1	0	0	0	0	0	0	0	0	0	0	0	0	0	0	0	0	0	0	0	0
Tb11.v5.0978.1	0	0	0	0	0	0	0	0	0	0	0	0	0	0	0	0	0	0	0	0
Tb11.v5.0979.1	0	0	0	0	0	0	0	0	0	0	0	0	0	0	0	0	0	0	0	0
Tb11.v5.0980.1	0	0	0	0	0	0	0	0	0	0	0	0	0	0	0	0	0	0	0	0
Tb11.v5.0981.1	0	5	0	1	2	5	4	1	9	28	9	9	2	2	0	0	37	4	77	0
Tb11.v5.0982.1	0	0	0	0	0	0	0	0	0	0	0	0	0	0	0	0	0	0	0	0
Tb11.v5.0983.1	0	0	0	0	0	0	0	0	0	0	0	0	0	0	0	0	0	0	0	0
Tb11.v5.0984.1	271	181	566	604	661	600	60	56	62	243	296	249	443	92	141	204	12	15	19	14
Tb11.v5.0985.1	921	854	599	489	666	599	69	60	72	99	76	59	31	56	42	29	68	47	53	19
Tb11.v5.0986.1	0	1	1	0	1	2	0	0	0	0	0	0	0	0	0	0	0	0	0	0
Tb11.v5.0987.1	2	7	1	3	0	2	0	0	0	0	0	0	0	0	0	0	0	0	0	0
Tb11.v5.0988.1	0	0	0	0	0	0	0	0	0	0	0	0	0	0	0	0	0	0	0	0
Tb11.v5.0989.1	0	0	0	0	0	0	0	0	0	0	0	0	0	0	0	0	0	0	0	0
Tb11.v5.0990.1	35	40	59	40	44	53	4	6	15	8	10	15	68	116	28	82	120	75	133	70
Tb11.v5.0991.1	975	1131	1146	829	1131	1048	440	456	473	483	385	500	1771	1563	432	780	1972	2203	2399	1416
Tb11.v5.0992.1	0	0	0	0	0	0	0	0	0	0	0	0	0	0	0	0	0	0	0	0
Tb11.v5.0993.1	0	0	0	0	0	0	0	0	0	0	0	0	0	0	0	0	0	0	0	0
Tb11.v5.0994.1	0	0	0	0	0	0	0	0	0	0	0	0	0	0	0	0	0	0	0	0
Tb11.v5.0995.1	589	649	907	655	855	641	310	421	385	352	310	312	1266	964	465	937	761	932	1354	994
Tb11.v5.0996.1	2239	2533	1912	1544	2161	2128	2215	2090	1795	754	692	805	2296	3988	539	869	4305	5450	3138	3110
Tb11.v5.0997.1	391	368	872	603	803	642	259	259	267	272	275	319	399	713	552	882	533	797	698	642
Tb11.v5.0998.1	327	437	564	441	525	527	129	174	172	230	258	257	1073	727	516	770	1058	1370	1160	1025
Tb11.v5.0999.1	435	495	680	486	543	530	375	437	416	297	280	296	290	1096	315	757	758	865	1066	817
Tb11.v5.1000.1	49	13	9	8	13	6	179	183	203	179	170	281	67	62	17	13	5	8	4	7
Tb11.v5.1001.1	0	0	0	0	0	0	0	0	0	0	0	0	0	0	0	0	0	0	0	0
Tb11.v5.1002.1	0	0	0	0	0	0	0	0	0	0	0	0	0	0	0	0	0	0	0	0
Tb11.v5.1003.1	0	0	0	0	0	0	0	0	0	0	0	0	0	0	0	0	0	0	0	0
Tb11.v5.1004.1	4	4	6	0	2	7	0	3	1	0	0	0	0	0	0	1	0	0	0	0
Tb11.v5.1005.1	1	1	0	2	0	0	1	0	0	0	0	0	0	2	0	0	0	0	0	1
Tb11.v5.1006.1	0	0	0	0	0	0	0	0	0	0	0	0	0	0	0	0	0	0	0	0
Tb11.v5.1007.1	0	0	0	0	0	0	0	0	0	0	0	0	0	0	0	0	0	0	0	0
Tb11.v5.1008.1	6	2	2	4	1	0	9	5	6	0	2	7	2	6	2	1	2	2	2	1
Tb11.v5.1009.1	0	0	0	0	0	0	0	0	0	0	0	0	0	0	0	0	0	0	0	0
Tb11.v5.1010.1	89	77	132	103	105	99	37	32	42	73	43	58	5	35	88	40	56	108	65	62
Tb11.v5.1011.1	2911	2647	4827	3204	3988	3865	2155	1680	1858	2235	1768	1647	3301	3682	4401	3128	3712	7372	5097	5382
Tb11.v5.1012.1	226	237	163	154	246	163	280	264	254	357	397	301	1458	873	447	796	1271	1471	1337	1178
Tb11.v5.1013.1	457	341	590	418	537	476	197	195	202	190	238	250	669	572	248	546	472	528	676	572
Tb11.v5.1014.1	376	363	645	413	604	515	178	177	163	233	217	219	374	441	233	420	621	1198	558	913
Tb11.v5.1015.1	478	272	835	522	464	561	221	181	180	463	424	358	1057	803	1079	1212	1100	996	937	688
Tb11.v5.1016.1	929	655	987	669	875	713	454	467	551	538	491	507	1322	1380	898	1260	1734	1834	2756	2450
Tb11.v5.1017.1	0	0	0	0	0	0	0	0	0	0	0	0	0	0	0	0	0	0	0	0
Tb11.v5.1018.1	0	0	0	0	0	0	0	3	0	0	0	0	0	0	0	0	0	0	0	0
Tb11.v5.1019.1	12	12	18	14	4	11	14	15	10	15	6	11	34	27	18	18	48	41	44	25
Tb11.v5.1020.1	420	446	480	355	405	470	256	250	285	251	265	228	278	761	382	446	741	967	626	834
Tb11.v5.1021.1	437	357	553	368	523	475	265	281	263	277	254	280	300	437	182	294	338	547	357	461
Tb11.v5.1022.1	458	348	550	442	479	455	373	325	345	536	502	504	514	676	565	694	534	760	398	538
Tb11.v5.1023.1	1	0	0	0	0	0	0	0	0	0	0	0	0	0	0	0	0	0	0	0
Tb11.v5.1024.1	5	1	1	1	1	0	1	0	1	1	1	2	4	1	1	1	1	1	4	1
Tb11.v5.1025.1	2	5	0	0	0	1	28	24	18	20	27	31	7	13	3	6	4	5	0	0
Tb11.v5.1026.1	929	1106	431	391	528	427	919	1016	993	481	455	426	3701	2387	1077	1222	2	11	8	11
Tb11.v5.1027.1	266	232	113	104	159	159	281	276	256	137	161	179	1373	778	339	441	0	5	6	8
Tb11.v5.1028.1	0	0	0	0	0	0	0	0	0	0	0	0	0	0	0	0	0	0	0	0
Tb11.v5.1029.1	3	6	2	1	0	1	2	1	1	1	5	0	14	10	3	0	2	0	1	0
Tb11.v5.1030.1	2	0	0	0	1	0	15	42	23	8	6	8	0	0	1	0	0	2	0	0
Tb11.v5.1031.1	121	99	47	57	34	42	63	91	83	79	77	41	309	202	125	135	7	11	12	16
Tb11.v5.1032.1	10	9	5	6	8	8	15	20	12	20	6	7	30	11	7	7	0	0	1	0
Tb11.v5.1033.1	0	0	1	0	0	0	0	0	0	0	0	0	0	0	0	0	0	0	0	0
Tb11.v5.1034.1	3733	6203	5371	4290	4161	4190	1296	1713	1282	1329	1525	1661	7151	8363	2697	6234	16113	18372	14495	10099
Tb11.v5.1035.1	19597	35336	29295	24701	23153	24015	7173	10037	8118	7896	9019	9437	19102	37587	12147	28926	58975	79224	53639	38367
Tb11.v5.1036.1	200	185	311	213	277	293	534	604	519	953	904	823	372	741	359	629	611	668	701	609
Tb11.v5.1037.1	398	315	417	300	414	320	107	138	99	121	82	134	455	210	113	183	251	206	270	239
Tb11.v5.1038.1	333	494	393	347	324	452	175	116	169	78	66	78	21	100	363	96	235	655	245	377
Tb11.v5.1039.1	1192	1225	1620	1091	1264	1158	592	658	737	699	636	593	1543	3032	1112	2690	957	1328	1504	1152
Tb11.v5.1040.1	318	271	453	339	420	446	169	191	190	146	148	165	1103	700	320	877	870	887	1077	864
Tb11.v5.1041.1	305	338	416	318	416	311	217	176	169	233	175	207	73	597	155	366	433	573	550	441
Tb11.v5.1042.1	248	259	478	423	450	448	206	179	180	384	381	360	1093	599	387	737	1078	1091	2211	1136
Tb11.v5.1043.1	477	341	1078	903	1042	888	288	301	313	1439	1157	1040	1507	827	746	1168	2574	2574	6099	3159
Tb11.v5.1044.1	1371	1389	1788	1382	1669	1231	886	1049	1070	1823	1810	1648	3614	3678	1318	2378	4059	4230	6868	4150
Tb11.v5.1045.1	732	658	956	602	745	679	1498	2086	2083	2124	2342	2483	1425	1233	687	1108	1116	1207	1436	974
Tb11.v5.1046.1	34738	47880	35062	37835	50953	45940	13058	21323	18613	21916	24623	26545	44978	52624	8094	15470	24260	57875	26392	33278
Tb11.v5.1047.1	7	8	10	8	30	28	0	2	0	1	1	1	9	2	0	2	39	12	46	6
Tb11.v5.1048.1	126	123	184	104	166	170	98	72	132	121	103	95	64	321	161	244	234	275	321	257
Tb11.v5.1049.1	266	190	659	524	553	496	151	162	178	757	702	589	613	437	457	742	1499	1590	3590	1843
Tb11.v5.1050.1	226	216	266	151	267	227	215	268	186	213	171	193	674	589	206	637	465	440	389	344
Tb11.v5.1051.1	399	317	1204	926	1071	865	410	357	410	1692	1585	1203	1109	624	611	1044	2122	2123	5043	2543
Tb11.v5.1052.1	284	244	870	649	778	680	197	197	232	1048	889	752	405	344	358	607	1256	1275	2999	1601
Tb11.v5.1053.1	192	215	381	290	371	330	160	186	195	315	270	303	998	419	254	651	731	788	745	725
Tb11.v5.1054.1	379	280	1002	683	867	714	236	219	234	889	852	638	1149	589	455	968	1861	1654	4249	2110
Tb11.v5.1055.1	4031	6751	3479	3395	4498	4329	4287	4318	3765	914	948	997	5628	10915	1312	2495	11126	13612	7229	5979
Tb11.v5.1056.1	506	363	652	586	657	620	104	130	125	105	121	134	551	391	254	466	210	249	178	162
Tb11.v5.1057.1	675	560	569	510	648	580	269	242	228	310	201	201	205	506	432	474	219	908	268	499
Tb11.v5.1058.1	258	201	321	246	326	281	339	434	442	1051	984	841	375	385	216	471	376	355	260	193
Tb11.v5.1059.1	3537	4524	5854	4369	5547	4518	3203	3181	3009	5807	5699	5427	27407	19863	7087	29828	29146	29072	30902	20839
Tb11.v5.1060.1	1067	1122	1489	1216	1540	1409	970	776	859	1557	1465	1516	10541	6843	1888	9093	11054	8585	10737	5752
Tb11.v5.1061.1	2	0	0	0	0	0	150	131	130	70	101	94	1	2	0	1	3	2	2	0
Tb11.v5.1062.1	1101	875	1553	1128	1356	1241	659	591	616	569	640	594	2621	1861	1734	2828	1288	1756	1317	1369
Tb11.v5.1063.1	5807	6910	9668	7404	9201	7908	4416	4393	3966	6978	6889	6685	34246	24611	8540	36487	31933	33331	31496	23397
Tb11.v5.1064.1	0	0	0	0	0	0	304	316	317	157	131	195	0	1	0	0	1	3	1	0
Tb2.NT.1:ncRNA	250	124	202	115	145	184	115	152	121	200	199	210	117	272	234	220	137	249	138	204
Tb2.NT.3:ncRNA	52	51	49	27	28	39	44	44	50	41	42	52	216	151	51	128	196	198	166	171
Tb2.NT.37:ncRNA	161	175	305	197	284	295	108	93	86	110	51	118	147	345	264	338	224	546	275	521
Tb2.NT.41:ncRNA	702	814	916	644	875	945	337	367	367	243	244	280	804	1432	849	1102	1017	2345	635	1815
Tb2.NT.50:ncRNA	41	16	50	18	45	41	3	5	7	18	25	18	218	46	53	92	48	63	29	42
Tb2.NT.51:ncRNA	171	130	184	112	164	190	47	62	47	102	75	117	961	297	232	523	461	375	329	379
Tb2.NT.57:ncRNA	28	17	56	28	41	35	26	24	21	29	30	22	124	96	33	103	160	128	223	96
Tb2.NT.58:ncRNA	65	49	93	66	83	46	35	51	53	68	66	69	205	137	48	128	238	174	238	137
Tb2.NT.61:ncRNA	77	64	71	44	58	71	38	56	47	67	77	71	205	120	74	140	261	182	258	111
Tb2.NT.63:ncRNA	66	81	95	78	92	64	51	51	79	56	72	78	338	267	77	206	283	292	333	252
Tb2.NT.8:ncRNA	360	276	512	300	381	375	223	252	183	255	291	444	2835	1014	779	1768	500	871	478	704
Tb3.NT.21:ncRNA	43	34	80	52	58	47	5	14	16	7	16	18	107	47	39	52	40	78	32	44
Tb3.NT.36:ncRNA	381	350	381	244	357	388	193	210	142	216	174	191	235	500	503	459	123	503	110	418
Tb3.NT.66:ncRNA	71	61	102	63	50	66	14	15	18	10	17	13	255	177	57	110	146	149	128	122
Tb4.NT.19:ncRNA	139	99	130	72	121	100	15	22	11	13	18	19	264	230	106	275	140	202	166	176
Tb4.NT.21:ncRNA	15	13	27	14	15	19	11	4	8	6	4	7	114	26	36	74	54	45	62	51
Tb4.NT.41:ncRNA	28	26	47	33	49	31	6	7	7	9	3	10	113	32	26	40	33	25	47	18
Tb4.NT.42:ncRNA	38	17	26	35	54	50	11	5	11	6	6	5	111	44	23	42	35	23	39	18
Tb4.NT.45:ncRNA	76	71	89	83	81	65	18	32	24	38	41	35	433	236	70	275	197	271	250	290
Tb4.NT.58:ncRNA	447	297	339	295	334	271	233	181	250	260	247	286	431	641	255	475	783	849	583	599
Tb427.BES10.0:mRNA	3	1	2	5	4	2	191	274	211	244	274	341	2	0	0	0	0	0	0	0
Tb427.BES10.1:mRNA	49	310	9	12	10	25	850	462	539	176	73	33	2520	3152	2444	2133	8	4	3	6
Tb427.BES10.10:mRNA	1	0	0	0	0	0	0	0	0	0	0	0	0	0	0	0	0	0	0	0
Tb427.BES10.2:mRNA	717	822	76	95	158	219	1706	754	1025	295	117	70	3698	3894	3608	3139	3	20	8	11
Tb427.BES10.3:mRNA	256	168	138	111	120	115	554	665	384	103	58	54	700	762	436	370	9	13	2	18
Tb427.BES10.4:pseudogenic_transcript	183	172	18	37	70	52	54	59	34	9	18	7	312	116	62	50	0	0	2	1
Tb427.BES10.5:mRNA	18	28	10	3	2	9	567	498	449	45	38	58	1442	1099	270	290	2	2	0	4
Tb427.BES10.6:pseudogenic_transcript	55	67	30	29	42	34	13	12	14	8	5	6	13	9	2	7	0	0	0	0
Tb427.BES10.7:mRNA	0	0	0	0	1	2	583	616	393	57	30	31	1665	949	126	219	0	0	1	0
Tb427.BES10.8:mRNA	2	0	2	5	1	5	0	0	1	0	0	1	44	6	1	1	0	0	0	0
Tb427.BES10.9:pseudogenic_transcript	0	0	0	0	0	0	0	0	0	0	0	0	4	0	0	0	0	0	0	0
Tb427.BES122.1:mRNA	23	148	7	26	14	40	28	16	14	25	6	15	152	51	21	18	1	4	5	4
Tb427.BES122.10:mRNA	113	81	152	116	146	120	50	39	49	244	232	282	428	168	176	384	1	23	14	19
Tb427.BES122.11:mRNA	25	16	4	0	4	5	1	0	0	0	0	1	0	0	0	0	0	0	0	0
Tb427.BES122.2:mRNA	14	76	1	10	8	17	32	21	25	21	3	3	66	29	11	16	4	8	6	10
Tb427.BES122.3:pseudogenic_transcript	31	23	21	19	16	24	238	238	172	58	24	20	513	437	293	226	4	5	6	6
Tb427.BES122.4:pseudogenic_transcript	10	11	5	2	5	7	205	213	141	24	4	11	487	266	151	101	1	0	0	0
Tb427.BES122.5:mRNA	199	228	109	163	199	194	168	137	161	214	153	172	195	274	253	314	38	25	34	12
Tb427.BES122.6:mRNA	130	109	2	15	23	32	154	87	130	31	5	15	1162	255	287	265	1	1	2	1
Tb427.BES122.7:mRNA	419	431	61	102	191	212	169	183	109	17	9	6	444	385	64	90	1	0	0	0
Tb427.BES122.8:mRNA	157	200	87	106	151	217	55	36	68	50	60	57	101	109	107	121	19	24	33	18
Tb427.BES122.9:mRNA	18	7	7	4	6	5	68	50	57	90	98	83	390	140	116	116	2	22	5	6
Tb427.BES126.1:mRNA	3	35	3	2	4	4	5	0	1	0	0	0	78	12	8	0	7	2	9	2
Tb427.BES126.10:mRNA	72	95	38	34	59	67	8015	7291	5976	338	231	218	22276	20439	3539	3791	0	2	0	3
Tb427.BES126.11:pseudogenic_transcript	137	155	50	64	91	92	154	216	184	90	117	185	1311	812	167	446	5	4	9	6
Tb427.BES126.12:mRNA	0	1	0	0	0	4	280	286	227	18	16	12	697	584	106	141	1	0	1	0
Tb427.BES126.13:pseudogenic_transcript	0	0	0	1	0	0	0	0	0	0	0	0	0	0	0	0	0	0	0	0
Tb427.BES126.14:pseudogenic_transcript	0	0	0	0	0	0	0	0	0	0	0	0	0	0	0	0	0	0	0	0
Tb427.BES126.15:mRNA	45	48	1	6	3	2	0	0	0	0	0	0	0	0	0	0	0	0	0	0
Tb427.BES126.2:mRNA	188	875	29	54	61	152	7	15	12	27	15	3	450	93	32	16	4	5	5	11
Tb427.BES126.3:mRNA	241	510	29	25	59	116	1368	692	804	279	104	60	3439	2636	2188	2077	4	6	3	13
Tb427.BES126.4:mRNA	1920	1077	955	838	970	714	401	433	365	325	259	303	4508	4255	2995	4264	364	372	265	223
Tb427.BES126.5:pseudogenic_transcript	102	73	7	17	30	23	289	320	255	21	7	10	1433	944	145	176	1	1	1	1
Tb427.BES126.6:mRNA	189	269	88	135	196	197	427	332	416	195	105	128	679	545	508	524	43	38	141	34
Tb427.BES126.7:mRNA	353	315	8	57	107	95	140	102	142	11	1	20	934	227	251	273	1	1	1	2
Tb427.BES126.8:mRNA	514	527	1	71	169	149	312	243	272	51	31	44	1484	337	335	415	0	1	1	0
Tb427.BES126.9:mRNA	100	89	17	16	33	28	127	161	92	8	7	5	851	833	99	121	0	1	0	0
Tb427.BES129.1:mRNA	0	0	0	0	0	0	518	619	461	167	168	240	0	0	0	0	0	0	1	0
Tb427.BES129.10:mRNA	216	187	28	62	96	101	159	207	135	15	5	9	1057	1104	111	170	0	0	0	1
Tb427.BES129.11:mRNA	421	584	99	127	187	211	95	100	72	16	10	24	379	257	65	104	0	1	2	2
Tb427.BES129.12:pseudogenic_transcript	4	14	1	1	8	11	5	5	2	2	2	5	0	0	0	1	0	0	0	0
Tb427.BES129.13:mRNA	31	65	6	17	28	24	17	19	9	1	0	0	13	5	3	1	0	0	0	0
Tb427.BES129.14:mRNA	110	32	5	1	1106	6	0	0	0	0	0	0	0	0	0	0	0	0	0	0
Tb427.BES129.2:mRNA	3350	3303	255	535	709	805	7	7	4	29	10	3	49	50	27	23	3	1	5	1
Tb427.BES129.3:mRNA	2927	2796	275	433	619	691	11	2	4	22	7	15	50	42	20	23	2	0	2	1
Tb427.BES129.4:mRNA	4878	3857	403	637	986	1137	9	7	2	14	8	7	36	53	27	20	2	0	2	4
Tb427.BES129.5:mRNA	3204	3071	824	1195	1714	1711	39	66	34	105	111	98	333	277	269	294	60	53	44	23
Tb427.BES129.6:pseudogenic_transcript	413	385	41	63	102	97	3	0	0	0	0	0	0	3	0	0	0	0	0	0
Tb427.BES129.7:mRNA	284	399	62	152	238	263	44	19	46	18	20	13	116	78	73	66	2	1	8	8
Tb427.BES129.8:mRNA	1164	1409	596	767	1405	1495	26	33	48	23	39	38	380	318	117	273	56	61	60	62
Tb427.BES129.9:mRNA	350	323	6	49	74	80	115	74	95	10	4	6	452	110	113	93	0	1	2	1
Tb427.BES134.1:mRNA	387	438	426	402	476	458	246	269	254	262	238	236	292	308	294	440	465	516	800	719
Tb427.BES134.2:mRNA	23	59	4	7	8	20	347	152	232	69	32	23	525	611	537	399	11	12	8	11
Tb427.BES134.3:mRNA	5	44	2	1	2	8	248	115	137	56	34	13	398	444	301	315	6	20	12	16
Tb427.BES134.4:mRNA	1397	709	590	500	674	556	1034	1135	823	456	372	386	3449	3324	2232	2627	257	233	171	163
Tb427.BES134.5:pseudogenic_transcript	21	12	0	0	4	5	128	140	106	16	4	2	307	151	64	50	2	0	0	0
Tb427.BES134.6:mRNA	76	33	21	10	11	23	0	0	0	0	0	0	0	0	0	0	0	0	0	0
Tb427.BES15.1:mRNA	17	20	0	1	1	3	6	2	8	0	2	1	74	6	5	4	14	9	16	2
Tb427.BES15.10:pseudogenic_transcript	25	11	1	0	2	1	5	10	2	0	3	0	4	1	0	1	0	1	0	0
Tb427.BES15.11:mRNA	0	0	0	0	0	0	0	0	0	0	0	0	0	0	0	0	0	0	0	0
Tb427.BES15.12:mRNA	0	0	0	0	0	0	0	0	0	0	0	0	9	0	0	0	0	0	0	0
Tb427.BES15.2:mRNA	144	278	19	41	42	71	847	433	482	201	73	38	1281	1008	778	635	1	2	6	5
Tb427.BES15.3:mRNA	236	268	18	48	56	96	280	146	161	48	15	11	927	790	597	489	1	4	2	6
Tb427.BES15.4:mRNA	320	210	118	139	147	150	254	257	201	282	269	282	868	787	500	451	8	14	4	16
Tb427.BES15.5:pseudogenic_transcript	1	0	2	2	1	2	30	31	18	3	1	0	119	34	12	12	0	0	4	0
Tb427.BES15.6:pseudogenic_transcript	25	31	13	7	29	28	49	39	53	41	35	24	70	71	70	85	24	7	40	4
Tb427.BES15.7:mRNA	78	60	7	8	25	11	77	48	43	7	1	7	413	79	102	92	0	3	3	2
Tb427.BES15.8:mRNA	8	7	0	3	6	1	12	16	14	1	3	5	5	6	1	1	0	0	0	0
Tb427.BES15.9:mRNA	58	75	9	8	33	39	60	79	76	15	12	18	419	296	42	98	1	0	2	2
Tb427.BES153.1:mRNA	6	13	0	3	2	6	2	1	1	1	0	1	52	5	2	3	3	2	8	2
Tb427.BES153.10:mRNA	1583	2240	383	533	703	879	162	192	141	11	4	3	586	562	86	103	4	0	2	1
Tb427.BES153.11:pseudogenic_transcript	87	131	4	6	30	37	1	2	0	0	0	2	10	2	0	3	1	0	0	0
Tb427.BES153.12:mRNA	327	505	72	67	139	125	3	9	10	0	0	0	48	17	5	4	2	0	1	0
Tb427.BES153.13:pseudogenic_transcript	0	0	0	15	0	3	0	0	0	0	0	0	0	0	0	0	0	0	0	0
Tb427.BES153.14:mRNA	33	155	8	6794	189	3102	0	0	0	0	0	0	0	0	0	0	0	0	0	0
Tb427.BES153.2:mRNA	34	67	10	10	10	20	142	75	69	26	9	4	209	234	197	178	0	1	0	3
Tb427.BES153.3:mRNA	56	68	2	6	13	8	25	10	12	7	2	1	77	50	36	33	0	0	5	1
Tb427.BES153.4:mRNA	208	137	120	94	133	95	47	54	35	28	32	29	381	402	312	343	63	25	39	27
Tb427.BES153.5:pseudogenic_transcript	36	43	3	9	9	10	37	27	31	5	1	2	492	374	43	70	0	0	0	0
Tb427.BES153.6:mRNA	406	595	141	237	314	425	142	123	148	56	32	52	274	227	197	226	22	10	45	38
Tb427.BES153.7:mRNA	1934	2313	905	1224	2099	2209	111	83	90	58	71	66	683	532	213	434	79	96	85	80
Tb427.BES153.8:mRNA	387	388	7	71	82	104	184	95	121	25	8	4	577	115	136	131	0	0	3	1
Tb427.BES153.9:mRNA	31	45	2	36	17	46	109	156	100	15	7	5	622	696	71	99	0	0	0	0
Tb427.BES28.1:mRNA	1823	1722	191	296	429	452	28	13	16	26	4	5	71	101	55	65	4	1	3	1
Tb427.BES28.10:mRNA	32	31	6	9	10	12	11	18	15	4	3	2	61	48	9	9	0	0	0	1
Tb427.BES28.11:mRNA	60	84	6	24	30	31	474	434	351	8	17	8	756	922	139	152	1	1	1	0
Tb427.BES28.12:pseudogenic_transcript	12	13	3	4	4	2	2	8	6	6	2	4	45	51	11	26	0	0	0	1
Tb427.BES28.13:mRNA	15	26	4	1	6	8	132	155	115	14	8	2	566	318	65	75	0	0	0	0
Tb427.BES28.14:pseudogenic_transcript	0	0	0	0	0	0	0	0	0	0	0	0	0	0	0	0	0	0	0	0
Tb427.BES28.15:mRNA	0	4	6	3	0	0	0	0	0	0	0	0	0	0	0	0	0	0	0	0
Tb427.BES28.2:mRNA	1880	1773	188	298	433	503	25	16	10	11	4	1	73	76	74	57	0	2	2	1
Tb427.BES28.3:mRNA	1803	1877	158	340	474	515	36	15	11	6	6	5	80	72	61	58	0	3	5	1
Tb427.BES28.4:mRNA	5183	4252	442	672	1068	1271	60	38	32	19	5	5	288	293	236	223	2	1	4	1
Tb427.BES28.5:mRNA	2401	2128	728	1006	1452	1405	119	100	104	189	183	179	851	687	590	703	146	100	106	55
Tb427.BES28.6:pseudogenic_transcript	258	156	18	22	56	57	1	1	0	2	1	0	3	1	0	0	0	0	0	0
Tb427.BES28.7:mRNA	102	120	57	51	115	110	106	77	109	98	66	76	229	177	185	157	24	20	43	35
Tb427.BES28.8:mRNA	1833	2177	856	1212	2124	2148	90	83	92	74	76	84	643	594	200	487	87	92	85	80
Tb427.BES28.9:mRNA	175	177	4	33	35	59	38	41	36	1	0	1	272	69	71	77	0	0	0	2
Tb427.BES29.1:mRNA	2	38	4	3	11	5	3	1	1	1	1	0	99	8	6	4	10	3	13	6
Tb427.BES29.2:mRNA	287	428	39	34	102	110	1268	593	630	221	72	44	3491	2574	2095	2290	3	10	13	14
Tb427.BES29.3:mRNA	27	129	1	18	21	36	286	153	187	59	19	10	1547	892	762	625	1	6	8	6
Tb427.BES29.4:mRNA	1613	870	846	689	870	661	244	265	204	212	221	267	3302	2698	1851	2515	237	270	154	124
Tb427.BES29.5:pseudogenic_transcript	19	19	12	4	6	4	242	318	232	24	20	22	1056	781	113	132	2	0	1	1
Tb427.BES29.6:mRNA	165	142	37	24	31	62	1810	1567	1285	97	61	43	4576	4998	808	801	0	0	1	1
Tb427.BES29.7:pseudogenic_transcript	32	27	19	4	19	33	21	23	19	22	7	16	64	66	15	33	0	0	0	0
Tb427.BES29.8:mRNA	6	3	1	0	2	6	234	218	193	12	15	13	701	433	79	93	0	0	0	1
Tb427.BES29.9:mRNA	616	62	279	294	373	254	6	23	78	1	0	0	111	53	1	5	0	0	0	0
Tb427.BES4.1:mRNA	160	260	13	31	33	45	782	462	512	191	77	36	1371	1035	821	702	0	3	6	5
Tb427.BES4.10:mRNA	0	0	0	0	0	0	0	0	0	0	0	0	3	1	0	0	0	1	0	0
Tb427.BES4.11:mRNA	0	0	0	0	0	0	0	0	1	0	0	0	10	1	0	1	0	0	0	0
Tb427.BES4.2:mRNA	287	289	30	40	60	74	282	145	130	69	18	20	939	749	564	485	1	7	2	3
Tb427.BES4.3:mRNA	342	211	159	147	163	130	243	222	192	342	259	265	832	665	451	350	13	14	9	6
Tb427.BES4.4:pseudogenic_transcript	3	5	0	1	1	0	26	11	22	3	5	1	116	33	14	7	0	0	0	2
Tb427.BES4.5:pseudogenic_transcript	17	22	13	8	24	28	50	51	62	44	30	40	55	90	73	95	25	7	41	4
Tb427.BES4.6:mRNA	80	118	1	13	29	11	53	34	62	3	1	1	411	82	94	84	1	1	2	0
Tb427.BES4.7:mRNA	9	18	1	2	4	3	10	9	6	1	3	1	7	4	1	1	1	0	1	1
Tb427.BES4.8:mRNA	53	77	18	26	31	45	56	73	39	9	5	11	420	292	65	86	0	0	1	1
Tb427.BES4.9:pseudogenic_transcript	21	19	0	0	1	2	2	4	3	2	0	5	0	2	0	0	0	0	0	0
Tb427.BES40.1:mRNA	0	0	0	0	0	0	135	180	127	162	111	142	0	0	0	0	0	0	0	0
Tb427.BES40.10:mRNA	6215	6791	953	1832	2794	2881	58	64	45	5	2	1	495	480	65	59	8	0	6	1
Tb427.BES40.11:mRNA	477	388	44	129	197	155	5	5	1	1	1	0	29	16	7	2	1	0	2	0
Tb427.BES40.12:mRNA	842	730	8	221	350	248	9	11	9	4	1	0	20	4	4	4	1	0	3	0
Tb427.BES40.13:mRNA	1354	1914	55	664	976	949	278	179	276	70	43	41	637	403	308	303	13	6	13	4
Tb427.BES40.14:mRNA	1735	1563	11	263	363	355	428	325	326	65	36	33	1996	434	422	527	2	0	0	0
Tb427.BES40.15:mRNA	956	1121	19	175	273	332	301	186	247	46	18	17	1488	361	293	392	0	0	0	0
Tb427.BES40.16:mRNA	4530	5235	15	917	1449	1284	41	41	29	3	4	3	103	135	13	18	2	0	3	0
Tb427.BES40.17:mRNA	415	363	53	132	144	167	0	0	0	0	0	0	2	1	3	2	1	0	0	1
Tb427.BES40.18:mRNA	1603	2190	347	469	769	861	170	164	129	4	3	2	605	609	82	102	3	0	5	0
Tb427.BES40.19:pseudogenic_transcript	109	151	6	12	16	25	0	0	0	0	0	0	0	0	0	0	0	0	0	0
Tb427.BES40.2:mRNA	12668	12838	1145	2020	2963	3277	12	18	24	15	1	2	44	76	46	48	2	1	4	3
Tb427.BES40.20:mRNA	2282	3766	439	518	917	876	34	37	27	5	1	5	43	22	6	4	6	0	7	0
Tb427.BES40.21:pseudogenic_transcript	20	79	1	6	9	4	0	0	0	0	0	0	0	0	0	0	0	0	1	0
Tb427.BES40.22:mRNA	1034347	1871578	365137	420275	758364	729079	0	0	0	0	0	0	0	0	0	0	1347	0	1649	0
Tb427.BES40.3:mRNA	18077	14196	1363	2417	3244	3644	36	24	20	17	2	5	242	244	183	205	3	1	2	3
Tb427.BES40.4:pseudogenic_transcript	5740	5887	1403	2262	3157	3126	60	78	48	120	89	112	317	263	239	291	67	51	54	21
Tb427.BES40.5:pseudogenic_transcript	5610	4465	599	871	1290	1453	5	16	12	4	1	6	122	122	9	23	0	0	6	0
Tb427.BES40.6:mRNA	606	396	114	209	232	233	2	7	2	0	0	0	42	20	7	9	1	0	0	0
Tb427.BES40.7:mRNA	2267	3166	938	1693	2334	2515	75	57	80	34	39	30	116	105	101	96	13	26	11	16
Tb427.BES40.8:mRNA	2807	3492	1366	2060	3400	3460	145	163	126	162	128	147	896	822	296	718	111	124	111	120
Tb427.BES40.9:mRNA	965	1082	40	186	266	318	199	164	164	24	11	16	1292	277	225	368	3	0	2	0
Tb427.BES5.1:mRNA	1752	1758	168	296	417	480	23	10	6	5	3	7	59	82	57	70	1	3	2	0
Tb427.BES5.10:pseudogenic_transcript	14	11	4	1	2	4	8	1	11	5	2	0	22	7	4	8	0	0	0	0
Tb427.BES5.11:mRNA	15	33	0	2	9	4	143	115	104	12	7	10	527	313	46	61	1	0	0	0
Tb427.BES5.12:pseudogenic_transcript	0	0	1	0	0	0	0	0	0	0	0	0	0	0	0	0	0	0	0	0
Tb427.BES5.13:mRNA	2	2	3	1	4	1	0	0	0	0	0	0	0	0	0	0	0	0	0	0
Tb427.BES5.2:mRNA	5065	4223	390	742	1087	1192	58	27	26	13	2	5	273	276	221	215	2	3	1	1
Tb427.BES5.3:mRNA	2266	2080	771	920	1410	1316	112	123	81	199	161	177	847	649	605	727	135	90	129	62
Tb427.BES5.4:pseudogenic_transcript	257	154	17	27	45	39	0	0	0	0	0	0	0	0	0	0	0	0	1	1
Tb427.BES5.5:mRNA	101	133	61	56	116	110	90	68	78	97	44	97	176	189	176	187	17	29	42	38
Tb427.BES5.6:mRNA	1830	2154	856	1348	2223	2249	89	105	85	69	87	70	686	560	200	533	74	91	80	109
Tb427.BES5.7:mRNA	198	187	9	25	47	42	43	41	32	0	3	5	288	73	86	71	1	0	1	0
Tb427.BES5.8:mRNA	25	15	2	4	7	11	14	18	16	3	3	3	72	46	4	10	0	0	0	0
Tb427.BES5.9:mRNA	49	73	20	23	27	47	508	437	319	23	11	8	700	924	138	139	0	0	0	0
Tb427.BES51.1:mRNA	9	11	1	0	4	5	1	0	1	1	1	1	51	5	2	3	4	0	11	4
Tb427.BES51.10:pseudogenic_transcript	0	3	0	0	0	0	15	10	9	7	14	11	5	8	2	2	1	0	1	0
Tb427.BES51.11:mRNA	0	0	0	0	1	0	0	0	0	0	1	0	0	0	0	0	0	0	0	0
Tb427.BES51.12:mRNA	1	27	1	1	4	1	0	0	0	0	0	0	0	0	0	0	0	0	0	0
Tb427.BES51.2:mRNA	47	159	4	14	24	45	167	97	115	20	13	1	492	457	347	301	0	1	1	2
Tb427.BES51.3:mRNA	141	149	25	19	43	24	764	385	450	131	54	25	1117	1400	1223	1139	0	3	1	0
Tb427.BES51.4:mRNA	61	52	36	32	36	40	163	163	111	20	11	10	163	178	111	91	1	1	2	0
Tb427.BES51.5:pseudogenic_transcript	0	0	0	0	0	0	1	0	0	0	0	0	0	0	0	0	0	0	0	0
Tb427.BES51.6:pseudogenic_transcript	69	126	43	55	98	96	70	34	69	53	34	42	74	81	85	89	12	18	58	43
Tb427.BES51.7:mRNA	118	142	7	12	44	46	22	23	18	7	0	1	112	35	34	29	0	0	2	2
Tb427.BES51.8:pseudogenic_transcript	0	2	0	0	0	0	5	2	1	2	2	4	0	1	0	0	1	0	0	0
Tb427.BES51.9:mRNA	4	8	4	7	6	4	6	17	12	1	7	9	96	26	21	26	0	0	1	1
Tb427.BES56.1:mRNA	8	21	5	1	1	6	3	2	0	2	0	0	68	4	5	3	5	1	6	4
Tb427.BES56.10:mRNA	1664	2113	401	481	715	874	170	134	106	15	7	2	569	585	100	109	1	0	8	0
Tb427.BES56.11:pseudogenic_transcript	101	197	12	9	18	24	0	0	0	0	0	0	0	2	0	0	0	0	0	0
Tb427.BES56.12:mRNA	98	148	18	27	55	36	12	15	8	0	1	1	37	20	6	3	1	0	1	0
Tb427.BES56.13:mRNA	90	41	14	20	26	20	0	0	0	0	0	0	0	0	0	0	0	0	0	0
Tb427.BES56.2:mRNA	120	318	14	26	35	65	2257	1024	1277	408	165	124	5269	5448	4772	4445	5	8	5	11
Tb427.BES56.3:mRNA	34	152	3	12	13	27	870	418	497	163	69	50	1683	1552	1407	1108	3	8	7	4
Tb427.BES56.4:mRNA	595	360	268	260	288	253	141	128	95	101	89	132	1022	881	738	972	97	115	54	63
Tb427.BES56.5:pseudogenic_transcript	385	563	30	89	176	186	376	365	290	30	21	28	2502	2456	275	421	1	1	2	0
Tb427.BES56.6:mRNA	1364	1961	66	586	899	921	311	174	278	64	26	40	667	351	345	288	13	3	23	3
Tb427.BES56.7:mRNA	1297	1266	22	217	335	344	239	166	221	15	17	15	1391	257	307	346	0	1	1	1
Tb427.BES56.8:mRNA	512	519	12	73	136	113	137	73	120	24	10	6	562	122	145	140	1	0	1	0
Tb427.BES56.9:pseudogenic_transcript	253	241	42	30	47	83	498	551	399	26	28	23	3034	3588	421	544	0	2	0	1
Tb427.BES59.1:mRNA	7	10	5	2	0	1	2	5	1	3	0	1	46	6	5	9	5	6	11	4
Tb427.BES59.10:pseudogenic_transcript	1	1	0	0	1	1	0	0	0	1	0	0	1	1	0	1	0	0	0	0
Tb427.BES59.11:mRNA	0	1	0	1	0	0	0	0	0	0	0	0	0	0	0	0	0	0	0	0
Tb427.BES59.12:mRNA	7	12	0	1	0	0	0	0	0	0	0	0	0	0	0	0	0	0	0	0
Tb427.BES59.2:mRNA	64	164	4	19	20	28	154	75	130	33	20	9	791	919	633	587	0	1	1	0
Tb427.BES59.3:mRNA	137	128	12	9	22	31	827	373	462	125	49	23	1124	1437	1272	1152	1	5	3	3
Tb427.BES59.4:mRNA	83	30	52	26	52	33	154	140	135	14	15	15	191	172	96	70	3	0	0	1
Tb427.BES59.5:pseudogenic_transcript	1	0	0	0	0	0	0	2	3	0	0	0	1	0	0	0	1	0	0	0
Tb427.BES59.6:pseudogenic_transcript	82	130	35	49	83	101	84	50	48	53	24	44	86	95	95	91	24	18	53	44
Tb427.BES59.7:mRNA	147	115	1	18	34	49	10	18	32	4	2	4	137	29	32	26	0	0	1	2
Tb427.BES59.8:pseudogenic_transcript	0	1	0	0	1	1	1	4	4	0	1	4	1	0	0	0	0	0	1	0
Tb427.BES59.9:mRNA	6	2	4	4	2	1	9	8	9	3	6	9	74	31	18	16	0	0	1	0
Tb427.BES64.1:mRNA	371	120	70	54	80	85	5	0	0	2	1	0	36	5	8	2	0	1	4	1
Tb427.BES64.2:mRNA	337	237	153	81	132	124	0	0	0	0	0	0	0	0	0	0	0	0	1	0
Tb427.BES65.1:mRNA	43	89	3	4	8	10	144	46	74	31	10	3	250	251	182	199	1	1	2	0
Tb427.BES65.10:pseudogenic_transcript	102	136	9	5	10	19	4	2	5	0	0	0	1	2	0	2	1	0	0	1
Tb427.BES65.11:mRNA	331	496	65	62	149	131	7	4	9	0	1	1	38	21	6	0	1	0	0	0
Tb427.BES65.12:pseudogenic_transcript	0	1	0	8	0	2	0	0	0	0	0	0	0	0	0	0	0	0	0	0
Tb427.BES65.13:mRNA	25	162	3	6615	173	3015	0	0	0	0	0	0	0	0	0	0	0	0	0	0
Tb427.BES65.2:mRNA	46	70	5	2	9	22	21	6	10	4	1	0	88	46	31	33	2	2	0	1
Tb427.BES65.3:mRNA	244	116	126	102	120	102	56	47	47	36	23	44	370	379	311	342	61	45	46	11
Tb427.BES65.4:pseudogenic_transcript	29	31	8	13	13	5	31	26	44	7	2	1	492	382	43	60	0	0	0	0
Tb427.BES65.5:mRNA	358	612	139	225	311	424	129	92	163	49	51	45	294	220	180	182	16	17	58	46
Tb427.BES65.6:mRNA	1947	2281	907	1305	2313	2271	73	76	91	69	69	81	658	560	219	437	83	112	76	66
Tb427.BES65.7:mRNA	292	350	3	54	74	93	129	120	145	10	4	11	564	146	138	135	1	1	0	1
Tb427.BES65.8:mRNA	37	26	2	21	14	40	130	129	100	10	6	10	542	687	71	96	0	1	1	1
Tb427.BES65.9:mRNA	1654	2130	328	491	631	808	145	135	152	6	1	6	615	569	110	111	2	0	3	0
Tb427.BES98.1:mRNA	1418	1395	141	225	327	429	15	3	9	9	3	2	26	39	20	39	1	1	1	2
Tb427.BES98.10:pseudogenic_transcript	98	152	13	21	26	30	1	4	1	3	6	2	9	1	2	0	0	0	0	0
Tb427.BES98.11:mRNA	202	398	34	54	97	84	6	11	6	0	0	0	33	10	1	2	1	0	0	0
Tb427.BES98.12:mRNA	35	14	4	2	6	2	0	0	0	0	0	0	0	0	0	0	0	0	0	0
Tb427.BES98.2:mRNA	6131	5030	474	842	1321	1477	122	57	72	20	14	6	658	752	581	638	0	3	2	1
Tb427.BES98.3:mRNA	2870	2667	824	1127	1476	1548	83	85	81	146	135	140	498	406	372	476	110	63	86	34
Tb427.BES98.4:pseudogenic_transcript	741	535	53	88	143	145	1	0	0	1	1	0	15	9	1	5	0	0	0	1
Tb427.BES98.5:mRNA	1241	1785	518	916	1385	1450	206	164	206	76	73	77	351	242	203	194	7	5	16	5
Tb427.BES98.6:mRNA	1796	2347	880	1387	2243	2242	65	124	93	92	70	94	641	557	214	442	83	124	85	78
Tb427.BES98.7:mRNA	299	230	3	43	70	76	100	78	99	12	4	3	536	112	117	133	0	0	2	0
Tb427.BES98.8:pseudogenic_transcript	131	97	18	31	29	40	187	200	154	10	12	4	801	753	86	112	0	0	0	0
Tb427.BES98.9:mRNA	1358	1845	313	382	611	861	196	214	194	4	8	4	609	592	115	100	0	0	2	0
Tb5.NT.17:ncRNA	87	103	121	75	110	126	60	127	88	87	126	184	901	366	197	380	272	396	342	398
Tb5.NT.35:ncRNA	203	194	244	187	204	197	98	97	87	89	109	119	721	275	149	431	436	425	368	337
Tb5.NT.46:ncRNA	0	0	6	2	2	4	3	0	1	1	0	0	5	0	1	1	1	5	0	2
Tb5.NT.60:ncRNA	50	39	113	52	117	83	20	23	17	29	23	16	108	72	29	117	54	64	65	71
Tb5.NT.61:ncRNA	224	155	293	157	216	210	103	154	72	111	119	205	931	393	177	435	646	710	662	558
Tb5.NT.67:ncRNA	89	54	78	51	55	53	55	64	41	68	80	74	559	209	106	204	203	238	208	144
Tb5.NT.75:ncRNA	155	134	151	68	119	91	93	93	89	84	108	107	294	319	201	413	269	346	290	310
Tb5.NT.81:ncRNA	218	162	533	267	367	311	114	111	101	141	133	181	1055	385	264	841	392	408	473	382
Tb5.NT.86:ncRNA	29	29	53	28	45	36	31	25	17	20	30	19	245	109	66	159	168	192	149	137
Tb6.NT.39:ncRNA	243	223	253	145	174	178	97	147	113	144	181	241	823	411	186	557	247	351	268	311
Tb6.NT.40:ncRNA	525	698	711	444	592	688	208	186	178	201	209	251	610	649	549	781	345	757	391	640
Tb6.NT.65:ncRNA	21	15	39	29	34	17	15	20	22	34	28	22	130	34	39	68	37	82	63	84
Tb6.NT.66:ncRNA	3	7	3	6	6	2	0	0	1	0	2	3	4	0	1	5	1	1	0	0
Tb7.NT.10:ncRNA	150	115	300	219	204	223	73	101	83	65	87	111	695	429	157	354	330	364	408	347
Tb7.NT.17:ncRNA	206	164	316	188	252	330	50	34	40	87	67	62	207	237	156	188	51	250	48	200
Tb7.NT.24:ncRNA	156	142	275	194	241	235	62	67	52	64	68	79	568	232	137	434	337	380	405	362
Tb7.NT.53:ncRNA	16	16	28	22	28	13	7	4	1	6	3	8	53	20	34	36	29	43	31	37
Tb7.NT.62:ncRNA	89	57	92	58	71	73	38	34	29	49	40	56	34	116	77	108	92	98	106	116
Tb7.NT.76:ncRNA	39	56	126	78	106	93	15	47	15	31	18	40	232	114	76	199	187	198	219	191
Tb8.NT.11:ncRNA	565	856	704	646	695	901	481	392	422	310	273	326	278	452	435	379	129	1247	102	599
Tb8.NT.128:ncRNA	871	685	230	174	254	231	494	473	496	348	341	463	635	1094	597	420	317	1790	682	1578
Tb8.NT.129:ncRNA	87	76	55	43	49	25	39	39	38	30	38	26	301	102	144	129	136	167	148	150
Tb8.NT.13:ncRNA	37	35	85	48	49	74	11	17	23	18	11	21	292	79	72	222	102	137	107	121
Tb8.NT.138:ncRNA	55	24	67	38	57	65	7	14	11	17	13	23	223	95	55	224	111	131	96	110
Tb8.NT.18:ncRNA	290	302	239	169	212	206	60	104	62	95	81	96	245	234	154	123	87	315	110	191
Tb8.NT.41:ncRNA	36	14	81	49	59	73	14	21	17	31	21	23	119	75	47	124	59	89	128	139
Tb8.NT.42:ncRNA	58	44	81	40	72	60	29	14	18	32	25	32	104	122	80	227	61	80	74	79
Tb8.NT.8:ncRNA	221	185	279	169	263	209	91	123	100	127	135	154	1033	544	220	801	371	469	384	494
Tb8.NT.9:ncRNA	54	26	92	51	67	66	22	34	36	33	12	30	211	135	55	197	123	99	149	119
Tb8.NT.97:ncRNA	28	14	88	40	52	35	9	10	10	18	27	17	131	27	26	87	41	98	84	90
Tb8.NT.99:ncRNA	418	403	475	358	498	439	151	165	130	139	93	134	243	548	425	390	479	657	477	520
Tb9.NT.32:ncRNA	60	39	104	61	64	81	9	17	16	10	21	13	36	36	54	39	72	77	58	79
Tb9.NT.34:ncRNA	212	122	404	295	447	361	39	57	52	160	137	138	2110	695	251	1244	2351	877	1745	391
Tb9.NT.6:ncRNA	51	32	140	83	110	107	28	32	25	42	42	39	443	225	99	264	265	239	301	217
Tb9.NT.68:ncRNA	27	22	63	42	56	57	8	16	10	12	20	15	253	81	53	187	84	93	91	87
Tb927.1.05:mRNA	0	0	0	0	0	0	0	0	0	0	0	0	0	0	0	0	0	0	0	0
Tb927.1.10:mRNA	0	0	0	0	0	0	0	0	0	0	0	0	0	0	0	0	0	0	0	0
Tb927.1.100:pseudogenic_transcript	6528	4709	5360	4176	5055	5158	4300	4345	4560	6252	5845	6228	24054	16334	7755	14729	8773	10776	7455	9602
Tb927.1.1000:mRNA	1396	944	2267	1703	2017	1953	932	735	684	1065	1260	1175	4265	2916	2624	4480	4844	4677	4103	3254
Tb927.1.1010:mRNA	719	665	668	494	611	618	599	470	521	512	558	522	2137	1887	891	1741	1416	1225	1390	1064
Tb927.1.1020:mRNA	410	386	526	381	490	478	366	304	306	362	340	381	1439	1145	716	1169	785	713	684	566
Tb927.1.1025:mRNA	149	145	160	113	160	135	122	150	124	136	130	101	954	632	375	1088	1028	923	897	689
Tb927.1.1030:mRNA	495	379	642	551	670	510	427	426	413	773	729	764	3210	1640	1108	2441	1486	1478	1449	1142
Tb927.1.1050:mRNA	1392	1773	1756	1302	1540	1460	904	1034	1001	780	890	779	2756	2932	1165	2421	2644	2874	3929	2809
Tb927.1.1060:mRNA	505	400	709	493	614	531	260	264	323	355	360	343	1357	1030	467	1057	892	898	1228	876
Tb927.1.1080:mRNA	456	553	799	608	703	673	433	416	498	493	497	500	2367	1781	826	2087	1438	1490	1765	1305
Tb927.1.1090:mRNA	224	146	278	235	266	242	115	110	128	170	166	182	1136	533	297	730	349	423	431	393
Tb927.1.110:mRNA	0	4	13	2	1	6	711	647	712	1306	1220	931	11	8	1	3	4	7	3	2
Tb927.1.1100:mRNA	1370	1099	1637	1207	1323	1183	652	657	720	810	759	709	1116	1508	1015	1692	1456	2016	1995	1727
Tb927.1.1120:mRNA	367	301	630	519	623	572	182	177	190	419	386	405	1853	1278	765	2160	1394	1244	1521	1289
Tb927.1.1130:mRNA	335	342	645	449	469	456	274	247	276	327	382	379	948	745	435	750	696	825	1155	713
Tb927.1.1140:mRNA	582	359	636	504	550	476	270	372	270	224	217	272	1135	1048	636	934	1086	1183	1434	999
Tb927.1.1150:mRNA	510	551	903	554	683	672	404	509	539	529	582	566	2114	1813	661	1803	1573	1531	2281	1629
Tb927.1.1160:mRNA	628	541	1205	827	1017	878	448	397	490	856	807	903	2665	2005	1140	2816	1930	1847	2525	1769
Tb927.1.1170:mRNA	299	309	420	306	358	301	161	172	151	191	201	172	926	744	252	774	855	856	977	709
Tb927.1.1175:mRNA	434	457	1011	687	810	725	292	276	309	424	435	343	2714	1562	713	2521	2600	2525	2641	1854
Tb927.1.120:mRNA	10401	10136	13653	11788	14186	14134	6163	5995	6292	9491	10169	8245	31236	15317	15343	18718	14799	25255	15255	20430
Tb927.1.1200:mRNA	483	428	976	638	804	699	253	311	345	580	651	541	1536	1394	535	1886	1782	1882	2175	1567
Tb927.1.1210:mRNA	219	215	320	279	338	323	105	92	96	127	134	137	1061	725	277	751	760	937	906	747
Tb927.1.1220:mRNA	659	720	998	879	934	975	321	348	346	419	545	478	2435	1576	561	1161	1579	1927	1729	1616
Tb927.1.1230:mRNA	554	521	1029	791	931	863	361	394	481	593	687	664	1918	1696	576	1628	1136	1338	1777	1344
Tb927.1.1240:mRNA	701	715	1123	951	1125	1212	427	500	497	860	824	632	801	1129	754	739	1651	3962	1810	2580
Tb927.1.1270:mRNA	149	151	242	170	212	225	60	69	49	92	41	55	103	234	137	200	130	412	153	371
Tb927.1.1300:mRNA	164	130	155	171	196	162	88	126	100	129	225	244	603	461	164	392	372	400	406	351
Tb927.1.1310:mRNA	232	251	500	322	418	382	259	252	240	335	316	285	1173	803	352	1005	953	1007	1344	975
Tb927.1.1330:mRNA	421	378	753	651	709	608	297	269	325	415	467	439	1518	1168	526	1375	1415	1377	1725	1239
Tb927.1.1340:mRNA	714	799	1002	702	957	747	499	642	566	632	535	574	1825	1878	554	1579	1392	1652	1861	1567
Tb927.1.1350:mRNA	888	1077	1505	1160	1380	1326	466	468	480	540	494	505	774	1360	597	1099	1647	2193	1959	2054
Tb927.1.1370:mRNA	351	435	595	535	610	574	217	196	248	542	580	557	1461	1019	694	1307	718	1082	1022	942
Tb927.1.1380:mRNA	276	187	494	351	476	407	109	108	115	99	100	70	561	491	351	414	543	611	521	525
Tb927.1.1390:mRNA	146	136	339	205	302	222	99	86	96	117	130	142	748	435	206	573	723	608	698	606
Tb927.1.1400:mRNA	108	118	221	189	213	179	54	65	95	104	93	97	413	305	124	349	264	265	310	253
Tb927.1.1420:mRNA	797	1152	1350	1223	1558	1310	586	496	546	1108	891	869	363	1904	546	699	697	3253	707	1937
Tb927.1.1470:mRNA	132	138	362	326	327	332	138	124	107	176	106	137	44	149	225	169	50	520	55	324
Tb927.1.1500:mRNA	199	251	275	205	254	241	49	49	59	67	47	63	101	143	172	78	9	71	10	53
Tb927.1.1530:mRNA	2459	2020	3968	2773	3222	3227	1412	1399	1176	2050	2184	2690	2755	2392	2310	2612	825	3196	867	2355
Tb927.1.1540:mRNA	1105	1042	2028	1623	1733	1724	571	680	715	1223	1183	1251	3484	2452	1658	3716	1466	1989	2097	1726
Tb927.1.1550:mRNA	1579	1305	2291	1526	1890	1571	1066	1015	946	1119	1232	1254	5131	4452	2041	3888	2263	2558	3085	2554
Tb927.1.1560:mRNA	957	1147	1222	841	1087	1170	800	814	742	660	690	866	2588	2481	1288	1857	1553	1629	1709	1432
Tb927.1.1580:mRNA	321	419	984	668	932	868	324	358	317	446	470	531	2170	855	446	1337	2511	2943	2433	2340
Tb927.1.1600:mRNA	1060	1015	1684	1271	1420	1323	476	435	454	785	699	773	1199	1685	1148	1988	1845	2808	2344	2701
Tb927.1.1610:mRNA	247	213	284	225	261	212	168	216	259	244	280	316	1090	863	322	757	880	848	1184	697
Tb927.1.1620:mRNA	795	1047	1478	1062	1283	1280	464	413	534	1179	1289	1156	3347	2270	1555	2927	1275	2223	1809	1985
Tb927.1.1630:mRNA	116	91	152	125	191	157	66	52	39	61	60	65	439	286	127	214	253	222	220	209
Tb927.1.1640:mRNA	197	160	346	204	355	298	158	191	198	238	250	298	977	727	303	683	681	684	649	563
Tb927.1.1650:mRNA	92	69	177	140	140	140	74	76	89	147	111	152	740	419	204	402	436	352	531	316
Tb927.1.1660:mRNA	176	155	224	113	130	133	93	101	123	127	111	143	1095	645	306	684	492	465	612	412
Tb927.1.1670:mRNA	2928	3309	3275	2687	3092	3158	1304	1473	1351	1829	1751	1958	4671	3622	2769	3913	5306	5992	4908	3940
Tb927.1.1680:mRNA	528	496	756	554	722	655	366	384	400	368	421	577	3026	2260	800	1964	2003	1824	2343	1549
Tb927.1.1690:mRNA	1544	1514	2700	1863	2064	1985	969	1030	1144	1484	1556	1492	5078	4086	1753	4371	2925	3685	4421	3648
Tb927.1.1700:mRNA	619	672	1158	1002	1271	1179	347	269	376	650	647	567	1622	1118	786	1399	920	1622	1083	1349
Tb927.1.1710:mRNA	3940	4485	4520	3626	4563	4104	2532	2531	2483	2914	2870	2497	5026	6061	3902	4271	6524	8937	7614	6598
Tb927.1.1720:mRNA	1041	924	1437	1097	1297	1103	482	477	578	530	589	599	2179	2237	893	2140	1562	1876	1741	1630
Tb927.1.1730:mRNA	1858	1738	2607	1913	2379	2179	1572	1446	1517	1668	1850	1810	5122	5046	2180	4970	3885	5163	4190	3705
Tb927.1.1740:mRNA	1591	1404	2008	1225	1909	1691	1248	738	1285	1093	959	810	1408	1152	2607	968	1718	3889	1990	2240
Tb927.1.1750:mRNA	558	480	786	534	637	564	245	244	354	305	367	294	471	984	585	988	848	1280	751	905
Tb927.1.1760:mRNA	184	135	214	125	176	152	15	18	15	33	22	20	353	253	161	225	225	294	228	256
Tb927.1.1770:mRNA	636	451	839	596	802	721	126	101	108	117	121	132	1741	1042	572	1099	1512	1957	1129	1385
Tb927.1.1790:mRNA	1033	844	1167	770	983	991	514	453	486	662	698	714	3000	2085	1227	1905	1436	1647	1106	1161
Tb927.1.180:mRNA	4700	3650	5285	4079	5050	4729	2893	2840	2771	3368	3409	3271	13421	7380	4809	6487	6148	8235	5136	6484
Tb927.1.1820:mRNA	1213	1011	1544	1080	1282	1311	674	456	563	951	702	790	3653	3994	2879	4771	1804	1814	2112	2240
Tb927.1.1840:mRNA	1562	986	2302	1508	1664	1737	522	576	541	1073	852	982	382	1101	1328	1253	626	1988	663	1871
Tb927.1.1850:mRNA	858	573	1421	1001	1210	1245	509	395	457	717	588	671	849	1231	2613	2063	872	1387	778	882
Tb927.1.1860:mRNA	72	46	97	82	94	93	22	17	28	25	36	48	174	106	209	165	111	118	93	75
Tb927.1.1880:mRNA	3280	2581	3439	2725	2966	2963	2511	2123	2289	2887	2629	2567	5181	6267	4232	5289	2535	3734	3730	3726
Tb927.1.1890:mRNA	2093	2122	3439	2316	2798	2610	1090	995	1176	1640	1457	1550	2205	2750	1784	2745	1435	2613	2031	2268
Tb927.1.190:pseudogenic_transcript	4651	4547	5093	4082	5074	4772	3259	3252	3214	3609	3820	3295	7389	6950	4313	5839	5872	8106	5848	7171
Tb927.1.1910:mRNA	2323	2009	2723	2006	2420	2239	1406	1168	1368	1558	1355	1500	3502	3603	2057	2759	1973	3016	2723	2713
Tb927.1.1920:mRNA	1151	1212	1305	979	1328	1229	758	709	772	588	501	694	1829	1888	855	1410	1230	1599	1380	1526
Tb927.1.1930:mRNA	6622	5248	9159	6733	7553	7873	3643	2724	2929	3948	3230	3112	5229	4653	6281	3983	1408	8783	1872	5650
Tb927.1.1960:mRNA	2094	2012	3080	2334	2751	2413	1028	790	928	1377	1296	1251	2628	2825	1701	2374	1669	3486	1933	2333
Tb927.1.1980:mRNA	861	938	1083	874	1022	858	508	467	510	518	517	546	2832	1981	866	1458	1984	2327	1889	1850
Tb927.1.1990:mRNA	344	360	153	138	233	196	215	255	241	210	210	183	1731	1278	318	704	676	694	555	496
Tb927.1.20:pseudogenic_transcript	2	5	1	2	2	4	58	95	65	11	10	7	501	341	54	62	0	0	0	0
Tb927.1.2000:mRNA	119	59	48	25	41	34	75	85	100	185	137	45	825	376	141	219	160	183	172	156
Tb927.1.2040:mRNA	78	68	45	44	50	56	29	20	24	78	78	80	133	93	51	101	9	12	3	2
Tb927.1.2060:pseudogenic_transcript	22	18	9	14	10	10	32	21	28	6	8	11	43	39	32	24	0	1	1	0
Tb927.1.2070:pseudogenic_transcript	14	15	2	2	5	1	43	34	34	1	3	8	40	91	56	31	0	0	1	0
Tb927.1.2100:mRNA	8136	7934	8288	7480	8571	8441	4830	5251	4117	5561	5882	5172	8058	11529	11915	11691	35731	44501	13770	13254
Tb927.1.2110:mRNA	1013	741	1024	779	920	904	743	810	864	602	511	595	321	695	1009	1169	766	1303	1445	1865
Tb927.1.2120:mRNA	3631	2896	3325	2800	3650	3332	1128	1247	1123	1216	938	978	1602	2487	2774	1932	1674	4811	1150	2803
Tb927.1.2150:mRNA	463	286	772	518	768	653	198	113	135	227	146	203	1522	783	775	867	566	714	477	555
Tb927.1.2160:mRNA	208	173	503	391	406	528	268	307	350	118	129	196	294	460	222	447	75	514	84	437
Tb927.1.2190:mRNA	3928	4028	6028	4574	5419	4891	2354	2223	2192	2323	1833	1847	2225	3365	3750	3386	2432	6817	2501	4865
Tb927.1.220:mRNA	5003	4199	5854	4613	5731	5501	2446	2574	2391	2973	3173	2882	12784	7121	4886	6605	6537	8259	5351	6496
Tb927.1.2200:mRNA	237	191	251	180	255	273	64	61	53	53	41	60	652	174	216	229	153	349	124	312
Tb927.1.2210:mRNA	1782	1871	2416	1983	2574	2617	1022	1112	1067	1293	1128	1195	5640	5023	2252	4366	6813	11626	5967	10062
Tb927.1.2230:mRNA	2134	1913	3950	3238	3739	4033	1390	1122	986	2312	2178	1686	3721	2725	1691	2832	4713	14602	4541	9146
Tb927.1.2260:mRNA	774	1298	1403	1364	1643	1889	532	701	542	534	582	478	987	1202	585	715	2088	9141	750	2609
Tb927.1.2310:mRNA	464	733	799	716	1072	1149	180	201	186	211	235	183	1686	882	400	548	1605	6011	623	1762
Tb927.1.2320:mRNA	558	557	860	639	809	846	374	311	381	375	351	283	1366	1568	495	912	435	877	576	834
Tb927.1.2330:mRNA	23770	47589	20555	21657	29156	27516	18199	22851	17689	4645	4384	4781	41467	109750	7167	20800	152325	152148	121696	73589
Tb927.1.2340:mRNA	23738	52400	25056	25362	33960	30955	18345	26054	19098	6798	6936	7479	39204	105652	4690	17839	123140	156607	102348	69332
Tb927.1.2350:mRNA	19292	41162	17383	18566	25020	23163	14418	17814	14246	3952	3507	3930	36259	95564	6131	18309	132380	133725	106497	65157
Tb927.1.2360:mRNA	24378	53888	24993	25674	34660	30903	18452	26754	18819	7134	7135	7474	38960	106001	4856	17625	124173	157030	103684	69044
Tb927.1.2370:mRNA	27413	55567	24201	25024	34020	31813	21577	27292	21336	5647	5230	5539	45557	125935	8214	24312	178388	175851	140574	86904
Tb927.1.2380:mRNA	24127	52631	24686	25739	34011	30155	18243	26311	19032	6729	6909	7357	39216	105968	4827	17787	122875	157231	102485	69192
Tb927.1.2390:mRNA	34039	70110	29403	30908	42902	39512	21491	26732	21375	5826	5337	5804	63632	148992	9574	28097	195960	202447	155920	102050
Tb927.1.240:pseudogenic_transcript	4268	3736	4874	3830	4546	4363	2406	2390	2479	2935	2948	3053	6623	6047	3457	5621	4773	6455	4366	5767
Tb927.1.2400:mRNA	19318	42591	19917	20319	27599	25222	17884	25580	18725	6692	6859	7281	37523	103205	4788	17309	130021	156953	108272	70297
Tb927.1.2410:pseudogenic_transcript	10138	21281	9124	9779	13062	11957	8603	10781	8432	2171	2133	2146	13392	50242	3313	9482	70068	74256	56123	35595
Tb927.1.2420:mRNA	525	409	940	752	936	812	258	275	304	221	307	435	1339	761	794	814	616	853	721	624
Tb927.1.2430:mRNA	11574	18294	12575	10319	15989	14537	5819	5831	5234	2114	2029	2356	14956	24703	3555	13217	24126	24082	26021	14354
Tb927.1.2450:mRNA	12565	19855	13517	11483	18004	16292	6736	6674	6223	2327	2369	2563	18339	29278	4093	15682	27926	28271	29314	17079
Tb927.1.2470:mRNA	10131	16405	11771	9575	15251	13933	6748	6806	5968	2421	2311	2475	18391	28746	4181	15220	28604	29521	29961	18215
Tb927.1.2490:mRNA	7446	11519	7818	6581	10378	9502	9477	9382	8071	3156	3154	3540	26969	41614	6121	21817	39369	43819	41079	27596
Tb927.1.2510:mRNA	13158	21244	14990	12434	19220	17737	8409	8229	7444	2804	2941	3198	20773	32157	4580	17139	29770	32043	31625	19711
Tb927.1.2530:mRNA	7983	12888	8538	7480	11176	9789	5056	5273	4713	1766	1803	1821	12626	21233	2939	11368	21548	20103	23140	11721
Tb927.1.2550:mRNA	11257	18253	12670	10418	16633	16039	6616	6190	5648	2271	2160	2328	17083	26697	3856	14354	27553	27050	29176	17060
Tb927.1.2570:mRNA	4809	5417	5706	4750	5813	5605	3417	3032	3437	2507	2404	2545	5318	7519	3699	6087	4740	7601	5377	5658
Tb927.1.2580:mRNA	1089	1468	2239	1677	2137	1870	709	694	660	1091	1026	1032	4704	3381	1873	3849	2336	3244	2606	2323
Tb927.1.2600:mRNA	546	1050	1078	791	1082	1057	242	217	191	120	135	143	90	372	141	125	141	845	146	470
Tb927.1.2640:mRNA	706	483	865	513	714	660	222	203	158	216	194	218	373	447	188	470	189	668	235	509
Tb927.1.2670:mRNA	2788	3735	2828	2277	3043	2965	2743	2560	2561	858	920	895	2230	5291	1310	2466	5052	10001	3798	5390
Tb927.1.270:mRNA	895	778	533	435	630	531	242	279	309	265	354	264	1860	1510	768	681	935	796	722	647
Tb927.1.2700:mRNA	1139	979	1660	1106	1277	1232	335	367	402	457	393	413	2230	1343	662	1722	1327	1768	2215	2205
Tb927.1.2710:mRNA	1181	959	1768	1345	1739	1692	408	410	398	460	462	431	1193	1277	850	1359	1731	2197	1797	1972
Tb927.1.2730:mRNA	703	679	1287	969	1273	1080	345	339	382	476	466	441	1452	1615	584	1565	1089	2340	1101	1663
Tb927.1.2740:mRNA	1495	1091	2040	1512	1723	1405	784	662	800	782	746	711	2958	2897	1252	3399	2066	2102	2583	1794
Tb927.1.275:pseudogenic_transcript	464	299	217	162	269	207	318	255	244	159	170	124	763	621	468	306	421	548	243	243
Tb927.1.2750:mRNA	1407	1363	1853	1415	1796	1461	682	789	663	571	639	705	2330	2494	1286	2809	1400	3206	1634	1497
Tb927.1.2760:mRNA	843	918	1161	883	1233	916	337	349	353	285	296	346	4176	2218	1371	2654	1942	3077	2193	1979
Tb927.1.2770:mRNA	734	589	537	454	572	573	357	348	425	424	554	595	2419	2193	658	1214	947	997	1168	915
Tb927.1.2780:mRNA	240	195	391	234	329	295	152	204	222	174	183	284	544	531	555	680	459	507	418	384
Tb927.1.280:mRNA	57	48	56	32	37	29	32	25	26	26	22	31	164	49	136	52	64	43	47	19
Tb927.1.2820:mRNA	797	821	3075	2736	3141	3008	1557	1245	1250	2089	1709	1711	962	1153	747	1946	7001	6795	34105	23357
Tb927.1.2850:mRNA	521	537	2033	1764	1971	1986	876	684	725	1133	956	965	599	694	443	1272	4513	4095	21704	12618
Tb927.1.2880:mRNA	1044	933	3786	3109	3781	3545	1686	1527	1577	2506	1977	2003	1512	1467	979	2464	8181	8332	37567	24849
Tb927.1.290:mRNA	1460	852	1011	729	856	821	422	547	570	442	340	294	587	718	527	474	465	452	404	413
Tb927.1.2970:mRNA	635	633	379	313	453	366	500	479	457	470	490	424	2385	1927	911	799	1422	1371	1247	976
Tb927.1.2980:mRNA	1913	1747	1847	1487	1744	1496	1916	1766	1810	1639	1760	1688	3509	4182	3000	2485	2899	3363	3388	2800
Tb927.1.2985:mRNA	625	671	430	417	480	430	274	305	335	375	432	421	2866	1529	813	1427	1607	1655	1422	1013
Tb927.1.2990:mRNA	2475	2486	2406	2067	2269	2013	1582	1466	1683	1769	1996	1829	5163	4382	3445	3395	3564	4962	4163	3970
Tb927.1.30:mRNA	0	0	0	0	0	0	0	0	0	0	0	1	0	0	0	0	0	0	0	0
Tb927.1.300:pseudogenic_transcript	1442	1029	1172	805	1004	887	688	624	576	646	632	669	1791	1570	837	1671	848	1215	698	980
Tb927.1.3000:mRNA	1515	1753	1298	995	1212	1090	1244	1279	1173	1037	1128	1256	4436	3794	2038	2563	2204	2409	2231	1641
Tb927.1.3010:mRNA	654	774	890	614	730	644	535	489	543	492	648	647	2188	1792	927	1656	1361	1718	1747	1293
Tb927.1.3030:mRNA	1800	1766	1585	1416	1535	1394	962	936	1019	1153	1151	1001	6151	3906	2349	3916	5787	6480	5611	4457
Tb927.1.3040:mRNA	690	631	1264	943	1004	862	386	332	465	671	652	694	2428	1776	1088	2323	1421	1639	1816	1267
Tb927.1.3050:mRNA	1518	1643	3511	2521	2846	2436	748	777	937	1291	1464	1289	4244	2773	2518	3893	3499	4098	3919	2819
Tb927.1.3070:mRNA	1683	1821	2356	1938	2349	2070	1251	1140	1173	2035	2067	1671	1973	2286	1815	2967	2728	5444	2348	2900
Tb927.1.3110:mRNA	1846	1643	2311	1929	2429	1900	1165	1058	993	1218	1421	1236	6029	3784	2701	5194	4076	3987	3608	3088
Tb927.1.3120:mRNA	769	705	1097	786	941	700	539	426	500	422	555	487	861	1299	781	1496	764	998	1137	876
Tb927.1.3130:mRNA	1150	1160	1449	1072	1333	1092	1110	1228	1001	831	748	826	870	1911	1183	2004	887	1009	1423	1041
Tb927.1.3150:mRNA	1618	1475	2205	1819	2339	2121	512	556	552	861	741	689	3877	3177	1568	4226	3267	4018	3015	2997
Tb927.1.3170:mRNA	1060	1068	1610	1209	1606	1399	586	590	674	917	856	781	2600	2205	1398	2707	2982	3322	3037	2477
Tb927.1.3180:mRNA	7884	9768	12743	9780	12362	10027	6264	6113	5609	10898	10506	10008	41049	36589	10818	46668	54718	51063	56647	35719
Tb927.1.320:pseudogenic_transcript	354	208	254	163	180	203	89	96	75	127	103	116	728	349	187	611	403	468	249	283
Tb927.1.3200:mRNA	1624	2488	2243	1621	2270	1762	707	878	761	511	673	809	2463	3933	1739	5031	2771	3883	2070	2057
Tb927.1.3220:mRNA	1189	1059	1729	1150	1462	1331	856	810	826	1190	1164	1311	2435	2149	1563	2504	1648	2057	2056	2108
Tb927.1.3230:mRNA	1310	1284	1987	1351	1622	1349	798	891	893	1227	1352	1225	2828	4212	1530	3975	1785	2495	2814	2141
Tb927.1.3250:mRNA	3509	2803	3884	2837	3536	3073	2295	1805	2150	1820	1633	1440	2797	4095	3240	4113	2989	4619	4192	4017
Tb927.1.3260:mRNA	3862	3896	3684	2971	3519	2921	2593	3011	2815	4069	4500	4992	3034	5664	4822	5187	3544	5485	4324	3773
Tb927.1.3270:mRNA	1401	1438	1565	1169	1387	1169	1173	1175	1163	1049	1224	1067	2104	3816	1420	2050	2279	2845	2664	2550
Tb927.1.3280:mRNA	605	662	714	535	679	573	401	367	368	400	463	490	1788	1693	618	997	1343	1359	1574	1204
Tb927.1.3290:mRNA	1537	1872	2768	2145	2632	2291	1508	1629	1517	2204	2173	1937	2664	3199	1868	2333	2743	3887	3747	3428
Tb927.1.330:pseudogenic_transcript	515	278	357	282	345	291	71	85	84	103	131	111	790	335	198	696	393	473	239	297
Tb927.1.3300:mRNA	2019	2172	2817	1905	2490	2435	1747	1700	1715	1543	1523	1770	3548	4078	1717	2282	1022	3732	1489	2788
Tb927.1.3310:mRNA	1228	1516	1284	1172	1398	1486	656	796	671	449	510	467	900	1323	147	552	351	5674	627	2474
Tb927.1.3320:mRNA	185	166	77	44	47	48	173	181	180	152	124	207	891	741	218	358	41	70	36	81
Tb927.1.3350:mRNA	1	4	7	1	5	7	55	70	54	32	38	30	2	4	5	0	3	4	1	0
Tb927.1.3360:mRNA	319	177	43	42	28	29	188	217	194	296	211	203	884	338	373	211	82	103	88	90
Tb927.1.3390:mRNA	797	997	725	571	853	702	349	461	402	144	131	158	1697	1995	395	1445	1334	1948	1392	1415
[truncated: 9,819 more rows]

## Sheet: Comparison_Silvester_2018
exon_Parent_ID	GeneID	product_description	Log2 FC AcoR/WT	Log2 FC St/Sl (Silvester)	Distance of point from 'X=Y' (perfect correlation)
[truncated: 10,015 more rows]

[truncated: 1 more sheets: Comparison_Naguleswaran_2018]
