# Supplementary material for: Transcriptional differentiation of Trypanosoma brucei during in vitro acquisition of resistance to acoziborole
Source: PLoS Negl Trop Dis. 2021 Nov 9;15(11):e0009939. doi: 10.1371/journal.pntd.0009939 (PMC8648117; doi:10.1371/journal.pntd.0009939)
Supplement: S2 Table — The dataset was generated using the SnpEff tool. (XLSX) [file pntd.0009939.s005.xlsx]

## Sheet: Legend
Column name	Details
CHROM	Chromosome of identified SNP/Indel
POS	Positoin on chromosome
REF	Reference allele/base
ALT	Alternate allele/base
QUAL	Quality score
GEN[*].GT-WT_PAR	The vertical pipe | indicates that the genotype is phased, and is used to indicate which chromosome the alleles are on. If this is a slash / rather than a vertical pipe, it means we don’t know which chromosome they are on.
GEN[*].GT-WT_HP	The vertical pipe | indicates that the genotype is phased, and is used to indicate which chromosome the alleles are on. If this is a slash / rather than a vertical pipe, it means we don’t know which chromosome they are on.
GEN[*].GT-AcoR1	The vertical pipe | indicates that the genotype is phased, and is used to indicate which chromosome the alleles are on. If this is a slash / rather than a vertical pipe, it means we don’t know which chromosome they are on.
GEN[*].GT-AcoR2	The vertical pipe | indicates that the genotype is phased, and is used to indicate which chromosome the alleles are on. If this is a slash / rather than a vertical pipe, it means we don’t know which chromosome they are on.
GEN[*].GT-AcoR3	The vertical pipe | indicates that the genotype is phased, and is used to indicate which chromosome the alleles are on. If this is a slash / rather than a vertical pipe, it means we don’t know which chromosome they are on.
GEN[*].GT-AcoR4	The vertical pipe | indicates that the genotype is phased, and is used to indicate which chromosome the alleles are on. If this is a slash / rather than a vertical pipe, it means we don’t know which chromosome they are on.
ANN[*].GENE	Gene ID of SNP/Indel locus
Product description (if applicable)	Description of gene product (if locus is in coding region)
TREU 927 ortholog (where applicable)	Ortholog in TREU 927 reference genome identified using orthoMCL (TriTrypDB). Note that TriTrypDB does not include ":pseudogene"-appended genes in OrthoMCL analysis
TREU 927 ortholog product description (where applicable)	Product description of TREU 927 ortholog
ANN[*].EFFECT	Effect in Sequence ontology terms (e.g. 'missense_variant', 'synonymous_variant', 'stop_gained', etc.)
ANN[*].IMPACT	Impact level: High, Moderate, Low, Modifier
ANN[*].FEATURE	Transcript or intergenic location ("." refers to neither) - intergenic is currently filtered out in the indel worksheet
ANN[*].CODON	If applicable, description of codon number affected by SNP/indel
ANN[*].AA	If applicable, description of amino acid affected by SNP/indel

## Sheet: SNPs
CHROM	POS	REF	ALT	QUAL	GEN[*].GT-WT_PAR	GEN[*].GT-WT_HP	GEN[*].GT-AcoR1	GEN[*].GT-AcoR2	GEN[*].GT-AcoR3	GEN[*].GT-AcoR4	ANN[*].GENE	Product description (if applicable)	TREU 927 syntenic ortholog (where applicable)	TREU 927 ortholog product description (where applicable)	ANN[*].EFFECT	ANN[*].IMPACT	ANN[*].FEATURE	ANN[*].CODON	ANN[*].AA
Chr1_3A_Tb427v10	7813	G	A	317.91	0/1	0/1	0/1	0/0	0/1	0/0	Tb427_000174900	ESAG protein, putative	Tb927.1.5120	expression site-associated gene 1 (ESAG1) protein, putative	start_lost	HIGH	transcript	c.3G>A	p.Met1?
Chr1_3A_Tb427v10	679750	C	T	53.52	0/0	0/0	0/0	0/1	0/0	0/0	Tb427_000197300	hypothetical protein, conserved	-	-	stop_gained	HIGH	transcript	c.652C>T	p.Gln218*
Chr1_3A_Tb427v10	690389	T	G	786.19	./.	1/1	1/1	1/1	1/1	0/0	Tb427_000198000	hypothetical protein	-	-	stop_lost & splice_region_variant	HIGH	transcript	c.724T>G	p.Ter242Gluext*?
Chr1_core_Tb427v10	384204	A	T	57.84	0/0	0/0	0/0	0/0	0/0	0|1	Tb427_010017500	Tubulin/FtsZ family, GTPase domain/Tubulin C-terminal domain containing protein, putative	Tb927.1.2350	beta tubulin	stop_gained	HIGH	transcript	c.1048A>T	p.Lys350*
Chr1_core_Tb427v10	398263	A	T	56.7	0|1	0/0	0/0	0/0	0/0	0/0	Tb427_010018300	Tubulin/FtsZ family, GTPase domain/Tubulin C-terminal domain containing protein, putative	-	-	stop_gained	HIGH	transcript	c.520A>T	p.Lys174*
Chr1_core_Tb427v10	826565	T	A	1902.55	0|1	0|1	0|1	0|1	0|1	0|1	Tb427_010032700	ESAG protein, putative	Tb927.1.4910	expression site-associated gene 1 (ESAG1) protein, putative	stop_gained	HIGH	transcript	c.707T>A	p.Leu236*
Chr2_core_Tb427v10	129546	C	A	55.83	0|1	0/0	0/0	0/0	0/0	0/0	Tb427_020008900	Phosphatidylinositol 3- and 4-kinase/FATC domain containing protein, putative	Tb927.2.2260	phosphatidylinositol kinase related protein, putative	stop_gained	HIGH	transcript	c.12361G>T	p.Glu4121*
Chr2_core_Tb427v10	195604	G	T	5189.55	0|1	0|1	0|1	0|1	0|1	0|1	Tb427_020010900	hypothetical protein, conserved	Tb927.2.2530	hypothetical protein, conserved	stop_gained	HIGH	transcript	c.1610C>A	p.Ser537*
Chr2_core_Tb427v10	554903	C	A	209.24	0/0	0/0	0/0	0/0	./.	0|1	Tb427_020022800	Ribosomal protein L11, N-terminal domain/Ribosomal protein L11, RNA binding domain containing protein, putative	Tb927.2.4740	mitochondrial ribosomal protein l11	stop_gained	HIGH	transcript	c.454G>T	p.Glu152*
Chr3_core_Tb427v10	116780	T	C	4726.55	0/1	0/1	0/1	0/1	0/1	0/1	Tb427_030009200	hypothetical protein, conserved	Tb927.3.945	hypothetical protein	start_lost	HIGH	transcript	c.2T>C	p.Met1?
Chr3_core_Tb427v10	363882	G	A	175.83	0/0	0/0	0/0	0/0	0/0	0|1	Tb427_030018400	CHAP domain containing protein, putative	Tb927.3.1870	CHAP domain containing protein, putative	stop_gained	HIGH	transcript	c.100C>T	p.Gln34*
Chr3_core_Tb427v10	381730	G	A	5169.96	0/0	0/1	0/1	0/1	0/1	0/0	Tb427_030018900	Not1 N-terminal domain, CCR4-Not complex component/NOT2 / NOT3 / NOT5 family, putative	Tb927.3.1920	General negative regulator of transcription subunit 5	stop_gained	HIGH	transcript	c.1675C>T	p.Arg559*
Chr3_core_Tb427v10	493027	G	T	935.54	0/1	0/1	0/1	0/1	0/1	0/1	Tb427_030024200	hypothetical protein, conserved	-	-	start_lost	HIGH	transcript	c.3G>T	p.Met1?
Chr3_core_Tb427v10	714753	T	A	1365.55	0/1	0/1	0/1	0/1	0/1	0/1	Tb427_030032700:pseudogene	hypothetical protein	-	-	stop_gained	HIGH	transcript	c.244A>T	p.Lys82*
Chr4_core_Tb427v10	11021	G	A	54.91	0/0	0/0	0/0	0/1	0/0	0/0	Tb427_040005000	SPRY domain/HECT-domain (ubiquitin-transferase), putative	Tb927.4.310	SPRY domain/HECT-domain (ubiquitin-transferase), putative	stop_gained	HIGH	transcript	c.10480C>T	p.Gln3494*
Chr4_core_Tb427v10	667077	C	T	6096.55	0/1	0/1	0/1	0/1	0/1	0/1	Tb427_040030500:pseudogene	hypothetical protein, conserved	-	-	stop_gained	HIGH	transcript	c.208C>T	p.Gln70*
Chr4_core_Tb427v10	667311	A	T	3597.73	0/1	0/1	0/1	0/1	0/1	0/1	Tb427_040030500:pseudogene	hypothetical protein, conserved	-	-	stop_gained	HIGH	transcript	c.442A>T	p.Lys148*
Chr4_core_Tb427v10	683121	C	T	699.96	0/0	0/1	0/1	0/1	0/1	0/0	Tb427_040031200	hypothetical protein, conserved	Tb927.4.2880	Nucleoporin NUP225	stop_gained	HIGH	transcript	c.772C>T	p.Gln258*
Chr4_core_Tb427v10	733812	T	A	20370.5	0/1	0|1	0/1	0/1	0/1	0/1	Tb427_040033000:pseudogene	hypothetical protein, conserved	-	-	stop_lost & splice_region_variant	HIGH	transcript	c.460T>A	p.Ter154Lysext*?
Chr4_core_Tb427v10	1105653	A	G	3070.49	1/1	1/1	1/1	1/1	1/1	1/1	Tb427_040047400:pseudogene	Adenylate and Guanylate cyclase catalytic domain containing protein, putative	-	-	stop_lost	HIGH	transcript	c.895T>C	p.Ter299Glnext*?
Chr4_core_Tb427v10	1236769	T	A	6208.55	0/1	0/1	0|1	0|1	0|1	0|1	Tb427_040051300:pseudogene	hypothetical protein, conserved	-	-	stop_gained	HIGH	transcript	c.433A>T	p.Lys145*
Chr4_core_Tb427v10	1317604	A	G	896.3	0/1	0/0	0/1	0/0	0/1	0/1	Tb427_040054400:pseudogene	Endoplasmic Reticulum-Golgi Intermediate Compartment (ERGIC)/Endoplasmic reticulum vesicle transporter, putative	-	-	stop_lost	HIGH	transcript	c.1210T>C	p.Ter404Glnext*?
Chr4_core_Tb427v10	1383780	G	T	3128.55	0|1	0|1	0|1	0|1	0|1	0|1	Tb427_040057200	Protein kinase domain/Protein tyrosine kinase/Kinase-like/PH domain containing protein, putative	Tb927.4.5390	serine/threonine-protein kinase NrkA	stop_gained	HIGH	transcript	c.30C>A	p.Cys10*
Chr5_core_Tb427v10	178626	T	A	432.13	0|1	./.	./.	0|1	./.	./.	Tb427_050009700	hypothetical protein, conserved	Tb927.5.540	hypothetical protein	stop_gained	HIGH	transcript	c.568A>T	p.Lys190*
Chr5_core_Tb427v10	430441	T	C	4810.55	0/1	0/1	0/1	0/1	0/1	0/1	Tb427_050016500	hypothetical protein, conserved	Tb927.5.1170	hypothetical protein, conserved	start_lost	HIGH	transcript	c.2T>C	p.Met1?
Chr5_core_Tb427v10	508490	G	A	5074.55	0|1	0|1	0|1	0|1	0|1	0|1	Tb427_050020300	Periplasmic binding protein/Adenylate and Guanylate cyclase catalytic domain containing protein, putative	Tb927.5.1450	receptor-type adenylate cyclase GRESAG 4, putative	stop_gained	HIGH	transcript	c.1192C>T	p.Gln398*
Chr5_core_Tb427v10	686129	A	C	302.08	0/1	0/0	0/0	0/1	0|1	0/0	Tb427_050026400:pseudogene	hypothetical protein, conserved	-	-	stop_lost	HIGH	transcript	c.444A>C	p.Ter148Cysext*?
Chr5_core_Tb427v10	969063	T	A	110.61	0/0	0/0	0|1	0/0	0/0	0/0	Tb427_050035400	AAA domain (dynein-related subfamily), putative	Tb927.5.2890	AAA domain (dynein-related subfamily)/von Willebrand factor type A domain containing protein, putative	stop_gained	HIGH	transcript	c.49A>T	p.Lys17*
Chr5_core_Tb427v10	1142071	G	A	676.85	0/1	0|1	0/0	0/1	0/1	0/1	Tb427_050040900	hypothetical protein, conserved	Tb927.5.3440	hypothetical protein, conserved	stop_gained	HIGH	transcript	c.67C>T	p.Arg23*
Chr6_core_Tb427v10	35813	T	C	97.83	./.	./.	./.	./.	./.	0/1	Tb427_060005700:pseudogene	hypothetical protein, conserved	-	-	stop_lost	HIGH	transcript	c.1289A>G	p.Ter430Trpext*?
Chr6_core_Tb427v10	67024	G	A	621.55	0/1	0/1	0/1	0/1	0/1	0/1	Tb427_060007000:pseudogene	Adenylate and Guanylate cyclase catalytic domain containing protein, putative	-	-	stop_gained	HIGH	transcript	c.2008C>T	p.Gln670*
Chr6_core_Tb427v10	67793	A	C	61.57	0/0	./.	0/0	0/0	./.	0/1	Tb427_060007000:pseudogene	Adenylate and Guanylate cyclase catalytic domain containing protein, putative	-	-	stop_gained	HIGH	transcript	c.1242T>G	p.Tyr414*
Chr6_core_Tb427v10	91946	C	T	415.57	0/1	0/1	0/0	0/1	0/1	0/1	Tb427_060007300:pseudogene	Adenylate and Guanylate cyclase catalytic domain containing protein, putative	-	-	stop_gained	HIGH	transcript	c.2977C>T	p.Gln993*
Chr6_core_Tb427v10	221713	T	A	76.46	0|1	./.	./.	./.	0/0	0/0	Tb427_060011100	Adenylate and Guanylate cyclase catalytic domain containing protein, putative	Tb927.6.760	receptor-type adenylate cyclase GRESAG 4, putative	stop_gained	HIGH	transcript	c.1595T>A	p.Leu532*
Chr6_core_Tb427v10	398259	C	A	262.22	./.	0|1	0/0	./.	0/0	0/0	Tb427_060017500	Cyclin, N-terminal domain containing protein, putative	Tb927.6.1460	cyclin 3	stop_gained	HIGH	transcript	c.46G>T	p.Glu16*
Chr6_core_Tb427v10	405175	G	A	3113.55	0/1	0/1	0/1	0/1	0/1	0/1	Tb427_060017700	hypothetical protein, conserved	Tb927.6.1480	hypothetical protein, conserved	stop_gained	HIGH	transcript	c.97C>T	p.Gln33*
Chr6_core_Tb427v10	420200	A	T	392.54	0/1	0/0	0/1	0/1	0/0	0/0	Tb427_060018300	Yip1 domain containing protein, putative	Tb927.6.1540	Yip1 domain containing protein, putative	stop_gained	HIGH	transcript	c.135T>A	p.Tyr45*
Chr6_core_Tb427v10	714452	C	A	22533.5	0/1	0/1	0/1	0/1	0/1	0/1	Tb427_060032500	pfkB family carbohydrate kinase/Phosphomethylpyrimidine kinase, putative	Tb927.6.2740	pyridoxal kinase	stop_gained	HIGH	transcript	c.752C>A	p.Ser251*
Chr6_core_Tb427v10	1010624	C	A	3396.86	1|1	0|1	0|1	0|1	0|1	0|1	Tb427_060043100	hypothetical protein, conserved	Tb927.6.3810	hypothetical protein, conserved	stop_gained	HIGH	transcript	c.139G>T	p.Glu47*
Chr7_core_Tb427v10	276440	G	T	11300.5	0|1	0|1	0|1	0|1	0|1	0|1	Tb427_070015200	Glutathione peroxidase, putative	Tb927.7.1140	trypanothione/tryparedoxin dependent peroxidase 3	start_lost	HIGH	transcript	c.3G>T	p.Met1?
Chr7_core_Tb427v10	406947	A	G	23481.5	1/1	1/1	1/1	1/1	1/1	1/1	Tb427_070021000:pseudogene	hypothetical protein, conserved	-	-	stop_lost	HIGH	transcript	c.440A>G	p.Ter147Trpext*?
Chr7_core_Tb427v10	420508	A	T	53.64	0/0	0/0	0/0	0/0	0/0	0|1	Tb427_070021900	Ribosomal L30 N-terminal domain/Ribosomal protein L30p/L7e, putative	-	-	stop_gained	HIGH	transcript	c.79A>T	p.Lys27*
Chr7_core_Tb427v10	1037762	C	T	3733.55	0/1	0/1	0/1	0/1	0/1	0/1	Tb427_070045100	hypothetical protein, conserved	Tb927.7.3970	hypothetical protein, conserved	stop_gained	HIGH	transcript	c.142C>T	p.Arg48*
Chr7_core_Tb427v10	1169884	A	T	2091.55	0/1	0/1	0/1	0/1	0/1	0/1	Tb427_070049500	hypothetical protein, conserved	Tb927.7.4410	hypothetical protein, conserved	stop_gained	HIGH	transcript	c.1262T>A	p.Leu421*
Chr7_core_Tb427v10	1217476	T	A	181.36	./.	./.	1/1	./.	0/0	./.	Tb427_070051400:pseudogene	DnaJ domain containing protein, putative	-	-	stop_gained	HIGH	transcript	c.61A>T	p.Arg21*
Chr7_core_Tb427v10	1484818	A	T	5834.55	0/1	0/1	0/1	0/1	0/1	0/1	Tb427_070060800	hypothetical protein, conserved	Tb927.7.5510	hypothetical protein, conserved	stop_gained	HIGH	transcript	c.892A>T	p.Lys298*
Chr7_core_Tb427v10	1791118	T	A	218.24	0|1	0/0	0/0	0/0	./.	0/0	Tb427_070071800:pseudogene	hypothetical protein, conserved	-	-	stop_gained	HIGH	transcript	c.511A>T	p.Lys171*
Chr7_core_Tb427v10	1878901	C	A,*	174.18	./.	./.	0|1	2|2	./.	./.	Tb427_070074100	EF-hand domain/EF-hand domain pair, putative	Tb927.7.6810	EF-hand domain pair, putative	stop_gained	HIGH	transcript	c.4G>T	p.Glu2*
Chr7_core_Tb427v10	2125634	T	A	71.78	0/0	0/0	0/0	0/0	0/0	0|1	Tb427_070081600:pseudogene	hypothetical protein, conserved	-	-	stop_gained	HIGH	transcript	c.2338A>T	p.Arg780*
Chr7_core_Tb427v10	2171964	G	A	2649.55	0/1	0/1	0/1	0/1	0/1	0/1	Tb427_070082700	non-haem dioxygenase in morphine synthesis N-terminal/2OG-Fe(II) oxygenase superfamily, putative	Tb927.7.7500	thymine-7-hydroxylase, putative	stop_gained	HIGH	transcript	c.404G>A	p.Trp135*
Chr8_3A_Tb427v10	463399	C	T	209.28	./.	0|1	./.	./.	1|1	./.	Tb427_000498700:pseudogene	RNA polymerase Rpb2, domain 4, putative	-	-	stop_gained	HIGH	transcript	c.1486C>T	p.Arg496*
Chr8_core_Tb427v10	11048	T	A	409.34	0/1	0/0	0/0	0/1	0/0	0/1	Tb427_080005400:pseudogene	Leucine Rich repeats (2 copies), putative	-	-	stop_gained & splice_region_variant	HIGH	transcript	c.622A>T	p.Lys208*
Chr8_core_Tb427v10	106744	C	A	617.39	0|1	0|1	0/0	0|1	0/0	0/1	Tb427_080008600	hypothetical protein, conserved	Tb927.8.840	hypothetical protein, conserved	stop_gained	HIGH	transcript	c.1573G>T	p.Glu525*
Chr8_core_Tb427v10	570346	C	A	6606.55	0/1	0/1	0/1	0/1	0/1	0/1	Tb427_080026700	hypothetical protein, conserved	Tb927.8.2360	mediator of rna polymerase ii transcription subunit 4	stop_gained	HIGH	transcript	c.561C>A	p.Tyr187*
Chr8_core_Tb427v10	1051990	A	T	1490.55	0/1	0/1	0/1	0/1	0/1	0/1	Tb427_080044100:pseudogene	hypothetical protein, conserved	-	-	stop_gained	HIGH	transcript	c.2453T>A	p.Leu818*
Chr8_core_Tb427v10	1336158	T	C	278.03	./.	./.	0/0	0/1	1/1	0/1	Tb427_080054100:pseudogene	hypothetical protein, conserved	-	-	stop_lost	HIGH	transcript	c.81A>G	p.Ter27Trpext*?
Chr8_core_Tb427v10	1336172	A	G	385.64	./.	1/1	0/1	0/1	0|1	1/1	Tb427_080054100:pseudogene	hypothetical protein, conserved	-	-	stop_lost	HIGH	transcript	c.67T>C	p.Ter23Glnext*?
Chr8_core_Tb427v10	1431551	T	A	11504.5	1/1	1/1	1/1	1/1	1/1	1/1	Tb427_080057000:pseudogene	hypothetical protein, conserved	-	-	stop_lost	HIGH	transcript	c.2692T>A	p.Ter898Lysext*?
Chr8_core_Tb427v10	1844839	G	A	9220.55	0/1	0/1	0/1	0/1	0/1	0/1	Tb427_080074100	hypothetical protein, conserved	Tb927.8.6780	hypothetical protein, conserved	stop_gained	HIGH	transcript	c.100C>T	p.Arg34*
Chr8_core_Tb427v10	1957169	T	A	1080.55	0/1	0/1	0/1	0/1	0/1	0/1	Tb427_080078500	Protein kinase domain/Protein tyrosine kinase, putative	Tb927.8.7220	tousled-like kinase II	start_lost	HIGH	transcript	c.2T>A	p.Met1?
Chr8_core_Tb427v10	2271015	T	G	2477.55	0/1	0/1	0/1	0/1	0/1	0/1	Tb427_080086500	hypothetical protein, conserved	Tb927.8.8090	UDP-Gal or UDP-GlcNAc-dependent glycosyltransferase, putative	stop_gained	HIGH	transcript	c.1041T>G	p.Tyr347*
Chr8_core_Tb427v10	2347778	T	C	2650.55	0/1	0/1	0/1	0/1	0/1	0/1	Tb427_080089000:pseudogene	Microtubule binding/Kinesin motor domain containing protein, putative	-	-	stop_lost	HIGH	transcript	c.2284T>C	p.Ter762Glnext*?
Chr9_core_Tb427v10	238839	T	G	6304.55	0/1	0/1	0/1	0/1	0/1	0/1	Tb427_090014100:pseudogene	Protein tyrosine kinase/Protein kinase domain containing protein, putative	-	-	stop_lost	HIGH	transcript	c.1044A>C	p.Ter348Cysext*?
Chr9_core_Tb427v10	312234	C	T	59.83	0/0	0/0	0/1	0/0	0/0	0/0	Tb427_090015800	hypothetical protein, conserved	Tb927.9.2650	Present in the outer mitochondrial membrane proteome 2	stop_gained	HIGH	transcript	c.753G>A	p.Trp251*
Chr9_core_Tb427v10	507608	A	T	8440.55	0/1	0/1	0/1	0/1	0/1	0/1	Tb427_090024600	AMP-binding enzyme, putative	Tb927.9.4200	fatty acyl CoA synthetase 2	stop_gained	HIGH	transcript	c.1150A>T	p.Lys384*
Chr9_core_Tb427v10	879746	G	T	120.82	0/0	0/0	0/1	0/0	0/0	0|1	Tb427_090038900	hypothetical protein, conserved	Tb927.9.6960	hypothetical protein, conserved	stop_gained	HIGH	transcript	c.1000G>T	p.Gly334*
Chr9_core_Tb427v10	1033744	C	A	3388.55	0/1	0/1	0/1	0/1	0/1	0/1	Tb427_090044900	hypothetical protein, conserved	Tb927.9.8030	hypothetical protein, conserved	stop_lost & splice_region_variant	HIGH	transcript	c.1610G>T	p.Ter537Leuext*?
Chr9_core_Tb427v10	1066114	T	A	1896.55	0|1	0|1	0|1	0|1	0/1	0/1	Tb427_090046500:pseudogene	hypothetical protein, conserved	-	-	stop_lost	HIGH	transcript	c.179A>T	p.Ter60Leuext*?
Chr9_core_Tb427v10	1085889	G	A	3942.55	0/1	0/1	0/1	0/1	0/1	0/1	Tb427_090047500	hypothetical protein, conserved	Tb927.9.8500	hypothetical protein	stop_gained	HIGH	transcript	c.388C>T	p.Gln130*
Chr9_core_Tb427v10	1297073	C	T	4761.55	0/1	0/1	0/1	0/1	0/1	0/1	Tb427_090057000	hypothetical protein, conserved	Tb927.9.10060	hypothetical protein, conserved	start_lost	HIGH	transcript	c.3G>A	p.Met1?
Chr9_core_Tb427v10	1586424	T	A	73.83	0/0	0/0	0/0	0/0	0|1	0/0	Tb427_090069400	Poly A polymerase regulatory subunit, putative	Tb927.9.12040	cap-specific 2'-O-methyltransferase	stop_gained	HIGH	transcript	c.671T>A	p.Leu224*
Chr9_core_Tb427v10	1865388	A	C	3073.55	0/1	0/1	0/1	0/1	0/1	0/1	Tb427_090081500:pseudogene	Helicase conserved C-terminal domain containing protein, putative	-	-	stop_lost	HIGH	transcript	c.3952T>G	p.Ter1318Gluext*?
Chr9_core_Tb427v10	1973136	C	T	59.09	0/0	0|1	./.	./.	0/0	0/0	Tb427_090086300:pseudogene	hypothetical protein	-	-	stop_gained	HIGH	transcript	c.633G>A	p.Trp211*
Chr9_core_Tb427v10	1973449	T	C	70.89	0|1	0/0	0/0	0/0	0/0	0/0	Tb427_090086300:pseudogene	hypothetical protein	-	-	stop_lost	HIGH	transcript	c.320A>G	p.Ter107Trpext*?
Chr9_core_Tb427v10	2030104	A	T	5827.55	0/1	0/1	0/1	0/1	0/1	0/1	Tb427_090087200	Proteasome complex subunit Rpn13 ubiquitin receptor, putative	Tb927.9.15000	proteasome complex subunit Rpn13 ubiquitin receptor, putative	stop_gained	HIGH	transcript	c.754A>T	p.Arg252*
Chr10_5A_Tb427v10	58176	C	T	59.77	0/0	0/0	0/0	0/0	0/0	0|1	Tb427_000108200:pseudogene	hypothetical protein	-	-	stop_gained	HIGH	transcript	c.52C>T	p.Gln18*
Chr10_core_Tb427v10	240965	C	T	2022.55	0/1	0/1	0/1	0/1	0/1	0/1	Tb427_100014500	Microtubule binding/Kinesin motor domain containing protein, putative	Tb927.10.1110	kinesin, putative	stop_gained	HIGH	transcript	c.133C>T	p.Arg45*
Chr10_core_Tb427v10	242606	A	T	1988.55	0/1	0/1	0/1	0/1	0/1	0/1	Tb427_100014500	Microtubule binding/Kinesin motor domain containing protein, putative	Tb927.10.1110	kinesin, putative	stop_gained	HIGH	transcript	c.1774A>T	p.Lys592*
Chr10_core_Tb427v10	399693	A	C	240.08	0/1	0/1	0/0	0/0	0/0	0/1	Tb427_100020800:pseudogene	hypothetical protein, conserved	-	-	stop_lost	HIGH	transcript	c.120A>C	p.Ter40Tyrext*?
Chr10_core_Tb427v10	506437	G	T	1941.55	0|1	0|1	0|1	0|1	0|1	0|1	Tb427_100025400	hypothetical protein, conserved	Tb927.10.2120	U1 small nuclear ribonucleoprotein C, putative	stop_gained	HIGH	transcript	c.580G>T	p.Glu194*
Chr10_core_Tb427v10	511120	T	C	5297.55	0|1	0|1	0|1	0|1	0|1	0|1	Tb427_100025600:pseudogene	Insulinase (Peptidase family M16), putative	-	-	stop_lost	HIGH	transcript	c.1399T>C	p.Ter467Glnext*?
Chr10_core_Tb427v10	592431	G	A	438.59	0/0	0/0	0|1	0|1	0|1	0/0	Tb427_100028900	DnaJ domain containing protein, putative	Tb927.10.2460	DnaJ domain containing protein, putative	stop_gained	HIGH	transcript	c.30G>A	p.Trp10*
Chr10_core_Tb427v10	635450	G	A	2618.55	0/1	0/1	0/1	0/1	0/1	0/1	Tb427_100030600	hypothetical protein, conserved	Tb927.10.2600	hypothetical protein, conserved	stop_gained	HIGH	transcript	c.1644G>A	p.Trp548*
Chr10_core_Tb427v10	990101	C	T	3128.55	0/1	0/1	0/1	0/1	0/1	0/1	Tb427_100042800	hypothetical protein, conserved	Tb927.10.3820	hypothetical protein, conserved	stop_gained	HIGH	transcript	c.2756G>A	p.Trp919*
Chr10_core_Tb427v10	1012665	G	A,*	529.3	0|1	0|1	0/0	0|1	0|2	0|1	Tb427_100043500	Phosphatidylinositol-4-phosphate 5-Kinase, putative	Tb927.10.3890	phosphatidylinositol-4-phosphate 5-kinase, putative	stop_gained	HIGH	transcript	c.7C>T	p.Gln3*
Chr10_core_Tb427v10	1110164	C	T	75.71	./.	./.	./.	1/1	./.	0/0	Tb427_100047700:pseudogene	hypothetical protein	-	-	stop_gained	HIGH	transcript	c.52C>T	p.Gln18*
Chr10_core_Tb427v10	1509942	G	C	412.99	0/0	0/1	0/1	0/0	0/0	0/0	Tb427_100064600	hypothetical protein, conserved	Tb927.10.6040	hypothetical protein	stop_gained	HIGH	transcript	c.336C>G	p.Tyr112*
Chr10_core_Tb427v10	1528504	C	A,*	1228.8	0|1	0|1	0/2	0|1	0|1	0|1	Tb427_100065200	Potential Queuosine, Q, salvage protein family, putative	Tb927.10.6100	Protein of unknown function (DUF2419), putative	stop_gained	HIGH	transcript	c.154G>T	p.Glu52*
Chr10_core_Tb427v10	2021918	T	A	161.69	0|0	0/0	0/0	0|1	0/0	0/0	Tb427_100088100	RNA ligase/AAA domain containing protein, putative	Tb927.10.8120	RNA ligase/AAA domain containing protein, putative	stop_gained	HIGH	transcript	c.31A>T	p.Lys11*
Chr10_core_Tb427v10	2544609	T	A	63.16	0/0	0/0	0/1	./.	./.	0/0	Tb427_100110300	hypothetical protein, conserved	Tb927.10.10360	Microtubule-associated repetitive protein	stop_gained	HIGH	transcript	c.9961A>T	p.Arg3321*
Chr10_core_Tb427v10	2591472	T	A	509.59	0|1	0/0	0/0	0|1	0/0	0|1	Tb427_100113500	Dual specificity phosphatase, catalytic domain containing protein, putative	Tb927.10.10670	kinetoplastid-specific dual specificity phosphatase, putative	stop_gained	HIGH	transcript	c.7A>T	p.Lys3*
Chr10_core_Tb427v10	3327729	C	T	6542.55	0/1	0/1	0/1	0/1	0/1	0/1	Tb427_100144100	Galactose mutarotase-like/Glycosyl hydrolases family 31, putative	Tb927.10.13630	glucosidase, putative	start_lost	HIGH	transcript	c.3G>A	p.Met1?
Chr10_core_Tb427v10	3484023	G	A	4812.55	0/1	0/1	0/1	0/1	0/1	0/1	Tb427_100151600	Utp14 protein, putative	Tb927.10.14330	Utp14 protein, putative	stop_gained	HIGH	transcript	c.316C>T	p.Arg106*
Chr10_core_Tb427v10	3931970	A	G	3435.55	0/1	0/1	0/1	0/1	0/1	0/1	Tb427_100167400:pseudogene	hypothetical protein, conserved	-	-	stop_lost	HIGH	transcript	c.369A>G	p.Ter123Trpext*?
Chr11_core_Tb427v10	40526	A	G	5213.55	0/1	0/1	0/1	0/1	0/1	0/1	Tb427_110006700:pseudogene	hypothetical protein, conserved	-	-	stop_lost	HIGH	transcript	c.1927T>C	p.Ter643Glnext*?
Chr11_core_Tb427v10	837787	C	T	5039.55	0|1	0/1	0|1	0|1	0|1	0|1	Tb427_110035500	hypothetical protein, conserved	Tb927.11.3050	hypothetical protein	stop_gained	HIGH	transcript	c.1071G>A	p.Trp357*
Chr11_core_Tb427v10	867858	G	A	700.39	0|1	0|1	0/0	0/0	0|1	0|1	Tb427_110036900	hypothetical protein, conserved	Tb927.11.3190	hypothetical protein, conserved	stop_gained	HIGH	transcript	c.13C>T	p.Gln5*
Chr11_core_Tb427v10	869667	G	C	4645.55	0/1	0/1	0/1	0/1	0/1	0/1	Tb427_110037000	Histone methylation protein DOT1, putative	Tb927.11.3200	Histone methylation protein DOT1, putative	stop_gained	HIGH	transcript	c.35C>G	p.Ser12*
Chr11_core_Tb427v10	1342473	G	T	271.82	0/0	0/1	0/0	0/1	./.	0/1	Tb427_110052800	Reverse transcriptase (RNA-dependent DNA polymerase)/RNase H, putative	-	-	stop_gained	HIGH	transcript	c.3241G>T	p.Glu1081*
Chr11_core_Tb427v10	1767779	A	G	5081.55	0/1	0/1	0/1	0/1	0/1	0/1	Tb427_110069100:pseudogene	hypothetical protein, conserved	-	-	stop_lost	HIGH	transcript	c.4159T>C	p.Ter1387Argext*?
Chr11_core_Tb427v10	1863126	T	C	237.14	0/0	0/1	0/1	0/0	./.	./.	Tb427_110072300	hypothetical protein, conserved	Tb927.11.6730	hypothetical protein	stop_lost & splice_region_variant	HIGH	transcript	c.588A>G	p.Ter196Trpext*?
Chr11_core_Tb427v10	2031040	T	C	5671.55	0/1	0/1	0/1	0/1	0/1	0/1	Tb427_110078900:pseudogene	Leucine rich repeat/Dual specificity phosphatase, catalytic domain containing protein, putative	-	-	stop_lost	HIGH	transcript	c.739T>C	p.Ter247Glnext*?
Chr11_core_Tb427v10	2331937	C	T	530.7	0|1	0/0	0/0	0|0	0|1	0|1	Tb427_110091100	hypothetical protein, conserved	Tb927.11.8340	hypothetical protein	stop_gained	HIGH	transcript	c.112C>T	p.Arg38*
Chr11_core_Tb427v10	2339402	C	A	246.29	0|0	0|1	0|1	0|0	0/0	0/0	Tb427_110091500	Flavodoxin/FAD binding domain/Oxidoreductase NAD-binding domain containing protein, putative	Tb927.11.8380	NADPH--cytochrome P450 reductase, putative	stop_gained	HIGH	transcript	c.654C>A	p.Cys218*
Chr11_core_Tb427v10	2626082	G	A	110.1	0/0	0/0	0/1	0/0	0/0	0/0	Tb427_110104100	hypothetical protein, conserved	-	-	stop_gained	HIGH	transcript	c.4C>T	p.Gln2*
Chr11_core_Tb427v10	2697382	C	T	118.9	./.	0/0	./.	./.	1|1	./.	Tb427_110107600	Ubiquitin-2 like Rad60 SUMO-like/Ubiquitin family/Ubiquitin-like domain containing protein, putative	Tb927.11.9920	polyubiquitin, putative	stop_gained	HIGH	transcript	c.5932C>T	p.Gln1978*
Chr11_core_Tb427v10	2942930	A	T	372.83	0/1	0/1	0/0	0/1	0/1	0/1	Tb427_110124100	hypothetical protein, conserved	Tb927.11.10890	hypothetical protein, conserved	stop_gained	HIGH	transcript	c.823A>T	p.Lys275*
Chr11_core_Tb427v10	3509864	T	A	691.83	./.	./.	./.	./.	./.	0|1	Tb427_110145400	Domain of unknown function (DUF4464), putative	Tb927.11.12860	cAMP response protein, putative	stop_gained	HIGH	transcript	c.178A>T	p.Lys60*
Chr11_core_Tb427v10	3866176	C	A	6004.96	0/0	0/1	0/1	0/1	0/1	0/0	Tb427_110160400	TCP-1/cpn60 chaperonin family, putative	Tb927.11.14250	T-complex protein 1, epsilon subunit, putative	stop_gained	HIGH	transcript	c.512C>A	p.Ser171*
Chr11_core_Tb427v10	4046486	A	T	921.82	0/0	0/0	0/0	0|1	0|1	0|1	Tb427_110167700	hypothetical protein, conserved	Tb927.11.14930	hypothetical protein, conserved	stop_gained	HIGH	transcript	c.59T>A	p.Leu20*
Chr11_core_Tb427v10	4138886	T	A	55.84	0/1	0/0	0/0	0/0	0/0	0/0	Tb427_110171800	FYVE zinc finger/Phosphatidylinositol 3- and 4-kinase, putative	Tb927.11.15330	phosphatidylinositol 3-kinase catalytic subunit, putative	stop_gained	HIGH	transcript	c.295A>T	p.Arg99*
Chr11_core_Tb427v10	4170988	A	T	446.5	0|1	0/1	0/1	0|1	0/1	0/1	Tb427_110172900	Elongation factor Tu GTP binding domain/50S ribosome-binding GTPase/Elongation Factor G, domain II/Elongation factor G, domain IV/Elongation factor G C-terminus, putative	Tb927.11.15430	U5 small nuclear ribonucleoprotein component, putative	stop_gained	HIGH	transcript	c.965T>A	p.Leu322*
Chr11_core_Tb427v10	4595967	T	C	3928.55	0|1	0|1	0|1	0|1	0|1	0|1	Tb427_110188900	Serine hydrolase (FSH1)/50S ribosome-binding GTPase/GTPase of unknown function C-terminal, putative	Tb927.11.16910	Serine hydrolase (FSH1)/RWD domain/50S ribosome-binding GTPase/GTPase of unknown function C-terminal, putative	start_lost	HIGH	transcript	c.1A>G	p.Met1?
BES5_Tb427v10	5107	T	C	74.47	./.	0/0	0/0	./.	0/0	0|1	Tb427_000022200:pseudogene	RNA polymerase Rpb2, domain 4, putative	-	-	stop_lost	HIGH	transcript	c.922T>C	p.Ter308Glnext*?
unitig_148_Tb427v10	39860	T	G	557.65	1/1	0/0	0/0	0/1	0/1	0/1	Tb427_000636000:pseudogene	RNA polymerase Rpb2, domain 4, putative	-	-	stop_lost	HIGH	transcript	c.1291T>G	p.Ter431Glyext*?
unitig_172_Tb427v10	17413	T	G	107.79	0/1	0/1	0/0	0/0	0/0	0/0	Tb427_000641800:pseudogene	RNA polymerase Rpb2, domain 4, putative	-	-	stop_lost	HIGH	transcript	c.441A>C	p.Ter147Cysext*?
unitig_172_Tb427v10	27827	A	C	52.06	0/0	0/1	0/0	0/0	0/0	0/0	Tb427_000642100:pseudogene	RNA polymerase Rpb2, domain 4, putative	-	-	stop_gained	HIGH	transcript	c.711T>G	p.Tyr237*
unitig_1853_Tb427v10	37006	G	A	204.27	0/0	0/0	0/0	0/0	0|1	0|1	Tb427_000655400	hypothetical protein, conserved	-	-	stop_gained	HIGH	transcript	c.360G>A	p.Trp120*
unitig_1858_Tb427v10	47534	A	C	102.37	0/0	0/0	0/0	0/0	0/1	0/0	Tb427_000659100:pseudogene	RNA polymerase Rpb2, domain 4, putative	-	-	stop_lost	HIGH	transcript	c.474A>C	p.Ter158Cysext*?
unitig_1860_Tb427v10	2679	T	G	83.26	./.	./.	1|1	./.	./.	./.	Tb427_000661000:pseudogene	hypothetical protein, conserved	-	-	stop_lost	HIGH	transcript	c.218A>C	p.Ter73Serext*?
unitig_1860_Tb427v10	2680	A	T	83.26	./.	./.	1|1	./.	./.	./.	Tb427_000661000:pseudogene	hypothetical protein, conserved	-	-	stop_lost	HIGH	transcript	c.217T>A	p.Ter73Lysext*?
unitig_1884_Tb427v10	20843	A	T	61.35	0/0	./.	0/0	0/0	0/1	0/0	Tb427_000668900:pseudogene	hypothetical protein, conserved	-	-	stop_gained	HIGH	transcript	c.77T>A	p.Leu26*
unitig_1897_Tb427v10	6348	C	T	67.56	./.	0/0	0/0	0/1	0/0	0/0	Tb427_000670900	Retrotransposon hot spot protein, putative	-	-	stop_gained	HIGH	transcript	c.322C>T	p.Arg108*
unitig_1897_Tb427v10	7394	G	A	52.19	./.	0/0	0/0	0/1	0/0	./.	Tb427_000670900	Retrotransposon hot spot protein, putative	-	-	stop_gained	HIGH	transcript	c.1368G>A	p.Trp456*
unitig_1903_Tb427v10	20503	C	T	609	0|1	0|1	0/0	0|1	0|1	0/0	Tb427_000676800	hypothetical protein, conserved	-	-	stop_gained	HIGH	transcript	c.426G>A	p.Trp142*
unitig_1997_Tb427v10	2981	G	T	182.77	0/0	./.	1/1	1/1	./.	0/0	Tb427_000698300:pseudogene	hypothetical protein, conserved	-	-	stop_gained	HIGH	transcript	c.175G>T	p.Glu59*
unitig_2087_Tb427v10	11114	T	A	61.73	./.	1|1	0/0	./.	./.	./.	Tb427_000707700:pseudogene	RNA polymerase Rpb2, domain 4/RNA polymerase Rpb2, domain 6, putative	-	-	stop_lost	HIGH	transcript	c.1181A>T	p.Ter394Leuext*?
unitig_2087_Tb427v10	23833	T	G	278.13	./.	0|1	./.	./.	./.	0|1	Tb427_000708000:pseudogene	RNA polymerase Rpb2, domain 4/RNA polymerase Rpb2, domain 6, putative	-	-	stop_lost	HIGH	transcript	c.438A>C	p.Ter146Cysext*?
unitig_2087_Tb427v10	35837	A	T	83.06	0/1	0/0	0/0	0/0	0/0	0/1	Tb427_000708400	Retrotransposon hot spot protein, putative	-	-	stop_gained	HIGH	transcript	c.509T>A	p.Leu170*
unitig_2222_Tb427v10	35972	A	G	2453.92	1/1	1/1	1/1	1/1	1/1	0/1	Tb427_000741600:pseudogene	RNA polymerase Rpb2, domain 4/RNA polymerase Rpb2, domain 6, putative	-	-	stop_lost	HIGH	transcript	c.897A>G	p.Ter299Trpext*?
unitig_2332_Tb427v10	31572	T	A	93.83	0/0	0/1	0/0	0/1	0/0	0/0	Tb427_000755200:pseudogene	RNA polymerase Rpb2, domain 4/RNA polymerase Rpb2, domain 6, putative	-	-	stop_gained	HIGH	transcript	c.666T>A	p.Tyr222*
unitig_2344_Tb427v10	14595	T	G	52	0/0	0/0	0/1	0/0	0/0	0/0	Tb427_000762800:pseudogene	RNA polymerase Rpb2, domain 4, putative	-	-	stop_lost	HIGH	transcript	c.1575A>C	p.Ter525Tyrext*?
unitig_262_Tb427v10	24831	C	A	177.38	0/1	0/1	./.	0/1	0/0	0/0	Tb427_000801200	Retrotransposon hot spot protein, putative	-	-	stop_gained	HIGH	transcript	c.1498G>T	p.Glu500*
unitig_2672_Tb427v10	16159	T	C	58.37	./.	0/0	0/0	0/0	0/1	0/0	Tb427_000803400:pseudogene	RNA polymerase Rpb2, domain 4, putative	-	-	stop_lost	HIGH	transcript	c.800A>G	p.Ter267Trpext*?
unitig_284_Tb427v10	17543	A	C	150.69	0/1	0/0	./.	./.	./.	1/1	Tb427_000808600:pseudogene	RNA polymerase Rpb2, domain 4/RNA polymerase Rpb2, domain 6, putative	-	-	stop_lost	HIGH	transcript	c.1249T>G	p.Ter417Glyext*?
unitig_3147_Tb427v10	27920	T	C	68.91	./.	0/1	0/0	./.	./.	0/0	Tb427_000828400:pseudogene	RNA polymerase Rpb2, domain 4, putative	-	-	stop_lost	HIGH	transcript	c.785A>G	p.Ter262Trpext*?
unitig_3147_Tb427v10	28245	T	G	125.3	./.	./.	./.	1|1	1/1	./.	Tb427_000828400:pseudogene	RNA polymerase Rpb2, domain 4, putative	-	-	stop_lost	HIGH	transcript	c.462A>C	p.Ter154Cysext*?
Chr1_3A_Tb427v10	6068	T	C	217.71	0/1	0/1	0/0	0/0	0/0	0/0	Tb427_000174700	Trypanosomal VSG domain containing protein, putative	Tb927.1.5100	expression site-associated gene 2 (ESAG2) protein, putative	synonymous_variant	LOW	transcript	c.1035T>C	p.Val345Val
Chr1_3A_Tb427v10	6098	G	A	147.77	0/1	0/1	0/0	0/0	0/0	0/0	Tb427_000174700	Trypanosomal VSG domain containing protein, putative	Tb927.1.5100	expression site-associated gene 2 (ESAG2) protein, putative	synonymous_variant	LOW	transcript	c.1065G>A	p.Gly355Gly
Chr1_3A_Tb427v10	681962	C	T	124.58	1/1	0/0	./.	./.	./.	1/1	Tb427_000197400	hypothetical protein, conserved	-	-	synonymous_variant	LOW	transcript	c.1440C>T	p.Ser480Ser
Chr1_3A_Tb427v10	682247	T	G	893.39	1/1	1/1	1/1	1/1	1/1	0/1	Tb427_000197400	hypothetical protein, conserved	-	-	synonymous_variant	LOW	transcript	c.1725T>G	p.Thr575Thr
Chr1_3A_Tb427v10	685804	A	G	1915.36	1/1	1/1	1/1	1/1	1/1	1/1	Tb427_000197700:pseudogene	hypothetical protein, conserved	-	-	synonymous_variant	LOW	transcript	c.660A>G	p.Thr220Thr
Chr1_3A_Tb427v10	687311	C	T	1880.02	0/1	1/1	1/1	1/1	1/1	0/1	Tb427_000197800	hypothetical protein, conserved	-	-	synonymous_variant	LOW	transcript	c.156C>T	p.Gly52Gly
Chr1_3A_Tb427v10	688263	A	G	762.48	1/1	1/1	1/1	1/1	./.	0/1	Tb427_000197900	hypothetical protein, conserved	-	-	synonymous_variant	LOW	transcript	c.525A>G	p.Glu175Glu
Chr1_3A_Tb427v10	688503	G	C	353.74	1/1	1/1	1/1	./.	./.	./.	Tb427_000197900	hypothetical protein, conserved	-	-	synonymous_variant	LOW	transcript	c.765G>C	p.Arg255Arg
Chr1_3A_Tb427v10	693624	T	C	77.26	./.	./.	./.	./.	./.	1/1	Tb427_000198100:pseudogene	hypothetical protein, conserved	-	-	synonymous_variant	LOW	transcript	c.2301T>C	p.Ser767Ser
Chr1_3A_Tb427v10	1427733	A	C	70.12	./.	0|1	0/0	./.	./.	./.	Tb427_000222000	Retrotransposon hot spot protein, putative	-	-	synonymous_variant	LOW	transcript	c.16A>C	p.Arg6Arg
Chr1_3A_Tb427v10	1427933	A	C	446.77	0/1	0/1	0/1	./.	0/1	0/1	Tb427_000222000	Retrotransposon hot spot protein, putative	-	-	synonymous_variant	LOW	transcript	c.216A>C	p.Ala72Ala
Chr1_3A_Tb427v10	1433360	A	G	240.74	0/0	0/1	1/1	0/0	./.	0/0	Tb427_000222100	Retrotransposon hot spot protein, putative	-	-	synonymous_variant	LOW	transcript	c.1074A>G	p.Pro358Pro
Chr1_3B_Tb427v10	5423	T	C	138.83	0/0	0/0	0/0	0/0	0/0	0|1	Tb427_000245600:pseudogene	Trypanosomal VSG domain containing protein, putative	-	-	synonymous_variant	LOW	transcript	c.399T>C	p.Asn133Asn
Chr1_3B_Tb427v10	7940	G	A	55.97	0/0	0|1	0/0	0/0	0/0	0|1	Tb427_000245800:pseudogene	ESAG protein, putative	-	-	synonymous_variant	LOW	transcript	c.147G>A	p.Ser49Ser
Chr1_3B_Tb427v10	8264	C	T	109.26	0|1	0|1	./.	0/0	0/0	0|0	Tb427_000245800:pseudogene	ESAG protein, putative	-	-	synonymous_variant	LOW	transcript	c.471C>T	p.Ile157Ile
Chr1_3B_Tb427v10	8267	A	T	109.26	0|1	0|1	./.	0/0	0/0	0|0	Tb427_000245800:pseudogene	ESAG protein, putative	-	-	synonymous_variant	LOW	transcript	c.474A>T	p.Thr158Thr
Chr1_3B_Tb427v10	8276	G	T	80.09	0|1	0/0	./.	0/0	0/0	0|0	Tb427_000245800:pseudogene	ESAG protein, putative	-	-	synonymous_variant	LOW	transcript	c.483G>T	p.Val161Val
Chr1_5A_Tb427v10	5228	C	T	132.11	0/1	./.	./.	1/1	./.	0/0	Tb427_000268700	hypothetical protein, conserved	-	-	synonymous_variant	LOW	transcript	c.2364C>T	p.Ser788Ser
Chr1_5A_Tb427v10	19412	C	T	225.87	0/0	0|1	./.	./.	./.	./.	Tb427_000269300	Retrotransposon hot spot protein, putative	-	-	synonymous_variant	LOW	transcript	c.1056G>A	p.Gln352Gln
Chr1_5A_Tb427v10	19415	C	T	227.6	0/0	0|1	./.	./.	./.	./.	Tb427_000269300	Retrotransposon hot spot protein, putative	-	-	synonymous_variant	LOW	transcript	c.1053G>A	p.Leu351Leu
Chr1_5A_Tb427v10	19436	A	G	492.61	0/0	0/1	1/1	1/1	1/1	0/1	Tb427_000269300	Retrotransposon hot spot protein, putative	-	-	synonymous_variant	LOW	transcript	c.1032T>C	p.Ser344Ser
Chr1_5A_Tb427v10	19487	T	C	220.83	./.	./.	./.	./.	./.	0/1	Tb427_000269300	Retrotransposon hot spot protein, putative	-	-	synonymous_variant	LOW	transcript	c.981A>G	p.Lys327Lys
Chr1_5A_Tb427v10	19925	A	T	156.35	./.	./.	./.	1/1	./.	1/1	Tb427_000269300	Retrotransposon hot spot protein, putative	-	-	synonymous_variant	LOW	transcript	c.543T>A	p.Ala181Ala
Chr1_5A_Tb427v10	30285	A	G	115.63	./.	./.	1/1	1/1	./.	0/0	Tb427_000269600:pseudogene	RNA polymerase Rpb2, domain 4/RNA polymerase Rpb2, domain 6, putative	-	-	synonymous_variant	LOW	transcript	c.618T>C	p.His206His
Chr1_5A_Tb427v10	65025	A	C	105.76	0/0	0/0	0/1	0/0	0/0	0/1	Tb427_000270400:pseudogene	RNA polymerase Rpb2, domain 4, putative	-	-	synonymous_variant	LOW	transcript	c.423T>G	p.Gly141Gly
Chr1_5A_Tb427v10	67194	A	G	58.99	0/1	0/0	0/0	0/1	0/0	0/0	Tb427_000270600	Retrotransposon hot spot protein, putative	-	-	synonymous_variant	LOW	transcript	c.1920T>C	p.Arg640Arg
Chr1_5A_Tb427v10	68628	C	G	91	0/0	0/0	0/1	0/1	0/0	0/0	Tb427_000270600	Retrotransposon hot spot protein, putative	-	-	synonymous_variant	LOW	transcript	c.486G>C	p.Arg162Arg
Chr1_5A_Tb427v10	69078	A	G	497.3	0/1	0/1	0/0	0/1	0/0	0/1	Tb427_000270600	Retrotransposon hot spot protein, putative	-	-	synonymous_variant	LOW	transcript	c.36T>C	p.Asp12Asp
Chr1_5A_Tb427v10	75096	T	C	212.11	0/0	0|1	0/0	0/0	0/0	0|1	Tb427_000270700:pseudogene	RNA polymerase Rpb2, domain 4, putative	-	-	synonymous_variant	LOW	transcript	c.114A>G	p.Leu38Leu
Chr1_5A_Tb427v10	120371	C	T	341.5	./.	0/1	0/1	0/1	./.	./.	Tb427_000272000	Retrotransposon hot spot protein, putative	-	-	synonymous_variant	LOW	transcript	c.24G>A	p.Val8Val
Chr1_5A_Tb427v10	123953	A	G	93.84	./.	0/0	1|1	1/1	0/1	./.	Tb427_000272100:pseudogene	Retrotransposon hot spot protein, putative	-	-	synonymous_variant	LOW	transcript	c.1284T>C	p.Tyr428Tyr
Chr1_5A_Tb427v10	150823	T	C	105.26	0/0	0/0	0/0	0/0	0/0	0|1	Tb427_000272800:pseudogene	RNA polymerase Rpb2, domain 4, putative	-	-	synonymous_variant	LOW	transcript	c.114A>G	p.Leu38Leu
Chr1_5A_Tb427v10	197026	A	G	78.03	0/0	0|1	0/0	0/0	0/0	0/0	Tb427_000274600	hypothetical protein, conserved	-	-	synonymous_variant	LOW	transcript	c.2544T>C	p.Cys848Cys
Chr1_5B_Tb427v10	47073	C	T	69.34	./.	./.	0/1	0/0	0/0	./.	Tb427_000276900	Retrotransposon hot spot protein, putative	-	-	synonymous_variant	LOW	transcript	c.915C>T	p.Ala305Ala
Chr1_5B_Tb427v10	63651	A	G	226.99	0/0	0/0	0/0	0|1	0|1	0/0	Tb427_000277400	Retrotransposon hot spot protein, putative	-	-	synonymous_variant	LOW	transcript	c.2445T>C	p.His815His
Chr1_5B_Tb427v10	63918	A	G	69.69	0/0	0/0	0/1	0/0	0/0	0/0	Tb427_000277400	Retrotransposon hot spot protein, putative	-	-	synonymous_variant	LOW	transcript	c.2178T>C	p.Ser726Ser
Chr1_5B_Tb427v10	64374	G	A	148.06	0/0	0/0	0|1	0|1	0/0	0/0	Tb427_000277400	Retrotransposon hot spot protein, putative	-	-	synonymous_variant	LOW	transcript	c.1722C>T	p.His574His
Chr1_5B_Tb427v10	64380	T	C	127.7	0/0	0/0	0|1	0|1	0/0	0/0	Tb427_000277400	Retrotransposon hot spot protein, putative	-	-	synonymous_variant	LOW	transcript	c.1716A>G	p.Val572Val
Chr1_5B_Tb427v10	65493	A	T	1554.55	0/1	0/1	0/1	0/1	0/1	0/1	Tb427_000277400	Retrotransposon hot spot protein, putative	-	-	synonymous_variant	LOW	transcript	c.603T>A	p.Ala201Ala
Chr1_5B_Tb427v10	65565	G	C	203.57	0/0	0/1	0/0	0/0	0/1	0/1	Tb427_000277400	Retrotransposon hot spot protein, putative	-	-	synonymous_variant	LOW	transcript	c.531C>G	p.Pro177Pro
Chr1_5B_Tb427v10	65589	C	T	149.65	0/0	0/1	0/0	0/0	0/1	0/1	Tb427_000277400	Retrotransposon hot spot protein, putative	-	-	synonymous_variant	LOW	transcript	c.507G>A	p.Gly169Gly
Chr1_5B_Tb427v10	65877	C	A	53.15	0|1	0/0	0|0	0/0	0/0	0/0	Tb427_000277400	Retrotransposon hot spot protein, putative	-	-	synonymous_variant	LOW	transcript	c.219G>T	p.Leu73Leu
Chr1_5B_Tb427v10	86753	T	C	59.01	0/0	0/0	0/0	0/0	0|1	0/0	Tb427_000277900	hypothetical protein, conserved	-	-	synonymous_variant	LOW	transcript	c.2544T>C	p.Cys848Cys
Chr1_core_Tb427v10	20865	G	A	1202.03	0|1	0/0	0/0	0/0	0|1	0|1	Tb427_010005700	Phosphate transporter family, putative	Tb927.1.580	phosphate-repressible phosphate permease, putative	synonymous_variant	LOW	transcript	c.1234C>T	p.Leu412Leu
Chr1_core_Tb427v10	20869	C	T	1195.6	0|1	0/0	0/0	0/0	0|1	0|1	Tb427_010005700	Phosphate transporter family, putative	Tb927.1.580	phosphate-repressible phosphate permease, putative	synonymous_variant	LOW	transcript	c.1230G>A	p.Ala410Ala
Chr1_core_Tb427v10	21262	T	C	1050.55	0/1	0/1	0/1	0/1	0/1	0/1	Tb427_010005700	Phosphate transporter family, putative	Tb927.1.580	phosphate-repressible phosphate permease, putative	synonymous_variant	LOW	transcript	c.837A>G	p.Ser279Ser
Chr1_core_Tb427v10	24573	C	T	5333.55	0/1	0/1	0/1	0/1	0/1	0/1	Tb427_010005800	Phosphate transporter family, putative	Tb927.1.600	phosphate-repressible phosphate permease, putative	synonymous_variant	LOW	transcript	c.1230G>A	p.Ala410Ala
Chr1_core_Tb427v10	24966	T	C	1602.55	0/1	0/1	0/1	0/1	0/1	0/1	Tb427_010005800	Phosphate transporter family, putative	Tb927.1.600	phosphate-repressible phosphate permease, putative	synonymous_variant	LOW	transcript	c.837A>G	p.Ser279Ser
Chr1_core_Tb427v10	25146	G	T	7923.55	0/1	0/1	0/1	0/1	0/1	0/1	Tb427_010005800	Phosphate transporter family, putative	Tb927.1.600	phosphate-repressible phosphate permease, putative	synonymous_variant	LOW	transcript	c.657C>A	p.Gly219Gly
Chr1_core_Tb427v10	27678	C	T	5450.55	0/1	0/1	0/1	0/1	0/1	0/1	Tb427_010006000	ASF1 like histone chaperone, putative	Tb927.1.630	histone chaperone ASF1A	synonymous_variant	LOW	transcript	c.498G>A	p.Glu166Glu
Chr1_core_Tb427v10	29409	A	G	5805.55	0/1	0/1	0/1	0/1	0/1	0/1	Tb427_010006100	BRCA2, oligonucleotide/oligosaccharide-binding, domain 1, putative	Tb927.1.640	BRCA2	synonymous_variant	LOW	transcript	c.3960T>C	p.Phe1320Phe
Chr1_core_Tb427v10	30624	T	C	3236.55	0/1	0/1	0/1	0/1	0/1	0/1	Tb427_010006100	BRCA2, oligonucleotide/oligosaccharide-binding, domain 1, putative	Tb927.1.640	BRCA2	synonymous_variant	LOW	transcript	c.2745A>G	p.Thr915Thr
Chr1_core_Tb427v10	31035	T	C	4795.55	0/1	0/1	0/1	0/1	0/1	0/1	Tb427_010006100	BRCA2, oligonucleotide/oligosaccharide-binding, domain 1, putative	Tb927.1.640	BRCA2	synonymous_variant	LOW	transcript	c.2334A>G	p.Ala778Ala
Chr1_core_Tb427v10	31223	A	G	3862.55	0/1	0/1	0/1	0/1	0/1	0/1	Tb427_010006100	BRCA2, oligonucleotide/oligosaccharide-binding, domain 1, putative	Tb927.1.640	BRCA2	synonymous_variant	LOW	transcript	c.2146T>C	p.Leu716Leu
Chr1_core_Tb427v10	31419	T	C	3290.55	0|1	0|1	0|1	0|1	0|1	0|1	Tb427_010006100	BRCA2, oligonucleotide/oligosaccharide-binding, domain 1, putative	Tb927.1.640	BRCA2	synonymous_variant	LOW	transcript	c.1950A>G	p.Gly650Gly
Chr1_core_Tb427v10	31536	A	C	4236.55	0/1	0/1	0/1	0/1	0/1	0/1	Tb427_010006100	BRCA2, oligonucleotide/oligosaccharide-binding, domain 1, putative	Tb927.1.640	BRCA2	synonymous_variant	LOW	transcript	c.1833T>G	p.Thr611Thr
Chr1_core_Tb427v10	34148	C	A	2762.55	0/1	0/1	0/1	0/1	0/1	0/1	Tb427_010006200	hypothetical protein, conserved	Tb927.1.650	conserved protein, unknown function	synonymous_variant	LOW	transcript	c.162G>T	p.Arg54Arg
Chr1_core_Tb427v10	36490	T	C	4196.55	0/1	0/1	0/1	0/1	0/1	0/1	Tb427_010006300	hypothetical protein, conserved	Tb927.1.670	conserved protein, unknown function	synonymous_variant	LOW	transcript	c.1083A>G	p.Gln361Gln
Chr1_core_Tb427v10	36607	A	G	4854.55	0/1	0/1	0/1	0/1	0/1	0/1	Tb427_010006300	hypothetical protein, conserved	Tb927.1.670	conserved protein, unknown function	synonymous_variant	LOW	transcript	c.966T>C	p.Ala322Ala
Chr1_core_Tb427v10	37471	C	T	2794.55	0|1	0|1	0|1	0|1	0|1	0|1	Tb427_010006300	hypothetical protein, conserved	Tb927.1.670	conserved protein, unknown function	synonymous_variant	LOW	transcript	c.102G>A	p.Ala34Ala
Chr1_core_Tb427v10	37492	G	A	2223.55	0|1	0|1	0|1	0|1	0|1	0|1	Tb427_010006300	hypothetical protein, conserved	Tb927.1.670	conserved protein, unknown function	synonymous_variant	LOW	transcript	c.81C>T	p.Ala27Ala
Chr1_core_Tb427v10	38717	T	C	4589.55	0/1	0/1	0/1	0/1	0/1	0/1	Tb427_010006400	hypothetical protein, conserved	Tb927.1.690	hypothetical protein, conserved	synonymous_variant	LOW	transcript	c.396A>G	p.Ser132Ser
Chr1_core_Tb427v10	40260	C	A	8290.55	0/1	0/1	0/1	0/1	0/1	0/1	Tb427_010006500	Phosphoglycerate kinase, putative	Tb927.1.700	phosphoglycerate kinase	synonymous_variant	LOW	transcript	c.1266G>T	p.Val422Val
Chr1_core_Tb427v10	40290	A	G	450.39	0/0	0|1	0|1	0|1	0|1	0|1	Tb427_010006500	Phosphoglycerate kinase, putative	Tb927.1.700	phosphoglycerate kinase	synonymous_variant	LOW	transcript	c.1236T>C	p.Gly412Gly
Chr1_core_Tb427v10	40338	C	A	11024.5	0/1	0/1	0/1	0/1	0/1	0/1	Tb427_010006500	Phosphoglycerate kinase, putative	Tb927.1.700	phosphoglycerate kinase	synonymous_variant	LOW	transcript	c.1188G>T	p.Thr396Thr
Chr1_core_Tb427v10	41118	G	A	22918.5	0|1	0|1	0|1	0|1	0|1	0|1	Tb427_010006500	Phosphoglycerate kinase, putative	Tb927.1.700	phosphoglycerate kinase	synonymous_variant	LOW	transcript	c.408C>T	p.Phe136Phe
Chr1_core_Tb427v10	41121	C	G	23092.5	0|1	0|1	0|1	0|1	0|1	0|1	Tb427_010006500	Phosphoglycerate kinase, putative	Tb927.1.700	phosphoglycerate kinase	synonymous_variant	LOW	transcript	c.405G>C	p.Arg135Arg
Chr1_core_Tb427v10	41181	G	A	16444.5	0/1	0/1	0/1	0/1	0/1	0/1	Tb427_010006500	Phosphoglycerate kinase, putative	Tb927.1.700	phosphoglycerate kinase	synonymous_variant	LOW	transcript	c.345C>T	p.Asn115Asn
Chr1_core_Tb427v10	41358	G	A	20834.5	0/1	0/1	0/1	0/1	0/1	0/1	Tb427_010006500	Phosphoglycerate kinase, putative	Tb927.1.700	phosphoglycerate kinase	synonymous_variant	LOW	transcript	c.168C>T	p.Ser56Ser
Chr1_core_Tb427v10	42733	C	G	5909.55	0|1	0/1	0/1	0/1	0/1	0/1	Tb427_010006600:pseudogene	Phosphoglycerate kinase, putative	-	-	synonymous_variant	LOW	transcript	c.414G>C	p.Arg138Arg
Chr1_core_Tb427v10	42970	G	A	7475.55	0/1	0/1	0/1	0/1	0/1	0/1	Tb427_010006600:pseudogene	Phosphoglycerate kinase, putative	-	-	synonymous_variant	LOW	transcript	c.177C>T	p.Ser59Ser
Chr1_core_Tb427v10	43006	C	A	7869.55	0/1	0/1	0/1	0/1	0/1	0/1	Tb427_010006600:pseudogene	Phosphoglycerate kinase, putative	-	-	synonymous_variant	LOW	transcript	c.141G>T	p.Leu47Leu
Chr1_core_Tb427v10	43108	G	A	4293.55	0/1	0/1	0/1	0/1	0/1	0/1	Tb427_010006600:pseudogene	Phosphoglycerate kinase, putative	-	-	synonymous_variant	LOW	transcript	c.39C>T	p.Asn13Asn
Chr1_core_Tb427v10	43602	A	G	4957.55	0/1	0/1	0/1	0/1	0/1	0/1	Tb427_010006700	Phosphoglycerate kinase, putative	Tb927.1.720	phosphoglycerate kinase	synonymous_variant	LOW	transcript	c.1395T>C	p.Gly465Gly
Chr1_core_Tb427v10	44325	G	C	5682.55	0/1	0/1	0/1	0/1	0/1	0/1	Tb427_010006700	Phosphoglycerate kinase, putative	Tb927.1.720	phosphoglycerate kinase	synonymous_variant	LOW	transcript	c.672C>G	p.Arg224Arg
Chr1_core_Tb427v10	44454	A	G	7449.55	0/1	0/1	0/1	0/1	0/1	0/1	Tb427_010006700	Phosphoglycerate kinase, putative	Tb927.1.720	phosphoglycerate kinase	synonymous_variant	LOW	transcript	c.543T>C	p.Leu181Leu
Chr1_core_Tb427v10	44826	T	C	6864.55	0/1	0/1	0/1	0/1	0/1	0/1	Tb427_010006700	Phosphoglycerate kinase, putative	Tb927.1.720	phosphoglycerate kinase	synonymous_variant	LOW	transcript	c.171A>G	p.Arg57Arg
Chr1_core_Tb427v10	46353	T	C	3534.55	0/1	0/1	0/1	0/1	0/1	0/1	Tb427_010006800	hypothetical protein, conserved	Tb927.1.730	NADH-ubiquinone oxidoreductase complex I subunit, putative	synonymous_variant	LOW	transcript	c.894A>G	p.Val298Val
Chr1_core_Tb427v10	46761	C	T	6463.55	0/1	0/1	0/1	0/1	0/1	0/1	Tb427_010006800	hypothetical protein, conserved	Tb927.1.730	NADH-ubiquinone oxidoreductase complex I subunit, putative	synonymous_variant	LOW	transcript	c.486G>A	p.Val162Val
Chr1_core_Tb427v10	48264	C	A	4921.55	0/1	0/1	0/1	0/1	0/1	0/1	Tb427_010006900	MORN repeat, putative	Tb927.1.740	phosphatidylinositol-4-phosphate 5-kinase related	synonymous_variant	LOW	transcript	c.1131G>T	p.Pro377Pro
Chr1_core_Tb427v10	48657	A	G	4411.55	0/1	0/1	0/1	0/1	0/1	0/1	Tb427_010006900	MORN repeat, putative	Tb927.1.740	phosphatidylinositol-4-phosphate 5-kinase related	synonymous_variant	LOW	transcript	c.738T>C	p.Gly246Gly
Chr1_core_Tb427v10	50143	G	A	4331.55	0|1	0|1	0|1	0|1	0|1	0|1	Tb427_010007000	hypothetical protein, conserved	Tb927.1.750	Metal-binding domain-containing protein	synonymous_variant	LOW	transcript	c.3954C>T	p.Ser1318Ser
Chr1_core_Tb427v10	50146	G	C	4538.55	0|1	0|1	0|1	0|1	0|1	0|1	Tb427_010007000	hypothetical protein, conserved	Tb927.1.750	Metal-binding domain-containing protein	synonymous_variant	LOW	transcript	c.3951C>G	p.Ala1317Ala
Chr1_core_Tb427v10	50629	T	C	7153.55	0/1	0/1	0/1	0/1	0/1	0/1	Tb427_010007000	hypothetical protein, conserved	Tb927.1.750	Metal-binding domain-containing protein	synonymous_variant	LOW	transcript	c.3468A>G	p.Val1156Val
Chr1_core_Tb427v10	50875	G	A	3657.55	0/1	0/1	0/1	0/1	0/1	0/1	Tb427_010007000	hypothetical protein, conserved	Tb927.1.750	Metal-binding domain-containing protein	synonymous_variant	LOW	transcript	c.3222C>T	p.Ser1074Ser
Chr1_core_Tb427v10	50989	G	A	3720.55	0/1	0/1	0/1	0/1	0/1	0/1	Tb427_010007000	hypothetical protein, conserved	Tb927.1.750	Metal-binding domain-containing protein	synonymous_variant	LOW	transcript	c.3108C>T	p.Cys1036Cys
Chr1_core_Tb427v10	51031	A	G	6186.55	0/1	0/1	0/1	0/1	0/1	0/1	Tb427_010007000	hypothetical protein, conserved	Tb927.1.750	Metal-binding domain-containing protein	synonymous_variant	LOW	transcript	c.3066T>C	p.Ser1022Ser
Chr1_core_Tb427v10	51217	G	T	3428.55	0|1	0|1	0|1	0|1	0|1	0|1	Tb427_010007000	hypothetical protein, conserved	Tb927.1.750	Metal-binding domain-containing protein	synonymous_variant	LOW	transcript	c.2880C>A	p.Arg960Arg
Chr1_core_Tb427v10	51400	C	A	6690.55	0|1	0|1	0|1	0|1	0|1	0|1	Tb427_010007000	hypothetical protein, conserved	Tb927.1.750	Metal-binding domain-containing protein	synonymous_variant	LOW	transcript	c.2697G>T	p.Gly899Gly
Chr1_core_Tb427v10	51406	C	T	6505.55	0|1	0|1	0|1	0|1	0|1	0|1	Tb427_010007000	hypothetical protein, conserved	Tb927.1.750	Metal-binding domain-containing protein	synonymous_variant	LOW	transcript	c.2691G>A	p.Glu897Glu
Chr1_core_Tb427v10	51868	T	C	855.55	0/1	0/1	0/1	0/1	0/1	0/1	Tb427_010007000	hypothetical protein, conserved	Tb927.1.750	Metal-binding domain-containing protein	synonymous_variant	LOW	transcript	c.2229A>G	p.Pro743Pro
Chr1_core_Tb427v10	51889	G	A	1087.55	0/1	0/1	0/1	0/1	0/1	0/1	Tb427_010007000	hypothetical protein, conserved	Tb927.1.750	Metal-binding domain-containing protein	synonymous_variant	LOW	transcript	c.2208C>T	p.Gly736Gly
Chr1_core_Tb427v10	51994	G	A	3148.86	0/1	0/1	0/1	0/1	0/0	0/1	Tb427_010007000	hypothetical protein, conserved	Tb927.1.750	Metal-binding domain-containing protein	synonymous_variant	LOW	transcript	c.2103C>T	p.Val701Val
Chr1_core_Tb427v10	53239	C	T	189.25	0/0	0/1	./.	0/0	0/0	0/1	Tb427_010007000	hypothetical protein, conserved	Tb927.1.750	Metal-binding domain-containing protein	synonymous_variant	LOW	transcript	c.858G>A	p.Ala286Ala
Chr1_core_Tb427v10	53320	T	C,*	953.04	0/0	0|1	0|1	0|1	0/0	0/2	Tb427_010007000	hypothetical protein, conserved	Tb927.1.750	Metal-binding domain-containing protein	synonymous_variant	LOW	transcript	c.777A>G	p.Glu259Glu
Chr1_core_Tb427v10	53575	C	T	2616.55	0/1	0/1	0/1	0/1	0/1	0/1	Tb427_010007000	hypothetical protein, conserved	Tb927.1.750	Metal-binding domain-containing protein	synonymous_variant	LOW	transcript	c.522G>A	p.Glu174Glu
Chr1_core_Tb427v10	53644	C	T	2573.55	0/1	0/1	0/1	0/1	0/1	0/1	Tb427_010007000	hypothetical protein, conserved	Tb927.1.750	Metal-binding domain-containing protein	synonymous_variant	LOW	transcript	c.453G>A	p.Leu151Leu
Chr1_core_Tb427v10	53722	T	C	2723.55	0/1	0/1	0/1	0/1	0/1	0/1	Tb427_010007000	hypothetical protein, conserved	Tb927.1.750	Metal-binding domain-containing protein	synonymous_variant	LOW	transcript	c.375A>G	p.Lys125Lys
Chr1_core_Tb427v10	55424	A	C	3677.55	0/1	0/1	0/1	0/1	0/1	0/1	Tb427_010007100	hypothetical protein, conserved	Tb927.1.760	wd40 repeat domain-containing protein	synonymous_variant	LOW	transcript	c.1677T>G	p.Ala559Ala
Chr1_core_Tb427v10	56789	T	C	3209.55	0/1	0/1	0/1	0/1	0/1	0/1	Tb427_010007100	hypothetical protein, conserved	Tb927.1.760	wd40 repeat domain-containing protein	synonymous_variant	LOW	transcript	c.312A>G	p.Ala104Ala
Chr1_core_Tb427v10	58402	T	C	6644.55	0/1	0/1	0/1	0/1	0/1	0/1	Tb427_010007200	hypothetical protein, conserved	Tb927.1.780	leucine-rich repeat-containing protein	synonymous_variant	LOW	transcript	c.360A>G	p.Arg120Arg
Chr1_core_Tb427v10	60410	C	T	4527.55	0|1	0|1	0|1	0|1	0|1	0|1	Tb427_010007300	hypothetical protein, conserved	Tb927.1.790	hypothetical transmembrane protein, conserved	synonymous_variant	LOW	transcript	c.1143G>A	p.Gln381Gln
Chr1_core_Tb427v10	60416	A	T	4710.55	0|1	0|1	0|1	0|1	0|1	0|1	Tb427_010007300	hypothetical protein, conserved	Tb927.1.790	hypothetical transmembrane protein, conserved	synonymous_variant	LOW	transcript	c.1137T>A	p.Pro379Pro
Chr1_core_Tb427v10	60485	T	C	3838.55	0/1	0/1	0/1	0/1	0/1	0/1	Tb427_010007300	hypothetical protein, conserved	Tb927.1.790	hypothetical transmembrane protein, conserved	synonymous_variant	LOW	transcript	c.1068A>G	p.Ser356Ser
Chr1_core_Tb427v10	60646	G	A	2100.55	0/1	0/1	0/1	0/1	0/1	0/1	Tb427_010007300	hypothetical protein, conserved	Tb927.1.790	hypothetical transmembrane protein, conserved	synonymous_variant	LOW	transcript	c.907C>T	p.Leu303Leu
Chr1_core_Tb427v10	62062	G	A	2485.86	0/1	0/0	0/1	0|1	0|1	0/1	Tb427_010007400	hypothetical protein, conserved	-	-	synonymous_variant	LOW	transcript	c.189C>T	p.Ser63Ser
Chr1_core_Tb427v10	62101	C	T	5762.55	0/1	0/1	0/1	0/1	0/1	0/1	Tb427_010007400	hypothetical protein, conserved	-	-	synonymous_variant	LOW	transcript	c.150G>A	p.Pro50Pro
Chr1_core_Tb427v10	64312	A	G	5131.55	0/1	0/1	0/1	0/1	0/1	0/1	Tb427_010007500	Kelch motif/Galactose oxidase, central domain containing protein, putative	Tb927.1.820	kelch domain-containing protein	synonymous_variant	LOW	transcript	c.15T>C	p.Thr5Thr
Chr1_core_Tb427v10	85109	A	G	1103.55	0/1	0/1	0|1	0/1	0/1	0/1	Tb427_010008000	AAA domain (dynein-related subfamily)/Midasin AAA lid domain/ATPase family associated with various cellular activities (AAA), putative	Tb927.1.880	Midasin, putative	synonymous_variant	LOW	transcript	c.1281T>C	p.Ser427Ser
Chr1_core_Tb427v10	118595	A	G	3800.55	0/1	0/1	0/1	0/1	0/1	0/1	Tb427_010009400	hypothetical protein, conserved	Tb927.1.1100	Basal body protein	synonymous_variant	LOW	transcript	c.1929A>G	p.Lys643Lys
Chr1_core_Tb427v10	128065	G	A	3059.55	0/1	0|1	0/1	0/1	0/1	0/1	Tb427_010009900	hypothetical protein, conserved	Tb927.1.1160	kinetoplast ribosomal PPR-repeat containing protein 3	synonymous_variant	LOW	transcript	c.438G>A	p.Ala146Ala
Chr1_core_Tb427v10	135704	C	G	1945.55	0/1	0/1	0/1	0/1	0/1	0/1	Tb427_010010500	DnaJ C terminal domain/DnaJ central domain containing protein, putative	Tb927.1.1230	chaperone protein DnaJ, putative	synonymous_variant	LOW	transcript	c.66C>G	p.Arg22Arg
Chr1_core_Tb427v10	135968	C	T	4780.55	0/1	0/1	0/1	0/1	0/1	0/1	Tb427_010010500	DnaJ C terminal domain/DnaJ central domain containing protein, putative	Tb927.1.1230	chaperone protein DnaJ, putative	synonymous_variant	LOW	transcript	c.330C>T	p.Ser110Ser
Chr1_core_Tb427v10	146831	C	G	3360.55	0/1	0/1	0/1	0/1	0/1	0/1	Tb427_010010800	hypothetical protein, conserved	Tb927.1.1300	hypothetical transmembrane protein, conserved	synonymous_variant	LOW	transcript	c.726C>G	p.Val242Val
Chr1_core_Tb427v10	152665	A	C	2232.55	0/1	0/1	0/1	0/1	0/1	0/1	Tb427_010011100	hypothetical protein, conserved	Tb927.1.1340	Quinonprotein alcohol dehydrogenase-like protein, putative	synonymous_variant	LOW	transcript	c.1686A>C	p.Thr562Thr
Chr1_core_Tb427v10	169808	T	C	3140.55	0/1	0|1	0/1	0/1	0/1	0/1	Tb427_010011700	hypothetical protein, conserved	Tb927.1.1420	conserved protein, unknown function	synonymous_variant	LOW	transcript	c.1527T>C	p.Ala509Ala
Chr1_core_Tb427v10	170153	C	T	6962.55	0/1	0/1	0/1	0/1	0/1	0/1	Tb427_010011700	hypothetical protein, conserved	Tb927.1.1420	conserved protein, unknown function	synonymous_variant	LOW	transcript	c.1872C>T	p.Pro624Pro
Chr1_core_Tb427v10	193614	A	G	2745.55	0/1	0/1	0/1	0/1	0/1	0/1	Tb427_010012000	PAS fold/PAS domain/Protein kinase domain/Protein tyrosine kinase, putative	Tb927.1.1530	STE group serine/threonine-protein kinase, putative	synonymous_variant	LOW	transcript	c.732A>G	p.Arg244Arg
Chr1_core_Tb427v10	193653	C	T	2581.55	0/1	0/1	0/1	0/1	0/1	0/1	Tb427_010012000	PAS fold/PAS domain/Protein kinase domain/Protein tyrosine kinase, putative	Tb927.1.1530	STE group serine/threonine-protein kinase, putative	synonymous_variant	LOW	transcript	c.771C>T	p.Gly257Gly
Chr1_core_Tb427v10	194997	C	T	3036.55	0/1	0/1	0/1	0/1	0/1	0/1	Tb427_010012000	PAS fold/PAS domain/Protein kinase domain/Protein tyrosine kinase, putative	Tb927.1.1530	STE group serine/threonine-protein kinase, putative	synonymous_variant	LOW	transcript	c.2115C>T	p.Arg705Arg
Chr1_core_Tb427v10	195087	C	G	3645.55	0/1	0/1	0/1	0/1	0/1	0/1	Tb427_010012000	PAS fold/PAS domain/Protein kinase domain/Protein tyrosine kinase, putative	Tb927.1.1530	STE group serine/threonine-protein kinase, putative	synonymous_variant	LOW	transcript	c.2205C>G	p.Thr735Thr
Chr1_core_Tb427v10	195132	A	C	3629.55	0/1	0/1	0/1	0/1	0/1	0/1	Tb427_010012000	PAS fold/PAS domain/Protein kinase domain/Protein tyrosine kinase, putative	Tb927.1.1530	STE group serine/threonine-protein kinase, putative	synonymous_variant	LOW	transcript	c.2250A>C	p.Gly750Gly
Chr1_core_Tb427v10	195162	C	T	2072.55	0/1	0/1	0/1	0/1	0/1	0/1	Tb427_010012000	PAS fold/PAS domain/Protein kinase domain/Protein tyrosine kinase, putative	Tb927.1.1530	STE group serine/threonine-protein kinase, putative	synonymous_variant	LOW	transcript	c.2280C>T	p.Gly760Gly
Chr1_core_Tb427v10	195333	G	A	3220.55	0/1	0/1	0/1	0/1	0/1	0/1	Tb427_010012000	PAS fold/PAS domain/Protein kinase domain/Protein tyrosine kinase, putative	Tb927.1.1530	STE group serine/threonine-protein kinase, putative	synonymous_variant	LOW	transcript	c.2451G>A	p.Gly817Gly
Chr1_core_Tb427v10	195906	T	C	3393.55	0/1	0/1	0/1	0/1	0/1	0/1	Tb427_010012000	PAS fold/PAS domain/Protein kinase domain/Protein tyrosine kinase, putative	Tb927.1.1530	STE group serine/threonine-protein kinase, putative	synonymous_variant	LOW	transcript	c.3024T>C	p.Asn1008Asn
Chr1_core_Tb427v10	196263	T	C	3068.55	0/1	0/1	0/1	0/1	0/1	0|1	Tb427_010012000	PAS fold/PAS domain/Protein kinase domain/Protein tyrosine kinase, putative	Tb927.1.1530	STE group serine/threonine-protein kinase, putative	synonymous_variant	LOW	transcript	c.3381T>C	p.Tyr1127Tyr
Chr1_core_Tb427v10	202484	A	G	4023.55	0/1	0/1	0/1	0/1	0/1	0/1	Tb427_010012100	hypothetical protein, conserved	Tb927.1.1540	Tubulin/FtsZ family, putative	synonymous_variant	LOW	transcript	c.531A>G	p.Ser177Ser
Chr1_core_Tb427v10	203225	G	A	3149.55	0/1	0/1	0/1	0/1	0/1	0/1	Tb427_010012100	hypothetical protein, conserved	Tb927.1.1540	Tubulin/FtsZ family, putative	synonymous_variant	LOW	transcript	c.1272G>A	p.Pro424Pro
Chr1_core_Tb427v10	221299	C	T	6600.55	0/1	0/1	0/1	0/1	0/1	0/1	Tb427_010012700	Type III restriction enzyme, res subunit/DEAD/DEAH box helicase/Helicase conserved C-terminal domain containing protein, putative	Tb927.1.1620	ATP-dependent DEAD/H RNA helicase, putative	synonymous_variant	LOW	transcript	c.1185C>T	p.Phe395Phe
Chr1_core_Tb427v10	222983	T	C	5153.55	0/1	0/1	0/1	0/1	0/1	0/1	Tb427_010012800	Transcription elongation factor Elf1 like, putative	Tb927.1.1630	transcription elongation factor 1 homolog	synonymous_variant	LOW	transcript	c.150T>C	p.Cys50Cys
Chr1_core_Tb427v10	223001	G	A	3451.55	0/1	0/1	0/1	0/1	0/1	0/1	Tb427_010012800	Transcription elongation factor Elf1 like, putative	Tb927.1.1630	transcription elongation factor 1 homolog	synonymous_variant	LOW	transcript	c.168G>A	p.Gly56Gly
Chr1_core_Tb427v10	223034	G	A	2626.55	0/1	0/1	0/1	0/1	0/1	0/1	Tb427_010012800	Transcription elongation factor Elf1 like, putative	Tb927.1.1630	transcription elongation factor 1 homolog	synonymous_variant	LOW	transcript	c.201G>A	p.Glu67Glu
Chr1_core_Tb427v10	224180	C	T	5691.55	0|1	0|1	0|1	0|1	0|1	0|1	Tb427_010012900	hypothetical protein, conserved	Tb927.1.1640	hypothetical protein, conserved	synonymous_variant	LOW	transcript	c.279C>T	p.Ser93Ser
Chr1_core_Tb427v10	224540	T	C	5681.55	0|1	0|1	0|1	0|1	0|1	0|1	Tb427_010012900	hypothetical protein, conserved	Tb927.1.1640	hypothetical protein, conserved	synonymous_variant	LOW	transcript	c.639T>C	p.Arg213Arg
Chr1_core_Tb427v10	224543	A	G	5630.55	0|1	0|1	0|1	0|1	0|1	0|1	Tb427_010012900	hypothetical protein, conserved	Tb927.1.1640	hypothetical protein, conserved	synonymous_variant	LOW	transcript	c.642A>G	p.Val214Val
Chr1_core_Tb427v10	224735	G	A	3340.55	0/1	0/1	0/1	0/1	0/1	0/1	Tb427_010012900	hypothetical protein, conserved	Tb927.1.1640	hypothetical protein, conserved	synonymous_variant	LOW	transcript	c.834G>A	p.Val278Val
Chr1_core_Tb427v10	227379	G	A	3904.55	0/1	0/1	0/1	0/1	0/1	0/1	Tb427_010013200	hypothetical protein, conserved	Tb927.1.1670	ARM-like helical domain-containing protein	synonymous_variant	LOW	transcript	c.198G>A	p.Gly66Gly
Chr1_core_Tb427v10	230055	T	C	5695.55	0/1	0/1	0/1	0/1	0/1	0/1	Tb427_010013200	hypothetical protein, conserved	Tb927.1.1670	ARM-like helical domain-containing protein	synonymous_variant	LOW	transcript	c.2874T>C	p.Gly958Gly
Chr1_core_Tb427v10	233286	G	A	3012.55	0/1	0/1	0/1	0/1	0/1	0/1	Tb427_010013400	hypothetical protein, conserved	Tb927.1.1690	RNA-editing nuclease 1	synonymous_variant	LOW	transcript	c.351G>A	p.Ala117Ala
Chr1_core_Tb427v10	236074	G	T	5514.55	0/1	0/1	0/1	0/1	0/1	0/1	Tb427_010013500	Apoptosis antagonizing transcription factor, putative	Tb927.1.1700	AATF protein, putative	synonymous_variant	LOW	transcript	c.48G>T	p.Arg16Arg
Chr1_core_Tb427v10	239156	C	T	3370.55	0/1	0/1	0/1	0/1	0/1	0/1	Tb427_010013600	hypothetical protein, conserved	Tb927.1.1710	transmembrane protein, conserved	synonymous_variant	LOW	transcript	c.1062C>T	p.Leu354Leu
Chr1_core_Tb427v10	247671	T	A	7128.55	0/1	0/1	0/1	0/1	0/1	0/1	Tb427_010013800	Probable Zinc-ribbon domain containing protein, putative	Tb927.1.1730	Polyadenylation mediator complex protein PAMC1, putative	synonymous_variant	LOW	transcript	c.1818T>A	p.Thr606Thr
Chr1_core_Tb427v10	268522	G	A	6908.55	0/1	0/1	0/1	0/1	0/1	0/1	Tb427_010013900	hypothetical protein, conserved	Tb927.1.1740	Microtubule-associated protein futsch, putative	synonymous_variant	LOW	transcript	c.19989G>A	p.Glu6663Glu
Chr1_core_Tb427v10	269422	A	G	2564.55	0/1	0/1	0/1	0/1	0/1	0/1	Tb427_010014000	hypothetical protein, conserved	Tb927.1.1750	conserved protein, unknown function	synonymous_variant	LOW	transcript	c.60A>G	p.Ala20Ala
Chr1_core_Tb427v10	270172	G	A	2146.55	0/1	0/1	0/1	0/1	0/1	0/1	Tb427_010014000	hypothetical protein, conserved	Tb927.1.1750	conserved protein, unknown function	synonymous_variant	LOW	transcript	c.810G>A	p.Ala270Ala
Chr1_core_Tb427v10	276238	T	C	4351.55	0/1	0/1	0/1	0/1	0/1	0/1	Tb427_010014400	PIN domain containing protein, putative	Tb927.1.1820	hypothetical PIN domain-containing protein	synonymous_variant	LOW	transcript	c.180T>C	p.Arg60Arg
Chr1_core_Tb427v10	280374	T	A	3497.55	0/1	0/1	0/1	0/1	0/1	0/1	Tb427_010014500	hypothetical protein, conserved	Tb927.1.1840	conserved protein, unknown function	synonymous_variant	LOW	transcript	c.414T>A	p.Thr138Thr
Chr1_core_Tb427v10	281055	G	A	3511.55	0/1	0/1	0/1	0/1	0/1	0/1	Tb427_010014500	hypothetical protein, conserved	Tb927.1.1840	conserved protein, unknown function	synonymous_variant	LOW	transcript	c.1095G>A	p.Glu365Glu
Chr1_core_Tb427v10	286138	A	G	3325.55	0/1	0/1	0/1	0/1	0/1	0/1	Tb427_010014600	hypothetical protein, conserved	Tb927.1.1850	hypothetical protein, conserved	synonymous_variant	LOW	transcript	c.585A>G	p.Gln195Gln
Chr1_core_Tb427v10	293003	T	G	6481.55	0/1	0/1	0/1	0/1	0/1	0/1	Tb427_010014700	hypothetical protein, conserved	Tb927.1.1880	WD40 repeat-containing protein	synonymous_variant	LOW	transcript	c.3021T>G	p.Gly1007Gly
Chr1_core_Tb427v10	298061	G	A	6211.55	0/1	0/1	0/1	0/1	0/1	0/1	Tb427_010014800	hypothetical protein, conserved	Tb927.1.1890	Replication Factor C Subunit 1-related protein	synonymous_variant	LOW	transcript	c.3249G>A	p.Glu1083Glu
Chr1_core_Tb427v10	327336	C	T	208.03	0/0	0/1	0/0	0/1	0/1	0/0	Tb427_010015600	Trypanosomal VSG domain containing protein, putative	Tb927.1.2040	expression site-associated gene 2 (ESAG2) protein, putative	synonymous_variant	LOW	transcript	c.912G>A	p.Leu304Leu
Chr1_core_Tb427v10	348493	C	T	5634.55	0/1	0/1	0/1	0/1	0/1	0/1	Tb427_010016100	Domain of unknown function (DUF1935)/Calpain family cysteine protease, putative	Tb927.1.2120	Calpain-like protein CALP1.3	synonymous_variant	LOW	transcript	c.1872C>T	p.Asp624Asp
Chr1_core_Tb427v10	352337	A	C	3836.55	0/1	0/1	0/1	0/1	0/1	0/1	Tb427_010016200	Domain of unknown function (DUF1935), putative	Tb927.1.2150	Small kinetoplastid calpain-related protein 1-4	synonymous_variant	LOW	transcript	c.258A>C	p.Thr86Thr
Chr1_core_Tb427v10	360066	T	C	4356.55	0/1	0/1	0/1	0/1	0/1	0/1	Tb427_010016400	Raptor N-terminal CASPase like domain containing protein, putative	Tb927.1.2190	Raptor N-terminal CASPase like domain containing protein, putative	synonymous_variant	LOW	transcript	c.1143T>C	p.Ala381Ala
Chr1_core_Tb427v10	361398	C	G	5646.55	0/1	0/1	0/1	0/1	0/1	0/1	Tb427_010016400	Raptor N-terminal CASPase like domain containing protein, putative	Tb927.1.2190	Raptor N-terminal CASPase like domain containing protein, putative	synonymous_variant	LOW	transcript	c.2475C>G	p.Gly825Gly
Chr1_core_Tb427v10	380170	A	T	72.83	0/0	0/0	0/0	0/0	0/1	0/0	Tb427_010017300	Tubulin/FtsZ family, GTPase domain/Tubulin C-terminal domain containing protein, putative	-	-	synonymous_variant	LOW	transcript	c.660A>T	p.Pro220Pro
Chr1_core_Tb427v10	382094	A	G	580.64	0/1	0/1	0/0	0/1	0/0	0/1	Tb427_010017400	Tubulin/FtsZ family, GTPase domain/Tubulin C-terminal domain containing protein, putative	-	-	synonymous_variant	LOW	transcript	c.624A>G	p.Ala208Ala
Chr1_core_Tb427v10	394654	T	A	74.29	0/0	0/1	0/1	0/0	0/0	./.	Tb427_010018100	Tubulin/FtsZ family, GTPase domain/Tubulin C-terminal domain containing protein, putative	Tb927.1.2390	beta tubulin	synonymous_variant	LOW	transcript	c.558T>A	p.Thr186Thr
Chr1_core_Tb427v10	405284	A	G	394.24	0/1	0/0	0/1	0/1	0/0	0/1	Tb427_010018500:pseudogene	Reverse transcriptase (RNA-dependent DNA polymerase)/Zinc finger, C2H2 type, putative	-	-	synonymous_variant	LOW	transcript	c.963A>G	p.Lys321Lys
Chr1_core_Tb427v10	405809	A	G	2211.55	0/1	0/1	0/1	0/1	0/1	0/1	Tb427_010018500:pseudogene	Reverse transcriptase (RNA-dependent DNA polymerase)/Zinc finger, C2H2 type, putative	-	-	synonymous_variant	LOW	transcript	c.1485A>G	p.Arg495Arg
Chr1_core_Tb427v10	430978	C	T	8715.55	0/1	0/1	0/1	0/1	0/1	0/1	Tb427_010019900	3' exoribonuclease family, domain 1, putative	Tb927.1.2580	exosome-associated protein 1	synonymous_variant	LOW	transcript	c.784C>T	p.Leu262Leu
Chr1_core_Tb427v10	433092	C	T	1828.55	0/1	0/1	0/1	0/1	0/1	0/1	Tb427_010020000	hypothetical protein, conserved	Tb927.1.2600	pumilio/PUF RNA binding protein 9	synonymous_variant	LOW	transcript	c.303C>T	p.Tyr101Tyr
Chr1_core_Tb427v10	439330	A	G	1605.03	0/0	0/1	0/1	0/1	0/1	0/1	Tb427_010020100	hypothetical protein, conserved	Tb927.1.2640	hypothetical protein, conserved	synonymous_variant	LOW	transcript	c.21A>G	p.Glu7Glu
Chr1_core_Tb427v10	447510	T	C	2663.55	0/1	0/1	0/1	0/1	0/1	0/1	Tb427_010020400	hypothetical protein, conserved	Tb927.1.2710	hypothetical protein, conserved	synonymous_variant	LOW	transcript	c.294T>C	p.Asp98Asp
Chr1_core_Tb427v10	455328	C	T	3563.55	0/1	0/1	0/1	0/1	0/1	0/1	Tb427_010020600	Lipase (class 3)/PGAP1-like protein, putative	Tb927.1.2740	lipase-like protein, putative	synonymous_variant	LOW	transcript	c.1578C>T	p.Pro526Pro
Chr1_core_Tb427v10	464022	A	G	537.75	./.	1/1	0/1	1/1	1/1	./.	Tb427_010021100	BT1 family, putative	Tb927.1.2820	pteridine transporter, putative	synonymous_variant	LOW	transcript	c.1674T>C	p.Val558Val
Chr1_core_Tb427v10	464052	G	A	1774.37	1|1	0|1	0|1	1|1	1|1	./.	Tb427_010021100	BT1 family, putative	Tb927.1.2820	pteridine transporter, putative	synonymous_variant	LOW	transcript	c.1644C>T	p.Gly548Gly
Chr1_core_Tb427v10	464535	A	G	64.12	./.	./.	0/0	./.	0/1	./.	Tb427_010021100	BT1 family, putative	Tb927.1.2820	pteridine transporter, putative	synonymous_variant	LOW	transcript	c.1161T>C	p.Asn387Asn
Chr1_core_Tb427v10	472539	A	G	2091.86	0/1	0/1	0/1	0/1	0/1	0/0	Tb427_010021300	BT1 family, putative	Tb927.1.2880	pteridine transporter, putative	synonymous_variant	LOW	transcript	c.1161T>C	p.Asn387Asn
Chr1_core_Tb427v10	479465	T	C	4276.55	0/1	0|1	0/1	0/1	0/1	0/1	Tb427_010021400	hypothetical protein, conserved	Tb927.1.2970	hypothetical protein, conserved	synonymous_variant	LOW	transcript	c.384T>C	p.Pro128Pro
Chr1_core_Tb427v10	504899	T	C	3952.55	0/1	0/1	0/1	0/1	0/1	0/1	Tb427_010022500	Peptidase family C50, putative	Tb927.1.3120	Peptidase C50 separase, putative	synonymous_variant	LOW	transcript	c.3283T>C	p.Leu1095Leu
Chr1_core_Tb427v10	522166	T	G	163.95	0/1	0/1	0/1	0/0	0/0	0/1	Tb427_010023300	Domain of unknown function (DUF4456), putative	Tb927.1.3250	Domain of unknown function (DUF4456), putative	synonymous_variant	LOW	transcript	c.2697T>G	p.Ala899Ala
Chr1_core_Tb427v10	527266	T	C	3167.55	0/1	0/1	0/1	0/1	0/1	0/1	Tb427_010023400	hypothetical protein, conserved	Tb927.1.3260	hypothetical protein, conserved	synonymous_variant	LOW	transcript	c.1692T>C	p.Arg564Arg
Chr1_core_Tb427v10	527446	T	G	4889.55	0/1	0/1	0/1	0/1	0/1	0/1	Tb427_010023400	hypothetical protein, conserved	Tb927.1.3260	hypothetical protein, conserved	synonymous_variant	LOW	transcript	c.1872T>G	p.Pro624Pro
Chr1_core_Tb427v10	528157	C	T	3161.55	0/1	0/1	0/1	0/1	0/1	0/1	Tb427_010023400	hypothetical protein, conserved	Tb927.1.3260	hypothetical protein, conserved	synonymous_variant	LOW	transcript	c.2583C>T	p.Val861Val
Chr1_core_Tb427v10	528313	T	C	3578.55	0/1	0/1	0/1	0/1	0/1	0/1	Tb427_010023400	hypothetical protein, conserved	Tb927.1.3260	hypothetical protein, conserved	synonymous_variant	LOW	transcript	c.2739T>C	p.Arg913Arg
Chr1_core_Tb427v10	532109	C	G	1941.55	0/1	0/1	0/1	0/1	0/1	0/1	Tb427_010023500	hypothetical protein, conserved	Tb927.1.3270	hypothetical protein, conserved	synonymous_variant	LOW	transcript	c.87C>G	p.Thr29Thr
Chr1_core_Tb427v10	532400	A	G	2584.55	0/1	0/1	0/1	0/1	0/1	0/1	Tb427_010023500	hypothetical protein, conserved	Tb927.1.3270	hypothetical protein, conserved	synonymous_variant	LOW	transcript	c.378A>G	p.Ala126Ala
Chr1_core_Tb427v10	532670	T	C	3882.55	0/1	0/1	0/1	0/1	0/1	0/1	Tb427_010023500	hypothetical protein, conserved	Tb927.1.3270	hypothetical protein, conserved	synonymous_variant	LOW	transcript	c.648T>C	p.Ser216Ser
Chr1_core_Tb427v10	533912	A	C	3773.55	0/1	0/1	0/1	0/1	0/1	0/1	Tb427_010023500	hypothetical protein, conserved	Tb927.1.3270	hypothetical protein, conserved	synonymous_variant	LOW	transcript	c.1890A>C	p.Thr630Thr
Chr1_core_Tb427v10	536862	G	C	3607.55	0/1	0/1	0/1	0/1	0/1	0/1	Tb427_010023700	hypothetical protein, conserved	Tb927.1.3290	hypothetical protein, conserved	synonymous_variant	LOW	transcript	c.177G>C	p.Leu59Leu
Chr1_core_Tb427v10	538548	A	G	2790.55	0/1	0/1	0/1	0/1	0/1	0/1	Tb427_010023700	hypothetical protein, conserved	Tb927.1.3290	hypothetical protein, conserved	synonymous_variant	LOW	transcript	c.1863A>G	p.Ala621Ala
Chr1_core_Tb427v10	539310	A	G	5733.55	0/1	0/1	0/1	0/1	0/1	0/1	Tb427_010023700	hypothetical protein, conserved	Tb927.1.3290	hypothetical protein, conserved	synonymous_variant	LOW	transcript	c.2625A>G	p.Leu875Leu
Chr1_core_Tb427v10	582266	A	G	4658.55	0/1	0/1	0/1	0/1	0/1	0/1	Tb427_010024800	WW domain containing protein, putative	Tb927.1.3560	Centrosomal protein of 164 kDa, putative	synonymous_variant	LOW	transcript	c.1530T>C	p.Thr510Thr
Chr1_core_Tb427v10	666401	G	A	7211.55	0/1	0/1	0/1	0/1	0/1	0/1	Tb427_010027600	hypothetical protein, conserved	Tb927.1.3940	hypothetical protein, conserved	synonymous_variant	LOW	transcript	c.720G>A	p.Arg240Arg
Chr1_core_Tb427v10	668162	C	T	6149.55	0/1	0/1	0/1	0/1	0/1	0/1	Tb427_010027600	hypothetical protein, conserved	Tb927.1.3940	hypothetical protein, conserved	synonymous_variant	LOW	transcript	c.2481C>T	p.Gly827Gly
Chr1_core_Tb427v10	681817	T	C	4918.55	0/1	0/1	0/1	0/1	0/1	0/1	Tb427_010028000	hypothetical protein, conserved	Tb927.1.4040	hypothetical protein, conserved	synonymous_variant	LOW	transcript	c.855T>C	p.Asp285Asp
Chr1_core_Tb427v10	696854	C	T	4846.55	0/1	0/1	0/1	0/1	0/1	0/1	Tb427_010028500	Leucine Rich repeat, putative	Tb927.1.4180	leucine-rich repeat protein (LRRP), putative	synonymous_variant	LOW	transcript	c.504C>T	p.Asp168Asp
Chr1_core_Tb427v10	697385	T	C	3203.55	0/1	0/1	0/1	0/1	0/1	0/1	Tb427_010028500	Leucine Rich repeat, putative	Tb927.1.4180	leucine-rich repeat protein (LRRP), putative	synonymous_variant	LOW	transcript	c.1035T>C	p.Asn345Asn
Chr1_core_Tb427v10	704899	C	T	3188.55	0/1	0/1	0/1	0/1	0/1	0/1	Tb427_010028800	hypothetical protein, conserved	Tb927.1.4250	hypothetical protein, conserved	synonymous_variant	LOW	transcript	c.240C>T	p.His80His
Chr1_core_Tb427v10	719749	A	G	6263.55	0/1	0/1	0/1	0/1	0/1	0/1	Tb427_010029100	hypothetical protein, conserved	Tb927.1.4310	Flagellum attachment zone protein 2	synonymous_variant	LOW	transcript	c.627A>G	p.Glu209Glu
Chr1_core_Tb427v10	719842	T	C	4596.55	0/1	0/1	0/1	0/1	0/1	0|1	Tb427_010029100	hypothetical protein, conserved	Tb927.1.4310	Flagellum attachment zone protein 2	synonymous_variant	LOW	transcript	c.720T>C	p.Asp240Asp
Chr1_core_Tb427v10	721372	G	C	3218.55	0/1	0/1	0/1	0/1	0/1	0/1	Tb427_010029100	hypothetical protein, conserved	Tb927.1.4310	Flagellum attachment zone protein 2	synonymous_variant	LOW	transcript	c.2250G>C	p.Val750Val
Chr1_core_Tb427v10	721456	C	T	4949.55	0/1	0/1	0/1	0/1	0/1	0/1	Tb427_010029100	hypothetical protein, conserved	Tb927.1.4310	Flagellum attachment zone protein 2	synonymous_variant	LOW	transcript	c.2334C>T	p.Thr778Thr
Chr1_core_Tb427v10	729077	G	A	3562.55	0/1	0/1	0/1	0/1	0/1	0/1	Tb427_010029200	hypothetical protein, conserved	Tb927.1.4340	hypothetical protein, conserved	synonymous_variant	LOW	transcript	c.1203G>A	p.Val401Val
Chr1_core_Tb427v10	729824	C	T	6952.55	0/1	0/1	0/1	0/1	0/1	0/1	Tb427_010029200	hypothetical protein, conserved	Tb927.1.4340	hypothetical protein, conserved	synonymous_variant	LOW	transcript	c.1950C>T	p.Ser650Ser
Chr1_core_Tb427v10	734665	C	T	6629.55	0/1	0/1	0/1	0/1	0/1	0/1	Tb427_010029400	hypothetical protein, conserved	Tb927.1.4380	Putative integral membrane protein conserved region (DUF2404), putative	synonymous_variant	LOW	transcript	c.450C>T	p.Gly150Gly
Chr1_core_Tb427v10	738481	C	T	4771.55	0/1	0/1	0/1	0/1	0/1	0/1	Tb427_010029600	hypothetical protein, conserved	Tb927.1.4410	SUMO-interacting motif-containing protein	synonymous_variant	LOW	transcript	c.744C>T	p.Phe248Phe
Chr1_core_Tb427v10	738565	A	G	6437.55	0/1	0/1	0/1	0/1	0/1	0/1	Tb427_010029600	hypothetical protein, conserved	Tb927.1.4410	SUMO-interacting motif-containing protein	synonymous_variant	LOW	transcript	c.828A>G	p.Ala276Ala
Chr1_core_Tb427v10	738790	A	G	6629.55	0/1	0/1	0/1	0/1	0/1	0/1	Tb427_010029600	hypothetical protein, conserved	Tb927.1.4410	SUMO-interacting motif-containing protein	synonymous_variant	LOW	transcript	c.1053A>G	p.Glu351Glu
Chr1_core_Tb427v10	739549	T	G	2078.55	0/1	0/1	0/1	0/1	0/1	0/1	Tb427_010029600	hypothetical protein, conserved	Tb927.1.4410	SUMO-interacting motif-containing protein	synonymous_variant	LOW	transcript	c.1812T>G	p.Arg604Arg
Chr1_core_Tb427v10	753244	C	T	3428.55	0/1	0/1	0/1	0/1	0/1	0/1	Tb427_010030000	Minichromosome loss protein, Mcl1, middle region containing protein, putative	Tb927.1.4480	WD repeat and HMG-box DNA-binding protein, putative	synonymous_variant	LOW	transcript	c.1572C>T	p.Phe524Phe
Chr1_core_Tb427v10	754498	A	G	4302.55	0/1	0/1	0/1	0/1	0/1	0/1	Tb427_010030000	Minichromosome loss protein, Mcl1, middle region containing protein, putative	Tb927.1.4480	WD repeat and HMG-box DNA-binding protein, putative	synonymous_variant	LOW	transcript	c.2826A>G	p.Thr942Thr
Chr1_core_Tb427v10	755524	G	A	4538.55	0/1	0/1	0/1	0/1	0/1	0/1	Tb427_010030000	Minichromosome loss protein, Mcl1, middle region containing protein, putative	Tb927.1.4480	WD repeat and HMG-box DNA-binding protein, putative	synonymous_variant	LOW	transcript	c.3852G>A	p.Leu1284Leu
Chr1_core_Tb427v10	763361	T	C	3854.55	0/1	0/1	0/1	0/1	0/1	0/1	Tb427_010030300	Zinc finger, C3HC4 type (RING finger)/RING-type zinc-finger containing protein, putative	Tb927.1.4520	Zinc finger, C3HC4 type (RING finger), putative	synonymous_variant	LOW	transcript	c.366T>C	p.Pro122Pro
Chr1_core_Tb427v10	765059	G	A	3829.55	0/1	0/1	0/1	0/1	0/1	0/1	Tb427_010030300	Zinc finger, C3HC4 type (RING finger)/RING-type zinc-finger containing protein, putative	Tb927.1.4520	Zinc finger, C3HC4 type (RING finger), putative	synonymous_variant	LOW	transcript	c.2064G>A	p.Pro688Pro
Chr1_core_Tb427v10	768498	A	G	157.52	0/0	./.	1/1	./.	./.	1/1	Tb427_010030400	hypothetical protein, conserved	Tb927.1.4540	cyclin-like F-box protein 1A	synonymous_variant	LOW	transcript	c.1062A>G	p.Gln354Gln
Chr1_core_Tb427v10	797780	T	C	4524.55	0/1	0/1	0/1	0/1	0/1	0/1	Tb427_010031300	hypothetical protein, conserved	Tb927.1.4700	hypothetical protein, conserved	synonymous_variant	LOW	transcript	c.759T>C	p.Ala253Ala
Chr1_core_Tb427v10	800037	A	G	2949.55	0/1	0/1	0/1	0/1	0/1	0/1	Tb427_010031500	SET domain containing protein, putative	Tb927.1.4720	SET domain containing protein, putative	synonymous_variant	LOW	transcript	c.252A>G	p.Lys84Lys
Chr1_core_Tb427v10	800292	C	G	6839.55	0|1	0|1	0|1	0|1	0|1	0|1	Tb427_010031500	SET domain containing protein, putative	Tb927.1.4720	SET domain containing protein, putative	synonymous_variant	LOW	transcript	c.507C>G	p.Gly169Gly
Chr1_core_Tb427v10	800364	C	T	9131.55	0|1	0|1	0|1	0|1	0|1	0|1	Tb427_010031500	SET domain containing protein, putative	Tb927.1.4720	SET domain containing protein, putative	synonymous_variant	LOW	transcript	c.579C>T	p.Pro193Pro
Chr1_core_Tb427v10	800967	T	C	5523.55	0/1	0/1	0/1	0/1	0/1	0/1	Tb427_010031500	SET domain containing protein, putative	Tb927.1.4720	SET domain containing protein, putative	synonymous_variant	LOW	transcript	c.1182T>C	p.Cys394Cys
Chr1_core_Tb427v10	801462	T	C	8439.55	0/1	0/1	0/1	0/1	0/1	0/1	Tb427_010031500	SET domain containing protein, putative	Tb927.1.4720	SET domain containing protein, putative	synonymous_variant	LOW	transcript	c.1677T>C	p.Cys559Cys
Chr1_core_Tb427v10	802096	C	T	9611.55	0/1	0/1	0/1	0/1	0/1	0/1	Tb427_010031600	Ribonuclease H2 non-catalytic subunit (Ylr154p-like), putative	Tb927.1.4730	Ribonuclease H2 non-catalytic subunit (Ylr154p-like), putative	synonymous_variant	LOW	transcript	c.79C>T	p.Leu27Leu
Chr1_core_Tb427v10	805538	C	T	2485.55	0/1	0/1	0/1	0/1	0/1	0/1	Tb427_010031700	FAM91 N-terminus/FAM91 C-terminus, putative	Tb927.1.4740	FAM91 N-terminus/FAM91 C-terminus, putative	synonymous_variant	LOW	transcript	c.2583C>T	p.Asp861Asp
Chr1_core_Tb427v10	805565	T	C	3364.55	0/1	0/1	0/1	0/1	0/1	0/1	Tb427_010031700	FAM91 N-terminus/FAM91 C-terminus, putative	Tb927.1.4740	FAM91 N-terminus/FAM91 C-terminus, putative	synonymous_variant	LOW	transcript	c.2610T>C	p.Ser870Ser
Chr1_core_Tb427v10	805982	C	T	5393.55	0/1	0/1	0/1	0/1	0/1	0/1	Tb427_010031700	FAM91 N-terminus/FAM91 C-terminus, putative	Tb927.1.4740	FAM91 N-terminus/FAM91 C-terminus, putative	synonymous_variant	LOW	transcript	c.3027C>T	p.Ala1009Ala
Chr1_core_Tb427v10	806935	C	T	3461.55	0/1	0/1	0/1	0/1	0/1	0/1	Tb427_010031800	CNH domain/Vacuolar sorting protein 39 domain 1/Vacuolar sorting protein 39 domain 2, putative	Tb927.1.4760	Vacuolar sorting protein 39 domain 1/Vacuolar sorting protein 39 domain 2, putative	synonymous_variant	LOW	transcript	c.87C>T	p.Leu29Leu
Chr1_core_Tb427v10	807214	G	A	4137.55	0|1	0|1	0|1	0|1	0|1	0|1	Tb427_010031800	CNH domain/Vacuolar sorting protein 39 domain 1/Vacuolar sorting protein 39 domain 2, putative	Tb927.1.4760	Vacuolar sorting protein 39 domain 1/Vacuolar sorting protein 39 domain 2, putative	synonymous_variant	LOW	transcript	c.366G>A	p.Val122Val
Chr1_core_Tb427v10	807223	G	A	4071.55	0|1	0|1	0|1	0|1	0|1	0|1	Tb427_010031800	CNH domain/Vacuolar sorting protein 39 domain 1/Vacuolar sorting protein 39 domain 2, putative	Tb927.1.4760	Vacuolar sorting protein 39 domain 1/Vacuolar sorting protein 39 domain 2, putative	synonymous_variant	LOW	transcript	c.375G>A	p.Lys125Lys
Chr1_core_Tb427v10	807677	C	T	2816.55	0/1	0/1	0/1	0/1	0/1	0/1	Tb427_010031800	CNH domain/Vacuolar sorting protein 39 domain 1/Vacuolar sorting protein 39 domain 2, putative	Tb927.1.4760	Vacuolar sorting protein 39 domain 1/Vacuolar sorting protein 39 domain 2, putative	synonymous_variant	LOW	transcript	c.829C>T	p.Leu277Leu
Chr1_core_Tb427v10	807739	T	C	3356.55	0/1	0/1	0/1	0/1	0/1	0/1	Tb427_010031800	CNH domain/Vacuolar sorting protein 39 domain 1/Vacuolar sorting protein 39 domain 2, putative	Tb927.1.4760	Vacuolar sorting protein 39 domain 1/Vacuolar sorting protein 39 domain 2, putative	synonymous_variant	LOW	transcript	c.891T>C	p.Gly297Gly
Chr1_core_Tb427v10	808048	T	G	2645.55	0/1	0/1	0/1	0/1	0/1	0/1	Tb427_010031800	CNH domain/Vacuolar sorting protein 39 domain 1/Vacuolar sorting protein 39 domain 2, putative	Tb927.1.4760	Vacuolar sorting protein 39 domain 1/Vacuolar sorting protein 39 domain 2, putative	synonymous_variant	LOW	transcript	c.1200T>G	p.Gly400Gly
Chr1_core_Tb427v10	808312	G	A	4236.55	0/1	0/1	0/1	0/1	0/1	0/1	Tb427_010031800	CNH domain/Vacuolar sorting protein 39 domain 1/Vacuolar sorting protein 39 domain 2, putative	Tb927.1.4760	Vacuolar sorting protein 39 domain 1/Vacuolar sorting protein 39 domain 2, putative	synonymous_variant	LOW	transcript	c.1464G>A	p.Thr488Thr
Chr1_core_Tb427v10	808364	C	T	4768.55	0/1	0/1	0/1	0/1	0/1	0/1	Tb427_010031800	CNH domain/Vacuolar sorting protein 39 domain 1/Vacuolar sorting protein 39 domain 2, putative	Tb927.1.4760	Vacuolar sorting protein 39 domain 1/Vacuolar sorting protein 39 domain 2, putative	synonymous_variant	LOW	transcript	c.1516C>T	p.Leu506Leu
Chr1_core_Tb427v10	808652	A	C	3169.55	0/1	0/1	0/1	0/1	0/1	0/1	Tb427_010031800	CNH domain/Vacuolar sorting protein 39 domain 1/Vacuolar sorting protein 39 domain 2, putative	Tb927.1.4760	Vacuolar sorting protein 39 domain 1/Vacuolar sorting protein 39 domain 2, putative	synonymous_variant	LOW	transcript	c.1804A>C	p.Arg602Arg
Chr1_core_Tb427v10	808666	C	T	3161.55	0/1	0/1	0/1	0/1	0/1	0/1	Tb427_010031800	CNH domain/Vacuolar sorting protein 39 domain 1/Vacuolar sorting protein 39 domain 2, putative	Tb927.1.4760	Vacuolar sorting protein 39 domain 1/Vacuolar sorting protein 39 domain 2, putative	synonymous_variant	LOW	transcript	c.1818C>T	p.Asn606Asn
Chr1_core_Tb427v10	808729	A	G	4457.55	0/1	0/1	0/1	0/1	0/1	0/1	Tb427_010031800	CNH domain/Vacuolar sorting protein 39 domain 1/Vacuolar sorting protein 39 domain 2, putative	Tb927.1.4760	Vacuolar sorting protein 39 domain 1/Vacuolar sorting protein 39 domain 2, putative	synonymous_variant	LOW	transcript	c.1881A>G	p.Thr627Thr
Chr1_core_Tb427v10	808817	T	C	4436.55	0/1	0/1	0/1	0/1	0/1	0/1	Tb427_010031800	CNH domain/Vacuolar sorting protein 39 domain 1/Vacuolar sorting protein 39 domain 2, putative	Tb927.1.4760	Vacuolar sorting protein 39 domain 1/Vacuolar sorting protein 39 domain 2, putative	synonymous_variant	LOW	transcript	c.1969T>C	p.Leu657Leu
Chr1_core_Tb427v10	808891	T	C	3328.55	0/1	0/1	0/1	0/1	0/1	0/1	Tb427_010031800	CNH domain/Vacuolar sorting protein 39 domain 1/Vacuolar sorting protein 39 domain 2, putative	Tb927.1.4760	Vacuolar sorting protein 39 domain 1/Vacuolar sorting protein 39 domain 2, putative	synonymous_variant	LOW	transcript	c.2043T>C	p.Thr681Thr
Chr1_core_Tb427v10	809131	T	C	4783.55	0/1	0/1	0/1	0/1	0/1	0/1	Tb427_010031800	CNH domain/Vacuolar sorting protein 39 domain 1/Vacuolar sorting protein 39 domain 2, putative	Tb927.1.4760	Vacuolar sorting protein 39 domain 1/Vacuolar sorting protein 39 domain 2, putative	synonymous_variant	LOW	transcript	c.2283T>C	p.Ala761Ala
Chr1_core_Tb427v10	809734	T	G	4946.55	0/1	0/1	0/1	0/1	0/1	0/1	Tb427_010031800	CNH domain/Vacuolar sorting protein 39 domain 1/Vacuolar sorting protein 39 domain 2, putative	Tb927.1.4760	Vacuolar sorting protein 39 domain 1/Vacuolar sorting protein 39 domain 2, putative	synonymous_variant	LOW	transcript	c.2886T>G	p.Leu962Leu
Chr1_core_Tb427v10	810631	T	C	3033.55	0/1	0/1	0/1	0/1	0/1	0/1	Tb427_010031900	Prolyl oligopeptidase family/Dienelactone hydrolase family, putative	Tb927.1.4780	Alpha/beta hydrolase domain-containing protein	synonymous_variant	LOW	transcript	c.81T>C	p.Pro27Pro
Chr1_core_Tb427v10	811171	A	T	4437.55	0/1	0/1	0/1	0/1	0/1	0/1	Tb427_010031900	Prolyl oligopeptidase family/Dienelactone hydrolase family, putative	Tb927.1.4780	Alpha/beta hydrolase domain-containing protein	synonymous_variant	LOW	transcript	c.621A>T	p.Ile207Ile
Chr1_core_Tb427v10	811342	G	A	5336.55	0/1	0/1	0/1	0/1	0/1	0/1	Tb427_010031900	Prolyl oligopeptidase family/Dienelactone hydrolase family, putative	Tb927.1.4780	Alpha/beta hydrolase domain-containing protein	synonymous_variant	LOW	transcript	c.792G>A	p.Leu264Leu
Chr1_core_Tb427v10	811487	C	T	3064.55	0/1	0/1	0/1	0/1	0/1	0/1	Tb427_010031900	Prolyl oligopeptidase family/Dienelactone hydrolase family, putative	Tb927.1.4780	Alpha/beta hydrolase domain-containing protein	synonymous_variant	LOW	transcript	c.937C>T	p.Leu313Leu
Chr1_core_Tb427v10	811699	C	T	1489.55	0/1	0/1	0/1	0/1	0/1	0/1	Tb427_010031900	Prolyl oligopeptidase family/Dienelactone hydrolase family, putative	Tb927.1.4780	Alpha/beta hydrolase domain-containing protein	synonymous_variant	LOW	transcript	c.1149C>T	p.Gly383Gly
Chr1_core_Tb427v10	811783	T	C	6390.55	0/1	0/1	0/1	0/1	0/1	0/1	Tb427_010031900	Prolyl oligopeptidase family/Dienelactone hydrolase family, putative	Tb927.1.4780	Alpha/beta hydrolase domain-containing protein	synonymous_variant	LOW	transcript	c.1233T>C	p.Gly411Gly
Chr1_core_Tb427v10	811837	C	T	7199.55	0/1	0/1	0/1	0/1	0/1	0/1	Tb427_010031900	Prolyl oligopeptidase family/Dienelactone hydrolase family, putative	Tb927.1.4780	Alpha/beta hydrolase domain-containing protein	synonymous_variant	LOW	transcript	c.1287C>T	p.His429His
Chr1_core_Tb427v10	811954	G	A	5057.55	0|1	0|1	0|1	0|1	0|1	0|1	Tb427_010031900	Prolyl oligopeptidase family/Dienelactone hydrolase family, putative	Tb927.1.4780	Alpha/beta hydrolase domain-containing protein	synonymous_variant	LOW	transcript	c.1404G>A	p.Leu468Leu
Chr1_core_Tb427v10	811975	C	T	3612.55	0|1	0|1	0|1	0|1	0|1	0|1	Tb427_010031900	Prolyl oligopeptidase family/Dienelactone hydrolase family, putative	Tb927.1.4780	Alpha/beta hydrolase domain-containing protein	synonymous_variant	LOW	transcript	c.1425C>T	p.Phe475Phe
Chr1_core_Tb427v10	812302	C	T	6147.55	0/1	0/1	0/1	0/1	0/1	0/1	Tb427_010031900	Prolyl oligopeptidase family/Dienelactone hydrolase family, putative	Tb927.1.4780	Alpha/beta hydrolase domain-containing protein	synonymous_variant	LOW	transcript	c.1752C>T	p.Ser584Ser
Chr1_core_Tb427v10	812368	A	G	5578.55	0/1	0/1	0/1	0/1	0/1	0/1	Tb427_010031900	Prolyl oligopeptidase family/Dienelactone hydrolase family, putative	Tb927.1.4780	Alpha/beta hydrolase domain-containing protein	synonymous_variant	LOW	transcript	c.1818A>G	p.Thr606Thr
Chr1_core_Tb427v10	813748	C	T	3827.55	0/1	0/1	0/1	0/1	0/1	0/1	Tb427_010032000	hypothetical protein, conserved	Tb927.1.4800	hypothetical protein, conserved	synonymous_variant	LOW	transcript	c.174C>T	p.Gly58Gly
Chr1_core_Tb427v10	814081	A	G	6201.55	0|1	0|1	0|1	0|1	0|1	0|1	Tb427_010032000	hypothetical protein, conserved	Tb927.1.4800	hypothetical protein, conserved	synonymous_variant	LOW	transcript	c.507A>G	p.Ser169Ser
Chr1_core_Tb427v10	814090	T	G	6027.55	0|1	0|1	0|1	0|1	0|1	0|1	Tb427_010032000	hypothetical protein, conserved	Tb927.1.4800	hypothetical protein, conserved	synonymous_variant	LOW	transcript	c.516T>G	p.Thr172Thr
Chr1_core_Tb427v10	814150	A	G	2427.55	0|1	0|1	0|1	0|1	0|1	0|1	Tb427_010032000	hypothetical protein, conserved	Tb927.1.4800	hypothetical protein, conserved	synonymous_variant	LOW	transcript	c.576A>G	p.Arg192Arg
Chr1_core_Tb427v10	814174	T	A	2066.55	0/1	0/1	0/1	0/1	0/1	0/1	Tb427_010032000	hypothetical protein, conserved	Tb927.1.4800	hypothetical protein, conserved	synonymous_variant	LOW	transcript	c.600T>A	p.Arg200Arg
Chr1_core_Tb427v10	815645	A	C	3259.55	0/1	0/1	0/1	0/1	0/1	0/1	Tb427_010032100	hypothetical protein, conserved	-	-	synonymous_variant	LOW	transcript	c.162A>C	p.Leu54Leu
Chr1_core_Tb427v10	815723	T	C	3469.23	0/0	0/1	0/1	0/1	0/1	0/1	Tb427_010032100	hypothetical protein, conserved	-	-	synonymous_variant	LOW	transcript	c.240T>C	p.His80His
Chr1_core_Tb427v10	816071	T	C	3528.55	0/1	0/1	0/1	0/1	0/1	0/1	Tb427_010032100	hypothetical protein, conserved	-	-	synonymous_variant	LOW	transcript	c.588T>C	p.Thr196Thr
Chr1_core_Tb427v10	816755	G	A	2359.55	0/1	0/1	0/1	0/1	0/1	0/1	Tb427_010032100	hypothetical protein, conserved	-	-	synonymous_variant	LOW	transcript	c.1272G>A	p.Leu424Leu
Chr1_core_Tb427v10	816806	C	A	2210.55	0/1	0/1	0/1	0/1	0/1	0/1	Tb427_010032100	hypothetical protein, conserved	-	-	synonymous_variant	LOW	transcript	c.1323C>A	p.Ser441Ser
Chr1_core_Tb427v10	816842	G	T	2406.17	0/1	0/1	0/1	0/1	0/1	0/0	Tb427_010032100	hypothetical protein, conserved	-	-	synonymous_variant	LOW	transcript	c.1359G>T	p.Leu453Leu
Chr1_core_Tb427v10	816887	A	T	2701.55	0/1	0/1	0/1	0/1	0/1	0/1	Tb427_010032100	hypothetical protein, conserved	-	-	synonymous_variant	LOW	transcript	c.1404A>T	p.Ala468Ala
Chr1_core_Tb427v10	821279	C	T	1228.55	0/1	0/1	0/1	0/1	0/1	0/1	Tb427_010032400:pseudogene	ESAG protein, putative	-	-	synonymous_variant	LOW	transcript	c.432C>T	p.Leu144Leu
Chr1_core_Tb427v10	821537	A	G	837.56	0|1	0/0	0/0	0|1	0/0	0|1	Tb427_010032400:pseudogene	ESAG protein, putative	-	-	synonymous_variant	LOW	transcript	c.690A>G	p.Pro230Pro
Chr1_core_Tb427v10	821540	C	G	802.56	0|1	0/0	0/0	0|1	0/0	0|1	Tb427_010032400:pseudogene	ESAG protein, putative	-	-	synonymous_variant	LOW	transcript	c.693C>G	p.Arg231Arg
Chr1_core_Tb427v10	821561	T	C	125.71	0/0	0/0	0/0	0/1	0|1	0/0	Tb427_010032400:pseudogene	ESAG protein, putative	-	-	synonymous_variant	LOW	transcript	c.714T>C	p.Gly238Gly
Chr1_core_Tb427v10	823461	C	T	1586.55	0|1	0|1	0|1	0|1	0|1	0|1	Tb427_010032500	Trypanosomal VSG domain containing protein, putative	Tb927.1.4890	expression site-associated gene 2 (ESAG2) protein, putative	synonymous_variant	LOW	transcript	c.390C>T	p.Ile130Ile
Chr1_core_Tb427v10	823470	T	C	1465.55	0|1	0|1	0|1	0|1	0|1	0|1	Tb427_010032500	Trypanosomal VSG domain containing protein, putative	Tb927.1.4890	expression site-associated gene 2 (ESAG2) protein, putative	synonymous_variant	LOW	transcript	c.399T>C	p.Asn133Asn
Chr1_core_Tb427v10	823485	G	A	834.54	0/1	0/1	0/1	0/1	0/1	0/1	Tb427_010032500	Trypanosomal VSG domain containing protein, putative	Tb927.1.4890	expression site-associated gene 2 (ESAG2) protein, putative	synonymous_variant	LOW	transcript	c.414G>A	p.Leu138Leu
Chr1_core_Tb427v10	826065	G	A	5068.55	0|1	0|1	0|1	0/1	0|1	0|1	Tb427_010032700	ESAG protein, putative	Tb927.1.4910	expression site-associated gene 1 (ESAG1) protein, putative	synonymous_variant	LOW	transcript	c.207G>A	p.Val69Val
Chr1_core_Tb427v10	826068	T	C	5323.55	0|1	0|1	0|1	0/1	0|1	0|1	Tb427_010032700	ESAG protein, putative	Tb927.1.4910	expression site-associated gene 1 (ESAG1) protein, putative	synonymous_variant	LOW	transcript	c.210T>C	p.Tyr70Tyr
Chr1_core_Tb427v10	839120	T	C	2417.55	0/1	0/1	0/1	0/1	0/1	0/1	Tb427_010033100	hypothetical protein, conserved	Tb927.1.5030	Flagellum attachment zone protein 37	synonymous_variant	LOW	transcript	c.240T>C	p.Arg80Arg
Chr1_core_Tb427v10	839168	T	C	1522.55	0/1	0/1	0/1	0/1	0/1	0/1	Tb427_010033100	hypothetical protein, conserved	Tb927.1.5030	Flagellum attachment zone protein 37	synonymous_variant	LOW	transcript	c.288T>C	p.His96His
Chr1_core_Tb427v10	839660	T	C	2466.55	0/1	0/1	0/1	0/1	0/1	0/1	Tb427_010033100	hypothetical protein, conserved	Tb927.1.5030	Flagellum attachment zone protein 37	synonymous_variant	LOW	transcript	c.780T>C	p.Leu260Leu
Chr2_core_Tb427v10	13635	A	G	704.76	0/1	0/0	1/1	./.	./.	0/1	Tb427_020005100:pseudogene	hypothetical protein	-	-	synonymous_variant	LOW	transcript	c.390T>C	p.Ser130Ser
Chr2_core_Tb427v10	13861	G	A	71.67	1/1	0/0	0/0	0/0	0/0	0/0	Tb427_020005100:pseudogene	hypothetical protein	-	-	synonymous_variant	LOW	transcript	c.168C>T	p.Ser56Ser
Chr2_core_Tb427v10	17999	G	T	2482.55	0/1	0/1	0/1	0/1	0/1	0/1	Tb427_020005300	Invariant surface glycoprotein, putative	Tb927.2.1600	invariant surface glycoprotein, putative	synonymous_variant	LOW	transcript	c.132C>A	p.Ala44Ala
Chr2_core_Tb427v10	26794	T	C	903.3	0/1	0/1	0/1	0/0	0/0	0/1	Tb427_020005400	Cyclophilin type peptidyl-prolyl cis-trans isomerase/CLD, putative	Tb927.2.1680	peptidyl-prolyl cis-trans isomerase, putative	synonymous_variant	LOW	transcript	c.579T>C	p.Ile193Ile
Chr2_core_Tb427v10	28086	C	T	4217.55	0/1	0/1	0/1	0/1	0/1	0/1	Tb427_020005500	hypothetical protein, conserved	Tb927.2.1700	Enriched in surface-labeled proteome protein 10	synonymous_variant	LOW	transcript	c.339C>T	p.Tyr113Tyr
Chr2_core_Tb427v10	28320	A	G	4196.55	0/1	0/1	0/1	0/1	0/1	0/1	Tb427_020005500	hypothetical protein, conserved	Tb927.2.1700	Enriched in surface-labeled proteome protein 10	synonymous_variant	LOW	transcript	c.573A>G	p.Gly191Gly
Chr2_core_Tb427v10	28614	T	C	6577.55	0/1	0/1	0/1	0/1	0/1	0/1	Tb427_020005500	hypothetical protein, conserved	Tb927.2.1700	Enriched in surface-labeled proteome protein 10	synonymous_variant	LOW	transcript	c.867T>C	p.Thr289Thr
Chr2_core_Tb427v10	28788	A	G	8763.55	0/1	0/1	0/1	0/1	0/1	0/1	Tb427_020005500	hypothetical protein, conserved	Tb927.2.1700	Enriched in surface-labeled proteome protein 10	synonymous_variant	LOW	transcript	c.1041A>G	p.Leu347Leu
Chr2_core_Tb427v10	28872	G	T	8243.55	0/1	0/1	0/1	0/1	0/1	0/1	Tb427_020005500	hypothetical protein, conserved	Tb927.2.1700	Enriched in surface-labeled proteome protein 10	synonymous_variant	LOW	transcript	c.1125G>T	p.Thr375Thr
Chr2_core_Tb427v10	29286	A	G	7628.55	0/1	0/1	0/1	0/1	0/1	0/1	Tb427_020005500	hypothetical protein, conserved	Tb927.2.1700	Enriched in surface-labeled proteome protein 10	synonymous_variant	LOW	transcript	c.1539A>G	p.Ser513Ser
Chr2_core_Tb427v10	29520	T	C	7504.55	0/1	0/1	0/1	0/1	0/1	0/1	Tb427_020005500	hypothetical protein, conserved	Tb927.2.1700	Enriched in surface-labeled proteome protein 10	synonymous_variant	LOW	transcript	c.1773T>C	p.Thr591Thr
Chr2_core_Tb427v10	32355	T	C	1448.55	0/1	0/1	0/1	0/1	0/1	0/1	Tb427_020005700	hypothetical protein, conserved	Tb927.2.1730	hypothetical protein, conserved	synonymous_variant	LOW	transcript	c.6T>C	p.Asn2Asn
Chr2_core_Tb427v10	32376	A	G	2060.55	0/1	0/1	0/1	0/1	0/1	0/1	Tb427_020005700	hypothetical protein, conserved	Tb927.2.1730	hypothetical protein, conserved	synonymous_variant	LOW	transcript	c.27A>G	p.Leu9Leu
Chr2_core_Tb427v10	32994	G	C	417.91	0/1	0|1	0|0	0|1	0|1	0|1	Tb427_020005700	hypothetical protein, conserved	Tb927.2.1730	hypothetical protein, conserved	synonymous_variant	LOW	transcript	c.645G>C	p.Gly215Gly
Chr2_core_Tb427v10	33468	T	C	3747.55	0/1	0/1	0/1	0/1	0/1	0/1	Tb427_020005800	hypothetical protein, conserved	Tb927.2.1740	hypothetical protein, conserved	synonymous_variant	LOW	transcript	c.183T>C	p.Ser61Ser
Chr2_core_Tb427v10	33666	G	A	3991.55	0/1	0/1	0/1	0/1	0/1	0/1	Tb427_020005800	hypothetical protein, conserved	Tb927.2.1740	hypothetical protein, conserved	synonymous_variant	LOW	transcript	c.381G>A	p.Glu127Glu
Chr2_core_Tb427v10	33726	T	C	4734.55	0/1	0/1	0/1	0/1	0/1	0/1	Tb427_020005800	hypothetical protein, conserved	Tb927.2.1740	hypothetical protein, conserved	synonymous_variant	LOW	transcript	c.441T>C	p.Phe147Phe
Chr2_core_Tb427v10	39282	A	G	122.38	./.	./.	./.	1/1	./.	1/1	Tb427_020006000	hypothetical protein, conserved	Tb927.2.1760	hypothetical protein, conserved	synonymous_variant	LOW	transcript	c.297A>G	p.Pro99Pro
Chr2_core_Tb427v10	42224	A	C	1666.55	0/1	0/1	0/1	0/1	0/1	0/1	Tb427_020006100	hypothetical protein, conserved	-	-	synonymous_variant	LOW	transcript	c.189A>C	p.Gly63Gly
Chr2_core_Tb427v10	43046	C	T	3302.55	0/1	0/1	0/1	0/1	0/1	0/1	Tb427_020006200	Glycosyltransferase Family 4/Glycosyl transferase 4-like domain/PIGA (GPI anchor biosynthesis)/Glycosyl transferases group 1, putative	Tb927.2.1780	GlcNAc-PI synthesis protein	synonymous_variant	LOW	transcript	c.459C>T	p.Asp153Asp
Chr2_core_Tb427v10	43919	C	T	1825.55	0|1	0|1	0|1	0|1	0|1	0|1	Tb427_020006200	Glycosyltransferase Family 4/Glycosyl transferase 4-like domain/PIGA (GPI anchor biosynthesis)/Glycosyl transferases group 1, putative	Tb927.2.1780	GlcNAc-PI synthesis protein	synonymous_variant	LOW	transcript	c.1332C>T	p.Asn444Asn
Chr2_core_Tb427v10	46918	C	T	4070.55	0/1	0/1	0/1	0/1	0/1	0/1	Tb427_020006400	DNA polymerase family B, exonuclease domain/DNA polymerase family B/C4-type zinc-finger of DNA polymerase delta, putative	Tb927.2.1800	DNA polymerase delta catalytic subunit, putative	synonymous_variant	LOW	transcript	c.1596C>T	p.Tyr532Tyr
Chr2_core_Tb427v10	50821	G	A	4152.55	0/1	0/1	0/1	0/1	0/1	0/1	Tb427_020006500	SNF2 family N-terminal domain/Helicase conserved C-terminal domain/SLIDE, putative	Tb927.2.1810	chromatin-remodeling complex atpase chain iswi	synonymous_variant	LOW	transcript	c.1752G>A	p.Gln584Gln
Chr2_core_Tb427v10	51091	C	T	5658.55	0/1	0/1	0/1	0/1	0/1	0/1	Tb427_020006500	SNF2 family N-terminal domain/Helicase conserved C-terminal domain/SLIDE, putative	Tb927.2.1810	chromatin-remodeling complex atpase chain iswi	synonymous_variant	LOW	transcript	c.2022C>T	p.Asp674Asp
Chr2_core_Tb427v10	51238	C	T	3891.55	0|1	0|1	0|1	0|1	0|1	0|1	Tb427_020006500	SNF2 family N-terminal domain/Helicase conserved C-terminal domain/SLIDE, putative	Tb927.2.1810	chromatin-remodeling complex atpase chain iswi	synonymous_variant	LOW	transcript	c.2169C>T	p.Gly723Gly
Chr2_core_Tb427v10	51241	A	G	3925.55	0|1	0|1	0|1	0|1	0|1	0|1	Tb427_020006500	SNF2 family N-terminal domain/Helicase conserved C-terminal domain/SLIDE, putative	Tb927.2.1810	chromatin-remodeling complex atpase chain iswi	synonymous_variant	LOW	transcript	c.2172A>G	p.Val724Val
Chr2_core_Tb427v10	51433	C	T	8051.55	0/1	0/1	0/1	0/1	0/1	0/1	Tb427_020006500	SNF2 family N-terminal domain/Helicase conserved C-terminal domain/SLIDE, putative	Tb927.2.1810	chromatin-remodeling complex atpase chain iswi	synonymous_variant	LOW	transcript	c.2364C>T	p.Ala788Ala
Chr2_core_Tb427v10	52516	A	G	6709.55	0/1	0/1	0/1	0/1	0/1	0/1	Tb427_020006500	SNF2 family N-terminal domain/Helicase conserved C-terminal domain/SLIDE, putative	Tb927.2.1810	chromatin-remodeling complex atpase chain iswi	synonymous_variant	LOW	transcript	c.3447A>G	p.Gly1149Gly
Chr2_core_Tb427v10	55161	C	T	1861.93	0/1	0/1	0/1	0/1	0/1	0/1	Tb427_020006600	Protein tyrosine kinase/Protein kinase domain/EF-hand domain pair, putative	Tb927.2.1820	CAMK/CAMKL family protein kinase, putative	synonymous_variant	LOW	transcript	c.1767C>T	p.Asp589Asp
Chr2_core_Tb427v10	61973	T	C	4143.55	0/1	0/1	0/1	0/1	0/1	0/1	Tb427_020006800	hypothetical protein, conserved	Tb927.2.1860	RNA editing mediator complex protein 2	synonymous_variant	LOW	transcript	c.1377T>C	p.Leu459Leu
Chr2_core_Tb427v10	62258	T	C	3316.55	0/1	0/1	0/1	0/1	0/1	0/1	Tb427_020006800	hypothetical protein, conserved	Tb927.2.1860	RNA editing mediator complex protein 2	synonymous_variant	LOW	transcript	c.1662T>C	p.Leu554Leu
Chr2_core_Tb427v10	63194	T	C	1774.55	0/1	0/1	0/1	0/1	0/1	0/1	Tb427_020006800	hypothetical protein, conserved	Tb927.2.1860	RNA editing mediator complex protein 2	synonymous_variant	LOW	transcript	c.2598T>C	p.Asn866Asn
Chr2_core_Tb427v10	65026	C	T	5555.55	0/1	0/1	0/1	0/1	0/1	0/1	Tb427_020006900	Autophagocytosis associated protein (Atg3), N-terminal domain/Autophagocytosis associated protein, active-site domain/Autophagocytosis associated protein C-terminal, putative	Tb927.2.1890	E2-like ubiquitin-conjugation enzyme	synonymous_variant	LOW	transcript	c.576C>T	p.Ala192Ala
Chr2_core_Tb427v10	96765	C	G	177.71	0/1	0/1	0/0	0/0	0/0	0/0	Tb427_020007700	hypothetical protein, conserved	Tb927.2.2090	SUMO-interacting motif-containing protein	synonymous_variant	LOW	transcript	c.1233G>C	p.Gly411Gly
Chr2_core_Tb427v10	97452	G	A	4545.55	0/1	0/1	0/1	0/1	0/1	0/1	Tb427_020007700	hypothetical protein, conserved	Tb927.2.2090	SUMO-interacting motif-containing protein	synonymous_variant	LOW	transcript	c.546C>T	p.Asn182Asn
Chr2_core_Tb427v10	97590	G	A	3525.55	0/1	0/1	0/1	0/1	0/1	0/1	Tb427_020007700	hypothetical protein, conserved	Tb927.2.2090	SUMO-interacting motif-containing protein	synonymous_variant	LOW	transcript	c.408C>T	p.Tyr136Tyr
Chr2_core_Tb427v10	97677	A	G	4538.55	0/1	0/1	0/1	0/1	0/1	0/1	Tb427_020007700	hypothetical protein, conserved	Tb927.2.2090	SUMO-interacting motif-containing protein	synonymous_variant	LOW	transcript	c.321T>C	p.Pro107Pro
Chr2_core_Tb427v10	100687	A	G	9806.55	0/1	0/1	0/1	0/1	0/1	0/1	Tb427_020007800	Protein tyrosine kinase/Protein kinase domain containing protein, putative	Tb927.2.2120	Serine/threonine-protein kinase NEK22, putative	synonymous_variant	LOW	transcript	c.804T>C	p.Ser268Ser
Chr2_core_Tb427v10	100891	T	C	7807.55	0/1	0/1	0/1	0/1	0/1	0/1	Tb427_020007800	Protein tyrosine kinase/Protein kinase domain containing protein, putative	Tb927.2.2120	Serine/threonine-protein kinase NEK22, putative	synonymous_variant	LOW	transcript	c.600A>G	p.Glu200Glu
Chr2_core_Tb427v10	104015	G	A	5247.55	0/1	0/1	0/1	0/1	0/1	0/1	Tb427_020007900	ADP-ribosylation factor family/Ras of Complex, Roc, domain of DAPkinase/Ras family, putative	Tb927.2.2130	small GTP-binding protein RAB6, putative	synonymous_variant	LOW	transcript	c.246C>T	p.Asp82Asp
Chr2_core_Tb427v10	104195	G	C	4876.55	0/1	0/1	0/1	0/1	0/1	0/1	Tb427_020007900	ADP-ribosylation factor family/Ras of Complex, Roc, domain of DAPkinase/Ras family, putative	Tb927.2.2130	small GTP-binding protein RAB6, putative	synonymous_variant	LOW	transcript	c.66C>G	p.Thr22Thr
Chr2_core_Tb427v10	108304	G	T	8703.55	0/1	0/1	0/1	0/1	0/1	0/1	Tb427_020008100	Soluble NSF attachment protein, SNAP, putative	Tb927.2.2160	paraflagellar rod component, putative	synonymous_variant	LOW	transcript	c.624C>A	p.Ser208Ser
Chr2_core_Tb427v10	108898	C	T	15085.5	0/1	0/1	0/1	0/1	0/1	0/1	Tb427_020008100	Soluble NSF attachment protein, SNAP, putative	Tb927.2.2160	paraflagellar rod component, putative	synonymous_variant	LOW	transcript	c.30G>A	p.Thr10Thr
Chr2_core_Tb427v10	109991	A	G	7321.55	0/1	0/1	0/1	0/1	0/1	0/1	Tb427_020008200	3' exoribonuclease family, domain 1, putative	Tb927.2.2180	ribosomal RNA processing protein 41B	synonymous_variant	LOW	transcript	c.753T>C	p.Cys251Cys
Chr2_core_Tb427v10	110372	C	A	4061.55	0/1	0/1	0/1	0/1	0/1	0/1	Tb427_020008200	3' exoribonuclease family, domain 1, putative	Tb927.2.2180	ribosomal RNA processing protein 41B	synonymous_variant	LOW	transcript	c.372G>T	p.Val124Val
Chr2_core_Tb427v10	110711	C	T	6520.55	0|1	0|1	0|1	0|1	0|1	0|1	Tb427_020008200	3' exoribonuclease family, domain 1, putative	Tb927.2.2180	ribosomal RNA processing protein 41B	synonymous_variant	LOW	transcript	c.33G>A	p.Thr11Thr
Chr2_core_Tb427v10	110717	G	A	6417.55	0|1	0|1	0|1	0|1	0|1	0|1	Tb427_020008200	3' exoribonuclease family, domain 1, putative	Tb927.2.2180	ribosomal RNA processing protein 41B	synonymous_variant	LOW	transcript	c.27C>T	p.Gly9Gly
Chr2_core_Tb427v10	112525	G	A	4322.55	0/1	0/1	0/1	0/1	0/1	0/1	Tb427_020008300	Histone deacetylase domain containing protein, putative	Tb927.2.2190	histone deacetylase 3	synonymous_variant	LOW	transcript	c.1788C>T	p.Pro596Pro
Chr2_core_Tb427v10	112609	C	G	4839.55	0/1	0/1	0/1	0/1	0/1	0/1	Tb427_020008300	Histone deacetylase domain containing protein, putative	Tb927.2.2190	histone deacetylase 3	synonymous_variant	LOW	transcript	c.1704G>C	p.Arg568Arg
Chr2_core_Tb427v10	112879	G	A	4550.55	0/1	0/1	0/1	0/1	0/1	0/1	Tb427_020008300	Histone deacetylase domain containing protein, putative	Tb927.2.2190	histone deacetylase 3	synonymous_variant	LOW	transcript	c.1434C>T	p.Ser478Ser
Chr2_core_Tb427v10	113401	C	T	3642.55	0/1	0/1	0/1	0/1	0/1	0/1	Tb427_020008300	Histone deacetylase domain containing protein, putative	Tb927.2.2190	histone deacetylase 3	synonymous_variant	LOW	transcript	c.912G>A	p.Ala304Ala
Chr2_core_Tb427v10	113458	A	G	2989.55	0/1	0/1	0/1	0/1	0/1	0/1	Tb427_020008300	Histone deacetylase domain containing protein, putative	Tb927.2.2190	histone deacetylase 3	synonymous_variant	LOW	transcript	c.855T>C	p.Asn285Asn
Chr2_core_Tb427v10	113530	G	A	3267.55	0/1	0/1	0/1	0/1	0/1	0/1	Tb427_020008300	Histone deacetylase domain containing protein, putative	Tb927.2.2190	histone deacetylase 3	synonymous_variant	LOW	transcript	c.783C>T	p.Cys261Cys
Chr2_core_Tb427v10	113701	G	A	1928.55	0/1	0/1	0/1	0/1	0/1	0/1	Tb427_020008300	Histone deacetylase domain containing protein, putative	Tb927.2.2190	histone deacetylase 3	synonymous_variant	LOW	transcript	c.612C>T	p.Asn204Asn
Chr2_core_Tb427v10	114163	G	A	3117.55	0/1	0/1	0/1	0/1	0/1	0/1	Tb427_020008300	Histone deacetylase domain containing protein, putative	Tb927.2.2190	histone deacetylase 3	synonymous_variant	LOW	transcript	c.150C>T	p.Asn50Asn
Chr2_core_Tb427v10	115604	G	A	3460.55	0/1	0/1	0/1	0/1	0/1	0/1	Tb427_020008400	hypothetical protein, conserved	Tb927.2.2200	hypothetical protein, conserved	synonymous_variant	LOW	transcript	c.333C>T	p.Asn111Asn
Chr2_core_Tb427v10	116634	G	A	2447.55	0/1	0/1	0/1	0/1	0/1	0/1	Tb427_020008500	hypothetical protein, conserved	Tb927.2.2210	hypothetical protein, conserved	synonymous_variant	LOW	transcript	c.2700C>T	p.Phe900Phe
Chr2_core_Tb427v10	116952	T	C	2110.55	0/1	0/1	0/1	0/1	0/1	0/1	Tb427_020008500	hypothetical protein, conserved	Tb927.2.2210	hypothetical protein, conserved	synonymous_variant	LOW	transcript	c.2382A>G	p.Thr794Thr
Chr2_core_Tb427v10	119217	G	C	1773.55	0/1	0/1	0/1	0/1	0/1	0/1	Tb427_020008500	hypothetical protein, conserved	Tb927.2.2210	hypothetical protein, conserved	synonymous_variant	LOW	transcript	c.117C>G	p.Leu39Leu
Chr2_core_Tb427v10	120659	A	G	2836.55	0/1	0/1	0/1	0/1	0/1	0/1	Tb427_020008600	hypothetical protein, conserved	Tb927.2.2220	hypothetical protein, conserved	synonymous_variant	LOW	transcript	c.150T>C	p.Arg50Arg
Chr2_core_Tb427v10	121804	A	G	9090.55	0/1	0/1	0/1	0/1	0/1	0/1	Tb427_020008700	hypothetical protein, conserved	Tb927.2.2230	hypothetical protein, conserved	synonymous_variant	LOW	transcript	c.939T>C	p.Ser313Ser
Chr2_core_Tb427v10	122410	A	G	6046.55	0/1	0/1	0/1	0/1	0/1	0/1	Tb427_020008700	hypothetical protein, conserved	Tb927.2.2230	hypothetical protein, conserved	synonymous_variant	LOW	transcript	c.333T>C	p.Thr111Thr
Chr2_core_Tb427v10	122449	G	C	6651.55	0/1	0/1	0/1	0/1	0/1	0/1	Tb427_020008700	hypothetical protein, conserved	Tb927.2.2230	hypothetical protein, conserved	synonymous_variant	LOW	transcript	c.294C>G	p.Val98Val
Chr2_core_Tb427v10	125471	C	T	3804.55	0/1	0/1	0/1	0/1	0/1	0/1	Tb427_020008800	Exportin 1-like protein, putative	Tb927.2.2240	exportin-T, putative	synonymous_variant	LOW	transcript	c.1575G>A	p.Ala525Ala
Chr2_core_Tb427v10	125774	A	G	6597.55	0/1	0/1	0/1	0/1	0/1	0/1	Tb427_020008800	Exportin 1-like protein, putative	Tb927.2.2240	exportin-T, putative	synonymous_variant	LOW	transcript	c.1272T>C	p.Asp424Asp
Chr2_core_Tb427v10	126371	C	T	3215.55	0/1	0/1	0/1	0/1	0/1	0/1	Tb427_020008800	Exportin 1-like protein, putative	Tb927.2.2240	exportin-T, putative	synonymous_variant	LOW	transcript	c.675G>A	p.Gln225Gln
Chr2_core_Tb427v10	129166	C	G	3407.55	0/1	0/1	0/1	0/1	0/1	0/1	Tb427_020008900	Phosphatidylinositol 3- and 4-kinase/FATC domain containing protein, putative	Tb927.2.2260	phosphatidylinositol kinase related protein, putative	synonymous_variant	LOW	transcript	c.12741G>C	p.Thr4247Thr
Chr2_core_Tb427v10	129730	T	C	3204.55	0/1	0/1	0/1	0/1	0/1	0/1	Tb427_020008900	Phosphatidylinositol 3- and 4-kinase/FATC domain containing protein, putative	Tb927.2.2260	phosphatidylinositol kinase related protein, putative	synonymous_variant	LOW	transcript	c.12177A>G	p.Pro4059Pro
Chr2_core_Tb427v10	130090	A	G	2755.55	0/1	0/1	0/1	0/1	0/1	0/1	Tb427_020008900	Phosphatidylinositol 3- and 4-kinase/FATC domain containing protein, putative	Tb927.2.2260	phosphatidylinositol kinase related protein, putative	synonymous_variant	LOW	transcript	c.11817T>C	p.Asp3939Asp
Chr2_core_Tb427v10	131769	G	T	1601.55	0/1	0/1	0/1	0/1	0/1	0/1	Tb427_020008900	Phosphatidylinositol 3- and 4-kinase/FATC domain containing protein, putative	Tb927.2.2260	phosphatidylinositol kinase related protein, putative	synonymous_variant	LOW	transcript	c.10138C>A	p.Arg3380Arg
Chr2_core_Tb427v10	132190	A	G	2528.55	0/1	0/1	0/1	0/1	0/1	0|1	Tb427_020008900	Phosphatidylinositol 3- and 4-kinase/FATC domain containing protein, putative	Tb927.2.2260	phosphatidylinositol kinase related protein, putative	synonymous_variant	LOW	transcript	c.9717T>C	p.Asp3239Asp
Chr2_core_Tb427v10	132907	G	A	2392.55	0/1	0/1	0/1	0/1	0/1	0/1	Tb427_020008900	Phosphatidylinositol 3- and 4-kinase/FATC domain containing protein, putative	Tb927.2.2260	phosphatidylinositol kinase related protein, putative	synonymous_variant	LOW	transcript	c.9000C>T	p.Leu3000Leu
Chr2_core_Tb427v10	133084	T	G	1701.55	0/1	0/1	0/1	0/1	0/1	0/1	Tb427_020008900	Phosphatidylinositol 3- and 4-kinase/FATC domain containing protein, putative	Tb927.2.2260	phosphatidylinositol kinase related protein, putative	synonymous_variant	LOW	transcript	c.8823A>C	p.Leu2941Leu
Chr2_core_Tb427v10	133572	G	A	1822.55	0/1	0/1	0/1	0/1	0/1	0/1	Tb427_020008900	Phosphatidylinositol 3- and 4-kinase/FATC domain containing protein, putative	Tb927.2.2260	phosphatidylinositol kinase related protein, putative	synonymous_variant	LOW	transcript	c.8335C>T	p.Leu2779Leu
Chr2_core_Tb427v10	134140	G	A	2319.55	0/1	0|1	0/1	0/1	0/1	0/1	Tb427_020008900	Phosphatidylinositol 3- and 4-kinase/FATC domain containing protein, putative	Tb927.2.2260	phosphatidylinositol kinase related protein, putative	synonymous_variant	LOW	transcript	c.7767C>T	p.Ala2589Ala
Chr2_core_Tb427v10	135859	G	A	1055.55	0/1	0/1	0/1	0/1	0/1	0/1	Tb427_020008900	Phosphatidylinositol 3- and 4-kinase/FATC domain containing protein, putative	Tb927.2.2260	phosphatidylinositol kinase related protein, putative	synonymous_variant	LOW	transcript	c.6048C>T	p.Ala2016Ala
Chr2_core_Tb427v10	136519	G	A	1153.55	0/1	0/1	0/1	0/1	0/1	0/1	Tb427_020008900	Phosphatidylinositol 3- and 4-kinase/FATC domain containing protein, putative	Tb927.2.2260	phosphatidylinositol kinase related protein, putative	synonymous_variant	LOW	transcript	c.5388C>T	p.Tyr1796Tyr
Chr2_core_Tb427v10	137104	C	T	1125.56	0/1	0/1	0/1	0/1	0/1	0/1	Tb427_020008900	Phosphatidylinositol 3- and 4-kinase/FATC domain containing protein, putative	Tb927.2.2260	phosphatidylinositol kinase related protein, putative	synonymous_variant	LOW	transcript	c.4803G>A	p.Arg1601Arg
Chr2_core_Tb427v10	137536	A	G	750.85	0/1	0/1	0/1	0/1	0/1	0/0	Tb427_020008900	Phosphatidylinositol 3- and 4-kinase/FATC domain containing protein, putative	Tb927.2.2260	phosphatidylinositol kinase related protein, putative	synonymous_variant	LOW	transcript	c.4371T>C	p.Ala1457Ala
Chr2_core_Tb427v10	137622	A	G	1534.55	0/1	0|1	0|1	0|1	0|1	0|1	Tb427_020008900	Phosphatidylinositol 3- and 4-kinase/FATC domain containing protein, putative	Tb927.2.2260	phosphatidylinositol kinase related protein, putative	synonymous_variant	LOW	transcript	c.4285T>C	p.Leu1429Leu
Chr2_core_Tb427v10	137629	G	A	1428.55	0/1	0|1	0|1	0|1	0|1	0|1	Tb427_020008900	Phosphatidylinositol 3- and 4-kinase/FATC domain containing protein, putative	Tb927.2.2260	phosphatidylinositol kinase related protein, putative	synonymous_variant	LOW	transcript	c.4278C>T	p.Arg1426Arg
Chr2_core_Tb427v10	137977	A	G	671.32	0/1	0/1	0/0	0/1	0/0	0/1	Tb427_020008900	Phosphatidylinositol 3- and 4-kinase/FATC domain containing protein, putative	Tb927.2.2260	phosphatidylinositol kinase related protein, putative	synonymous_variant	LOW	transcript	c.3930T>C	p.Ala1310Ala
Chr2_core_Tb427v10	138292	T	C	321.69	0/0	0/1	0/1	0/1	0/0	0/0	Tb427_020008900	Phosphatidylinositol 3- and 4-kinase/FATC domain containing protein, putative	Tb927.2.2260	phosphatidylinositol kinase related protein, putative	synonymous_variant	LOW	transcript	c.3615A>G	p.Glu1205Glu
Chr2_core_Tb427v10	138943	G	C	106.07	0/0	1/1	./.	./.	./.	0/0	Tb427_020008900	Phosphatidylinositol 3- and 4-kinase/FATC domain containing protein, putative	Tb927.2.2260	phosphatidylinositol kinase related protein, putative	synonymous_variant	LOW	transcript	c.2964C>G	p.Pro988Pro
Chr2_core_Tb427v10	139036	C	T	66.98	./.	./.	1/1	0/0	./.	./.	Tb427_020008900	Phosphatidylinositol 3- and 4-kinase/FATC domain containing protein, putative	Tb927.2.2260	phosphatidylinositol kinase related protein, putative	synonymous_variant	LOW	transcript	c.2871G>A	p.Gly957Gly
Chr2_core_Tb427v10	139069	C	T	97.71	0/0	0/0	0/1	0/0	0/0	0/1	Tb427_020008900	Phosphatidylinositol 3- and 4-kinase/FATC domain containing protein, putative	Tb927.2.2260	phosphatidylinositol kinase related protein, putative	synonymous_variant	LOW	transcript	c.2838G>A	p.Ala946Ala
Chr2_core_Tb427v10	139879	G	A	778.26	0/1	0/1	0/0	0/0	0/1	0/0	Tb427_020008900	Phosphatidylinositol 3- and 4-kinase/FATC domain containing protein, putative	Tb927.2.2260	phosphatidylinositol kinase related protein, putative	synonymous_variant	LOW	transcript	c.2028C>T	p.His676His
Chr2_core_Tb427v10	141436	G	A	223.02	0/0	0/1	0/0	0/0	0/1	0/0	Tb427_020008900	Phosphatidylinositol 3- and 4-kinase/FATC domain containing protein, putative	Tb927.2.2260	phosphatidylinositol kinase related protein, putative	synonymous_variant	LOW	transcript	c.471C>T	p.Pro157Pro
Chr2_core_Tb427v10	141805	T	C	548.28	0/1	0/1	1/1	0/0	0/1	0/1	Tb427_020008900	Phosphatidylinositol 3- and 4-kinase/FATC domain containing protein, putative	Tb927.2.2260	phosphatidylinositol kinase related protein, putative	synonymous_variant	LOW	transcript	c.102A>G	p.Arg34Arg
Chr2_core_Tb427v10	143464	G	A	3255.55	0/1	0/1	0/1	0/1	0/1	0/1	Tb427_020009000	Zinc-finger of C2H2 type/Pre-mRNA-splicing factor SF3a complex subunit 2 (Prp11), putative	Tb927.2.2270	hypothetical protein, conserved	synonymous_variant	LOW	transcript	c.189C>T	p.Asn63Asn
Chr2_core_Tb427v10	148269	G	C	360.3	0/1	0/1	0/0	0/0	0/1	0/1	Tb427_020009200	Glycerophosphoryl diester phosphodiesterase family, putative	Tb927.2.2340	Glycerophosphoryl diester phosphodiesterase family, putative	synonymous_variant	LOW	transcript	c.3525C>G	p.Arg1175Arg
Chr2_core_Tb427v10	148563	T	C	1134.15	0/1	0/1	0/1	1/1	0/1	1/1	Tb427_020009200	Glycerophosphoryl diester phosphodiesterase family, putative	Tb927.2.2340	Glycerophosphoryl diester phosphodiesterase family, putative	synonymous_variant	LOW	transcript	c.3231A>G	p.Thr1077Thr
Chr2_core_Tb427v10	151065	C	A	929.7	0/1	0/1	0/1	1/1	1/1	./.	Tb427_020009200	Glycerophosphoryl diester phosphodiesterase family, putative	Tb927.2.2340	Glycerophosphoryl diester phosphodiesterase family, putative	synonymous_variant	LOW	transcript	c.729G>T	p.Leu243Leu
Chr2_core_Tb427v10	151530	A	G	371.39	0/0	0/1	0/0	0/1	0/1	./.	Tb427_020009200	Glycerophosphoryl diester phosphodiesterase family, putative	Tb927.2.2340	Glycerophosphoryl diester phosphodiesterase family, putative	synonymous_variant	LOW	transcript	c.264T>C	p.Thr88Thr
Chr2_core_Tb427v10	153604	C	T	2668.55	0/1	0/1	0/1	0/1	0/1	0/1	Tb427_020009300	Zinc finger, C3HC4 type (RING finger)/Prokaryotic RING finger family 4, putative	Tb927.2.2360	Ankyrin repeats (3 copies)/Zinc finger, C3HC4 type (RING finger), putative	synonymous_variant	LOW	transcript	c.1974G>A	p.Arg658Arg
Chr2_core_Tb427v10	154318	T	C	1648.55	0/1	0/1	0/1	0/1	0/1	0/1	Tb427_020009300	Zinc finger, C3HC4 type (RING finger)/Prokaryotic RING finger family 4, putative	Tb927.2.2360	Ankyrin repeats (3 copies)/Zinc finger, C3HC4 type (RING finger), putative	synonymous_variant	LOW	transcript	c.1260A>G	p.Leu420Leu
Chr2_core_Tb427v10	155137	G	A	1429.55	0/1	0/1	0/1	0/1	0/1	0/1	Tb427_020009300	Zinc finger, C3HC4 type (RING finger)/Prokaryotic RING finger family 4, putative	Tb927.2.2360	Ankyrin repeats (3 copies)/Zinc finger, C3HC4 type (RING finger), putative	synonymous_variant	LOW	transcript	c.441C>T	p.Thr147Thr
Chr2_core_Tb427v10	155149	T	C	1504.55	0/1	0/1	0/1	0/1	0/1	0/1	Tb427_020009300	Zinc finger, C3HC4 type (RING finger)/Prokaryotic RING finger family 4, putative	Tb927.2.2360	Ankyrin repeats (3 copies)/Zinc finger, C3HC4 type (RING finger), putative	synonymous_variant	LOW	transcript	c.429A>G	p.Lys143Lys
Chr2_core_Tb427v10	156406	C	T	3697.55	0|1	0|1	0|1	0|1	0|1	0|1	Tb427_020009400	Vps51/Vps67, putative	Tb927.2.2370	Vps51/Vps67, putative	splice_region_variant & stop_retained_variant	LOW	transcript	c.4200G>A	p.Ter1400Ter
Chr2_core_Tb427v10	156418	A	G	3764.55	0|1	0|1	0|1	0|1	0|1	0|1	Tb427_020009400	Vps51/Vps67, putative	Tb927.2.2370	Vps51/Vps67, putative	synonymous_variant	LOW	transcript	c.4188T>C	p.Gly1396Gly
Chr2_core_Tb427v10	156460	C	T	3630.55	0/1	0/1	0/1	0/1	0/1	0/1	Tb427_020009400	Vps51/Vps67, putative	Tb927.2.2370	Vps51/Vps67, putative	synonymous_variant	LOW	transcript	c.4146G>A	p.Thr1382Thr
Chr2_core_Tb427v10	156805	T	C	5719.55	0/1	0/1	0/1	0/1	0/1	0/1	Tb427_020009400	Vps51/Vps67, putative	Tb927.2.2370	Vps51/Vps67, putative	synonymous_variant	LOW	transcript	c.3801A>G	p.Ser1267Ser
Chr2_core_Tb427v10	157183	G	A	5520.55	0|1	0|1	0|1	0|1	0|1	0|1	Tb427_020009400	Vps51/Vps67, putative	Tb927.2.2370	Vps51/Vps67, putative	synonymous_variant	LOW	transcript	c.3423C>T	p.Gly1141Gly
Chr2_core_Tb427v10	157186	G	A	5322.55	0|1	0|1	0|1	0|1	0|1	0|1	Tb427_020009400	Vps51/Vps67, putative	Tb927.2.2370	Vps51/Vps67, putative	synonymous_variant	LOW	transcript	c.3420C>T	p.Asn1140Asn
Chr2_core_Tb427v10	157330	A	G	5215.55	0/1	0/1	0/1	0/1	0/1	0/1	Tb427_020009400	Vps51/Vps67, putative	Tb927.2.2370	Vps51/Vps67, putative	synonymous_variant	LOW	transcript	c.3276T>C	p.Leu1092Leu
Chr2_core_Tb427v10	157456	T	C	3377.55	0/1	0/1	0/1	0/1	0/1	0/1	Tb427_020009400	Vps51/Vps67, putative	Tb927.2.2370	Vps51/Vps67, putative	synonymous_variant	LOW	transcript	c.3150A>G	p.Val1050Val
Chr2_core_Tb427v10	157750	T	C	3299.55	0/1	0/1	0/1	0/1	0/1	0/1	Tb427_020009400	Vps51/Vps67, putative	Tb927.2.2370	Vps51/Vps67, putative	synonymous_variant	LOW	transcript	c.2856A>G	p.Val952Val
Chr2_core_Tb427v10	157810	T	C	4107.55	0/1	0/1	0/1	0/1	0/1	0/1	Tb427_020009400	Vps51/Vps67, putative	Tb927.2.2370	Vps51/Vps67, putative	synonymous_variant	LOW	transcript	c.2796A>G	p.Gln932Gln
Chr2_core_Tb427v10	157897	A	G	4035.55	0/1	0/1	0/1	0/1	0/1	0/1	Tb427_020009400	Vps51/Vps67, putative	Tb927.2.2370	Vps51/Vps67, putative	synonymous_variant	LOW	transcript	c.2709T>C	p.Ser903Ser
Chr2_core_Tb427v10	157936	T	C	5265.55	0|1	0|1	0|1	0|1	0|1	0|1	Tb427_020009400	Vps51/Vps67, putative	Tb927.2.2370	Vps51/Vps67, putative	synonymous_variant	LOW	transcript	c.2670A>G	p.Glu890Glu
Chr2_core_Tb427v10	157942	A	G	5474.55	0|1	0|1	0|1	0|1	0|1	0|1	Tb427_020009400	Vps51/Vps67, putative	Tb927.2.2370	Vps51/Vps67, putative	synonymous_variant	LOW	transcript	c.2664T>C	p.Val888Val
Chr2_core_Tb427v10	158314	A	G	5013.55	0|1	0|1	0|1	0|1	0|1	0|1	Tb427_020009400	Vps51/Vps67, putative	Tb927.2.2370	Vps51/Vps67, putative	synonymous_variant	LOW	transcript	c.2292T>C	p.Ser764Ser
Chr2_core_Tb427v10	158548	G	A	4367.55	0/1	0/1	0/1	0/1	0/1	0/1	Tb427_020009400	Vps51/Vps67, putative	Tb927.2.2370	Vps51/Vps67, putative	synonymous_variant	LOW	transcript	c.2058C>T	p.Thr686Thr
Chr2_core_Tb427v10	158578	C	G	3539.55	0/1	0/1	0/1	0/1	0/1	0/1	Tb427_020009400	Vps51/Vps67, putative	Tb927.2.2370	Vps51/Vps67, putative	synonymous_variant	LOW	transcript	c.2028G>C	p.Leu676Leu
Chr2_core_Tb427v10	159229	A	G	1791.55	0/1	0/1	0/1	0/1	0/1	0/1	Tb427_020009400	Vps51/Vps67, putative	Tb927.2.2370	Vps51/Vps67, putative	synonymous_variant	LOW	transcript	c.1377T>C	p.Gly459Gly
Chr2_core_Tb427v10	159241	A	G	1681.55	0/1	0/1	0/1	0/1	0/1	0/1	Tb427_020009400	Vps51/Vps67, putative	Tb927.2.2370	Vps51/Vps67, putative	synonymous_variant	LOW	transcript	c.1365T>C	p.Asn455Asn
Chr2_core_Tb427v10	159565	G	A	4323.55	0/1	0/1	0/1	0/1	0/1	0/1	Tb427_020009400	Vps51/Vps67, putative	Tb927.2.2370	Vps51/Vps67, putative	synonymous_variant	LOW	transcript	c.1041C>T	p.Phe347Phe
Chr2_core_Tb427v10	160093	G	C	583.95	0/0	0|1	0/0	./.	0|1	0|1	Tb427_020009400	Vps51/Vps67, putative	Tb927.2.2370	Vps51/Vps67, putative	synonymous_variant	LOW	transcript	c.513C>G	p.Gly171Gly
Chr2_core_Tb427v10	160132	T	C	1712.55	0/1	0/1	0/1	0/1	0/1	0/1	Tb427_020009400	Vps51/Vps67, putative	Tb927.2.2370	Vps51/Vps67, putative	synonymous_variant	LOW	transcript	c.474A>G	p.Ala158Ala
Chr2_core_Tb427v10	160459	T	C	2170.55	0/1	0/1	0/1	0/1	0/1	0/1	Tb427_020009400	Vps51/Vps67, putative	Tb927.2.2370	Vps51/Vps67, putative	synonymous_variant	LOW	transcript	c.147A>G	p.Arg49Arg
Chr2_core_Tb427v10	161617	A	G	3812.55	0|1	0|1	0|1	0|1	0|1	0|1	Tb427_020009500	Glycosyltransferase (GlcNAc), putative	Tb927.2.2380	glycosyltransferase (GlcNAc), putative	synonymous_variant	LOW	transcript	c.2442T>C	p.His814His
Chr2_core_Tb427v10	161623	C	A	4102.55	0|1	0|1	0|1	0|1	0|1	0|1	Tb427_020009500	Glycosyltransferase (GlcNAc), putative	Tb927.2.2380	glycosyltransferase (GlcNAc), putative	synonymous_variant	LOW	transcript	c.2436G>T	p.Leu812Leu
Chr2_core_Tb427v10	161803	A	G	4055.55	0/1	0/1	0/1	0/1	0/1	0/1	Tb427_020009500	Glycosyltransferase (GlcNAc), putative	Tb927.2.2380	glycosyltransferase (GlcNAc), putative	synonymous_variant	LOW	transcript	c.2256T>C	p.Ala752Ala
Chr2_core_Tb427v10	161944	A	G	5741.55	0/1	0/1	0/1	0/1	0/1	0/1	Tb427_020009500	Glycosyltransferase (GlcNAc), putative	Tb927.2.2380	glycosyltransferase (GlcNAc), putative	synonymous_variant	LOW	transcript	c.2115T>C	p.Asn705Asn
Chr2_core_Tb427v10	162004	A	G	4510.55	0/1	0/1	0/1	0/1	0/1	0/1	Tb427_020009500	Glycosyltransferase (GlcNAc), putative	Tb927.2.2380	glycosyltransferase (GlcNAc), putative	synonymous_variant	LOW	transcript	c.2055T>C	p.Arg685Arg
Chr2_core_Tb427v10	162037	C	T	3287.55	0/1	0/1	0/1	0/1	0/1	0/1	Tb427_020009500	Glycosyltransferase (GlcNAc), putative	Tb927.2.2380	glycosyltransferase (GlcNAc), putative	synonymous_variant	LOW	transcript	c.2022G>A	p.Gln674Gln
Chr2_core_Tb427v10	162123	A	G	3490.55	0/1	0/1	0/1	0/1	0/1	0/1	Tb427_020009500	Glycosyltransferase (GlcNAc), putative	Tb927.2.2380	glycosyltransferase (GlcNAc), putative	synonymous_variant	LOW	transcript	c.1936T>C	p.Leu646Leu
Chr2_core_Tb427v10	162847	T	C	4489.55	0/1	0/1	0/1	0/1	0/1	0/1	Tb427_020009500	Glycosyltransferase (GlcNAc), putative	Tb927.2.2380	glycosyltransferase (GlcNAc), putative	synonymous_variant	LOW	transcript	c.1212A>G	p.Glu404Glu
Chr2_core_Tb427v10	163048	G	A	2323.55	0/1	0/1	0/1	0/1	0/1	0/1	Tb427_020009500	Glycosyltransferase (GlcNAc), putative	Tb927.2.2380	glycosyltransferase (GlcNAc), putative	synonymous_variant	LOW	transcript	c.1011C>T	p.Thr337Thr
Chr2_core_Tb427v10	163147	T	C	3664.55	0/1	0/1	0/1	0/1	0/1	0/1	Tb427_020009500	Glycosyltransferase (GlcNAc), putative	Tb927.2.2380	glycosyltransferase (GlcNAc), putative	synonymous_variant	LOW	transcript	c.912A>G	p.Pro304Pro
Chr2_core_Tb427v10	163804	A	G	1143.55	0/1	0/1	0/1	0/1	0/1	0/1	Tb427_020009500	Glycosyltransferase (GlcNAc), putative	Tb927.2.2380	glycosyltransferase (GlcNAc), putative	synonymous_variant	LOW	transcript	c.255T>C	p.Phe85Phe
Chr2_core_Tb427v10	163873	A	G	1205.55	0|1	0|1	0|1	0|1	0|1	0|1	Tb427_020009500	Glycosyltransferase (GlcNAc), putative	Tb927.2.2380	glycosyltransferase (GlcNAc), putative	synonymous_variant	LOW	transcript	c.186T>C	p.Val62Val
Chr2_core_Tb427v10	163900	G	A	1460.55	0/1	0/1	0/1	0/1	0/1	0/1	Tb427_020009500	Glycosyltransferase (GlcNAc), putative	Tb927.2.2380	glycosyltransferase (GlcNAc), putative	synonymous_variant	LOW	transcript	c.159C>T	p.His53His
Chr2_core_Tb427v10	167104	G	A	5216.55	0/1	0/1	0/1	0/1	0/1	0/1	Tb427_020009700	Glycosyltransferase (GlcNAc), putative	Tb927.2.2400	glycosyltransferase (GlcNAc), putative	synonymous_variant	LOW	transcript	c.1953C>T	p.Thr651Thr
Chr2_core_Tb427v10	167710	A	G	2724.55	0/1	0/1	0/1	0/1	0/1	0/1	Tb427_020009700	Glycosyltransferase (GlcNAc), putative	Tb927.2.2400	glycosyltransferase (GlcNAc), putative	synonymous_variant	LOW	transcript	c.1347T>C	p.Ser449Ser
Chr2_core_Tb427v10	168144	G	T	3336.55	0/1	0/1	0/1	0/1	0/1	0/1	Tb427_020009700	Glycosyltransferase (GlcNAc), putative	Tb927.2.2400	glycosyltransferase (GlcNAc), putative	synonymous_variant	LOW	transcript	c.913C>A	p.Arg305Arg
Chr2_core_Tb427v10	168229	A	G	1494.55	0/1	0/1	0/1	0/1	0/1	0/1	Tb427_020009700	Glycosyltransferase (GlcNAc), putative	Tb927.2.2400	glycosyltransferase (GlcNAc), putative	synonymous_variant	LOW	transcript	c.828T>C	p.Ala276Ala
Chr2_core_Tb427v10	168301	G	A	2252.55	0/1	0/1	0/1	0/1	0/1	0/1	Tb427_020009700	Glycosyltransferase (GlcNAc), putative	Tb927.2.2400	glycosyltransferase (GlcNAc), putative	synonymous_variant	LOW	transcript	c.756C>T	p.Phe252Phe
Chr2_core_Tb427v10	168436	T	C	2393.55	0/1	0/1	0/1	0/1	0/1	0/1	Tb427_020009700	Glycosyltransferase (GlcNAc), putative	Tb927.2.2400	glycosyltransferase (GlcNAc), putative	synonymous_variant	LOW	transcript	c.621A>G	p.Pro207Pro
Chr2_core_Tb427v10	168466	C	T	3549.55	0|1	0|1	0|1	0|1	0|1	0|1	Tb427_020009700	Glycosyltransferase (GlcNAc), putative	Tb927.2.2400	glycosyltransferase (GlcNAc), putative	synonymous_variant	LOW	transcript	c.591G>A	p.Glu197Glu
Chr2_core_Tb427v10	168673	T	C	5371.55	0/1	0/1	0/1	0/1	0/1	0/1	Tb427_020009700	Glycosyltransferase (GlcNAc), putative	Tb927.2.2400	glycosyltransferase (GlcNAc), putative	synonymous_variant	LOW	transcript	c.384A>G	p.Glu128Glu
Chr2_core_Tb427v10	168922	G	A	2869.55	0/1	0/1	0/1	0/1	0/1	0/1	Tb427_020009700	Glycosyltransferase (GlcNAc), putative	Tb927.2.2400	glycosyltransferase (GlcNAc), putative	synonymous_variant	LOW	transcript	c.135C>T	p.Arg45Arg
Chr2_core_Tb427v10	170238	G	A	3126.55	0/1	0/1	0/1	0/1	0/1	0/1	Tb427_020009800	hypothetical protein, conserved	Tb927.2.2410	hypothetical protein, conserved	synonymous_variant	LOW	transcript	c.1242C>T	p.Cys414Cys
Chr2_core_Tb427v10	170541	T	A	3279.55	0/1	0/1	0/1	0/1	0/1	0/1	Tb427_020009800	hypothetical protein, conserved	Tb927.2.2410	hypothetical protein, conserved	synonymous_variant	LOW	transcript	c.939A>T	p.Ala313Ala
Chr2_core_Tb427v10	170730	A	G	2872.55	0/1	0/1	0/1	0/1	0/1	0/1	Tb427_020009800	hypothetical protein, conserved	Tb927.2.2410	hypothetical protein, conserved	synonymous_variant	LOW	transcript	c.750T>C	p.Arg250Arg
Chr2_core_Tb427v10	170886	A	G	2693.55	0/1	0/1	0/1	0/1	0/1	0/1	Tb427_020009800	hypothetical protein, conserved	Tb927.2.2410	hypothetical protein, conserved	synonymous_variant	LOW	transcript	c.594T>C	p.Ala198Ala
Chr2_core_Tb427v10	171270	C	T	2859.55	0/1	0/1	0/1	0/1	0/1	0/1	Tb427_020009800	hypothetical protein, conserved	Tb927.2.2410	hypothetical protein, conserved	synonymous_variant	LOW	transcript	c.210G>A	p.Gln70Gln
Chr2_core_Tb427v10	177482	C	T	5015.55	0/1	0/1	0/1	0/1	0/1	0/1	Tb427_020010000	26S proteasome regulatory subunit RPN6 N-terminal domain/PCI domain containing protein, putative	Tb927.2.2440	proteasome regulatory non-ATPase subunit 6	synonymous_variant	LOW	transcript	c.309G>A	p.Ser103Ser
Chr2_core_Tb427v10	177749	A	G	10515.5	0/1	0/1	0/1	0/1	0/1	0/1	Tb427_020010000	26S proteasome regulatory subunit RPN6 N-terminal domain/PCI domain containing protein, putative	Tb927.2.2440	proteasome regulatory non-ATPase subunit 6	synonymous_variant	LOW	transcript	c.42T>C	p.Asp14Asp
Chr2_core_Tb427v10	182438	G	A	5461.55	0|1	0/1	0|1	0|1	0|1	0|1	Tb427_020010200	Ubiquitin-conjugating enzyme, putative	Tb927.2.2460	ubiquitin-conjugating enzyme E2, putative	synonymous_variant	LOW	transcript	c.201C>T	p.Ala67Ala
Chr2_core_Tb427v10	182444	C	T	5597.55	0|1	0/1	0|1	0|1	0|1	0|1	Tb427_020010200	Ubiquitin-conjugating enzyme, putative	Tb927.2.2460	ubiquitin-conjugating enzyme E2, putative	synonymous_variant	LOW	transcript	c.195G>A	p.Gln65Gln
Chr2_core_Tb427v10	183346	C	T	4553.55	0/1	0/1	0/1	0/1	0/1	0/1	Tb427_020010300	hypothetical protein, conserved	Tb927.2.2470	Kinetoplastid RNA editing protein 1	synonymous_variant	LOW	transcript	c.2031G>A	p.Pro677Pro
Chr2_core_Tb427v10	183424	G	A	4631.55	0/1	0/1	0/1	0/1	0/1	0/1	Tb427_020010300	hypothetical protein, conserved	Tb927.2.2470	Kinetoplastid RNA editing protein 1	synonymous_variant	LOW	transcript	c.1953C>T	p.Tyr651Tyr
Chr2_core_Tb427v10	184090	T	C	3065.55	0/1	0/1	0/1	0/1	0/1	0/1	Tb427_020010300	hypothetical protein, conserved	Tb927.2.2470	Kinetoplastid RNA editing protein 1	synonymous_variant	LOW	transcript	c.1287A>G	p.Pro429Pro
Chr2_core_Tb427v10	184645	C	T	5477.55	0|1	0|1	0|1	0|1	0|1	0|1	Tb427_020010300	hypothetical protein, conserved	Tb927.2.2470	Kinetoplastid RNA editing protein 1	synonymous_variant	LOW	transcript	c.732G>A	p.Gly244Gly
Chr2_core_Tb427v10	187196	A	G	7508.55	0/1	0/1	0/1	0/1	0/1	0/1	Tb427_020010400	hypothetical protein, conserved	Tb927.2.2490	hypothetical protein	synonymous_variant	LOW	transcript	c.339T>C	p.Cys113Cys
Chr2_core_Tb427v10	188431	T	G	7434.55	0/1	0/1	0/1	0/1	0/1	0/1	Tb427_020010500	hypothetical protein, conserved	Tb927.2.2500	hypothetical protein, conserved	synonymous_variant	LOW	transcript	c.523A>C	p.Arg175Arg
Chr2_core_Tb427v10	195237	G	A	4582.55	0/1	0/1	0/1	0/1	0/1	0/1	Tb427_020010900	hypothetical protein, conserved	Tb927.2.2530	hypothetical protein, conserved	synonymous_variant	LOW	transcript	c.1977C>T	p.Gly659Gly
Chr2_core_Tb427v10	195393	A	G	3014.55	0/1	0/1	0/1	0/1	0/1	0/1	Tb427_020010900	hypothetical protein, conserved	Tb927.2.2530	hypothetical protein, conserved	synonymous_variant	LOW	transcript	c.1821T>C	p.Gly607Gly
Chr2_core_Tb427v10	195603	T	G	5189.55	0|1	0|1	0|1	0|1	0|1	0|1	Tb427_020010900	hypothetical protein, conserved	Tb927.2.2530	hypothetical protein, conserved	synonymous_variant	LOW	transcript	c.1611A>C	p.Ser537Ser
Chr2_core_Tb427v10	195696	C	T	1938.55	0/1	0/1	0/1	0/1	0/1	0/1	Tb427_020010900	hypothetical protein, conserved	Tb927.2.2530	hypothetical protein, conserved	synonymous_variant	LOW	transcript	c.1518G>A	p.Thr506Thr
Chr2_core_Tb427v10	195870	A	C	5826.55	0/1	0/1	0/1	0/1	0/1	0/1	Tb427_020010900	hypothetical protein, conserved	Tb927.2.2530	hypothetical protein, conserved	synonymous_variant	LOW	transcript	c.1344T>G	p.Pro448Pro
Chr2_core_Tb427v10	195897	T	G	4972.55	0/1	0/1	0/1	0/1	0/1	0/1	Tb427_020010900	hypothetical protein, conserved	Tb927.2.2530	hypothetical protein, conserved	synonymous_variant	LOW	transcript	c.1317A>C	p.Val439Val
Chr2_core_Tb427v10	196086	C	T	2803.55	0/1	0/1	0/1	0/1	0/1	0|1	Tb427_020010900	hypothetical protein, conserved	Tb927.2.2530	hypothetical protein, conserved	synonymous_variant	LOW	transcript	c.1128G>A	p.Ser376Ser
Chr2_core_Tb427v10	196656	A	G	3694.55	0/1	0/1	0/1	0/1	0/1	0/1	Tb427_020010900	hypothetical protein, conserved	Tb927.2.2530	hypothetical protein, conserved	synonymous_variant	LOW	transcript	c.558T>C	p.Ala186Ala
Chr2_core_Tb427v10	198962	T	C	4286.55	0/1	0/1	0/1	0/1	0/1	0/1	Tb427_020011100	hypothetical protein, conserved	Tb927.2.2550	hypothetical protein, conserved	synonymous_variant	LOW	transcript	c.1575A>G	p.Gly525Gly
Chr2_core_Tb427v10	199235	T	C	2039.55	0/1	0/1	0/1	0/1	0/1	0/1	Tb427_020011100	hypothetical protein, conserved	Tb927.2.2550	hypothetical protein, conserved	synonymous_variant	LOW	transcript	c.1302A>G	p.Leu434Leu
Chr2_core_Tb427v10	206381	G	A	3633.55	0/1	0/1	0|1	0/1	0/1	0/1	Tb427_020011300	hypothetical protein, conserved	Tb927.2.2580	hypothetical protein, conserved	synonymous_variant	LOW	transcript	c.849C>T	p.Pro283Pro
Chr2_core_Tb427v10	217004	T	C	1653.55	0/1	0/1	0/1	0/1	0/1	0/1	Tb427_020011500	hypothetical protein, conserved	Tb927.2.2650	hypothetical protein, conserved	synonymous_variant	LOW	transcript	c.126T>C	p.Ala42Ala
Chr2_core_Tb427v10	217274	G	A	948.55	0/1	0/1	0/1	0/1	0/1	0/1	Tb427_020011500	hypothetical protein, conserved	Tb927.2.2650	hypothetical protein, conserved	synonymous_variant	LOW	transcript	c.396G>A	p.Leu132Leu
Chr2_core_Tb427v10	218078	G	C	1020.91	0/1	0/1	0/1	0/0	0/1	0/1	Tb427_020011500	hypothetical protein, conserved	Tb927.2.2650	hypothetical protein, conserved	synonymous_variant	LOW	transcript	c.1200G>C	p.Arg400Arg
Chr2_core_Tb427v10	221984	C	T	2056.55	0/1	0/1	0/1	0/1	0/1	0/1	Tb427_020011500	hypothetical protein, conserved	Tb927.2.2650	hypothetical protein, conserved	synonymous_variant	LOW	transcript	c.5106C>T	p.Thr1702Thr
Chr2_core_Tb427v10	222497	G	A	1964.55	0/1	0/1	0/1	0/1	0/1	0/1	Tb427_020011500	hypothetical protein, conserved	Tb927.2.2650	hypothetical protein, conserved	synonymous_variant	LOW	transcript	c.5619G>A	p.Thr1873Thr
Chr2_core_Tb427v10	222788	T	C	2286.55	0/1	0/1	0/1	0/1	0/1	0/1	Tb427_020011500	hypothetical protein, conserved	Tb927.2.2650	hypothetical protein, conserved	synonymous_variant	LOW	transcript	c.5910T>C	p.Leu1970Leu
Chr2_core_Tb427v10	223856	T	C	4371.55	0/1	0/1	0/1	0/1	0/1	0/1	Tb427_020011500	hypothetical protein, conserved	Tb927.2.2650	hypothetical protein, conserved	synonymous_variant	LOW	transcript	c.6978T>C	p.Cys2326Cys
Chr2_core_Tb427v10	225149	A	G	5320.55	0/1	0/1	0/1	0/1	0/1	0/1	Tb427_020011500	hypothetical protein, conserved	Tb927.2.2650	hypothetical protein, conserved	synonymous_variant	LOW	transcript	c.8271A>G	p.Val2757Val
Chr2_core_Tb427v10	225296	G	C	4970.55	0/1	0/1	0/1	0/1	0/1	0/1	Tb427_020011500	hypothetical protein, conserved	Tb927.2.2650	hypothetical protein, conserved	synonymous_variant	LOW	transcript	c.8418G>C	p.Arg2806Arg
Chr2_core_Tb427v10	225404	T	C	4212.55	0/1	0/1	0/1	0/1	0/1	0/1	Tb427_020011500	hypothetical protein, conserved	Tb927.2.2650	hypothetical protein, conserved	synonymous_variant	LOW	transcript	c.8526T>C	p.Phe2842Phe
Chr2_core_Tb427v10	225458	T	C	3674.55	0/1	0/1	0/1	0/1	0/1	0/1	Tb427_020011500	hypothetical protein, conserved	Tb927.2.2650	hypothetical protein, conserved	synonymous_variant	LOW	transcript	c.8580T>C	p.Arg2860Arg
Chr2_core_Tb427v10	230876	G	A	1323.55	0/1	0/1	0/1	0/1	0/1	0/1	Tb427_020011700	Protein kinase domain/Protein tyrosine kinase, putative	Tb927.2.2720	STE/STE7 protein kinase, putative	synonymous_variant	LOW	transcript	c.282G>A	p.Thr94Thr
Chr2_core_Tb427v10	232241	T	C	1058.96	0/1	0/1	0/1	0/1	0/1	0/1	Tb427_020011700	Protein kinase domain/Protein tyrosine kinase, putative	Tb927.2.2720	STE/STE7 protein kinase, putative	synonymous_variant	LOW	transcript	c.1647T>C	p.Val549Val
Chr2_core_Tb427v10	233942	G	C	2850.55	0/1	0/1	0/1	0/1	0/1	0/1	Tb427_020011700	Protein kinase domain/Protein tyrosine kinase, putative	Tb927.2.2720	STE/STE7 protein kinase, putative	synonymous_variant	LOW	transcript	c.3348G>C	p.Gly1116Gly
Chr2_core_Tb427v10	234008	C	G	4609.55	0|1	0|1	0|1	0|1	0|1	0|1	Tb427_020011700	Protein kinase domain/Protein tyrosine kinase, putative	Tb927.2.2720	STE/STE7 protein kinase, putative	synonymous_variant	LOW	transcript	c.3414C>G	p.Arg1138Arg
Chr2_core_Tb427v10	234014	C	T	4642.55	0|1	0|1	0|1	0|1	0|1	0|1	Tb427_020011700	Protein kinase domain/Protein tyrosine kinase, putative	Tb927.2.2720	STE/STE7 protein kinase, putative	synonymous_variant	LOW	transcript	c.3420C>T	p.Ala1140Ala
Chr2_core_Tb427v10	238462	C	T	9646.55	0/1	0/1	0/1	0/1	0/1	0/1	Tb427_020011800	hypothetical protein, conserved	Tb927.2.2770	hypothetical protein, conserved	synonymous_variant	LOW	transcript	c.96C>T	p.Ser32Ser
Chr2_core_Tb427v10	246638	T	C	3881.55	0/1	0/1	0/1	0/1	0/1	0/1	Tb427_020012000	hypothetical protein, conserved	Tb927.2.2860	hypothetical protein, conserved	synonymous_variant	LOW	transcript	c.843T>C	p.Ser281Ser
Chr2_core_Tb427v10	248990	C	T	4394.55	0/1	0/1	0/1	0/1	0/1	0|1	Tb427_020012100	hypothetical protein, conserved	Tb927.2.2880	TPR repeat/Tetratricopeptide repeat, putative	synonymous_variant	LOW	transcript	c.459C>T	p.Ala153Ala
Chr2_core_Tb427v10	252611	A	T	5786.55	0/1	0/1	0/1	0/1	0/1	0/1	Tb427_020012300	hypothetical protein, conserved	Tb927.2.2910	hypothetical protein, conserved	synonymous_variant	LOW	transcript	c.537A>T	p.Ala179Ala
Chr2_core_Tb427v10	252947	A	G	3711.55	0/1	0/1	0/1	0/1	0/1	0/1	Tb427_020012300	hypothetical protein, conserved	Tb927.2.2910	hypothetical protein, conserved	synonymous_variant	LOW	transcript	c.873A>G	p.Leu291Leu
Chr2_core_Tb427v10	253164	T	C	4908.55	0/1	0/1	0/1	0/1	0/1	0/1	Tb427_020012300	hypothetical protein, conserved	Tb927.2.2910	hypothetical protein, conserved	synonymous_variant	LOW	transcript	c.1090T>C	p.Leu364Leu
Chr2_core_Tb427v10	253181	T	C	5102.55	0/1	0/1	0/1	0/1	0/1	0/1	Tb427_020012300	hypothetical protein, conserved	Tb927.2.2910	hypothetical protein, conserved	synonymous_variant	LOW	transcript	c.1107T>C	p.Ala369Ala
Chr2_core_Tb427v10	256670	G	C	5725.55	0/1	0/1	0/1	0/1	0/1	0/1	Tb427_020012500	hypothetical protein, conserved	Tb927.2.2940	MICOS complex subunit 32	synonymous_variant	LOW	transcript	c.48G>C	p.Pro16Pro
Chr2_core_Tb427v10	256700	C	A	5738.55	0/1	0/1	0/1	0/1	0/1	0/1	Tb427_020012500	hypothetical protein, conserved	Tb927.2.2940	MICOS complex subunit 32	synonymous_variant	LOW	transcript	c.78C>A	p.Thr26Thr
Chr2_core_Tb427v10	256913	A	G	4564.55	0/1	0/1	0|1	0/1	0/1	0/1	Tb427_020012500	hypothetical protein, conserved	Tb927.2.2940	MICOS complex subunit 32	synonymous_variant	LOW	transcript	c.291A>G	p.Pro97Pro
Chr2_core_Tb427v10	257084	C	G	5467.55	0/1	0/1	0/1	0/1	0/1	0/1	Tb427_020012500	hypothetical protein, conserved	Tb927.2.2940	MICOS complex subunit 32	synonymous_variant	LOW	transcript	c.462C>G	p.Ala154Ala
Chr2_core_Tb427v10	257315	A	G	4272.55	0/1	0/1	0/1	0/1	0/1	0/1	Tb427_020012500	hypothetical protein, conserved	Tb927.2.2940	MICOS complex subunit 32	synonymous_variant	LOW	transcript	c.693A>G	p.Gln231Gln
Chr2_core_Tb427v10	257435	A	G	6533.55	0/1	0/1	0/1	0/1	0/1	0/1	Tb427_020012500	hypothetical protein, conserved	Tb927.2.2940	MICOS complex subunit 32	synonymous_variant	LOW	transcript	c.813A>G	p.Gln271Gln
Chr2_core_Tb427v10	259483	T	C	3185.55	0/1	0/1	0/1	0/1	0/1	0/1	Tb427_020012600	Nop14-like family, putative	Tb927.2.2950	Nop14-like family, putative	synonymous_variant	LOW	transcript	c.1566T>C	p.His522His
Chr2_core_Tb427v10	259717	G	A	3266.55	0/1	0/1	0/1	0/1	0/1	0/1	Tb427_020012600	Nop14-like family, putative	Tb927.2.2950	Nop14-like family, putative	synonymous_variant	LOW	transcript	c.1800G>A	p.Lys600Lys
Chr2_core_Tb427v10	260092	A	G	4245.55	0|1	0|1	0|1	0/1	0|1	0|1	Tb427_020012600	Nop14-like family, putative	Tb927.2.2950	Nop14-like family, putative	synonymous_variant	LOW	transcript	c.2175A>G	p.Thr725Thr
Chr2_core_Tb427v10	261916	C	A	292.67	0/0	0|1	0|1	0|1	0|1	0|1	Tb427_020012700	Mitochondrial carrier protein, putative	Tb927.2.2970	mitochondrial carrier protein	synonymous_variant	LOW	transcript	c.597C>A	p.Gly199Gly
Chr2_core_Tb427v10	264630	T	G	5425.55	0/1	0/1	0/1	0/1	0|1	0/1	Tb427_020012800	hypothetical protein, conserved	Tb927.2.2990	hypothetical protein, conserved	synonymous_variant	LOW	transcript	c.111T>G	p.Thr37Thr
Chr2_core_Tb427v10	264831	C	T	5204.55	0/1	0/1	0/1	0/1	0/1	0/1	Tb427_020012800	hypothetical protein, conserved	Tb927.2.2990	hypothetical protein, conserved	synonymous_variant	LOW	transcript	c.312C>T	p.Ile104Ile
Chr2_core_Tb427v10	264898	C	T	2188.55	0/1	0/1	0/1	0/1	0/1	0/1	Tb427_020012800	hypothetical protein, conserved	Tb927.2.2990	hypothetical protein, conserved	synonymous_variant	LOW	transcript	c.379C>T	p.Leu127Leu
Chr2_core_Tb427v10	265014	G	C	3940.55	0/1	0/1	0/1	0/1	0/1	0/1	Tb427_020012800	hypothetical protein, conserved	Tb927.2.2990	hypothetical protein, conserved	synonymous_variant	LOW	transcript	c.495G>C	p.Arg165Arg
Chr2_core_Tb427v10	265113	A	G	4834.55	0/1	0/1	0/1	0/1	0/1	0/1	Tb427_020012800	hypothetical protein, conserved	Tb927.2.2990	hypothetical protein, conserved	synonymous_variant	LOW	transcript	c.594A>G	p.Pro198Pro
Chr2_core_Tb427v10	265428	C	T	3480.55	0/1	0/1	0/1	0/1	0/1	0/1	Tb427_020012800	hypothetical protein, conserved	Tb927.2.2990	hypothetical protein, conserved	synonymous_variant	LOW	transcript	c.909C>T	p.Ala303Ala
Chr2_core_Tb427v10	265458	C	T	4462.55	0/1	0/1	0/1	0/1	0/1	0/1	Tb427_020012800	hypothetical protein, conserved	Tb927.2.2990	hypothetical protein, conserved	synonymous_variant	LOW	transcript	c.939C>T	p.Phe313Phe
Chr2_core_Tb427v10	266043	G	C	4758.55	0/1	0/1	0/1	0/1	0/1	0/1	Tb427_020012800	hypothetical protein, conserved	Tb927.2.2990	hypothetical protein, conserved	synonymous_variant	LOW	transcript	c.1524G>C	p.Pro508Pro
Chr2_core_Tb427v10	266079	A	G	5604.55	0/1	0/1	0/1	0/1	0/1	0/1	Tb427_020012800	hypothetical protein, conserved	Tb927.2.2990	hypothetical protein, conserved	synonymous_variant	LOW	transcript	c.1560A>G	p.Ala520Ala
Chr2_core_Tb427v10	266689	T	C	3213.55	0/1	0/1	0/1	0/1	0/1	0/1	Tb427_020012900	hypothetical protein, conserved	Tb927.2.3000	hypothetical protein, conserved	synonymous_variant	LOW	transcript	c.237T>C	p.Ser79Ser
Chr2_core_Tb427v10	267097	A	G	3460.55	0/1	0/1	0/1	0/1	0/1	0/1	Tb427_020012900	hypothetical protein, conserved	Tb927.2.3000	hypothetical protein, conserved	synonymous_variant	LOW	transcript	c.645A>G	p.Ala215Ala
Chr2_core_Tb427v10	267220	T	C	5093.55	0/1	0/1	0/1	0/1	0/1	0/1	Tb427_020012900	hypothetical protein, conserved	Tb927.2.3000	hypothetical protein, conserved	synonymous_variant	LOW	transcript	c.768T>C	p.Asp256Asp
Chr2_core_Tb427v10	268536	T	C	2951.55	0/1	0/1	0/1	0/1	0/1	0/1	Tb427_020013000	hypothetical protein, conserved	Tb927.2.3020	Component of motile flagella 76	synonymous_variant	LOW	transcript	c.300T>C	p.Thr100Thr
Chr2_core_Tb427v10	268755	T	G	2665.55	0/1	0/1	0/1	0/1	0/1	0/1	Tb427_020013000	hypothetical protein, conserved	Tb927.2.3020	Component of motile flagella 76	synonymous_variant	LOW	transcript	c.519T>G	p.Thr173Thr
Chr2_core_Tb427v10	269001	A	T	3136.55	0|1	0|1	0|1	0|1	0|1	0|1	Tb427_020013000	hypothetical protein, conserved	Tb927.2.3020	Component of motile flagella 76	synonymous_variant	LOW	transcript	c.765A>T	p.Ala255Ala
Chr2_core_Tb427v10	269007	C	A	3783.55	0|1	0|1	0|1	0|1	0|1	0|1	Tb427_020013000	hypothetical protein, conserved	Tb927.2.3020	Component of motile flagella 76	synonymous_variant	LOW	transcript	c.771C>A	p.Ser257Ser
Chr2_core_Tb427v10	270744	T	C	4111.55	0/1	0/1	0/1	0/1	0/1	0/1	Tb427_020013000	hypothetical protein, conserved	Tb927.2.3020	Component of motile flagella 76	synonymous_variant	LOW	transcript	c.2508T>C	p.Ala836Ala
Chr2_core_Tb427v10	270993	G	A	2144.55	0/1	0/1	0/1	0/1	0/1	0/1	Tb427_020013000	hypothetical protein, conserved	Tb927.2.3020	Component of motile flagella 76	synonymous_variant	LOW	transcript	c.2757G>A	p.Gln919Gln
Chr2_core_Tb427v10	272535	G	A	7179.55	0/1	0/1	0/1	0/1	0/1	0/1	Tb427_020013100	ATPase family associated with various cellular activities (AAA)/AAA lid domain/AAA domain (Cdc48 subfamily)/AAA domain (dynein-related subfamily)/C-terminal, D2-small domain, of ClpB protein, putative	Tb927.2.3030	ATP-dependent Clp protease subunit, heat shock protein 78 (HSP78), putative	synonymous_variant	LOW	transcript	c.522G>A	p.Ser174Ser
Chr2_core_Tb427v10	272679	G	C	262.82	0|1	0/1	0/0	0/1	0/0	0/0	Tb427_020013100	ATPase family associated with various cellular activities (AAA)/AAA lid domain/AAA domain (Cdc48 subfamily)/AAA domain (dynein-related subfamily)/C-terminal, D2-small domain, of ClpB protein, putative	Tb927.2.3030	ATP-dependent Clp protease subunit, heat shock protein 78 (HSP78), putative	synonymous_variant	LOW	transcript	c.666G>C	p.Gly222Gly
Chr2_core_Tb427v10	274431	G	A	10673.5	0/1	0/1	0/1	0/1	0/1	0/1	Tb427_020013100	ATPase family associated with various cellular activities (AAA)/AAA lid domain/AAA domain (Cdc48 subfamily)/AAA domain (dynein-related subfamily)/C-terminal, D2-small domain, of ClpB protein, putative	Tb927.2.3030	ATP-dependent Clp protease subunit, heat shock protein 78 (HSP78), putative	synonymous_variant	LOW	transcript	c.2418G>A	p.Leu806Leu
Chr2_core_Tb427v10	277041	C	T	6766.55	0/1	0/1	0/1	0/1	0/1	0/1	Tb427_020013300	Fatty acid desaturase, putative	Tb927.2.3080	cytochrome b5-dependent oleate desaturase	synonymous_variant	LOW	transcript	c.714C>T	p.Ser238Ser
Chr2_core_Tb427v10	282806	A	G	2231.55	0/1	0/1	0/1	0/1	0/1	0/1	Tb427_020013500	Gar1/Naf1 RNA binding region containing protein, putative	Tb927.2.3160	Gar1/Naf1 RNA binding region, putative	synonymous_variant	LOW	transcript	c.129A>G	p.Glu43Glu
Chr2_core_Tb427v10	282902	T	A	3159.55	0/1	0/1	0/1	0|1	0/1	0/1	Tb427_020013500	Gar1/Naf1 RNA binding region containing protein, putative	Tb927.2.3160	Gar1/Naf1 RNA binding region, putative	synonymous_variant	LOW	transcript	c.225T>A	p.Pro75Pro
Chr2_core_Tb427v10	283049	C	A	4107.55	0|1	0|1	0|1	0|1	0|1	0|1	Tb427_020013500	Gar1/Naf1 RNA binding region containing protein, putative	Tb927.2.3160	Gar1/Naf1 RNA binding region, putative	synonymous_variant	LOW	transcript	c.372C>A	p.Arg124Arg
Chr2_core_Tb427v10	283253	T	A	1560.55	0/1	0/1	0/1	0/1	0/1	0/1	Tb427_020013500	Gar1/Naf1 RNA binding region containing protein, putative	Tb927.2.3160	Gar1/Naf1 RNA binding region, putative	synonymous_variant	LOW	transcript	c.576T>A	p.Thr192Thr
Chr2_core_Tb427v10	283310	C	T	3001.55	0/1	0/1	0/1	0/1	0/1	0/1	Tb427_020013500	Gar1/Naf1 RNA binding region containing protein, putative	Tb927.2.3160	Gar1/Naf1 RNA binding region, putative	synonymous_variant	LOW	transcript	c.633C>T	p.Ser211Ser
Chr2_core_Tb427v10	283934	T	C	4789.55	0/1	0/1	0/1	0/1	0/1	0/1	Tb427_020013500	Gar1/Naf1 RNA binding region containing protein, putative	Tb927.2.3160	Gar1/Naf1 RNA binding region, putative	synonymous_variant	LOW	transcript	c.1257T>C	p.Arg419Arg
Chr2_core_Tb427v10	285200	A	G	3584.55	0/1	0/1	0/1	0/1	0/1	0/1	Tb427_020013600	PPR repeat/Pentatricopeptide repeat domain containing protein, putative	Tb927.2.3180	kinetoplast polyadenylation/uridylation factor 1	synonymous_variant	LOW	transcript	c.399A>G	p.Ala133Ala
Chr2_core_Tb427v10	285545	T	C	3010.55	0/1	0/1	0/1	0/1	0/1	0/1	Tb427_020013600	PPR repeat/Pentatricopeptide repeat domain containing protein, putative	Tb927.2.3180	kinetoplast polyadenylation/uridylation factor 1	synonymous_variant	LOW	transcript	c.744T>C	p.Phe248Phe
Chr2_core_Tb427v10	285761	C	T	3325.55	0/1	0/1	0/1	0/1	0/1	0/1	Tb427_020013600	PPR repeat/Pentatricopeptide repeat domain containing protein, putative	Tb927.2.3180	kinetoplast polyadenylation/uridylation factor 1	synonymous_variant	LOW	transcript	c.960C>T	p.Ser320Ser
Chr2_core_Tb427v10	285821	A	G	4416.55	0/1	0/1	0/1	0/1	0/1	0/1	Tb427_020013600	PPR repeat/Pentatricopeptide repeat domain containing protein, putative	Tb927.2.3180	kinetoplast polyadenylation/uridylation factor 1	synonymous_variant	LOW	transcript	c.1020A>G	p.Lys340Lys
Chr2_core_Tb427v10	287508	T	C	6323.55	0/1	0/1	0/1	0/1	0/1	0/1	Tb427_020013600	PPR repeat/Pentatricopeptide repeat domain containing protein, putative	Tb927.2.3180	kinetoplast polyadenylation/uridylation factor 1	synonymous_variant	LOW	transcript	c.2707T>C	p.Leu903Leu
Chr2_core_Tb427v10	287780	G	A	3570.55	0/1	0/1	0/1	0/1	0/1	0/1	Tb427_020013600	PPR repeat/Pentatricopeptide repeat domain containing protein, putative	Tb927.2.3180	kinetoplast polyadenylation/uridylation factor 1	synonymous_variant	LOW	transcript	c.2979G>A	p.Ala993Ala
Chr2_core_Tb427v10	289522	A	C	4166.55	0/1	0/1	0/1	0/1	0/1	0/1	Tb427_020013700	Got1/Sft2-like family, putative	Tb927.2.3190	Got1/Sft2-like family, putative	synonymous_variant	LOW	transcript	c.450A>C	p.Arg150Arg
Chr2_core_Tb427v10	293256	C	T	5695.55	0/1	0/1	0/1	0/1	0/1	0/1	Tb427_020013800	hypothetical protein, conserved	-	-	synonymous_variant	LOW	transcript	c.33C>T	p.Thr11Thr
Chr2_core_Tb427v10	293314	T	C	9976.55	0/1	0/1	0/1	0/1	0/1	0/1	Tb427_020013800	hypothetical protein, conserved	-	-	synonymous_variant	LOW	transcript	c.91T>C	p.Leu31Leu
Chr2_core_Tb427v10	293332	C	T	32580.7	1/1	0/1	1/1	0/1	1/1	0/1	Tb427_020013800	hypothetical protein, conserved	-	-	synonymous_variant	LOW	transcript	c.109C>T	p.Leu37Leu
Chr2_core_Tb427v10	293421	A	G	2009.55	0/1	0/1	0/1	0/1	0/1	0/1	Tb427_020013800	hypothetical protein, conserved	-	-	synonymous_variant	LOW	transcript	c.198A>G	p.Thr66Thr
Chr2_core_Tb427v10	295894	G	A	66.93	./.	1/1	0/0	./.	./.	./.	Tb427_020013900	Invariant surface glycoprotein, putative	Tb927.2.3270	65 kDa invariant surface glycoprotein	synonymous_variant	LOW	transcript	c.750G>A	p.Pro250Pro
Chr2_core_Tb427v10	296248	G	T	762.23	0/1	0/0	0/1	0/1	0/1	0/1	Tb427_020013900	Invariant surface glycoprotein, putative	Tb927.2.3270	65 kDa invariant surface glycoprotein	synonymous_variant	LOW	transcript	c.1104G>T	p.Gly368Gly
Chr2_core_Tb427v10	296407	C	T	75.61	0/0	0|1	./.	0/0	0/0	0/0	Tb427_020013900	Invariant surface glycoprotein, putative	Tb927.2.3270	65 kDa invariant surface glycoprotein	synonymous_variant	LOW	transcript	c.1263C>T	p.Asp421Asp
Chr2_core_Tb427v10	303947	C	T	180.05	0/1	0/0	0/0	0/0	./.	0/1	Tb427_020014400	hypothetical protein, conserved	-	-	synonymous_variant	LOW	transcript	c.91C>T	p.Leu31Leu
Chr2_core_Tb427v10	313982	G	T	229.89	0/1	0/1	0/0	0/0	0/0	0/1	Tb427_020014900	Invariant surface glycoprotein, putative	Tb927.2.3290	65 kDa invariant surface glycoprotein	synonymous_variant	LOW	transcript	c.1104G>T	p.Gly368Gly
Chr2_core_Tb427v10	314141	C	T	459.97	0|1	0/1	0/1	0/1	0/0	0/0	Tb427_020014900	Invariant surface glycoprotein, putative	Tb927.2.3290	65 kDa invariant surface glycoprotein	synonymous_variant	LOW	transcript	c.1263C>T	p.Asp421Asp
Chr2_core_Tb427v10	317177	G	A	77.26	./.	1/1	./.	./.	./.	./.	Tb427_020015100	Invariant surface glycoprotein, putative	-	-	synonymous_variant	LOW	transcript	c.750G>A	p.Pro250Pro
Chr2_core_Tb427v10	317261	A	C	53.62	0/0	0/1	./.	./.	./.	0/0	Tb427_020015100	Invariant surface glycoprotein, putative	-	-	synonymous_variant	LOW	transcript	c.834A>C	p.Gly278Gly
Chr2_core_Tb427v10	320255	T	C	2174.55	0/1	0/1	0/1	0/1	0/1	0/1	Tb427_020015300	Invariant surface glycoprotein, putative	Tb927.2.3300	65 kDa invariant surface glycoprotein	synonymous_variant	LOW	transcript	c.279T>C	p.Asp93Asp
Chr2_core_Tb427v10	320270	G	A	1040.2	0/1	0/1	0/0	0/1	0/1	0/1	Tb427_020015300	Invariant surface glycoprotein, putative	Tb927.2.3300	65 kDa invariant surface glycoprotein	synonymous_variant	LOW	transcript	c.294G>A	p.Leu98Leu
Chr2_core_Tb427v10	320345	G	A	993.55	0/1	0/1	0/1	0/1	0/1	0/1	Tb427_020015300	Invariant surface glycoprotein, putative	Tb927.2.3300	65 kDa invariant surface glycoprotein	synonymous_variant	LOW	transcript	c.369G>A	p.Glu123Glu
Chr2_core_Tb427v10	320522	C	T	413.67	0/1	0/1	1/1	0/1	0/0	0/1	Tb427_020015300	Invariant surface glycoprotein, putative	Tb927.2.3300	65 kDa invariant surface glycoprotein	synonymous_variant	LOW	transcript	c.546C>T	p.Asn182Asn
Chr2_core_Tb427v10	320543	C	T	245.67	0/1	0/0	0/1	0/0	0/0	0/1	Tb427_020015300	Invariant surface glycoprotein, putative	Tb927.2.3300	65 kDa invariant surface glycoprotein	synonymous_variant	LOW	transcript	c.567C>T	p.His189His
Chr2_core_Tb427v10	320705	T	C	343.97	0/0	0/1	0/1	0/1	0/0	0/1	Tb427_020015300	Invariant surface glycoprotein, putative	Tb927.2.3300	65 kDa invariant surface glycoprotein	synonymous_variant	LOW	transcript	c.729T>C	p.Gly243Gly
Chr2_core_Tb427v10	320726	G	A	4459.55	0/1	0/1	0/1	0/1	0/1	0/1	Tb427_020015300	Invariant surface glycoprotein, putative	Tb927.2.3300	65 kDa invariant surface glycoprotein	synonymous_variant	LOW	transcript	c.750G>A	p.Pro250Pro
Chr2_core_Tb427v10	321239	C	T	14716.5	0/1	0/1	0/1	0/1	0/1	0/1	Tb427_020015300	Invariant surface glycoprotein, putative	Tb927.2.3300	65 kDa invariant surface glycoprotein	synonymous_variant	LOW	transcript	c.1263C>T	p.Asp421Asp
Chr2_core_Tb427v10	321685	C	T	726.99	0/1	0/0	0/1	0/1	0/0	0/1	Tb427_020015400	hypothetical protein, conserved	-	-	synonymous_variant	LOW	transcript	c.91C>T	p.Leu31Leu
Chr2_core_Tb427v10	321703	C	T	6650.55	0|1	0|1	0|1	0|1	0|1	0|1	Tb427_020015400	hypothetical protein, conserved	-	-	synonymous_variant	LOW	transcript	c.109C>T	p.Leu37Leu
Chr2_core_Tb427v10	323821	T	C	21252.5	0|1	0|1	0|1	0|1	0|1	0|1	Tb427_020015500	Invariant surface glycoprotein, putative	-	-	synonymous_variant	LOW	transcript	c.306T>C	p.Asp102Asp
Chr2_core_Tb427v10	323824	A	T	21093.5	0|1	0|1	0|1	0|1	0|1	0|1	Tb427_020015500	Invariant surface glycoprotein, putative	-	-	synonymous_variant	LOW	transcript	c.309A>T	p.Ile103Ile
Chr2_core_Tb427v10	323899	G	T	4524.55	0|1	0|1	0|1	0|1	0|1	0|1	Tb427_020015500	Invariant surface glycoprotein, putative	-	-	synonymous_variant	LOW	transcript	c.384G>T	p.Ala128Ala
Chr2_core_Tb427v10	324061	C	T	1296.47	0/1	0/1	0/1	0/0	0/0	0/1	Tb427_020015500	Invariant surface glycoprotein, putative	-	-	synonymous_variant	LOW	transcript	c.546C>T	p.Asn182Asn
Chr2_core_Tb427v10	324082	C	T	158.04	0/0	0/1	0/0	0/0	0/0	0/1	Tb427_020015500	Invariant surface glycoprotein, putative	-	-	synonymous_variant	LOW	transcript	c.567C>T	p.His189His
Chr2_core_Tb427v10	324265	G	A	402.32	0/1	0/0	0/0	0/1	0/0	0/0	Tb427_020015500	Invariant surface glycoprotein, putative	-	-	synonymous_variant	LOW	transcript	c.750G>A	p.Pro250Pro
Chr2_core_Tb427v10	324778	C	T	9968.55	0/1	0/1	0/1	0/1	0/1	0/1	Tb427_020015500	Invariant surface glycoprotein, putative	-	-	synonymous_variant	LOW	transcript	c.1263C>T	p.Asp421Asp
Chr2_core_Tb427v10	325166	C	T	51.83	0/0	0/0	0/1	0/0	0/0	0/0	Tb427_020015600	hypothetical protein, conserved	-	-	synonymous_variant	LOW	transcript	c.33C>T	p.Thr11Thr
Chr2_core_Tb427v10	325224	C	T	55.95	0/0	0/0	0/0	0/0	0/0	0/1	Tb427_020015600	hypothetical protein, conserved	-	-	synonymous_variant	LOW	transcript	c.91C>T	p.Leu31Leu
Chr2_core_Tb427v10	325242	C	T	277.87	0/0	0|1	0/0	0/0	0/0	0|1	Tb427_020015600	hypothetical protein, conserved	-	-	synonymous_variant	LOW	transcript	c.109C>T	p.Leu37Leu
Chr2_core_Tb427v10	325247	C	T	272.99	0/0	0|1	0/0	0/0	0/0	0|1	Tb427_020015600	hypothetical protein, conserved	-	-	synonymous_variant	LOW	transcript	c.114C>T	p.Cys38Cys
Chr2_core_Tb427v10	327573	C	T	12765.5	0|1	0|1	0|1	0|1	0|1	0|1	Tb427_020015700	Invariant surface glycoprotein, putative	-	-	synonymous_variant	LOW	transcript	c.519C>T	p.Asn173Asn
Chr2_core_Tb427v10	327804	A	G	1976.55	0/1	0/1	0/1	0/1	0/1	0/1	Tb427_020015700	Invariant surface glycoprotein, putative	-	-	synonymous_variant	LOW	transcript	c.750A>G	p.Pro250Pro
Chr2_core_Tb427v10	328317	C	T	1379.55	0/1	0/1	0/1	0/1	0/1	0/1	Tb427_020015700	Invariant surface glycoprotein, putative	-	-	synonymous_variant	LOW	transcript	c.1263C>T	p.Asp421Asp
Chr2_core_Tb427v10	334719	G	A	2888.54	0|1	1|1	0|1	0|1	0|1	0|1	Tb427_020016000	hypothetical protein, conserved	Tb927.2.3340	hypothetical protein	synonymous_variant	LOW	transcript	c.252C>T	p.Gly84Gly
Chr2_core_Tb427v10	338729	A	G	12449.5	0/1	0/1	0/1	0/1	0/1	0/1	Tb427_020016100	hypothetical protein, conserved	Tb927.2.3370	UDP-Gal or UDP-GlcNAc-dependent glycosyltransferase, putative	synonymous_variant	LOW	transcript	c.924T>C	p.Asp308Asp
Chr2_core_Tb427v10	338888	T	C	12811.5	0/1	0/1	0/1	0/1	0/1	0/1	Tb427_020016100	hypothetical protein, conserved	Tb927.2.3370	UDP-Gal or UDP-GlcNAc-dependent glycosyltransferase, putative	synonymous_variant	LOW	transcript	c.765A>G	p.Ser255Ser
Chr2_core_Tb427v10	339104	T	C	11289.5	0/1	0/1	0/1	0/1	0/1	0/1	Tb427_020016100	hypothetical protein, conserved	Tb927.2.3370	UDP-Gal or UDP-GlcNAc-dependent glycosyltransferase, putative	synonymous_variant	LOW	transcript	c.549A>G	p.Lys183Lys
Chr2_core_Tb427v10	339269	A	G	7804.55	0/1	0/1	0/1	0/1	0/1	0/1	Tb427_020016100	hypothetical protein, conserved	Tb927.2.3370	UDP-Gal or UDP-GlcNAc-dependent glycosyltransferase, putative	synonymous_variant	LOW	transcript	c.384T>C	p.Pro128Pro
Chr2_core_Tb427v10	342350	A	G	4838.55	0/1	0/1	0/1	0/1	0/1	0/1	Tb427_020016200	hypothetical protein, conserved	Tb927.2.3390	hypothetical protein, conserved	synonymous_variant	LOW	transcript	c.948T>C	p.Ser316Ser
Chr2_core_Tb427v10	342830	T	C	3272.55	0/1	0/1	0/1	0/1	0/1	0/1	Tb427_020016200	hypothetical protein, conserved	Tb927.2.3390	hypothetical protein, conserved	synonymous_variant	LOW	transcript	c.468A>G	p.Gly156Gly
Chr2_core_Tb427v10	343016	A	G	4636.55	0/1	0/1	0/1	0/1	0/1	0/1	Tb427_020016200	hypothetical protein, conserved	Tb927.2.3390	hypothetical protein, conserved	synonymous_variant	LOW	transcript	c.282T>C	p.Asp94Asp
Chr2_core_Tb427v10	343145	C	G	3603.55	0/1	0/1	0/1	0/1	0/1	0/1	Tb427_020016200	hypothetical protein, conserved	Tb927.2.3390	hypothetical protein, conserved	synonymous_variant	LOW	transcript	c.153G>C	p.Ser51Ser
Chr2_core_Tb427v10	343774	C	T	3807.55	0/1	0/1	0/1	0/1	0/1	0/1	Tb427_020016300	hypothetical protein, conserved	Tb927.2.3400	hypothetical protein, conserved	synonymous_variant	LOW	transcript	c.996G>A	p.Gln332Gln
Chr2_core_Tb427v10	343936	T	C	5466.55	0/1	0/1	0/1	0/1	0/1	0/1	Tb427_020016300	hypothetical protein, conserved	Tb927.2.3400	hypothetical protein, conserved	synonymous_variant	LOW	transcript	c.834A>G	p.Ser278Ser
Chr2_core_Tb427v10	344050	G	A	3519.55	0/1	0/1	0/1	0/1	0/1	0/1	Tb427_020016300	hypothetical protein, conserved	Tb927.2.3400	hypothetical protein, conserved	synonymous_variant	LOW	transcript	c.720C>T	p.Ala240Ala
Chr2_core_Tb427v10	344479	T	C	3412.55	0|1	0|1	0|1	0|1	0|1	0|1	Tb427_020016300	hypothetical protein, conserved	Tb927.2.3400	hypothetical protein, conserved	synonymous_variant	LOW	transcript	c.291A>G	p.Gly97Gly
Chr2_core_Tb427v10	344569	A	G	4086.55	0/1	0/1	0/1	0/1	0/1	0/1	Tb427_020016300	hypothetical protein, conserved	Tb927.2.3400	hypothetical protein, conserved	synonymous_variant	LOW	transcript	c.201T>C	p.Thr67Thr
Chr2_core_Tb427v10	346675	G	A	3694.55	0/1	0/1	0/1	0/1	0/1	0/1	Tb427_020016500	CHAP domain containing protein, putative	Tb927.2.3440	cysteine peptidase, Clan CA, family C51, putative	synonymous_variant	LOW	transcript	c.615C>T	p.Gly205Gly
Chr2_core_Tb427v10	346753	A	G	1762.55	0/1	0/1	0/1	0/1	0/1	0/1	Tb427_020016500	CHAP domain containing protein, putative	Tb927.2.3440	cysteine peptidase, Clan CA, family C51, putative	synonymous_variant	LOW	transcript	c.537T>C	p.Tyr179Tyr
Chr2_core_Tb427v10	348665	G	A	6707.55	0/1	0/1	0/1	0/1	0/1	0/1	Tb427_020016600	CHAP domain containing protein, putative	Tb927.2.3460	cysteine peptidase, Clan CA, family C51, putative	synonymous_variant	LOW	transcript	c.636C>T	p.Gly212Gly
Chr2_core_Tb427v10	348743	G	A	4214.55	0/1	0/1	0/1	0/1	0/1	0/1	Tb427_020016600	CHAP domain containing protein, putative	Tb927.2.3460	cysteine peptidase, Clan CA, family C51, putative	synonymous_variant	LOW	transcript	c.558C>T	p.Tyr186Tyr
Chr2_core_Tb427v10	351282	A	G	7596.55	0/1	0/1	0/1	0/1	0/1	0/1	Tb427_020016700	PWWP domain containing protein, putative	Tb927.2.3480	transcription elongation factor s-II, putative	synonymous_variant	LOW	transcript	c.249T>C	p.Asp83Asp
Chr2_core_Tb427v10	356530	T	C	5527.55	0/1	0/1	0/1	0/1	0/1	0/1	Tb427_020016800	Transcription factor S-II (TFIIS), putative	Tb927.2.3580	transcription elongation factor s-II, putative	synonymous_variant	LOW	transcript	c.1188A>G	p.Gln396Gln
Chr2_core_Tb427v10	356560	G	A	5897.55	0/1	0/1	0/1	0/1	0/1	0/1	Tb427_020016800	Transcription factor S-II (TFIIS), putative	Tb927.2.3580	transcription elongation factor s-II, putative	synonymous_variant	LOW	transcript	c.1158C>T	p.Leu386Leu
Chr2_core_Tb427v10	356668	T	C	5478.55	0/1	0/1	0/1	0/1	0/1	0/1	Tb427_020016800	Transcription factor S-II (TFIIS), putative	Tb927.2.3580	transcription elongation factor s-II, putative	synonymous_variant	LOW	transcript	c.1050A>G	p.Val350Val
Chr2_core_Tb427v10	357178	G	T	4409.55	0/1	0/1	0/1	0/1	0/1	0/1	Tb427_020016800	Transcription factor S-II (TFIIS), putative	Tb927.2.3580	transcription elongation factor s-II, putative	synonymous_variant	LOW	transcript	c.540C>A	p.Ala180Ala
Chr2_core_Tb427v10	357424	C	T	5059.55	0/1	0/1	0/1	0/1	0/1	0/1	Tb427_020016800	Transcription factor S-II (TFIIS), putative	Tb927.2.3580	transcription elongation factor s-II, putative	synonymous_variant	LOW	transcript	c.294G>A	p.Glu98Glu
Chr2_core_Tb427v10	357490	C	T	4039.55	0/1	0/1	0/1	0/1	0/1	0/1	Tb427_020016800	Transcription factor S-II (TFIIS), putative	Tb927.2.3580	transcription elongation factor s-II, putative	synonymous_variant	LOW	transcript	c.228G>A	p.Glu76Glu
Chr2_core_Tb427v10	360391	A	G	11850.5	0/1	0/1	0/1	0/1	0/1	0/1	Tb427_020016900	hypothetical protein, conserved	Tb927.2.3610	Mitochondrial ATP synthase subunit, putative	synonymous_variant	LOW	transcript	c.9T>C	p.Ser3Ser
Chr2_core_Tb427v10	362283	A	G	6032.55	0/1	0/1	0/1	0/1	0/1	0/1	Tb427_020017000	Elongation factor Tu GTP binding domain containing protein, putative	Tb927.2.3620	GTP-binding elongation factor Tu family, putative	synonymous_variant	LOW	transcript	c.1449T>C	p.Asp483Asp
Chr2_core_Tb427v10	362403	A	T	2701.55	0/1	0/1	0/1	0/1	0/1	0/1	Tb427_020017000	Elongation factor Tu GTP binding domain containing protein, putative	Tb927.2.3620	GTP-binding elongation factor Tu family, putative	synonymous_variant	LOW	transcript	c.1329T>A	p.Ser443Ser
Chr2_core_Tb427v10	363135	T	C	6153.55	0/1	0/1	0/1	0/1	0/1	0/1	Tb427_020017000	Elongation factor Tu GTP binding domain containing protein, putative	Tb927.2.3620	GTP-binding elongation factor Tu family, putative	synonymous_variant	LOW	transcript	c.597A>G	p.Ser199Ser
Chr2_core_Tb427v10	363726	G	A	2921.55	0/1	0/1	0/1	0/1	0/1	0/1	Tb427_020017000	Elongation factor Tu GTP binding domain containing protein, putative	Tb927.2.3620	GTP-binding elongation factor Tu family, putative	synonymous_variant	LOW	transcript	c.6C>T	p.Ala2Ala
Chr2_core_Tb427v10	365167	T	C	8075.55	0/1	0/1	0/1	0/1	0/1	0/1	Tb427_020017100	Beige/BEACH domain containing protein, putative	Tb927.2.3660	paraflagellar rod component, putative	synonymous_variant	LOW	transcript	c.10656A>G	p.Glu3552Glu
Chr2_core_Tb427v10	365422	G	A	5812.55	0/1	0/1	0/1	0/1	0/1	0/1	Tb427_020017100	Beige/BEACH domain containing protein, putative	Tb927.2.3660	paraflagellar rod component, putative	synonymous_variant	LOW	transcript	c.10401C>T	p.Ser3467Ser
Chr2_core_Tb427v10	367375	G	A	6147.55	0/1	0/1	0/1	0/1	0/1	0/1	Tb427_020017100	Beige/BEACH domain containing protein, putative	Tb927.2.3660	paraflagellar rod component, putative	synonymous_variant	LOW	transcript	c.8448C>T	p.Arg2816Arg
Chr2_core_Tb427v10	367426	C	T	6220.55	0/1	0/1	0/1	0/1	0/1	0/1	Tb427_020017100	Beige/BEACH domain containing protein, putative	Tb927.2.3660	paraflagellar rod component, putative	synonymous_variant	LOW	transcript	c.8397G>A	p.Leu2799Leu
Chr2_core_Tb427v10	367858	A	G	4283.55	0/1	0/1	0/1	0/1	0/1	0/1	Tb427_020017100	Beige/BEACH domain containing protein, putative	Tb927.2.3660	paraflagellar rod component, putative	synonymous_variant	LOW	transcript	c.7965T>C	p.Asn2655Asn
Chr2_core_Tb427v10	370330	T	C	2539.55	0/1	0/1	0/1	0/1	0/1	0/1	Tb427_020017100	Beige/BEACH domain containing protein, putative	Tb927.2.3660	paraflagellar rod component, putative	synonymous_variant	LOW	transcript	c.5493A>G	p.Val1831Val
Chr2_core_Tb427v10	370762	T	C	2060.55	0/1	0/1	0/1	0/1	0/1	0/1	Tb427_020017100	Beige/BEACH domain containing protein, putative	Tb927.2.3660	paraflagellar rod component, putative	synonymous_variant	LOW	transcript	c.5061A>G	p.Leu1687Leu
Chr2_core_Tb427v10	371287	A	G	2913.55	0/1	0/1	0/1	0/1	0/1	0/1	Tb427_020017100	Beige/BEACH domain containing protein, putative	Tb927.2.3660	paraflagellar rod component, putative	synonymous_variant	LOW	transcript	c.4536T>C	p.Ile1512Ile
Chr2_core_Tb427v10	371356	A	G	3231.55	0/1	0/1	0/1	0/1	0/1	0/1	Tb427_020017100	Beige/BEACH domain containing protein, putative	Tb927.2.3660	paraflagellar rod component, putative	synonymous_variant	LOW	transcript	c.4467T>C	p.Arg1489Arg
Chr2_core_Tb427v10	371998	G	A	1704.55	0/1	0/1	0/1	0/1	0/1	0/1	Tb427_020017100	Beige/BEACH domain containing protein, putative	Tb927.2.3660	paraflagellar rod component, putative	synonymous_variant	LOW	transcript	c.3825C>T	p.Phe1275Phe
Chr2_core_Tb427v10	372643	G	A	1110.55	0/1	0/1	0/1	0/1	0/1	0/1	Tb427_020017100	Beige/BEACH domain containing protein, putative	Tb927.2.3660	paraflagellar rod component, putative	synonymous_variant	LOW	transcript	c.3180C>T	p.Phe1060Phe
Chr2_core_Tb427v10	373702	A	G	767.3	0/1	0/1	0/0	0/0	0/1	0/1	Tb427_020017100	Beige/BEACH domain containing protein, putative	Tb927.2.3660	paraflagellar rod component, putative	synonymous_variant	LOW	transcript	c.2121T>C	p.Ser707Ser
Chr2_core_Tb427v10	373714	A	G	1066.82	0|1	0|1	0/0	0|1	0|1	0|1	Tb427_020017100	Beige/BEACH domain containing protein, putative	Tb927.2.3660	paraflagellar rod component, putative	synonymous_variant	LOW	transcript	c.2109T>C	p.Asp703Asp
Chr2_core_Tb427v10	373993	C	T	1529.55	0/1	0/1	0/1	0/1	0/1	0/1	Tb427_020017100	Beige/BEACH domain containing protein, putative	Tb927.2.3660	paraflagellar rod component, putative	synonymous_variant	LOW	transcript	c.1830G>A	p.Glu610Glu
Chr2_core_Tb427v10	374497	G	C	1129.55	0/1	0/1	0/1	0/1	0/1	0/1	Tb427_020017100	Beige/BEACH domain containing protein, putative	Tb927.2.3660	paraflagellar rod component, putative	synonymous_variant	LOW	transcript	c.1326C>G	p.Val442Val
Chr2_core_Tb427v10	374608	A	G	1381.55	0|1	0|1	0|1	0|1	0|1	0|1	Tb427_020017100	Beige/BEACH domain containing protein, putative	Tb927.2.3660	paraflagellar rod component, putative	synonymous_variant	LOW	transcript	c.1215T>C	p.Arg405Arg
Chr2_core_Tb427v10	374611	G	A	1378.55	0|1	0|1	0|1	0|1	0|1	0|1	Tb427_020017100	Beige/BEACH domain containing protein, putative	Tb927.2.3660	paraflagellar rod component, putative	synonymous_variant	LOW	transcript	c.1212C>T	p.Arg404Arg
Chr2_core_Tb427v10	374815	A	G	1309.55	0/1	0/1	0/1	0/1	0/1	0/1	Tb427_020017100	Beige/BEACH domain containing protein, putative	Tb927.2.3660	paraflagellar rod component, putative	synonymous_variant	LOW	transcript	c.1008T>C	p.Ser336Ser
Chr2_core_Tb427v10	375373	G	A	1191.55	0/1	0/1	0/1	0/1	0/1	0/1	Tb427_020017100	Beige/BEACH domain containing protein, putative	Tb927.2.3660	paraflagellar rod component, putative	synonymous_variant	LOW	transcript	c.450C>T	p.Gly150Gly
Chr2_core_Tb427v10	375493	A	G	1124.55	0|1	0|1	0|1	0/1	0|1	0|1	Tb427_020017100	Beige/BEACH domain containing protein, putative	Tb927.2.3660	paraflagellar rod component, putative	synonymous_variant	LOW	transcript	c.330T>C	p.Asp110Asp
Chr2_core_Tb427v10	380057	T	C	4142.55	0/1	0/1	0/1	0/1	0/1	0/1	Tb427_020017200	Ubiquitin-conjugating enzyme, putative	Tb927.2.3720	ubiquitin-conjugating enzyme, putative	synonymous_variant	LOW	transcript	c.318A>G	p.Val106Val
Chr2_core_Tb427v10	381848	G	A	3387.55	0/1	0/1	0/1	0/1	0/1	0/1	Tb427_020017300	hypothetical protein, conserved	Tb927.2.3730	hypothetical protein, conserved	synonymous_variant	LOW	transcript	c.1578C>T	p.Cys526Cys
Chr2_core_Tb427v10	382553	T	C	3958.55	0/1	0/1	0/1	0/1	0/1	0/1	Tb427_020017300	hypothetical protein, conserved	Tb927.2.3730	hypothetical protein, conserved	synonymous_variant	LOW	transcript	c.873A>G	p.Pro291Pro
Chr2_core_Tb427v10	383027	A	G	2630.55	0/1	0/1	0/1	0/1	0/1	0/1	Tb427_020017300	hypothetical protein, conserved	Tb927.2.3730	hypothetical protein, conserved	synonymous_variant	LOW	transcript	c.399T>C	p.Gly133Gly
Chr2_core_Tb427v10	383174	T	C	3163.55	0/1	0/1	0/1	0/1	0/1	0/1	Tb427_020017300	hypothetical protein, conserved	Tb927.2.3730	hypothetical protein, conserved	synonymous_variant	LOW	transcript	c.252A>G	p.Pro84Pro
Chr2_core_Tb427v10	383252	G	A	2447.55	0/1	0/1	0/1	0/1	0/1	0/1	Tb427_020017300	hypothetical protein, conserved	Tb927.2.3730	hypothetical protein, conserved	synonymous_variant	LOW	transcript	c.174C>T	p.Ser58Ser
Chr2_core_Tb427v10	384216	A	G	3619.55	0/1	0/1	0/1	0/1	0/1	0/1	Tb427_020017400	Domain of unknown function (DUF4520), putative	Tb927.2.3750	Domain of unknown function (DUF4520), putative	synonymous_variant	LOW	transcript	c.2182T>C	p.Leu728Leu
Chr2_core_Tb427v10	384757	A	G	2564.55	0/1	0/1	0/1	0/1	0/1	0/1	Tb427_020017400	Domain of unknown function (DUF4520), putative	Tb927.2.3750	Domain of unknown function (DUF4520), putative	synonymous_variant	LOW	transcript	c.1641T>C	p.Thr547Thr
Chr2_core_Tb427v10	385081	G	C	1545.55	0/1	0/1	0/1	0/1	0/1	0/1	Tb427_020017400	Domain of unknown function (DUF4520), putative	Tb927.2.3750	Domain of unknown function (DUF4520), putative	synonymous_variant	LOW	transcript	c.1317C>G	p.Leu439Leu
Chr2_core_Tb427v10	385519	T	C	2214.55	0/1	0/1	0/1	0/1	0/1	0/1	Tb427_020017400	Domain of unknown function (DUF4520), putative	Tb927.2.3750	Domain of unknown function (DUF4520), putative	synonymous_variant	LOW	transcript	c.879A>G	p.Gln293Gln
Chr2_core_Tb427v10	385693	G	C	3014.55	0/1	0/1	0/1	0/1	0/1	0/1	Tb427_020017400	Domain of unknown function (DUF4520), putative	Tb927.2.3750	Domain of unknown function (DUF4520), putative	synonymous_variant	LOW	transcript	c.705C>G	p.Thr235Thr
Chr2_core_Tb427v10	386017	A	G	2056.55	0/1	0/1	0/1	0/1	0/1	0/1	Tb427_020017400	Domain of unknown function (DUF4520), putative	Tb927.2.3750	Domain of unknown function (DUF4520), putative	synonymous_variant	LOW	transcript	c.381T>C	p.Ala127Ala
Chr2_core_Tb427v10	386188	T	C	768.86	0/1	0/1	0/1	0/1	0/1	0/0	Tb427_020017400	Domain of unknown function (DUF4520), putative	Tb927.2.3750	Domain of unknown function (DUF4520), putative	synonymous_variant	LOW	transcript	c.210A>G	p.Gly70Gly
Chr2_core_Tb427v10	387860	G	A	12471.5	0/1	0/1	0/1	0/1	0/1	0/1	Tb427_020017500	Elongation factor Tu GTP binding domain/50S ribosome-binding GTPase/Translation-initiation factor 2, putative	Tb927.2.3780	translation initiation factor IF-2, putative	synonymous_variant	LOW	transcript	c.2190C>T	p.Gly730Gly
Chr2_core_Tb427v10	388103	G	A	12766.5	0/1	0/1	0/1	0/1	0/1	0/1	Tb427_020017500	Elongation factor Tu GTP binding domain/50S ribosome-binding GTPase/Translation-initiation factor 2, putative	Tb927.2.3780	translation initiation factor IF-2, putative	synonymous_variant	LOW	transcript	c.1947C>T	p.Leu649Leu
Chr2_core_Tb427v10	393314	G	A	6915.55	0/1	0/1	0/1	0/1	0/1	0/1	Tb427_020017600	hypothetical protein, conserved	Tb927.2.3800	guide RNA associated protein 1	synonymous_variant	LOW	transcript	c.492C>T	p.Gly164Gly
Chr2_core_Tb427v10	393761	C	T	5034.55	0/1	0/1	0/1	0/1	0/1	0/1	Tb427_020017600	hypothetical protein, conserved	Tb927.2.3800	guide RNA associated protein 1	synonymous_variant	LOW	transcript	c.45G>A	p.Ala15Ala
Chr2_core_Tb427v10	393794	T	C	4801.55	0/1	0/1	0/1	0/1	0/1	0/1	Tb427_020017600	hypothetical protein, conserved	Tb927.2.3800	guide RNA associated protein 1	synonymous_variant	LOW	transcript	c.12A>G	p.Ala4Ala
Chr2_core_Tb427v10	401560	C	T	1972.55	0/1	0/1	0/1	0/1	0/1	0/1	Tb427_020017700	RNA recognition motif. (a.k.a. RRM, RBD, or RNP domain), putative	Tb927.2.3880	heterogeneous nuclear ribonucleoproteins F/H homologue	synonymous_variant	LOW	transcript	c.1377G>A	p.Glu459Glu
Chr2_core_Tb427v10	401767	A	C	1681.55	0/1	0/1	0/1	0/1	0/1	0/1	Tb427_020017700	RNA recognition motif. (a.k.a. RRM, RBD, or RNP domain), putative	Tb927.2.3880	heterogeneous nuclear ribonucleoproteins F/H homologue	synonymous_variant	LOW	transcript	c.1170T>G	p.Val390Val
Chr2_core_Tb427v10	402676	G	A	1391.55	0/1	0/1	0/1	0/1	0/1	0/1	Tb427_020017700	RNA recognition motif. (a.k.a. RRM, RBD, or RNP domain), putative	Tb927.2.3880	heterogeneous nuclear ribonucleoproteins F/H homologue	synonymous_variant	LOW	transcript	c.261C>T	p.His87His
Chr2_core_Tb427v10	405978	A	G	3277.55	0/1	0/1	0/1	0/1	0/1	0/1	Tb427_020017800	Beta-ketoacyl synthase, N-terminal domain/Beta-ketoacyl synthase, C-terminal domain containing protein, putative	Tb927.2.3910	beta-ketoacyl-ACP synthase	synonymous_variant	LOW	transcript	c.1365T>C	p.His455His
Chr2_core_Tb427v10	406083	T	C	3844.55	0/1	0/1	0/1	0/1	0/1	0/1	Tb427_020017800	Beta-ketoacyl synthase, N-terminal domain/Beta-ketoacyl synthase, C-terminal domain containing protein, putative	Tb927.2.3910	beta-ketoacyl-ACP synthase	synonymous_variant	LOW	transcript	c.1260A>G	p.Val420Val
Chr2_core_Tb427v10	406725	G	A	4143.55	0/1	0/1	0/1	0/1	0/1	0/1	Tb427_020017800	Beta-ketoacyl synthase, N-terminal domain/Beta-ketoacyl synthase, C-terminal domain containing protein, putative	Tb927.2.3910	beta-ketoacyl-ACP synthase	synonymous_variant	LOW	transcript	c.618C>T	p.Leu206Leu
Chr2_core_Tb427v10	406866	C	T	3344.55	0/1	0/1	0/1	0/1	0/1	0|1	Tb427_020017800	Beta-ketoacyl synthase, N-terminal domain/Beta-ketoacyl synthase, C-terminal domain containing protein, putative	Tb927.2.3910	beta-ketoacyl-ACP synthase	synonymous_variant	LOW	transcript	c.477G>A	p.Arg159Arg
Chr2_core_Tb427v10	407031	T	G	2526.55	0/1	0/1	0/1	0/1	0/1	0/1	Tb427_020017800	Beta-ketoacyl synthase, N-terminal domain/Beta-ketoacyl synthase, C-terminal domain containing protein, putative	Tb927.2.3910	beta-ketoacyl-ACP synthase	synonymous_variant	LOW	transcript	c.312A>C	p.Ser104Ser
Chr2_core_Tb427v10	411017	A	G	4221.55	0/1	0/1	0/1	0/1	0/1	0/1	Tb427_020018000	MCM N-terminal domain/MCM OB domain/MCM P-loop domain/Sigma-54 interaction domain/Magnesium chelatase, subunit ChlI/MCM AAA-lid domain containing protein, putative	Tb927.2.3930	dna replication licensing factor mcm3	synonymous_variant	LOW	transcript	c.531T>C	p.Phe177Phe
Chr2_core_Tb427v10	411221	C	T	2650.55	0/1	0/1	0/1	0/1	0/1	0/1	Tb427_020018000	MCM N-terminal domain/MCM OB domain/MCM P-loop domain/Sigma-54 interaction domain/Magnesium chelatase, subunit ChlI/MCM AAA-lid domain containing protein, putative	Tb927.2.3930	dna replication licensing factor mcm3	synonymous_variant	LOW	transcript	c.327G>A	p.Lys109Lys
Chr2_core_Tb427v10	411236	C	T	2751.55	0/1	0/1	0/1	0/1	0/1	0/1	Tb427_020018000	MCM N-terminal domain/MCM OB domain/MCM P-loop domain/Sigma-54 interaction domain/Magnesium chelatase, subunit ChlI/MCM AAA-lid domain containing protein, putative	Tb927.2.3930	dna replication licensing factor mcm3	synonymous_variant	LOW	transcript	c.312G>A	p.Gln104Gln
Chr2_core_Tb427v10	411326	A	G	1728.55	0/1	0/1	0/1	0/1	0/1	0/1	Tb427_020018000	MCM N-terminal domain/MCM OB domain/MCM P-loop domain/Sigma-54 interaction domain/Magnesium chelatase, subunit ChlI/MCM AAA-lid domain containing protein, putative	Tb927.2.3930	dna replication licensing factor mcm3	synonymous_variant	LOW	transcript	c.222T>C	p.Ser74Ser
Chr2_core_Tb427v10	411410	C	T	2391.55	0/1	0/1	0/1	0/1	0/1	0/1	Tb427_020018000	MCM N-terminal domain/MCM OB domain/MCM P-loop domain/Sigma-54 interaction domain/Magnesium chelatase, subunit ChlI/MCM AAA-lid domain containing protein, putative	Tb927.2.3930	dna replication licensing factor mcm3	synonymous_variant	LOW	transcript	c.138G>A	p.Leu46Leu
Chr2_core_Tb427v10	412299	C	T	8660.55	0/1	0/1	0/1	0/1	0/1	0/1	Tb427_020018100	DnaJ domain containing protein, putative	Tb927.2.3960	chaperone protein DnaJ, putative	synonymous_variant	LOW	transcript	c.654G>A	p.Lys218Lys
Chr2_core_Tb427v10	412317	A	G	4743.55	0/1	0/1	0/1	0/1	0/1	0/1	Tb427_020018100	DnaJ domain containing protein, putative	Tb927.2.3960	chaperone protein DnaJ, putative	synonymous_variant	LOW	transcript	c.636T>C	p.Ala212Ala
Chr2_core_Tb427v10	412464	A	G	9367.55	0/1	0/1	0/1	0/1	0/1	0/1	Tb427_020018100	DnaJ domain containing protein, putative	Tb927.2.3960	chaperone protein DnaJ, putative	synonymous_variant	LOW	transcript	c.489T>C	p.Val163Val
Chr2_core_Tb427v10	413976	A	G	5343.55	0/1	0/1	0/1	0/1	0/1	0/1	Tb427_020018200	hypothetical protein, conserved	Tb927.2.3970	hypothetical protein, conserved	synonymous_variant	LOW	transcript	c.228T>C	p.Phe76Phe
Chr2_core_Tb427v10	415450	A	G	3832.55	0/1	0/1	0/1	0/1	0/1	0/1	Tb427_020018300	GRIP-related Arf-binding domain containing protein, putative	Tb927.2.3990	GRIP-related Arf-binding domain containing protein, putative	synonymous_variant	LOW	transcript	c.3150T>C	p.Gly1050Gly
Chr2_core_Tb427v10	416302	A	G	6210.55	0|1	0|1	0|1	0|1	0|1	0|1	Tb427_020018300	GRIP-related Arf-binding domain containing protein, putative	Tb927.2.3990	GRIP-related Arf-binding domain containing protein, putative	synonymous_variant	LOW	transcript	c.2298T>C	p.Asp766Asp
Chr2_core_Tb427v10	416311	G	A	4891.55	0|1	0|1	0|1	0|1	0|1	0|1	Tb427_020018300	GRIP-related Arf-binding domain containing protein, putative	Tb927.2.3990	GRIP-related Arf-binding domain containing protein, putative	synonymous_variant	LOW	transcript	c.2289C>T	p.Ser763Ser
Chr2_core_Tb427v10	416647	G	A	4027.55	0/1	0/1	0/1	0/1	0/1	0/1	Tb427_020018300	GRIP-related Arf-binding domain containing protein, putative	Tb927.2.3990	GRIP-related Arf-binding domain containing protein, putative	synonymous_variant	LOW	transcript	c.1953C>T	p.Phe651Phe
Chr2_core_Tb427v10	416785	G	A	3119.55	0/1	0/1	0/1	0/1	0/1	0/1	Tb427_020018300	GRIP-related Arf-binding domain containing protein, putative	Tb927.2.3990	GRIP-related Arf-binding domain containing protein, putative	synonymous_variant	LOW	transcript	c.1815C>T	p.Arg605Arg
Chr2_core_Tb427v10	417010	C	T	2922.55	0/1	0/1	0/1	0/1	0/1	0/1	Tb427_020018300	GRIP-related Arf-binding domain containing protein, putative	Tb927.2.3990	GRIP-related Arf-binding domain containing protein, putative	synonymous_variant	LOW	transcript	c.1590G>A	p.Glu530Glu
Chr2_core_Tb427v10	417289	G	C	3642.55	0/1	0/1	0/1	0/1	0/1	0/1	Tb427_020018300	GRIP-related Arf-binding domain containing protein, putative	Tb927.2.3990	GRIP-related Arf-binding domain containing protein, putative	synonymous_variant	LOW	transcript	c.1311C>G	p.Leu437Leu
Chr2_core_Tb427v10	417367	C	T	4039.55	0/1	0/1	0/1	0/1	0/1	0/1	Tb427_020018300	GRIP-related Arf-binding domain containing protein, putative	Tb927.2.3990	GRIP-related Arf-binding domain containing protein, putative	synonymous_variant	LOW	transcript	c.1233G>A	p.Glu411Glu
Chr2_core_Tb427v10	417514	T	C	3050.55	0/1	0/1	0/1	0/1	0/1	0/1	Tb427_020018300	GRIP-related Arf-binding domain containing protein, putative	Tb927.2.3990	GRIP-related Arf-binding domain containing protein, putative	synonymous_variant	LOW	transcript	c.1086A>G	p.Gln362Gln
Chr2_core_Tb427v10	417538	T	C	2752.55	0/1	0/1	0/1	0/1	0/1	0/1	Tb427_020018300	GRIP-related Arf-binding domain containing protein, putative	Tb927.2.3990	GRIP-related Arf-binding domain containing protein, putative	synonymous_variant	LOW	transcript	c.1062A>G	p.Arg354Arg
Chr2_core_Tb427v10	418063	A	G	153.92	0/0	0/0	0/0	0|1	0|1	0/0	Tb427_020018300	GRIP-related Arf-binding domain containing protein, putative	Tb927.2.3990	GRIP-related Arf-binding domain containing protein, putative	synonymous_variant	LOW	transcript	c.537T>C	p.Arg179Arg
Chr2_core_Tb427v10	418207	G	A	2164.55	0/1	0/1	0/1	0/1	0/1	0/1	Tb427_020018300	GRIP-related Arf-binding domain containing protein, putative	Tb927.2.3990	GRIP-related Arf-binding domain containing protein, putative	synonymous_variant	LOW	transcript	c.393C>T	p.Gly131Gly
Chr2_core_Tb427v10	418369	T	C	2872.55	0/1	0/1	0/1	0/1	0/1	0/1	Tb427_020018300	GRIP-related Arf-binding domain containing protein, putative	Tb927.2.3990	GRIP-related Arf-binding domain containing protein, putative	synonymous_variant	LOW	transcript	c.231A>G	p.Gly77Gly
Chr2_core_Tb427v10	418420	G	T	3043.55	0|1	0|1	0|1	0|1	0|1	0|1	Tb427_020018300	GRIP-related Arf-binding domain containing protein, putative	Tb927.2.3990	GRIP-related Arf-binding domain containing protein, putative	synonymous_variant	LOW	transcript	c.180C>A	p.Thr60Thr
Chr2_core_Tb427v10	418546	C	T	1753.55	0/1	0/1	0/1	0/1	0/1	0/1	Tb427_020018300	GRIP-related Arf-binding domain containing protein, putative	Tb927.2.3990	GRIP-related Arf-binding domain containing protein, putative	synonymous_variant	LOW	transcript	c.54G>A	p.Glu18Glu
Chr2_core_Tb427v10	419335	A	G	6565.55	0/1	0/1	0/1	0/1	0/1	0/1	Tb427_020018400	hypothetical protein, conserved	Tb927.2.4000	hypothetical protein, conserved	synonymous_variant	LOW	transcript	c.2493T>C	p.Pro831Pro
Chr2_core_Tb427v10	419449	T	C	4371.55	0/1	0/1	0/1	0/1	0/1	0/1	Tb427_020018400	hypothetical protein, conserved	Tb927.2.4000	hypothetical protein, conserved	synonymous_variant	LOW	transcript	c.2379A>G	p.Lys793Lys
Chr2_core_Tb427v10	419533	A	G	3214.55	0/1	0/1	0/1	0/1	0/1	0/1	Tb427_020018400	hypothetical protein, conserved	Tb927.2.4000	hypothetical protein, conserved	synonymous_variant	LOW	transcript	c.2295T>C	p.Asp765Asp
Chr2_core_Tb427v10	419578	A	G	5073.55	0/1	0/1	0/1	0/1	0/1	0/1	Tb427_020018400	hypothetical protein, conserved	Tb927.2.4000	hypothetical protein, conserved	synonymous_variant	LOW	transcript	c.2250T>C	p.His750His
Chr2_core_Tb427v10	420508	C	T	3771.55	0/1	0/1	0/1	0/1	0/1	0/1	Tb427_020018400	hypothetical protein, conserved	Tb927.2.4000	hypothetical protein, conserved	synonymous_variant	LOW	transcript	c.1320G>A	p.Leu440Leu
Chr2_core_Tb427v10	420640	C	T	3552.55	0/1	0/1	0/1	0/1	0/1	0/1	Tb427_020018400	hypothetical protein, conserved	Tb927.2.4000	hypothetical protein, conserved	synonymous_variant	LOW	transcript	c.1188G>A	p.Lys396Lys
Chr2_core_Tb427v10	420841	G	A	3145.55	0/1	0/1	0/1	0/1	0/1	0/1	Tb427_020018400	hypothetical protein, conserved	Tb927.2.4000	hypothetical protein, conserved	synonymous_variant	LOW	transcript	c.987C>T	p.Cys329Cys
Chr2_core_Tb427v10	420862	A	G	3583.55	0/1	0/1	0/1	0/1	0/1	0/1	Tb427_020018400	hypothetical protein, conserved	Tb927.2.4000	hypothetical protein, conserved	synonymous_variant	LOW	transcript	c.966T>C	p.His322His
Chr2_core_Tb427v10	421018	G	A	5126.55	0/1	0/1	0/1	0/1	0/1	0/1	Tb427_020018400	hypothetical protein, conserved	Tb927.2.4000	hypothetical protein, conserved	synonymous_variant	LOW	transcript	c.810C>T	p.Ala270Ala
Chr2_core_Tb427v10	421708	G	T	2669.55	0/1	0/1	0/1	0/1	0/1	0/1	Tb427_020018400	hypothetical protein, conserved	Tb927.2.4000	hypothetical protein, conserved	synonymous_variant	LOW	transcript	c.120C>A	p.Gly40Gly
Chr2_core_Tb427v10	423344	A	G	5049.55	0/1	0/1	0/1	0/1	0/1	0/1	Tb427_020018500	ThiF family, putative	Tb927.2.4020	NEDD8-activating enzyme E1 regulatory subunit, putative	synonymous_variant	LOW	transcript	c.780T>C	p.Arg260Arg
Chr2_core_Tb427v10	423917	C	T	4337.55	0/1	0/1	0/1	0/1	0/1	0/1	Tb427_020018500	ThiF family, putative	Tb927.2.4020	NEDD8-activating enzyme E1 regulatory subunit, putative	synonymous_variant	LOW	transcript	c.207G>A	p.Val69Val
Chr2_core_Tb427v10	423986	A	C	4494.55	0/1	0/1	0/1	0/1	0/1	0/1	Tb427_020018500	ThiF family, putative	Tb927.2.4020	NEDD8-activating enzyme E1 regulatory subunit, putative	synonymous_variant	LOW	transcript	c.138T>G	p.Gly46Gly
Chr2_core_Tb427v10	424088	T	A	4887.55	0/1	0/1	0/1	0/1	0/1	0/1	Tb427_020018500	ThiF family, putative	Tb927.2.4020	NEDD8-activating enzyme E1 regulatory subunit, putative	synonymous_variant	LOW	transcript	c.36A>T	p.Leu12Leu
Chr2_core_Tb427v10	425700	T	C	4976.55	0/1	0/1	0/1	0/1	0/1	0/1	Tb427_020018600	hypothetical protein, conserved	Tb927.2.4050	hypothetical protein, conserved	synonymous_variant	LOW	transcript	c.2910A>G	p.Pro970Pro
Chr2_core_Tb427v10	426141	T	C	3856.55	0/1	0/1	0/1	0/1	0/1	0/1	Tb427_020018600	hypothetical protein, conserved	Tb927.2.4050	hypothetical protein, conserved	synonymous_variant	LOW	transcript	c.2469A>G	p.Gln823Gln
Chr2_core_Tb427v10	426402	C	T	3192.55	0/1	0/1	0/1	0/1	0/1	0/1	Tb427_020018600	hypothetical protein, conserved	Tb927.2.4050	hypothetical protein, conserved	synonymous_variant	LOW	transcript	c.2208G>A	p.Ala736Ala
Chr2_core_Tb427v10	426774	G	A	3441.55	0/1	0/1	0/1	0/1	0/1	0/1	Tb427_020018600	hypothetical protein, conserved	Tb927.2.4050	hypothetical protein, conserved	synonymous_variant	LOW	transcript	c.1836C>T	p.Ser612Ser
Chr2_core_Tb427v10	430278	C	T	3325.55	0/1	0/1	0/1	0/1	0/1	0/1	Tb427_020018700	hypothetical protein, conserved	Tb927.2.4060	Dynein intermediate chain 138	synonymous_variant	LOW	transcript	c.1782G>A	p.Arg594Arg
Chr2_core_Tb427v10	430746	T	C	4870.55	0/1	0/1	0/1	0/1	0/1	0/1	Tb427_020018700	hypothetical protein, conserved	Tb927.2.4060	Dynein intermediate chain 138	synonymous_variant	LOW	transcript	c.1314A>G	p.Ala438Ala
Chr2_core_Tb427v10	431076	G	T	6815.55	0/1	0/1	0/1	0/1	0/1	0/1	Tb427_020018700	hypothetical protein, conserved	Tb927.2.4060	Dynein intermediate chain 138	synonymous_variant	LOW	transcript	c.984C>A	p.Thr328Thr
Chr2_core_Tb427v10	431940	T	C	3864.55	0/1	0/1	0/1	0/1	0/1	0/1	Tb427_020018700	hypothetical protein, conserved	Tb927.2.4060	Dynein intermediate chain 138	synonymous_variant	LOW	transcript	c.120A>G	p.Arg40Arg
Chr2_core_Tb427v10	435305	G	A	6686.55	0/1	0/1	0/1	0/1	0/1	0/1	Tb427_020018900	Insulinase (Peptidase family M16)/Peptidase M16 inactive domain containing protein, putative	Tb927.2.4110	Mitochondrial-processing peptidase subunit alpha	synonymous_variant	LOW	transcript	c.357C>T	p.Leu119Leu
Chr2_core_Tb427v10	437225	G	A	4075.55	0/1	0/1	0/1	0/1	0/1	0/1	Tb427_020019000	Enoyl-CoA hydratase/isomerase/3-hydroxyacyl-CoA dehydrogenase, NAD binding domain/3-hydroxyacyl-CoA dehydrogenase, C-terminal domain containing protein, putative	Tb927.2.4130	enoyl-CoA hydratase/Enoyl-CoA isomerase/3-hydroxyacyl-CoA dehydrogenase, putative	synonymous_variant	LOW	transcript	c.1716C>T	p.Gly572Gly
Chr2_core_Tb427v10	437792	A	G	5464.55	0/1	0/1	0/1	0/1	0/1	0/1	Tb427_020019000	Enoyl-CoA hydratase/isomerase/3-hydroxyacyl-CoA dehydrogenase, NAD binding domain/3-hydroxyacyl-CoA dehydrogenase, C-terminal domain containing protein, putative	Tb927.2.4130	enoyl-CoA hydratase/Enoyl-CoA isomerase/3-hydroxyacyl-CoA dehydrogenase, putative	synonymous_variant	LOW	transcript	c.1149T>C	p.Asp383Asp
Chr2_core_Tb427v10	438614	T	G	3973.55	0/1	0/1	0/1	0/1	0/1	0/1	Tb427_020019000	Enoyl-CoA hydratase/isomerase/3-hydroxyacyl-CoA dehydrogenase, NAD binding domain/3-hydroxyacyl-CoA dehydrogenase, C-terminal domain containing protein, putative	Tb927.2.4130	enoyl-CoA hydratase/Enoyl-CoA isomerase/3-hydroxyacyl-CoA dehydrogenase, putative	synonymous_variant	LOW	transcript	c.327A>C	p.Gly109Gly
Chr2_core_Tb427v10	440916	G	A	4507.55	0/1	0/1	0/1	0/1	0/1	0/1	Tb427_020019100	hypothetical protein, conserved	Tb927.2.4140	hypothetical protein, conserved	synonymous_variant	LOW	transcript	c.1566C>T	p.Asn522Asn
Chr2_core_Tb427v10	440997	A	G	6946.55	0/1	0/1	0/1	0/1	0/1	0/1	Tb427_020019100	hypothetical protein, conserved	Tb927.2.4140	hypothetical protein, conserved	synonymous_variant	LOW	transcript	c.1485T>C	p.Leu495Leu
Chr2_core_Tb427v10	441273	T	C	3597.55	0/1	0/1	0/1	0/1	0/1	0/1	Tb427_020019100	hypothetical protein, conserved	Tb927.2.4140	hypothetical protein, conserved	synonymous_variant	LOW	transcript	c.1209A>G	p.Thr403Thr
Chr2_core_Tb427v10	441528	T	C	5453.55	0/1	0/1	0/1	0/1	0/1	0/1	Tb427_020019100	hypothetical protein, conserved	Tb927.2.4140	hypothetical protein, conserved	synonymous_variant	LOW	transcript	c.954A>G	p.Ser318Ser
Chr2_core_Tb427v10	441783	C	T	5223.55	0|1	0|1	0|1	0|1	0|1	0|1	Tb427_020019100	hypothetical protein, conserved	Tb927.2.4140	hypothetical protein, conserved	synonymous_variant	LOW	transcript	c.699G>A	p.Ala233Ala
Chr2_core_Tb427v10	441789	C	A	5127.55	0|1	0|1	0|1	0|1	0|1	0|1	Tb427_020019100	hypothetical protein, conserved	Tb927.2.4140	hypothetical protein, conserved	synonymous_variant	LOW	transcript	c.693G>T	p.Leu231Leu
Chr2_core_Tb427v10	441981	C	T	3243.55	0/1	0/1	0/1	0/1	0/1	0/1	Tb427_020019100	hypothetical protein, conserved	Tb927.2.4140	hypothetical protein, conserved	synonymous_variant	LOW	transcript	c.501G>A	p.Val167Val
Chr2_core_Tb427v10	443807	C	T	6128.55	0/1	0/1	0/1	0/1	0/1	0/1	Tb427_020019200	hypothetical protein, conserved	Tb927.2.4150	hypothetical protein, conserved	synonymous_variant	LOW	transcript	c.366G>A	p.Glu122Glu
Chr2_core_Tb427v10	445720	G	A	3384.55	0/1	0/1	0/1	0/1	0/1	0/1	Tb427_020019300	hypothetical protein, conserved	Tb927.2.4160	hypothetical protein, conserved	synonymous_variant	LOW	transcript	c.1554C>T	p.His518His
Chr2_core_Tb427v10	446686	C	G	2006.55	0/1	0/1	0/1	0|1	0/1	0/1	Tb427_020019300	hypothetical protein, conserved	Tb927.2.4160	hypothetical protein, conserved	synonymous_variant	LOW	transcript	c.588G>C	p.Leu196Leu
Chr2_core_Tb427v10	451359	T	C	2050.55	0/1	0/1	0/1	0/1	0/1	0/1	Tb427_020019400	Protein kinase domain/Protein tyrosine kinase, putative	Tb927.2.4200	CMGC/CLK family protein kinase, putative	synonymous_variant	LOW	transcript	c.2652A>G	p.Pro884Pro
Chr2_core_Tb427v10	451644	C	T	1802.61	0/0	0|1	0|1	0|1	0|1	0|1	Tb427_020019400	Protein kinase domain/Protein tyrosine kinase, putative	Tb927.2.4200	CMGC/CLK family protein kinase, putative	synonymous_variant	LOW	transcript	c.2367G>A	p.Lys789Lys
Chr2_core_Tb427v10	452199	C	T	1057.55	0/1	0/1	0/1	0/1	0/1	0/1	Tb427_020019400	Protein kinase domain/Protein tyrosine kinase, putative	Tb927.2.4200	CMGC/CLK family protein kinase, putative	synonymous_variant	LOW	transcript	c.1812G>A	p.Pro604Pro
Chr2_core_Tb427v10	456407	C	A	12209.5	0/1	0/1	0/1	0/1	0/1	0/1	Tb427_020019500	Phosphoenolpyruvate carboxykinase, putative	Tb927.2.4210	Phosphoenolpyruvate carboxykinase [ATP], glycosomal	synonymous_variant	LOW	transcript	c.336G>T	p.Thr112Thr
Chr2_core_Tb427v10	456590	C	T	11876.5	0/1	0/1	0/1	0/1	0/1	0/1	Tb427_020019500	Phosphoenolpyruvate carboxykinase, putative	Tb927.2.4210	Phosphoenolpyruvate carboxykinase [ATP], glycosomal	synonymous_variant	LOW	transcript	c.153G>A	p.Val51Val
Chr2_core_Tb427v10	458050	G	C	7126.55	0/1	0/1	0/1	0/1	0/1	0/1	Tb427_020019600	hypothetical protein, conserved	Tb927.2.4230	NUP-1 protein, putative	synonymous_variant	LOW	transcript	c.9831C>G	p.Ala3277Ala
Chr2_core_Tb427v10	458062	C	T	5713.55	0/1	0/1	0/1	0/1	0/1	0/1	Tb427_020019600	hypothetical protein, conserved	Tb927.2.4230	NUP-1 protein, putative	synonymous_variant	LOW	transcript	c.9819G>A	p.Glu3273Glu
Chr2_core_Tb427v10	458149	C	T	7021.55	0/1	0/1	0/1	0/1	0/1	0/1	Tb427_020019600	hypothetical protein, conserved	Tb927.2.4230	NUP-1 protein, putative	synonymous_variant	LOW	transcript	c.9732G>A	p.Gln3244Gln
Chr2_core_Tb427v10	458827	C	T	5168.55	0/1	0/1	0/1	0/1	0/1	0/1	Tb427_020019600	hypothetical protein, conserved	Tb927.2.4230	NUP-1 protein, putative	synonymous_variant	LOW	transcript	c.9054G>A	p.Leu3018Leu
Chr2_core_Tb427v10	458863	A	C	6201.55	0/1	0/1	0/1	0/1	0/1	0/1	Tb427_020019600	hypothetical protein, conserved	Tb927.2.4230	NUP-1 protein, putative	synonymous_variant	LOW	transcript	c.9018T>G	p.Val3006Val
Chr2_core_Tb427v10	459142	A	G	6984.55	0/1	0/1	0/1	0/1	0/1	0/1	Tb427_020019600	hypothetical protein, conserved	Tb927.2.4230	NUP-1 protein, putative	synonymous_variant	LOW	transcript	c.8739T>C	p.Leu2913Leu
Chr2_core_Tb427v10	465997	T	G	2366.55	0/1	0/1	0/1	0/1	0/1	0/1	Tb427_020019600	hypothetical protein, conserved	Tb927.2.4230	NUP-1 protein, putative	synonymous_variant	LOW	transcript	c.1884A>C	p.Arg628Arg
Chr2_core_Tb427v10	499344	G	A	88	0/0	0/0	0|1	0|1	0|1	0/0	Tb427_020020600	MIZ/SP-RING zinc finger containing protein, putative	Tb927.2.4420	MIZ/SP-RING zinc finger, putative	synonymous_variant	LOW	transcript	c.39C>T	p.Pro13Pro
Chr2_core_Tb427v10	553273	A	G	54.83	0/0	0/0	0/0	0/1	0/0	0/0	Tb427_020022700	Alg9-like mannosyltransferase family, putative	Tb927.2.4720	dolichyl-P-Man:GDP-Man7GlcNAc2-PP-dolichyl alpha-1,6-mannosyltransferase, putative	synonymous_variant	LOW	transcript	c.627T>C	p.Thr209Thr
Chr2_core_Tb427v10	554907	T	A	268.07	0/0	./.	0|1	0/0	0/0	0|1	Tb427_020022800	Ribosomal protein L11, N-terminal domain/Ribosomal protein L11, RNA binding domain containing protein, putative	Tb927.2.4740	mitochondrial ribosomal protein l11	synonymous_variant	LOW	transcript	c.450A>T	p.Thr150Thr
Chr2_core_Tb427v10	578183	A	G	63.06	0/1	0/0	0/0	0/0	0/0	0/0	Tb427_020023900	Ribosomal protein L11, N-terminal domain/Ribosomal protein L11, RNA binding domain containing protein, putative	Tb927.2.4890	mitochondrial ribosomal protein l11	synonymous_variant	LOW	transcript	c.528T>C	p.Arg176Arg
Chr2_core_Tb427v10	641897	G	A	60.83	0/0	0/0	0/0	0/1	0/0	0/0	Tb427_020027400	Dynein heavy chain, N-terminal region 2/Hydrolytic ATP binding site of dynein motor region/Dynein heavy chain AAA lid domain/P-loop containing dynein motor region/AAA domain (dynein-related subfamily)/AAA+ lid domain/P-loop containing dynein motor region D4/Microtubule-binding stalk of dynein motor/	Tb927.2.5270	dynein heavy chain, putative	synonymous_variant	LOW	transcript	c.2859G>A	p.Glu953Glu
Chr2_core_Tb427v10	703056	G	C	272.82	0/0	0/1	0/0	0/0	0/1	0/1	Tb427_020029100	hypothetical protein, conserved	Tb927.2.5530	Present in the outer mitochondrial membrane proteome 22-1	synonymous_variant	LOW	transcript	c.744C>G	p.Gly248Gly
Chr2_core_Tb427v10	726825	T	A	120.77	0/0	0/0	0|1	0/0	0/0	0/0	Tb427_020029400	hypothetical protein, conserved	Tb927.2.5610	Present in the outer mitochondrial membrane proteome 22B	synonymous_variant	LOW	transcript	c.735T>A	p.Ser245Ser
Chr3_3A_Tb427v10	728	G	A	149.51	1/1	0/0	0/0	0/0	0/0	0/0	Tb427_000285000:pseudogene	hypothetical protein, conserved	-	-	synonymous_variant	LOW	transcript	c.2325C>T	p.Cys775Cys
Chr3_3A_Tb427v10	7862	C	T	365.03	0/1	0/1	0/0	0/0	0/1	0/1	Tb427_000285200:pseudogene	Adenylate and Guanylate cyclase catalytic domain containing protein, putative	-	-	synonymous_variant	LOW	transcript	c.336G>A	p.Glu112Glu
Chr3_3A_Tb427v10	29296	G	C	2849.55	0|1	0/1	0/1	0/1	0/1	0/1	Tb427_000285700	Retrotransposon hot spot protein, putative	-	-	synonymous_variant	LOW	transcript	c.954G>C	p.Leu318Leu
Chr3_3A_Tb427v10	35140	C	A	973.53	0/1	0/1	0/0	0/1	0/1	0/1	Tb427_000285800	Retrotransposon hot spot protein, putative	-	-	synonymous_variant	LOW	transcript	c.2175C>A	p.Pro725Pro
Chr3_3A_Tb427v10	35155	G	A	1132.55	0/1	0/1	0/1	0/1	0/1	0/1	Tb427_000285800	Retrotransposon hot spot protein, putative	-	-	synonymous_variant	LOW	transcript	c.2190G>A	p.Lys730Lys
Chr3_3A_Tb427v10	38122	A	G	311.32	0/0	0/1	0/1	0/0	0/0	0/1	Tb427_000286000:pseudogene	RNA polymerase Rpb2, domain 4, putative	-	-	stop_retained_variant	LOW	transcript	c.1491A>G	p.Ter497Ter
Chr3_3A_Tb427v10	45090	A	G	257.97	0/1	0/0	0/0	0/1	0/0	0/0	Tb427_000286100	Retrotransposon hot spot protein, putative	-	-	synonymous_variant	LOW	transcript	c.2430A>G	p.Glu810Glu
Chr3_3A_Tb427v10	45124	C	A	357.1	0/1	0/0	0/1	0/1	0/0	0/0	Tb427_000286100	Retrotransposon hot spot protein, putative	-	-	synonymous_variant	LOW	transcript	c.2464C>A	p.Arg822Arg
Chr3_3A_Tb427v10	46638	A	T	360.1	0|1	0/0	0/0	0/0	0/0	0|1	Tb427_000286300:pseudogene	RNA polymerase Rpb2, domain 4, putative	-	-	synonymous_variant	LOW	transcript	c.327A>T	p.Pro109Pro
Chr3_3A_Tb427v10	58494	T	C	524.86	0/1	0/1	0/1	0/1	0/0	0/1	Tb427_000286500	Retrotransposon hot spot protein, putative	-	-	synonymous_variant	LOW	transcript	c.144T>C	p.Phe48Phe
Chr3_3A_Tb427v10	59532	C	T	423.72	0/1	0/0	0/0	0/0	0/1	0/0	Tb427_000286500	Retrotransposon hot spot protein, putative	-	-	synonymous_variant	LOW	transcript	c.1182C>T	p.Gly394Gly
Chr3_3A_Tb427v10	59619	C	T	1192.64	0/1	0/1	0/1	0/1	0/1	0/0	Tb427_000286500	Retrotransposon hot spot protein, putative	-	-	synonymous_variant	LOW	transcript	c.1269C>T	p.Ser423Ser
Chr3_3A_Tb427v10	63159	C	T	589.97	./.	0|1	0/0	0|1	0|1	0|1	Tb427_000286700:pseudogene	RNA polymerase Rpb2, domain 4/RNA polymerase Rpb2, domain 6, putative	-	-	synonymous_variant	LOW	transcript	c.1111C>T	p.Leu371Leu
Chr3_3A_Tb427v10	70679	A	G	993.3	0/1	0/1	0/1	0/0	0/0	0/1	Tb427_000286900	Retrotransposon hot spot protein, putative	-	-	synonymous_variant	LOW	transcript	c.225A>G	p.Gln75Gln
Chr3_3A_Tb427v10	84452	T	C	479.68	0/1	0/1	0/1	0/0	0/0	0/1	Tb427_000287300:pseudogene	RNA polymerase Rpb2, domain 4, putative	-	-	synonymous_variant	LOW	transcript	c.1701T>C	p.Thr567Thr
Chr3_3A_Tb427v10	98711	G	A	161.23	./.	0|1	0|1	./.	0/0	0/0	Tb427_000287600:pseudogene	hypothetical protein, conserved	-	-	synonymous_variant	LOW	transcript	c.246G>A	p.Glu82Glu
Chr3_3A_Tb427v10	103193	A	C	80.63	1|1	./.	./.	./.	0/0	0/0	Tb427_000287700	Retrotransposon hot spot protein/Endonuclease-reverse transcriptase/Reverse transcriptase (RNA-dependent DNA polymerase)/RNase H, putative	-	-	synonymous_variant	LOW	transcript	c.225A>C	p.Ala75Ala
Chr3_3A_Tb427v10	114170	G	A	158.33	./.	0/0	1/1	./.	1/1	./.	Tb427_000287800	Endonuclease-reverse transcriptase/Reverse transcriptase (RNA-dependent DNA polymerase)/RNase H, putative	-	-	synonymous_variant	LOW	transcript	c.4935G>A	p.Gln1645Gln
Chr3_3A_Tb427v10	124362	C	A	61.62	0/0	./.	./.	0/0	./.	0/1	Tb427_000288400:pseudogene	hypothetical protein, conserved	-	-	synonymous_variant	LOW	transcript	c.129G>T	p.Pro43Pro
Chr3_core_Tb427v10	4171	C	T	178.23	0/1	0/1	0/0	0/0	0/1	0/1	Tb427_030005100	ESAG protein, putative	Tb927.3.520	expression site-associated gene 1 (ESAG1) protein, putative	synonymous_variant	LOW	transcript	c.60G>A	p.Arg20Arg
Chr3_core_Tb427v10	4207	C	T	181.36	0/1	0/1	0/0	0/0	0/1	0/1	Tb427_030005100	ESAG protein, putative	Tb927.3.520	expression site-associated gene 1 (ESAG1) protein, putative	synonymous_variant	LOW	transcript	c.24G>A	p.Leu8Leu
Chr3_core_Tb427v10	4729	T	C	843.52	0/1	0/1	0/0	0/1	0/1	0/1	Tb427_030005200	hypothetical protein, conserved	Tb927.3.560	expression site-associated gene 11 (ESAG11) protein, putative	synonymous_variant	LOW	transcript	c.735A>G	p.Gly245Gly
Chr3_core_Tb427v10	6107	G	A	185.49	0/0	0|1	0/0	0/0	0|1	0/0	Tb427_030005300	Trypanosomal VSG domain containing protein, putative	Tb927.3.570	expression site-associated gene 2 (ESAG2) protein, putative	synonymous_variant	LOW	transcript	c.918C>T	p.Ala306Ala
Chr3_core_Tb427v10	6113	C	T	185.79	0/0	0|1	0/0	0/0	0|1	0/0	Tb427_030005300	Trypanosomal VSG domain containing protein, putative	Tb927.3.570	expression site-associated gene 2 (ESAG2) protein, putative	synonymous_variant	LOW	transcript	c.912G>A	p.Ala304Ala
Chr3_core_Tb427v10	10304	A	G	4876.55	0/1	0/1	0/1	0/1	0/1	0/1	Tb427_030005400	BspA type Leucine rich repeat region (6 copies), putative	Tb927.3.580	leucine-rich repeat protein (LRRP), putative	synonymous_variant	LOW	transcript	c.2490T>C	p.Asp830Asp
Chr3_core_Tb427v10	10463	C	T	5513.55	0/1	0/1	0/1	0/1	0|1	0/1	Tb427_030005400	BspA type Leucine rich repeat region (6 copies), putative	Tb927.3.580	leucine-rich repeat protein (LRRP), putative	synonymous_variant	LOW	transcript	c.2331G>A	p.Arg777Arg
Chr3_core_Tb427v10	10481	C	T	7047.55	0/1	0/1	0/1	0/1	0|1	0/1	Tb427_030005400	BspA type Leucine rich repeat region (6 copies), putative	Tb927.3.580	leucine-rich repeat protein (LRRP), putative	synonymous_variant	LOW	transcript	c.2313G>A	p.Arg771Arg
Chr3_core_Tb427v10	10598	T	C	6366.55	0/1	0/1	0/1	0/1	0/1	0/1	Tb427_030005400	BspA type Leucine rich repeat region (6 copies), putative	Tb927.3.580	leucine-rich repeat protein (LRRP), putative	synonymous_variant	LOW	transcript	c.2196A>G	p.Thr732Thr
Chr3_core_Tb427v10	10694	C	T	5326.55	0/1	0/1	0/1	0/1	0/1	0/1	Tb427_030005400	BspA type Leucine rich repeat region (6 copies), putative	Tb927.3.580	leucine-rich repeat protein (LRRP), putative	synonymous_variant	LOW	transcript	c.2100G>A	p.Glu700Glu
Chr3_core_Tb427v10	10781	T	C	5788.55	0/1	0/1	0/1	0/1	0/1	0/1	Tb427_030005400	BspA type Leucine rich repeat region (6 copies), putative	Tb927.3.580	leucine-rich repeat protein (LRRP), putative	synonymous_variant	LOW	transcript	c.2013A>G	p.Lys671Lys
Chr3_core_Tb427v10	10835	C	T	4196.55	0/1	0/1	0/1	0/1	0/1	0/1	Tb427_030005400	BspA type Leucine rich repeat region (6 copies), putative	Tb927.3.580	leucine-rich repeat protein (LRRP), putative	synonymous_variant	LOW	transcript	c.1959G>A	p.Leu653Leu
Chr3_core_Tb427v10	10928	T	C	2766.86	0/0	0|1	0|1	0|1	0|1	0|1	Tb427_030005400	BspA type Leucine rich repeat region (6 copies), putative	Tb927.3.580	leucine-rich repeat protein (LRRP), putative	synonymous_variant	LOW	transcript	c.1866A>G	p.Glu622Glu
Chr3_core_Tb427v10	10937	G	A	2607.57	0/0	0|1	0|1	0|1	0|1	0|1	Tb427_030005400	BspA type Leucine rich repeat region (6 copies), putative	Tb927.3.580	leucine-rich repeat protein (LRRP), putative	synonymous_variant	LOW	transcript	c.1857C>T	p.Thr619Thr
Chr3_core_Tb427v10	10958	A	G	1278.29	0/0	0/1	0/1	0/1	0/1	0/0	Tb427_030005400	BspA type Leucine rich repeat region (6 copies), putative	Tb927.3.580	leucine-rich repeat protein (LRRP), putative	synonymous_variant	LOW	transcript	c.1836T>C	p.Cys612Cys
Chr3_core_Tb427v10	10988	C	T	2456.55	0/1	0|1	0|1	0|1	0|1	0|1	Tb427_030005400	BspA type Leucine rich repeat region (6 copies), putative	Tb927.3.580	leucine-rich repeat protein (LRRP), putative	synonymous_variant	LOW	transcript	c.1806G>A	p.Gly602Gly
Chr3_core_Tb427v10	11033	A	G	4819.55	0/1	0/1	0/1	0/1	0/1	0/1	Tb427_030005400	BspA type Leucine rich repeat region (6 copies), putative	Tb927.3.580	leucine-rich repeat protein (LRRP), putative	synonymous_variant	LOW	transcript	c.1761T>C	p.Thr587Thr
Chr3_core_Tb427v10	11248	G	A	4214.55	0/1	0/1	0/1	0/1	0/1	0/1	Tb427_030005400	BspA type Leucine rich repeat region (6 copies), putative	Tb927.3.580	leucine-rich repeat protein (LRRP), putative	synonymous_variant	LOW	transcript	c.1546C>T	p.Leu516Leu
Chr3_core_Tb427v10	11264	C	T	5071.55	0/1	0/1	0/1	0/1	0/1	0/1	Tb427_030005400	BspA type Leucine rich repeat region (6 copies), putative	Tb927.3.580	leucine-rich repeat protein (LRRP), putative	synonymous_variant	LOW	transcript	c.1530G>A	p.Lys510Lys
Chr3_core_Tb427v10	11450	A	T	3838.55	0/1	0/1	0/1	0/1	0/1	0/1	Tb427_030005400	BspA type Leucine rich repeat region (6 copies), putative	Tb927.3.580	leucine-rich repeat protein (LRRP), putative	synonymous_variant	LOW	transcript	c.1344T>A	p.Thr448Thr
Chr3_core_Tb427v10	11645	G	A	4537.55	0|1	0|1	0|1	0|1	0|1	0|1	Tb427_030005400	BspA type Leucine rich repeat region (6 copies), putative	Tb927.3.580	leucine-rich repeat protein (LRRP), putative	synonymous_variant	LOW	transcript	c.1149C>T	p.Cys383Cys
Chr3_core_Tb427v10	11672	C	T	3869.55	0/1	0/1	0/1	0/1	0/1	0/1	Tb427_030005400	BspA type Leucine rich repeat region (6 copies), putative	Tb927.3.580	leucine-rich repeat protein (LRRP), putative	synonymous_variant	LOW	transcript	c.1122G>A	p.Leu374Leu
Chr3_core_Tb427v10	11699	T	C	3737.55	0/1	0/1	0/1	0/1	0/1	0/1	Tb427_030005400	BspA type Leucine rich repeat region (6 copies), putative	Tb927.3.580	leucine-rich repeat protein (LRRP), putative	synonymous_variant	LOW	transcript	c.1095A>G	p.Ala365Ala
Chr3_core_Tb427v10	11738	A	C	3689.55	0|1	0|1	0|1	0|1	0|1	0|1	Tb427_030005400	BspA type Leucine rich repeat region (6 copies), putative	Tb927.3.580	leucine-rich repeat protein (LRRP), putative	synonymous_variant	LOW	transcript	c.1056T>G	p.Gly352Gly
Chr3_core_Tb427v10	11753	C	T	2955.55	0|1	0|1	0|1	0|1	0|1	0|1	Tb427_030005400	BspA type Leucine rich repeat region (6 copies), putative	Tb927.3.580	leucine-rich repeat protein (LRRP), putative	synonymous_variant	LOW	transcript	c.1041G>A	p.Glu347Glu
Chr3_core_Tb427v10	11780	A	G	1364.55	0/1	0/1	0/1	0/1	0/1	0/1	Tb427_030005400	BspA type Leucine rich repeat region (6 copies), putative	Tb927.3.580	leucine-rich repeat protein (LRRP), putative	synonymous_variant	LOW	transcript	c.1014T>C	p.Pro338Pro
Chr3_core_Tb427v10	12035	C	A	4419.55	0/1	0/1	0/1	0/1	0/1	0/1	Tb427_030005400	BspA type Leucine rich repeat region (6 copies), putative	Tb927.3.580	leucine-rich repeat protein (LRRP), putative	synonymous_variant	LOW	transcript	c.759G>T	p.Val253Val
Chr3_core_Tb427v10	12125	A	G	4520.55	0/1	0/1	0/1	0/1	0/1	0/1	Tb427_030005400	BspA type Leucine rich repeat region (6 copies), putative	Tb927.3.580	leucine-rich repeat protein (LRRP), putative	synonymous_variant	LOW	transcript	c.669T>C	p.Asp223Asp
Chr3_core_Tb427v10	12320	C	A	4041.55	0/1	0/1	0/1	0/1	0/1	0/1	Tb427_030005400	BspA type Leucine rich repeat region (6 copies), putative	Tb927.3.580	leucine-rich repeat protein (LRRP), putative	synonymous_variant	LOW	transcript	c.474G>T	p.Val158Val
Chr3_core_Tb427v10	16489	A	G	6621.55	0/1	0/1	0/1	0/1	0/1	0/1	Tb427_030005500	hypothetical protein, conserved	Tb927.3.585	hypothetical protein	synonymous_variant	LOW	transcript	c.315T>C	p.Val105Val
Chr3_core_Tb427v10	16714	A	G	9833.55	0/1	0/1	0/1	0/1	0/1	0/1	Tb427_030005500	hypothetical protein, conserved	Tb927.3.585	hypothetical protein	synonymous_variant	LOW	transcript	c.90T>C	p.Gly30Gly
Chr3_core_Tb427v10	30916	C	T	984.55	0/1	0/1	0/1	0/1	0/1	0/1	Tb427_030005600:pseudogene	Nucleoside transporter, putative	-	-	synonymous_variant	LOW	transcript	c.126C>T	p.Tyr42Tyr
Chr3_core_Tb427v10	30976	C	T	698.54	1/1	0/1	0/1	0/1	0/1	0/1	Tb427_030005600:pseudogene	Nucleoside transporter, putative	-	-	synonymous_variant	LOW	transcript	c.186C>T	p.Val62Val
Chr3_core_Tb427v10	31477	T	C	1123.3	0/0	0/1	0/1	0/1	0/1	0/0	Tb427_030005600:pseudogene	Nucleoside transporter, putative	-	-	synonymous_variant	LOW	transcript	c.687T>C	p.Ala229Ala
Chr3_core_Tb427v10	31531	C	T	1250.55	0/1	0/1	0/1	0/1	0/1	0/1	Tb427_030005600:pseudogene	Nucleoside transporter, putative	-	-	synonymous_variant	LOW	transcript	c.741C>T	p.Gly247Gly
Chr3_core_Tb427v10	31840	C	T	1053.86	0/0	0/1	0/1	0/1	0/1	0/1	Tb427_030005600:pseudogene	Nucleoside transporter, putative	-	-	synonymous_variant	LOW	transcript	c.1050C>T	p.Asp350Asp
Chr3_core_Tb427v10	32038	G	A	1621.86	0/0	0|1	0|1	0|1	0|1	0|1	Tb427_030005600:pseudogene	Nucleoside transporter, putative	-	-	synonymous_variant	LOW	transcript	c.1248G>A	p.Leu416Leu
Chr3_core_Tb427v10	36337	G	A	497.98	0|1	0/0	0/0	0|1	0/0	0|1	Tb427_030005700	hypothetical protein, conserved	Tb927.3.600	hypothetical protein	synonymous_variant	LOW	transcript	c.564C>T	p.Gly188Gly
Chr3_core_Tb427v10	36367	A	G	52.7	0|1	0/0	0/0	0/0	0/0	0/0	Tb427_030005700	hypothetical protein, conserved	Tb927.3.600	hypothetical protein	synonymous_variant	LOW	transcript	c.534T>C	p.Asp178Asp
Chr3_core_Tb427v10	36409	T	C	863.47	0/1	0/1	0/1	0/1	0/1	0/1	Tb427_030005700	hypothetical protein, conserved	Tb927.3.600	hypothetical protein	synonymous_variant	LOW	transcript	c.492A>G	p.Ser164Ser
Chr3_core_Tb427v10	36442	T	C	3634.55	0|1	0|1	0|1	0|1	0|1	0|1	Tb427_030005700	hypothetical protein, conserved	Tb927.3.600	hypothetical protein	synonymous_variant	LOW	transcript	c.459A>G	p.Arg153Arg
Chr3_core_Tb427v10	36448	C	T	3041.86	0|1	0|1	0|1	0|1	0/0	0|1	Tb427_030005700	hypothetical protein, conserved	Tb927.3.600	hypothetical protein	synonymous_variant	LOW	transcript	c.453G>A	p.Lys151Lys
Chr3_core_Tb427v10	36817	C	A	7781.55	0/1	0/1	0/1	0/1	0/1	0/1	Tb427_030005700	hypothetical protein, conserved	Tb927.3.600	hypothetical protein	synonymous_variant	LOW	transcript	c.84G>T	p.Leu28Leu
Chr3_core_Tb427v10	36871	T	C	6490.55	0/1	0/1	0/1	0/1	0/1	0/1	Tb427_030005700	hypothetical protein, conserved	Tb927.3.600	hypothetical protein	synonymous_variant	LOW	transcript	c.30A>G	p.Leu10Leu
Chr3_core_Tb427v10	40179	C	A	8139.55	0/1	0/1	0/1	0/1	0/1	0/1	Tb427_030005800	Acetyltransferase (GNAT) domain/Acetyltransferase (GNAT) family/FR47-like protein, putative	Tb927.3.610	N-acetyltransferase complex ARD1 subunit, putative	synonymous_variant	LOW	transcript	c.186G>T	p.Ala62Ala
Chr3_core_Tb427v10	40287	C	T	11841.5	0|1	0|1	0|1	0|1	0|1	0|1	Tb427_030005800	Acetyltransferase (GNAT) domain/Acetyltransferase (GNAT) family/FR47-like protein, putative	Tb927.3.610	N-acetyltransferase complex ARD1 subunit, putative	synonymous_variant	LOW	transcript	c.78G>A	p.Thr26Thr
Chr3_core_Tb427v10	40302	A	G	10986.5	0|1	0|1	0|1	0|1	0|1	0|1	Tb427_030005800	Acetyltransferase (GNAT) domain/Acetyltransferase (GNAT) family/FR47-like protein, putative	Tb927.3.610	N-acetyltransferase complex ARD1 subunit, putative	synonymous_variant	LOW	transcript	c.63T>C	p.Asp21Asp
Chr3_core_Tb427v10	41558	A	G	4822.55	0/1	0/1	0/1	0/1	0/1	0/1	Tb427_030005900	DEAD/DEAH box helicase/Helicase conserved C-terminal domain/Domain of unknown function (DUF4217), putative	Tb927.3.620	ATP-dependent DEAD/H RNA helicase, putative	synonymous_variant	LOW	transcript	c.1617T>C	p.Ala539Ala
Chr3_core_Tb427v10	42221	C	T	7844.55	0/1	0/1	0/1	0/1	0/1	0/1	Tb427_030005900	DEAD/DEAH box helicase/Helicase conserved C-terminal domain/Domain of unknown function (DUF4217), putative	Tb927.3.620	ATP-dependent DEAD/H RNA helicase, putative	synonymous_variant	LOW	transcript	c.954G>A	p.Lys318Lys
Chr3_core_Tb427v10	42245	A	G	8970.55	0/1	0/1	0/1	0/1	0/1	0/1	Tb427_030005900	DEAD/DEAH box helicase/Helicase conserved C-terminal domain/Domain of unknown function (DUF4217), putative	Tb927.3.620	ATP-dependent DEAD/H RNA helicase, putative	synonymous_variant	LOW	transcript	c.930T>C	p.Val310Val
Chr3_core_Tb427v10	42581	A	G	8013.55	0/1	0/1	0/1	0/1	0/1	0/1	Tb427_030005900	DEAD/DEAH box helicase/Helicase conserved C-terminal domain/Domain of unknown function (DUF4217), putative	Tb927.3.620	ATP-dependent DEAD/H RNA helicase, putative	synonymous_variant	LOW	transcript	c.594T>C	p.Cys198Cys
Chr3_core_Tb427v10	43667	G	T	14589.5	0/1	0/1	0/1	0/1	0/1	0/1	Tb427_030006000	hypothetical protein, conserved	Tb927.3.630	hypothetical protein, conserved	synonymous_variant	LOW	transcript	c.186C>A	p.Arg62Arg
Chr3_core_Tb427v10	46231	T	C	5332.55	0/1	0/1	0/1	0/1	0/1	0/1	Tb427_030006300	hypothetical protein, conserved	Tb927.3.660	hypothetical protein, conserved	synonymous_variant	LOW	transcript	c.816A>G	p.Gly272Gly
Chr3_core_Tb427v10	46483	C	T	6035.55	0/1	0/1	0/1	0/1	0/1	0/1	Tb427_030006300	hypothetical protein, conserved	Tb927.3.660	hypothetical protein, conserved	synonymous_variant	LOW	transcript	c.564G>A	p.Ala188Ala
Chr3_core_Tb427v10	46675	T	C	2190.55	0/1	0/1	0/1	0/1	0/1	0/1	Tb427_030006300	hypothetical protein, conserved	Tb927.3.660	hypothetical protein, conserved	synonymous_variant	LOW	transcript	c.372A>G	p.Ser124Ser
Chr3_core_Tb427v10	46891	G	C	2573.55	0/1	0/1	0/1	0/1	0/1	0/1	Tb427_030006300	hypothetical protein, conserved	Tb927.3.660	hypothetical protein, conserved	synonymous_variant	LOW	transcript	c.156C>G	p.Arg52Arg
Chr3_core_Tb427v10	47562	A	G	5835.55	0/1	0/1	0/1	0/1	0/1	0/1	Tb427_030006400	hypothetical protein, conserved	Tb927.3.670	hypothetical protein	synonymous_variant	LOW	transcript	c.1260T>C	p.Leu420Leu
Chr3_core_Tb427v10	48234	A	G	6547.55	0|1	0|1	0|1	0|1	0|1	0|1	Tb427_030006400	hypothetical protein, conserved	Tb927.3.670	hypothetical protein	synonymous_variant	LOW	transcript	c.588T>C	p.Cys196Cys
Chr3_core_Tb427v10	48240	C	T	6631.55	0|1	0|1	0|1	0|1	0|1	0|1	Tb427_030006400	hypothetical protein, conserved	Tb927.3.670	hypothetical protein	synonymous_variant	LOW	transcript	c.582G>A	p.Lys194Lys
Chr3_core_Tb427v10	49387	T	C	4790.55	0/1	0/1	0|1	0/1	0/1	0/1	Tb427_030006500	Cytochrome P450, putative	Tb927.3.680	cytochrome P450, putative	synonymous_variant	LOW	transcript	c.1743A>G	p.Arg581Arg
Chr3_core_Tb427v10	49741	T	A	5216.55	0/1	0/1	0/1	0/1	0/1	0/1	Tb427_030006500	Cytochrome P450, putative	Tb927.3.680	cytochrome P450, putative	synonymous_variant	LOW	transcript	c.1389A>T	p.Pro463Pro
Chr3_core_Tb427v10	50194	G	A	2430.55	0/1	0/1	0/1	0/1	0/1	0/1	Tb427_030006500	Cytochrome P450, putative	Tb927.3.680	cytochrome P450, putative	synonymous_variant	LOW	transcript	c.936C>T	p.Val312Val
Chr3_core_Tb427v10	50386	A	G	3104.55	0/1	0/1	0/1	0/1	0/1	0/1	Tb427_030006500	Cytochrome P450, putative	Tb927.3.680	cytochrome P450, putative	synonymous_variant	LOW	transcript	c.744T>C	p.Arg248Arg
Chr3_core_Tb427v10	50893	G	A	3522.55	0/1	0/1	0/1	0/1	0/1	0/1	Tb427_030006500	Cytochrome P450, putative	Tb927.3.680	cytochrome P450, putative	synonymous_variant	LOW	transcript	c.237C>T	p.Gly79Gly
Chr3_core_Tb427v10	52908	A	C	5280.55	0/1	0|1	0|1	0|1	0|1	0|1	Tb427_030006600	Protein kinase domain/Protein tyrosine kinase, putative	Tb927.3.690	CMGC/RCK protein kinase, putative	synonymous_variant	LOW	transcript	c.1440T>G	p.Pro480Pro
Chr3_core_Tb427v10	52914	T	C	5429.55	0/1	0|1	0|1	0|1	0|1	0|1	Tb427_030006600	Protein kinase domain/Protein tyrosine kinase, putative	Tb927.3.690	CMGC/RCK protein kinase, putative	synonymous_variant	LOW	transcript	c.1434A>G	p.Ala478Ala
Chr3_core_Tb427v10	54024	C	T	7952.55	0|1	0|1	0|1	0|1	0|1	0|1	Tb427_030006600	Protein kinase domain/Protein tyrosine kinase, putative	Tb927.3.690	CMGC/RCK protein kinase, putative	synonymous_variant	LOW	transcript	c.324G>A	p.Ala108Ala
Chr3_core_Tb427v10	54033	A	G	8180.55	0|1	0|1	0|1	0|1	0|1	0|1	Tb427_030006600	Protein kinase domain/Protein tyrosine kinase, putative	Tb927.3.690	CMGC/RCK protein kinase, putative	synonymous_variant	LOW	transcript	c.315T>C	p.Ser105Ser
Chr3_core_Tb427v10	54273	A	T	4471.55	0/1	0/1	0/1	0/1	0/1	0/1	Tb427_030006600	Protein kinase domain/Protein tyrosine kinase, putative	Tb927.3.690	CMGC/RCK protein kinase, putative	synonymous_variant	LOW	transcript	c.75T>A	p.Ser25Ser
Chr3_core_Tb427v10	56900	C	T	7909.55	0|1	0|1	0|1	0|1	0|1	0|1	Tb427_030006800	RING-variant domain containing protein, putative	Tb927.3.710	RING-variant domain containing protein, putative	synonymous_variant	LOW	transcript	c.1206G>A	p.Ala402Ala
Chr3_core_Tb427v10	57158	T	C	3254.55	0/1	0/1	0/1	0/1	0/1	0/1	Tb427_030006800	RING-variant domain containing protein, putative	Tb927.3.710	RING-variant domain containing protein, putative	synonymous_variant	LOW	transcript	c.948A>G	p.Gln316Gln
Chr3_core_Tb427v10	57521	A	G	2655.55	0/1	0/1	0/1	0/1	0/1	0/1	Tb427_030006800	RING-variant domain containing protein, putative	Tb927.3.710	RING-variant domain containing protein, putative	synonymous_variant	LOW	transcript	c.585T>C	p.Asn195Asn
Chr3_core_Tb427v10	57566	C	G	2066.86	0/1	0/1	0/1	0/1	0/0	0/1	Tb427_030006800	RING-variant domain containing protein, putative	Tb927.3.710	RING-variant domain containing protein, putative	synonymous_variant	LOW	transcript	c.540G>C	p.Pro180Pro
Chr3_core_Tb427v10	57734	G	A	4100.55	0/1	0/1	0/1	0/1	0/1	0/1	Tb427_030006800	RING-variant domain containing protein, putative	Tb927.3.710	RING-variant domain containing protein, putative	synonymous_variant	LOW	transcript	c.372C>T	p.Gly124Gly
Chr3_core_Tb427v10	62503	A	G	10196.5	0/1	0/1	0/1	0/1	0/1	0/1	Tb427_030007000	hypothetical protein, conserved	Tb927.3.730	hypothetical protein, conserved	synonymous_variant	LOW	transcript	c.255T>C	p.Leu85Leu
Chr3_core_Tb427v10	62596	T	C	2891.55	0|1	0|1	0|1	0|1	0|1	0|1	Tb427_030007000	hypothetical protein, conserved	Tb927.3.730	hypothetical protein, conserved	synonymous_variant	LOW	transcript	c.162A>G	p.Thr54Thr
Chr3_core_Tb427v10	68795	T	C	8051.55	0/1	0/1	0/1	0/1	0/1	0/1	Tb427_030007300	hypothetical protein, conserved	Tb927.3.760	hypothetical protein, conserved	synonymous_variant	LOW	transcript	c.411A>G	p.Gln137Gln
Chr3_core_Tb427v10	71046	A	G	14307.5	0/1	0/1	0/1	0/1	0/1	0/1	Tb427_030007500	Proteasome subunit A N-terminal signature/Proteasome subunit, putative	Tb927.3.780	proteasome alpha 7 subunit	synonymous_variant	LOW	transcript	c.657T>C	p.Asp219Asp
Chr3_core_Tb427v10	71259	G	C	24847.5	0/1	0/1	0/1	0/1	0/1	0/1	Tb427_030007500	Proteasome subunit A N-terminal signature/Proteasome subunit, putative	Tb927.3.780	proteasome alpha 7 subunit	synonymous_variant	LOW	transcript	c.444C>G	p.Val148Val
Chr3_core_Tb427v10	71346	A	G	24020.5	0/1	0/1	0/1	0/1	0/1	0/1	Tb427_030007500	Proteasome subunit A N-terminal signature/Proteasome subunit, putative	Tb927.3.780	proteasome alpha 7 subunit	synonymous_variant	LOW	transcript	c.357T>C	p.His119His
Chr3_core_Tb427v10	71487	G	A	14730.5	0/1	0/1	0/1	0/1	0/1	0/1	Tb427_030007500	Proteasome subunit A N-terminal signature/Proteasome subunit, putative	Tb927.3.780	proteasome alpha 7 subunit	synonymous_variant	LOW	transcript	c.216C>T	p.Ala72Ala
Chr3_core_Tb427v10	72009	C	G	6107.55	0/1	0/1	0/1	0/1	0/1	0/1	Tb427_030007600	hypothetical protein, conserved	Tb927.3.790	zinc finger CCCH domain-containing protein 6, putative	synonymous_variant	LOW	transcript	c.1035G>C	p.Ala345Ala
Chr3_core_Tb427v10	72264	T	C	4276.55	0/1	0/1	0/1	0/1	0/1	0/1	Tb427_030007600	hypothetical protein, conserved	Tb927.3.790	zinc finger CCCH domain-containing protein 6, putative	synonymous_variant	LOW	transcript	c.780A>G	p.Gly260Gly
Chr3_core_Tb427v10	73008	A	G	3394.55	0/1	0/1	0/1	0/1	0/1	0/1	Tb427_030007600	hypothetical protein, conserved	Tb927.3.790	zinc finger CCCH domain-containing protein 6, putative	synonymous_variant	LOW	transcript	c.36T>C	p.Ala12Ala
Chr3_core_Tb427v10	76591	G	A	2034.55	0/1	0/1	0/1	0/1	0/1	0/1	Tb427_030007900	hypothetical protein, conserved	Tb927.3.820	LSU ribosomal protein, mitochondrial, putative	synonymous_variant	LOW	transcript	c.546C>T	p.Ala182Ala
Chr3_core_Tb427v10	77484	C	T	6083.55	0/1	0/1	0/1	0/1	0/1	0/1	Tb427_030008000	XPG N-terminal domain/XPG I-region, putative	Tb927.3.830	flap endonuclease-1 (FEN-1), putative	synonymous_variant	LOW	transcript	c.1176G>A	p.Lys392Lys
Chr3_core_Tb427v10	79268	T	C	6811.55	0/1	0/1	0/1	0/1	0/1	0/1	Tb427_030008100	hypothetical protein, conserved	Tb927.3.840	hypothetical protein, conserved	synonymous_variant	LOW	transcript	c.1038A>G	p.Gly346Gly
Chr3_core_Tb427v10	79286	T	C	4672.55	0/1	0/1	0/1	0/1	0/1	0/1	Tb427_030008100	hypothetical protein, conserved	Tb927.3.840	hypothetical protein, conserved	synonymous_variant	LOW	transcript	c.1020A>G	p.Leu340Leu
Chr3_core_Tb427v10	90039	A	T	2384.55	0/1	0/1	0/1	0/1	0/1	0/1	Tb427_030008400	Histone RNA hairpin-binding protein RNA-binding domain containing protein, putative	Tb927.3.870	Histone RNA hairpin-binding protein RNA-binding domain containing protein, putative	synonymous_variant	LOW	transcript	c.102A>T	p.Gly34Gly
Chr3_core_Tb427v10	94593	A	C	4255.55	0/1	0/1	0/1	0/1	0/1	0/1	Tb427_030008700	PUB domain containing protein, putative	Tb927.3.900	PUB domain containing protein, putative	synonymous_variant	LOW	transcript	c.975A>C	p.Gly325Gly
Chr3_core_Tb427v10	95374	A	T	92.27	0/0	0/0	0/0	0|1	0/0	0/0	Tb427_030008800	Tubulin/FtsZ family, GTPase domain/Tubulin C-terminal domain containing protein, putative	Tb927.3.910	tubulin gamma chain	synonymous_variant	LOW	transcript	c.315A>T	p.Ala105Ala
Chr3_core_Tb427v10	96385	C	T	4020.55	0/1	0/1	0/1	0/1	0/1	0/1	Tb427_030008800	Tubulin/FtsZ family, GTPase domain/Tubulin C-terminal domain containing protein, putative	Tb927.3.910	tubulin gamma chain	synonymous_variant	LOW	transcript	c.1326C>T	p.Asp442Asp
Chr3_core_Tb427v10	97606	C	G	3554.55	0/1	0/1	0/1	0/1	0/1	0/1	Tb427_030008900	hypothetical protein, conserved	Tb927.3.920	hypothetical protein, conserved	synonymous_variant	LOW	transcript	c.600C>G	p.Thr200Thr
Chr3_core_Tb427v10	97843	T	C	5485.55	0/1	0/1	0/1	0/1	0/1	0/1	Tb427_030008900	hypothetical protein, conserved	Tb927.3.920	hypothetical protein, conserved	synonymous_variant	LOW	transcript	c.837T>C	p.Asp279Asp
Chr3_core_Tb427v10	100450	C	T	4721.55	0/1	0/1	0/1	0/1	0/1	0/1	Tb427_030008900	hypothetical protein, conserved	Tb927.3.920	hypothetical protein, conserved	synonymous_variant	LOW	transcript	c.3444C>T	p.Tyr1148Tyr
Chr3_core_Tb427v10	102224	T	C	1587.55	0/1	0/1	0/1	0/1	0/1	0/1	Tb427_030009000	Dynein heavy chain, N-terminal region 1/Dynein heavy chain, N-terminal region 2/Hydrolytic ATP binding site of dynein motor region/Dynein heavy chain AAA lid domain/P-loop containing dynein motor region/AAA+ lid domain/P-loop containing dynein motor region D4/Microtubule-binding stalk of dynein moto	Tb927.3.930	dynein heavy chain, putative	synonymous_variant	LOW	transcript	c.1164T>C	p.Arg388Arg
Chr3_core_Tb427v10	106292	T	C	6881.55	0/1	0/1	0/1	0/1	0/1	0/1	Tb427_030009000	Dynein heavy chain, N-terminal region 1/Dynein heavy chain, N-terminal region 2/Hydrolytic ATP binding site of dynein motor region/Dynein heavy chain AAA lid domain/P-loop containing dynein motor region/AAA+ lid domain/P-loop containing dynein motor region D4/Microtubule-binding stalk of dynein moto	Tb927.3.930	dynein heavy chain, putative	synonymous_variant	LOW	transcript	c.5232T>C	p.Cys1744Cys
Chr3_core_Tb427v10	106647	C	T	3499.55	0|1	0/1	0/1	0/1	0/1	0|1	Tb427_030009000	Dynein heavy chain, N-terminal region 1/Dynein heavy chain, N-terminal region 2/Hydrolytic ATP binding site of dynein motor region/Dynein heavy chain AAA lid domain/P-loop containing dynein motor region/AAA+ lid domain/P-loop containing dynein motor region D4/Microtubule-binding stalk of dynein moto	Tb927.3.930	dynein heavy chain, putative	synonymous_variant	LOW	transcript	c.5587C>T	p.Leu1863Leu
Chr3_core_Tb427v10	106922	C	T	3356.55	0/1	0/1	0/1	0/1	0/1	0/1	Tb427_030009000	Dynein heavy chain, N-terminal region 1/Dynein heavy chain, N-terminal region 2/Hydrolytic ATP binding site of dynein motor region/Dynein heavy chain AAA lid domain/P-loop containing dynein motor region/AAA+ lid domain/P-loop containing dynein motor region D4/Microtubule-binding stalk of dynein moto	Tb927.3.930	dynein heavy chain, putative	synonymous_variant	LOW	transcript	c.5862C>T	p.Val1954Val
Chr3_core_Tb427v10	107528	A	G	9264.55	0/1	0/1	0/1	0/1	0/1	0/1	Tb427_030009000	Dynein heavy chain, N-terminal region 1/Dynein heavy chain, N-terminal region 2/Hydrolytic ATP binding site of dynein motor region/Dynein heavy chain AAA lid domain/P-loop containing dynein motor region/AAA+ lid domain/P-loop containing dynein motor region D4/Microtubule-binding stalk of dynein moto	Tb927.3.930	dynein heavy chain, putative	synonymous_variant	LOW	transcript	c.6468A>G	p.Thr2156Thr
Chr3_core_Tb427v10	107696	T	C	4055.55	0/1	0/1	0/1	0/1	0/1	0/1	Tb427_030009000	Dynein heavy chain, N-terminal region 1/Dynein heavy chain, N-terminal region 2/Hydrolytic ATP binding site of dynein motor region/Dynein heavy chain AAA lid domain/P-loop containing dynein motor region/AAA+ lid domain/P-loop containing dynein motor region D4/Microtubule-binding stalk of dynein moto	Tb927.3.930	dynein heavy chain, putative	synonymous_variant	LOW	transcript	c.6636T>C	p.Val2212Val
Chr3_core_Tb427v10	108185	T	G	6039.55	0/1	0/1	0/1	0/1	0/1	0/1	Tb427_030009000	Dynein heavy chain, N-terminal region 1/Dynein heavy chain, N-terminal region 2/Hydrolytic ATP binding site of dynein motor region/Dynein heavy chain AAA lid domain/P-loop containing dynein motor region/AAA+ lid domain/P-loop containing dynein motor region D4/Microtubule-binding stalk of dynein moto	Tb927.3.930	dynein heavy chain, putative	synonymous_variant	LOW	transcript	c.7125T>G	p.Val2375Val
Chr3_core_Tb427v10	108644	G	A	3795.55	0/1	0/1	0/1	0/1	0/1	0/1	Tb427_030009000	Dynein heavy chain, N-terminal region 1/Dynein heavy chain, N-terminal region 2/Hydrolytic ATP binding site of dynein motor region/Dynein heavy chain AAA lid domain/P-loop containing dynein motor region/AAA+ lid domain/P-loop containing dynein motor region D4/Microtubule-binding stalk of dynein moto	Tb927.3.930	dynein heavy chain, putative	synonymous_variant	LOW	transcript	c.7584G>A	p.Leu2528Leu
Chr3_core_Tb427v10	108755	G	A	5608.55	0/1	0/1	0/1	0/1	0/1	0/1	Tb427_030009000	Dynein heavy chain, N-terminal region 1/Dynein heavy chain, N-terminal region 2/Hydrolytic ATP binding site of dynein motor region/Dynein heavy chain AAA lid domain/P-loop containing dynein motor region/AAA+ lid domain/P-loop containing dynein motor region D4/Microtubule-binding stalk of dynein moto	Tb927.3.930	dynein heavy chain, putative	synonymous_variant	LOW	transcript	c.7695G>A	p.Lys2565Lys
Chr3_core_Tb427v10	108899	C	T	3605.55	0/1	0/1	0/1	0/1	0/1	0/1	Tb427_030009000	Dynein heavy chain, N-terminal region 1/Dynein heavy chain, N-terminal region 2/Hydrolytic ATP binding site of dynein motor region/Dynein heavy chain AAA lid domain/P-loop containing dynein motor region/AAA+ lid domain/P-loop containing dynein motor region D4/Microtubule-binding stalk of dynein moto	Tb927.3.930	dynein heavy chain, putative	synonymous_variant	LOW	transcript	c.7839C>T	p.Tyr2613Tyr
Chr3_core_Tb427v10	109184	G	A	5348.55	0/1	0/1	0/1	0/1	0/1	0/1	Tb427_030009000	Dynein heavy chain, N-terminal region 1/Dynein heavy chain, N-terminal region 2/Hydrolytic ATP binding site of dynein motor region/Dynein heavy chain AAA lid domain/P-loop containing dynein motor region/AAA+ lid domain/P-loop containing dynein motor region D4/Microtubule-binding stalk of dynein moto	Tb927.3.930	dynein heavy chain, putative	synonymous_variant	LOW	transcript	c.8124G>A	p.Leu2708Leu
Chr3_core_Tb427v10	109559	A	G	3773.55	0/1	0/1	0/1	0/1	0/1	0/1	Tb427_030009000	Dynein heavy chain, N-terminal region 1/Dynein heavy chain, N-terminal region 2/Hydrolytic ATP binding site of dynein motor region/Dynein heavy chain AAA lid domain/P-loop containing dynein motor region/AAA+ lid domain/P-loop containing dynein motor region D4/Microtubule-binding stalk of dynein moto	Tb927.3.930	dynein heavy chain, putative	synonymous_variant	LOW	transcript	c.8499A>G	p.Glu2833Glu
Chr3_core_Tb427v10	109682	A	G	12759.5	0|1	0|1	0|1	0|1	0|1	0|1	Tb427_030009000	Dynein heavy chain, N-terminal region 1/Dynein heavy chain, N-terminal region 2/Hydrolytic ATP binding site of dynein motor region/Dynein heavy chain AAA lid domain/P-loop containing dynein motor region/AAA+ lid domain/P-loop containing dynein motor region D4/Microtubule-binding stalk of dynein moto	Tb927.3.930	dynein heavy chain, putative	synonymous_variant	LOW	transcript	c.8622A>G	p.Glu2874Glu
Chr3_core_Tb427v10	109688	T	C	13055.5	0|1	0|1	0|1	0|1	0|1	0|1	Tb427_030009000	Dynein heavy chain, N-terminal region 1/Dynein heavy chain, N-terminal region 2/Hydrolytic ATP binding site of dynein motor region/Dynein heavy chain AAA lid domain/P-loop containing dynein motor region/AAA+ lid domain/P-loop containing dynein motor region D4/Microtubule-binding stalk of dynein moto	Tb927.3.930	dynein heavy chain, putative	synonymous_variant	LOW	transcript	c.8628T>C	p.Ala2876Ala
Chr3_core_Tb427v10	109979	A	G	12792.5	0/1	0/1	0/1	0/1	0/1	0/1	Tb427_030009000	Dynein heavy chain, N-terminal region 1/Dynein heavy chain, N-terminal region 2/Hydrolytic ATP binding site of dynein motor region/Dynein heavy chain AAA lid domain/P-loop containing dynein motor region/AAA+ lid domain/P-loop containing dynein motor region D4/Microtubule-binding stalk of dynein moto	Tb927.3.930	dynein heavy chain, putative	synonymous_variant	LOW	transcript	c.8919A>G	p.Ser2973Ser
Chr3_core_Tb427v10	110411	G	A	6676.55	0/1	0/1	0/1	0/1	0/1	0/1	Tb427_030009000	Dynein heavy chain, N-terminal region 1/Dynein heavy chain, N-terminal region 2/Hydrolytic ATP binding site of dynein motor region/Dynein heavy chain AAA lid domain/P-loop containing dynein motor region/AAA+ lid domain/P-loop containing dynein motor region D4/Microtubule-binding stalk of dynein moto	Tb927.3.930	dynein heavy chain, putative	synonymous_variant	LOW	transcript	c.9351G>A	p.Pro3117Pro
Chr3_core_Tb427v10	110759	T	G	5730.55	0/1	0/1	0/1	0/1	0/1	0/1	Tb427_030009000	Dynein heavy chain, N-terminal region 1/Dynein heavy chain, N-terminal region 2/Hydrolytic ATP binding site of dynein motor region/Dynein heavy chain AAA lid domain/P-loop containing dynein motor region/AAA+ lid domain/P-loop containing dynein motor region D4/Microtubule-binding stalk of dynein moto	Tb927.3.930	dynein heavy chain, putative	synonymous_variant	LOW	transcript	c.9699T>G	p.Leu3233Leu
Chr3_core_Tb427v10	110981	A	G	6579.55	0/1	0/1	0/1	0/1	0/1	0/1	Tb427_030009000	Dynein heavy chain, N-terminal region 1/Dynein heavy chain, N-terminal region 2/Hydrolytic ATP binding site of dynein motor region/Dynein heavy chain AAA lid domain/P-loop containing dynein motor region/AAA+ lid domain/P-loop containing dynein motor region D4/Microtubule-binding stalk of dynein moto	Tb927.3.930	dynein heavy chain, putative	synonymous_variant	LOW	transcript	c.9921A>G	p.Thr3307Thr
Chr3_core_Tb427v10	111050	T	G	7174.55	0|1	0|1	0|1	0|1	0|1	0|1	Tb427_030009000	Dynein heavy chain, N-terminal region 1/Dynein heavy chain, N-terminal region 2/Hydrolytic ATP binding site of dynein motor region/Dynein heavy chain AAA lid domain/P-loop containing dynein motor region/AAA+ lid domain/P-loop containing dynein motor region D4/Microtubule-binding stalk of dynein moto	Tb927.3.930	dynein heavy chain, putative	synonymous_variant	LOW	transcript	c.9990T>G	p.Leu3330Leu
Chr3_core_Tb427v10	111053	G	A	7279.55	0|1	0|1	0|1	0|1	0|1	0|1	Tb427_030009000	Dynein heavy chain, N-terminal region 1/Dynein heavy chain, N-terminal region 2/Hydrolytic ATP binding site of dynein motor region/Dynein heavy chain AAA lid domain/P-loop containing dynein motor region/AAA+ lid domain/P-loop containing dynein motor region D4/Microtubule-binding stalk of dynein moto	Tb927.3.930	dynein heavy chain, putative	synonymous_variant	LOW	transcript	c.9993G>A	p.Leu3331Leu
Chr3_core_Tb427v10	111528	C	T	7331.55	0/1	0/1	0/1	0/1	0/1	0/1	Tb427_030009000	Dynein heavy chain, N-terminal region 1/Dynein heavy chain, N-terminal region 2/Hydrolytic ATP binding site of dynein motor region/Dynein heavy chain AAA lid domain/P-loop containing dynein motor region/AAA+ lid domain/P-loop containing dynein motor region D4/Microtubule-binding stalk of dynein moto	Tb927.3.930	dynein heavy chain, putative	synonymous_variant	LOW	transcript	c.10468C>T	p.Leu3490Leu
Chr3_core_Tb427v10	111782	G	C	7747.55	0/1	0/1	0/1	0/1	0/1	0/1	Tb427_030009000	Dynein heavy chain, N-terminal region 1/Dynein heavy chain, N-terminal region 2/Hydrolytic ATP binding site of dynein motor region/Dynein heavy chain AAA lid domain/P-loop containing dynein motor region/AAA+ lid domain/P-loop containing dynein motor region D4/Microtubule-binding stalk of dynein moto	Tb927.3.930	dynein heavy chain, putative	synonymous_variant	LOW	transcript	c.10722G>C	p.Leu3574Leu
Chr3_core_Tb427v10	111803	A	G	8597.55	0/1	0/1	0/1	0/1	0/1	0/1	Tb427_030009000	Dynein heavy chain, N-terminal region 1/Dynein heavy chain, N-terminal region 2/Hydrolytic ATP binding site of dynein motor region/Dynein heavy chain AAA lid domain/P-loop containing dynein motor region/AAA+ lid domain/P-loop containing dynein motor region D4/Microtubule-binding stalk of dynein moto	Tb927.3.930	dynein heavy chain, putative	synonymous_variant	LOW	transcript	c.10743A>G	p.Thr3581Thr
Chr3_core_Tb427v10	111893	C	T	19581.5	0/1	0/1	0/1	0/1	0/1	0/1	Tb427_030009000	Dynein heavy chain, N-terminal region 1/Dynein heavy chain, N-terminal region 2/Hydrolytic ATP binding site of dynein motor region/Dynein heavy chain AAA lid domain/P-loop containing dynein motor region/AAA+ lid domain/P-loop containing dynein motor region D4/Microtubule-binding stalk of dynein moto	Tb927.3.930	dynein heavy chain, putative	synonymous_variant	LOW	transcript	c.10833C>T	p.Pro3611Pro
Chr3_core_Tb427v10	112229	T	C	10015.5	0/1	0/1	0/1	0/1	0/1	0/1	Tb427_030009000	Dynein heavy chain, N-terminal region 1/Dynein heavy chain, N-terminal region 2/Hydrolytic ATP binding site of dynein motor region/Dynein heavy chain AAA lid domain/P-loop containing dynein motor region/AAA+ lid domain/P-loop containing dynein motor region D4/Microtubule-binding stalk of dynein moto	Tb927.3.930	dynein heavy chain, putative	synonymous_variant	LOW	transcript	c.11169T>C	p.Asn3723Asn
Chr3_core_Tb427v10	112913	T	A	8127.55	0/1	0/1	0/1	0/1	0/1	0/1	Tb427_030009000	Dynein heavy chain, N-terminal region 1/Dynein heavy chain, N-terminal region 2/Hydrolytic ATP binding site of dynein motor region/Dynein heavy chain AAA lid domain/P-loop containing dynein motor region/AAA+ lid domain/P-loop containing dynein motor region D4/Microtubule-binding stalk of dynein moto	Tb927.3.930	dynein heavy chain, putative	synonymous_variant	LOW	transcript	c.11853T>A	p.Leu3951Leu
Chr3_core_Tb427v10	113051	T	C	10141.5	0|1	0|1	0|1	0|1	0|1	0|1	Tb427_030009000	Dynein heavy chain, N-terminal region 1/Dynein heavy chain, N-terminal region 2/Hydrolytic ATP binding site of dynein motor region/Dynein heavy chain AAA lid domain/P-loop containing dynein motor region/AAA+ lid domain/P-loop containing dynein motor region D4/Microtubule-binding stalk of dynein moto	Tb927.3.930	dynein heavy chain, putative	synonymous_variant	LOW	transcript	c.11991T>C	p.Leu3997Leu
Chr3_core_Tb427v10	113054	A	T	10073.5	0|1	0|1	0|1	0|1	0|1	0|1	Tb427_030009000	Dynein heavy chain, N-terminal region 1/Dynein heavy chain, N-terminal region 2/Hydrolytic ATP binding site of dynein motor region/Dynein heavy chain AAA lid domain/P-loop containing dynein motor region/AAA+ lid domain/P-loop containing dynein motor region D4/Microtubule-binding stalk of dynein moto	Tb927.3.930	dynein heavy chain, putative	synonymous_variant	LOW	transcript	c.11994A>T	p.Ser3998Ser
Chr3_core_Tb427v10	113522	C	T	22118.5	0/1	0/1	0/1	0/1	0/1	0/1	Tb427_030009000	Dynein heavy chain, N-terminal region 1/Dynein heavy chain, N-terminal region 2/Hydrolytic ATP binding site of dynein motor region/Dynein heavy chain AAA lid domain/P-loop containing dynein motor region/AAA+ lid domain/P-loop containing dynein motor region D4/Microtubule-binding stalk of dynein moto	Tb927.3.930	dynein heavy chain, putative	synonymous_variant	LOW	transcript	c.12462C>T	p.Arg4154Arg
Chr3_core_Tb427v10	114113	C	T	11026.5	0/1	0/1	0/1	0/1	0/1	0/1	Tb427_030009000	Dynein heavy chain, N-terminal region 1/Dynein heavy chain, N-terminal region 2/Hydrolytic ATP binding site of dynein motor region/Dynein heavy chain AAA lid domain/P-loop containing dynein motor region/AAA+ lid domain/P-loop containing dynein motor region D4/Microtubule-binding stalk of dynein moto	Tb927.3.930	dynein heavy chain, putative	synonymous_variant	LOW	transcript	c.13053C>T	p.Asp4351Asp
Chr3_core_Tb427v10	114149	G	A	13500.5	0/1	0/1	0/1	0/1	0/1	0/1	Tb427_030009000	Dynein heavy chain, N-terminal region 1/Dynein heavy chain, N-terminal region 2/Hydrolytic ATP binding site of dynein motor region/Dynein heavy chain AAA lid domain/P-loop containing dynein motor region/AAA+ lid domain/P-loop containing dynein motor region D4/Microtubule-binding stalk of dynein moto	Tb927.3.930	dynein heavy chain, putative	synonymous_variant	LOW	transcript	c.13089G>A	p.Val4363Val
Chr3_core_Tb427v10	114416	G	A	18169.5	0/1	0/1	0/1	0/1	0/1	0/1	Tb427_030009000	Dynein heavy chain, N-terminal region 1/Dynein heavy chain, N-terminal region 2/Hydrolytic ATP binding site of dynein motor region/Dynein heavy chain AAA lid domain/P-loop containing dynein motor region/AAA+ lid domain/P-loop containing dynein motor region D4/Microtubule-binding stalk of dynein moto	Tb927.3.930	dynein heavy chain, putative	synonymous_variant	LOW	transcript	c.13356G>A	p.Glu4452Glu
Chr3_core_Tb427v10	114713	C	T	20051.5	0/1	0/1	0/1	0/1	0/1	0/1	Tb427_030009000	Dynein heavy chain, N-terminal region 1/Dynein heavy chain, N-terminal region 2/Hydrolytic ATP binding site of dynein motor region/Dynein heavy chain AAA lid domain/P-loop containing dynein motor region/AAA+ lid domain/P-loop containing dynein motor region D4/Microtubule-binding stalk of dynein moto	Tb927.3.930	dynein heavy chain, putative	synonymous_variant	LOW	transcript	c.13653C>T	p.Asp4551Asp
Chr3_core_Tb427v10	116164	G	A	5913.55	0/1	0/1	0/1	0/1	0/1	0/1	Tb427_030009100	Complex 1 protein (LYR family), putative	Tb927.3.940	Complex 1 protein (LYR family), putative	synonymous_variant	LOW	transcript	c.195G>A	p.Gln65Gln
Chr3_core_Tb427v10	116182	T	C	6807.55	0/1	0/1	0/1	0/1	0/1	0/1	Tb427_030009100	Complex 1 protein (LYR family), putative	Tb927.3.940	Complex 1 protein (LYR family), putative	synonymous_variant	LOW	transcript	c.213T>C	p.Val71Val
Chr3_core_Tb427v10	116865	T	C	6709.55	0/1	0/1	0/1	0/1	0/1	0/1	Tb427_030009200	hypothetical protein, conserved	Tb927.3.945	hypothetical protein	synonymous_variant	LOW	transcript	c.87T>C	p.Asn29Asn
Chr3_core_Tb427v10	116898	G	A	6010.55	0/1	0/1	0/1	0/1	0/1	0/1	Tb427_030009200	hypothetical protein, conserved	Tb927.3.945	hypothetical protein	synonymous_variant	LOW	transcript	c.120G>A	p.Pro40Pro
Chr3_core_Tb427v10	119343	A	G	4052.55	0/1	0/1	0/1	0/1	0/1	0/1	Tb427_030009300	2OG-Fe(II) oxygenase superfamily, putative	Tb927.3.950	2OG-Fe(II) oxygenase superfamily, putative	synonymous_variant	LOW	transcript	c.492A>G	p.Ala164Ala
Chr3_core_Tb427v10	119691	C	A	4183.55	0/1	0/1	0/1	0/1	0/1	0/1	Tb427_030009300	2OG-Fe(II) oxygenase superfamily, putative	Tb927.3.950	2OG-Fe(II) oxygenase superfamily, putative	synonymous_variant	LOW	transcript	c.840C>A	p.Val280Val
Chr3_core_Tb427v10	119724	G	A	4913.55	0/1	0/1	0/1	0/1	0/1	0/1	Tb427_030009300	2OG-Fe(II) oxygenase superfamily, putative	Tb927.3.950	2OG-Fe(II) oxygenase superfamily, putative	synonymous_variant	LOW	transcript	c.873G>A	p.Gln291Gln
Chr3_core_Tb427v10	119832	T	A	1027.55	0|1	0/1	0/1	0/1	0/1	0|1	Tb427_030009300	2OG-Fe(II) oxygenase superfamily, putative	Tb927.3.950	2OG-Fe(II) oxygenase superfamily, putative	synonymous_variant	LOW	transcript	c.981T>A	p.Val327Val
Chr3_core_Tb427v10	123304	C	T	6870.55	0/1	0/1	0/1	0/1	0/1	0/1	Tb427_030009500	NAD binding domain of 6-phosphogluconate dehydrogenase/NAD-binding of NADP-dependent 3-hydroxyisobutyrate dehydrogenase, putative	Tb927.3.970	Mitoribosomal SSU assembly factor 21	synonymous_variant	LOW	transcript	c.612C>T	p.Ala204Ala
Chr3_core_Tb427v10	123673	A	G	8778.55	0|1	0|1	0|1	0|1	0|1	0|1	Tb427_030009500	NAD binding domain of 6-phosphogluconate dehydrogenase/NAD-binding of NADP-dependent 3-hydroxyisobutyrate dehydrogenase, putative	Tb927.3.970	Mitoribosomal SSU assembly factor 21	synonymous_variant	LOW	transcript	c.981A>G	p.Val327Val
Chr3_core_Tb427v10	123682	T	G	7104.55	0|1	0|1	0|1	0|1	0|1	0|1	Tb427_030009500	NAD binding domain of 6-phosphogluconate dehydrogenase/NAD-binding of NADP-dependent 3-hydroxyisobutyrate dehydrogenase, putative	Tb927.3.970	Mitoribosomal SSU assembly factor 21	synonymous_variant	LOW	transcript	c.990T>G	p.Gly330Gly
Chr3_core_Tb427v10	124303	C	T	4362.55	0/1	0/1	0/1	0/1	0/1	0/1	Tb427_030009600	hypothetical protein, conserved	Tb927.3.980	hypothetical protein, conserved	synonymous_variant	LOW	transcript	c.51C>T	p.Ser17Ser
Chr3_core_Tb427v10	124783	T	C	3883.55	0/1	0/1	0/1	0/1	0/1	0/1	Tb427_030009600	hypothetical protein, conserved	Tb927.3.980	hypothetical protein, conserved	synonymous_variant	LOW	transcript	c.531T>C	p.Pro177Pro
Chr3_core_Tb427v10	124849	G	A	3834.55	0/1	0/1	0/1	0/1	0/1	0/1	Tb427_030009600	hypothetical protein, conserved	Tb927.3.980	hypothetical protein, conserved	synonymous_variant	LOW	transcript	c.597G>A	p.Val199Val
Chr3_core_Tb427v10	125158	C	T	6903.55	0/1	0/1	0/1	0/1	0/1	0/1	Tb427_030009600	hypothetical protein, conserved	Tb927.3.980	hypothetical protein, conserved	synonymous_variant	LOW	transcript	c.906C>T	p.Thr302Thr
Chr3_core_Tb427v10	125374	A	G	9026.55	0/1	0/1	0/1	0/1	0/1	0/1	Tb427_030009600	hypothetical protein, conserved	Tb927.3.980	hypothetical protein, conserved	synonymous_variant	LOW	transcript	c.1122A>G	p.Glu374Glu
Chr3_core_Tb427v10	125644	G	A	6394.55	0/1	0/1	0/1	0/1	0/1	0/1	Tb427_030009600	hypothetical protein, conserved	Tb927.3.980	hypothetical protein, conserved	synonymous_variant	LOW	transcript	c.1392G>A	p.Gly464Gly
Chr3_core_Tb427v10	127134	G	A	9125.55	0/1	0/1	0/1	0/1	0/1	0/1	Tb427_030009700	hypothetical protein, conserved	Tb927.3.990	hypothetical protein, conserved	synonymous_variant	LOW	transcript	c.186G>A	p.Pro62Pro
Chr3_core_Tb427v10	127686	G	A	4239.55	0/1	0/1	0/1	0/1	0/1	0/1	Tb427_030009700	hypothetical protein, conserved	Tb927.3.990	hypothetical protein, conserved	synonymous_variant	LOW	transcript	c.738G>A	p.Glu246Glu
Chr3_core_Tb427v10	128376	G	A	3247.55	0/1	0/1	0/1	0/1	0/1	0/1	Tb427_030009700	hypothetical protein, conserved	Tb927.3.990	hypothetical protein, conserved	synonymous_variant	LOW	transcript	c.1428G>A	p.Lys476Lys
Chr3_core_Tb427v10	130655	A	G	14776.5	0/1	0/1	0/1	0/1	0/1	0/1	Tb427_030009900	hypothetical protein, conserved	Tb927.3.1010	hypothetical protein, conserved	synonymous_variant	LOW	transcript	c.39A>G	p.Thr13Thr
Chr3_core_Tb427v10	131042	T	A	20942.5	0/1	0/1	0/1	0/1	0/1	0/1	Tb427_030009900	hypothetical protein, conserved	Tb927.3.1010	hypothetical protein, conserved	synonymous_variant	LOW	transcript	c.426T>A	p.Val142Val
Chr3_core_Tb427v10	134761	A	G	6940.55	0/1	0/1	0/1	0/1	0/1	0/1	Tb427_030010000	hypothetical protein, conserved	Tb927.3.1020	Flagellum attachment zone protein 13	synonymous_variant	LOW	transcript	c.54A>G	p.Pro18Pro
Chr3_core_Tb427v10	134947	C	T	7385.55	0/1	0/1	0/1	0/1	0/1	0/1	Tb427_030010000	hypothetical protein, conserved	Tb927.3.1020	Flagellum attachment zone protein 13	synonymous_variant	LOW	transcript	c.240C>T	p.Ser80Ser
Chr3_core_Tb427v10	135157	G	A	6905.55	0/1	0/1	0/1	0/1	0/1	0/1	Tb427_030010000	hypothetical protein, conserved	Tb927.3.1020	Flagellum attachment zone protein 13	synonymous_variant	LOW	transcript	c.450G>A	p.Thr150Thr
Chr3_core_Tb427v10	137793	T	C	16969.8	0|1	1|1	0|1	1|1	0|1	0|1	Tb427_030010100	hypothetical protein, conserved	Tb927.3.1030	RNA-binding protein	synonymous_variant	LOW	transcript	c.864T>C	p.Gly288Gly
Chr3_core_Tb427v10	137886	A	T	17320.5	0/1	0/1	0/1	0/1	0/1	0/1	Tb427_030010100	hypothetical protein, conserved	Tb927.3.1030	RNA-binding protein	synonymous_variant	LOW	transcript	c.957A>T	p.Ala319Ala
Chr3_core_Tb427v10	144514	A	G	4727.55	0/1	0/1	0/1	0/1	0/1	0/1	Tb427_030010200	DUF1126 PH-like domain containing protein, putative	Tb927.3.1060	cAMP Response Protein 4	synonymous_variant	LOW	transcript	c.930A>G	p.Glu310Glu
Chr3_core_Tb427v10	145618	A	G	12697.5	0/1	0/1	0/1	0/1	0/1	0/1	Tb427_030010200	DUF1126 PH-like domain containing protein, putative	Tb927.3.1060	cAMP Response Protein 4	synonymous_variant	LOW	transcript	c.2034A>G	p.Lys678Lys
Chr3_core_Tb427v10	145918	C	T	3195.55	0/1	0/1	0/1	0/1	0/1	0/1	Tb427_030010200	DUF1126 PH-like domain containing protein, putative	Tb927.3.1060	cAMP Response Protein 4	synonymous_variant	LOW	transcript	c.2334C>T	p.Asp778Asp
Chr3_core_Tb427v10	146509	G	C	4805.55	0/1	0/1	0/1	0/1	0/1	0/1	Tb427_030010300	PCRF domain/RF-1 domain containing protein, putative	Tb927.3.1070	Peptide chain release factor 1, mitochondrial, putative	synonymous_variant	LOW	transcript	c.294G>C	p.Leu98Leu
Chr3_core_Tb427v10	147848	G	A	7183.55	0/1	0/1	0/1	0/1	0/1	0/1	Tb427_030010400	Protein of unknown function (DUF1295), putative	Tb927.3.1080	Present in the outer mitochondrial membrane proteome 23	synonymous_variant	LOW	transcript	c.24G>A	p.Glu8Glu
Chr3_core_Tb427v10	147920	A	G	10001.5	0/1	0/1	0/1	0/1	0/1	0/1	Tb427_030010400	Protein of unknown function (DUF1295), putative	Tb927.3.1080	Present in the outer mitochondrial membrane proteome 23	synonymous_variant	LOW	transcript	c.96A>G	p.Gly32Gly
Chr3_core_Tb427v10	148166	C	T	7419.55	0/1	0/1	0/1	0/1	0/1	0/1	Tb427_030010400	Protein of unknown function (DUF1295), putative	Tb927.3.1080	Present in the outer mitochondrial membrane proteome 23	synonymous_variant	LOW	transcript	c.342C>T	p.Tyr114Tyr
Chr3_core_Tb427v10	149797	G	A	2530.55	0/1	0/1	0/1	0/1	0/1	0/1	Tb427_030010600	hypothetical protein, conserved	Tb927.3.1090	U1 small nuclear ribonucleoprotein 24 kDa	synonymous_variant	LOW	transcript	c.39G>A	p.Arg13Arg
Chr3_core_Tb427v10	150292	A	G	6053.55	0/1	0/1	0/1	0/1	0/1	0/1	Tb427_030010600	hypothetical protein, conserved	Tb927.3.1090	U1 small nuclear ribonucleoprotein 24 kDa	synonymous_variant	LOW	transcript	c.534A>G	p.Lys178Lys
Chr3_core_Tb427v10	154165	C	T	5559.55	0/1	0/1	0/1	0/1	0/1	0/1	Tb427_030010800	Clusterin-associated protein-1, putative	Tb927.3.1110	Putative intraflagellar transport protein A1	synonymous_variant	LOW	transcript	c.978C>T	p.Gly326Gly
Chr3_core_Tb427v10	156395	G	A	38793.6	0/1	0/1	0/1	0/1	0/1	0/1	Tb427_030010900	ADP-ribosylation factor family/Ras of Complex, Roc, domain of DAPkinase/Ras family, putative	Tb927.3.1120	GTP-binding nuclear protein rtb2, putative	synonymous_variant	LOW	transcript	c.405G>A	p.Ala135Ala
Chr3_core_Tb427v10	158318	G	A	9950.55	0/1	0/1	0/1	0/1	0/1	0/1	Tb427_030011000	DNA polymerase delta subunit OB-fold domain/DNA polymerase alpha/epsilon subunit B, putative	Tb927.3.1130	DNA polymerase delta subunit 2, putative	synonymous_variant	LOW	transcript	c.117G>A	p.Gln39Gln
Chr3_core_Tb427v10	158783	A	G	7709.55	0/1	0/1	0/1	0/1	0/1	0/1	Tb427_030011000	DNA polymerase delta subunit OB-fold domain/DNA polymerase alpha/epsilon subunit B, putative	Tb927.3.1130	DNA polymerase delta subunit 2, putative	synonymous_variant	LOW	transcript	c.582A>G	p.Val194Val
Chr3_core_Tb427v10	161298	G	A	5401.55	0/1	0/1	0/1	0/1	0/1	0/1	Tb427_030011100	Surp module, putative	Tb927.3.1140	Surp module, putative	synonymous_variant	LOW	transcript	c.642G>A	p.Leu214Leu
Chr3_core_Tb427v10	161682	C	A	7716.55	0/1	0/1	0/1	0/1	0/1	0/1	Tb427_030011100	Surp module, putative	Tb927.3.1140	Surp module, putative	synonymous_variant	LOW	transcript	c.1026C>A	p.Pro342Pro
Chr3_core_Tb427v10	161736	T	C	11090.5	0/1	0/1	0/1	0/1	0/1	0/1	Tb427_030011100	Surp module, putative	Tb927.3.1140	Surp module, putative	synonymous_variant	LOW	transcript	c.1080T>C	p.Ser360Ser
Chr3_core_Tb427v10	162371	C	G	3710.55	0/1	0/1	0/1	0/1	0/1	0/1	Tb427_030011200	Conserved hypothetical ATP binding protein, putative	Tb927.3.1150	Conserved hypothetical ATP binding protein, putative	synonymous_variant	LOW	transcript	c.6C>G	p.Gly2Gly
Chr3_core_Tb427v10	162563	G	T	10048.5	0/1	0/1	0/1	0/1	0/1	0/1	Tb427_030011200	Conserved hypothetical ATP binding protein, putative	Tb927.3.1150	Conserved hypothetical ATP binding protein, putative	synonymous_variant	LOW	transcript	c.198G>T	p.Gly66Gly
Chr3_core_Tb427v10	164182	G	A	10821.5	0/1	0/1	0/1	0/1	0/1	0/1	Tb427_030011300	hypothetical protein, conserved	Tb927.3.1160	hypothetical protein, conserved	synonymous_variant	LOW	transcript	c.426G>A	p.Leu142Leu
Chr3_core_Tb427v10	164951	G	A	11269.5	0/1	0/1	0/1	0/1	0/1	0/1	Tb427_030011400	TAP42-like family, putative	Tb927.3.1170	TAP42-like family, putative	synonymous_variant	LOW	transcript	c.156G>A	p.Lys52Lys
Chr3_core_Tb427v10	165092	C	T	4716.55	0/1	0/1	0/1	0/1	0/1	0/1	Tb427_030011400	TAP42-like family, putative	Tb927.3.1170	TAP42-like family, putative	synonymous_variant	LOW	transcript	c.297C>T	p.Thr99Thr
Chr3_core_Tb427v10	165848	G	A	14643.5	0|1	0|1	0|1	0|1	0|1	0|1	Tb427_030011400	TAP42-like family, putative	Tb927.3.1170	TAP42-like family, putative	synonymous_variant	LOW	transcript	c.1053G>A	p.Ala351Ala
Chr3_core_Tb427v10	165962	G	C	4398.55	0/1	0/1	0/1	0/1	0/1	0/1	Tb427_030011400	TAP42-like family, putative	Tb927.3.1170	TAP42-like family, putative	synonymous_variant	LOW	transcript	c.1167G>C	p.Gly389Gly
Chr3_core_Tb427v10	168522	C	T	8314.55	0/1	0/1	0/1	0/1	0/1	0/1	Tb427_030011500	hypothetical protein, conserved	Tb927.3.1180	hypothetical protein, conserved	synonymous_variant	LOW	transcript	c.1530C>T	p.Thr510Thr
Chr3_core_Tb427v10	168981	T	A	3804.55	0/1	0/1	0/1	0/1	0/1	0/1	Tb427_030011500	hypothetical protein, conserved	Tb927.3.1180	hypothetical protein, conserved	synonymous_variant	LOW	transcript	c.1989T>A	p.Leu663Leu
Chr3_core_Tb427v10	170628	C	A	1274.55	0/1	0/1	0/1	0/1	0/1	0/1	Tb427_030011600	hypothetical protein, conserved	Tb927.3.1190	hypothetical protein, conserved	synonymous_variant	LOW	transcript	c.220C>A	p.Arg74Arg
Chr3_core_Tb427v10	170672	G	A	3108.55	0/1	0/1	0/1	0/1	0/1	0/1	Tb427_030011600	hypothetical protein, conserved	Tb927.3.1190	hypothetical protein, conserved	synonymous_variant	LOW	transcript	c.264G>A	p.Lys88Lys
Chr3_core_Tb427v10	170829	C	T	1623.55	0|1	0|1	0|1	0|1	0|1	0|1	Tb427_030011600	hypothetical protein, conserved	Tb927.3.1190	hypothetical protein, conserved	synonymous_variant	LOW	transcript	c.421C>T	p.Leu141Leu
Chr3_core_Tb427v10	170834	G	A	1608.55	0|1	0|1	0|1	0|1	0|1	0|1	Tb427_030011600	hypothetical protein, conserved	Tb927.3.1190	hypothetical protein, conserved	synonymous_variant	LOW	transcript	c.426G>A	p.Gln142Gln
Chr3_core_Tb427v10	170904	C	T	3109.55	0/1	0/1	0/1	0/1	0/1	0/1	Tb427_030011600	hypothetical protein, conserved	Tb927.3.1190	hypothetical protein, conserved	synonymous_variant	LOW	transcript	c.496C>T	p.Leu166Leu
Chr3_core_Tb427v10	171626	T	C	4265.55	0/1	0/1	0/1	0/1	0/1	0/1	Tb427_030011600	hypothetical protein, conserved	Tb927.3.1190	hypothetical protein, conserved	synonymous_variant	LOW	transcript	c.1218T>C	p.Ser406Ser
Chr3_core_Tb427v10	171689	G	A	4151.55	0/1	0/1	0/1	0/1	0/1	0/1	Tb427_030011600	hypothetical protein, conserved	Tb927.3.1190	hypothetical protein, conserved	synonymous_variant	LOW	transcript	c.1281G>A	p.Arg427Arg
Chr3_core_Tb427v10	172241	C	T	5329.55	0/1	0/1	0/1	0/1	0/1	0/1	Tb427_030011600	hypothetical protein, conserved	Tb927.3.1190	hypothetical protein, conserved	synonymous_variant	LOW	transcript	c.1833C>T	p.Ser611Ser
Chr3_core_Tb427v10	172508	A	G	3029.55	0/1	0/1	0/1	0/1	0/1	0/1	Tb427_030011600	hypothetical protein, conserved	Tb927.3.1190	hypothetical protein, conserved	synonymous_variant	LOW	transcript	c.2100A>G	p.Leu700Leu
Chr3_core_Tb427v10	172694	C	T	1426.55	0/1	0/1	0/1	0/1	0/1	0/1	Tb427_030011600	hypothetical protein, conserved	Tb927.3.1190	hypothetical protein, conserved	synonymous_variant	LOW	transcript	c.2286C>T	p.Cys762Cys
Chr3_core_Tb427v10	172892	G	A	5370.55	0/1	0/1	0/1	0/1	0/1	0/1	Tb427_030011600	hypothetical protein, conserved	Tb927.3.1190	hypothetical protein, conserved	synonymous_variant	LOW	transcript	c.2484G>A	p.Glu828Glu
Chr3_core_Tb427v10	173336	C	T	3111.55	0/1	0/1	0/1	0/1	0/1	0/1	Tb427_030011600	hypothetical protein, conserved	Tb927.3.1190	hypothetical protein, conserved	synonymous_variant	LOW	transcript	c.2928C>T	p.Tyr976Tyr
Chr3_core_Tb427v10	173663	G	A	1975.55	0/1	0/1	0/1	0/1	0/1	0/1	Tb427_030011600	hypothetical protein, conserved	Tb927.3.1190	hypothetical protein, conserved	synonymous_variant	LOW	transcript	c.3255G>A	p.Ser1085Ser
Chr3_core_Tb427v10	173681	T	A	81.2	0/1	0/0	0/0	0/1	0/0	0/0	Tb427_030011600	hypothetical protein, conserved	Tb927.3.1190	hypothetical protein, conserved	synonymous_variant	LOW	transcript	c.3273T>A	p.Gly1091Gly
Chr3_core_Tb427v10	173795	T	C	4283.55	0/1	0/1	0/1	0/1	0/1	0/1	Tb427_030011600	hypothetical protein, conserved	Tb927.3.1190	hypothetical protein, conserved	synonymous_variant	LOW	transcript	c.3387T>C	p.Asp1129Asp
Chr3_core_Tb427v10	173858	G	A	4800.55	0|1	0|1	0|1	0|1	0|1	0|1	Tb427_030011600	hypothetical protein, conserved	Tb927.3.1190	hypothetical protein, conserved	synonymous_variant	LOW	transcript	c.3450G>A	p.Gly1150Gly
Chr3_core_Tb427v10	173867	A	G	4812.55	0|1	0|1	0|1	0|1	0|1	0|1	Tb427_030011600	hypothetical protein, conserved	Tb927.3.1190	hypothetical protein, conserved	synonymous_variant	LOW	transcript	c.3459A>G	p.Thr1153Thr
Chr3_core_Tb427v10	173960	C	G	5922.55	0/1	0/1	0/1	0/1	0/1	0/1	Tb427_030011600	hypothetical protein, conserved	Tb927.3.1190	hypothetical protein, conserved	synonymous_variant	LOW	transcript	c.3552C>G	p.Val1184Val
Chr3_core_Tb427v10	174677	A	C	5393.55	0|1	0|1	0|1	0|1	0|1	0|1	Tb427_030011600	hypothetical protein, conserved	Tb927.3.1190	hypothetical protein, conserved	synonymous_variant	LOW	transcript	c.4269A>C	p.Arg1423Arg
Chr3_core_Tb427v10	174683	G	A	4909.55	0|1	0|1	0|1	0|1	0|1	0|1	Tb427_030011600	hypothetical protein, conserved	Tb927.3.1190	hypothetical protein, conserved	synonymous_variant	LOW	transcript	c.4275G>A	p.Arg1425Arg
Chr3_core_Tb427v10	175757	G	A	4473.55	0/1	0/1	0/1	0/1	0/1	0/1	Tb427_030011600	hypothetical protein, conserved	Tb927.3.1190	hypothetical protein, conserved	synonymous_variant	LOW	transcript	c.5349G>A	p.Lys1783Lys
Chr3_core_Tb427v10	176087	G	A	4835.55	0/1	0/1	0/1	0/1	0/1	0/1	Tb427_030011600	hypothetical protein, conserved	Tb927.3.1190	hypothetical protein, conserved	synonymous_variant	LOW	transcript	c.5679G>A	p.Ser1893Ser
Chr3_core_Tb427v10	177251	A	G	11916.5	0/1	0/1	0/1	0/1	0/1	0/1	Tb427_030011600	hypothetical protein, conserved	Tb927.3.1190	hypothetical protein, conserved	synonymous_variant	LOW	transcript	c.6843A>G	p.Gln2281Gln
Chr3_core_Tb427v10	178657	T	C	2807.55	0/1	0/1	0/1	0/1	0/1	0/1	Tb427_030011700	hypothetical protein, conserved	Tb927.3.1200	hypothetical protein, conserved	synonymous_variant	LOW	transcript	c.483T>C	p.Arg161Arg
Chr3_core_Tb427v10	178924	A	G	8704.55	0/1	0/1	0/1	0/1	0/1	0/1	Tb427_030011700	hypothetical protein, conserved	Tb927.3.1200	hypothetical protein, conserved	synonymous_variant	LOW	transcript	c.750A>G	p.Arg250Arg
Chr3_core_Tb427v10	179239	A	G	6037.55	0/1	0/1	0/1	0/1	0/1	0/1	Tb427_030011700	hypothetical protein, conserved	Tb927.3.1200	hypothetical protein, conserved	synonymous_variant	LOW	transcript	c.1065A>G	p.Lys355Lys
Chr3_core_Tb427v10	179293	G	A	2758.55	0/1	0/1	0/1	0/1	0/1	0/1	Tb427_030011700	hypothetical protein, conserved	Tb927.3.1200	hypothetical protein, conserved	synonymous_variant	LOW	transcript	c.1119G>A	p.Pro373Pro
Chr3_core_Tb427v10	179722	A	G	2321.55	0/1	0/1	0/1	0/1	0/1	0/1	Tb427_030011700	hypothetical protein, conserved	Tb927.3.1200	hypothetical protein, conserved	synonymous_variant	LOW	transcript	c.1548A>G	p.Gly516Gly
Chr3_core_Tb427v10	180448	A	T	7212.55	0/1	0/1	0/1	0/1	0/1	0/1	Tb427_030011700	hypothetical protein, conserved	Tb927.3.1200	hypothetical protein, conserved	synonymous_variant	LOW	transcript	c.2274A>T	p.Ile758Ile
Chr3_core_Tb427v10	182473	C	T	8174.55	0/1	0/1	0/1	0/1	0/1	0/1	Tb427_030011800	Sec23/Sec24 zinc finger/Sec23/Sec24 trunk domain/Sec23/Sec24 beta-sandwich domain/Sec23/Sec24 helical domain containing protein, putative	Tb927.3.1210	protein transport protein Sec24	synonymous_variant	LOW	transcript	c.222C>T	p.Pro74Pro
Chr3_core_Tb427v10	182941	C	T	9548.55	0/1	0/1	0/1	0/1	0/1	0/1	Tb427_030011800	Sec23/Sec24 zinc finger/Sec23/Sec24 trunk domain/Sec23/Sec24 beta-sandwich domain/Sec23/Sec24 helical domain containing protein, putative	Tb927.3.1210	protein transport protein Sec24	synonymous_variant	LOW	transcript	c.690C>T	p.Ser230Ser
Chr3_core_Tb427v10	183721	A	G	2995.55	0/1	0/1	0/1	0/1	0/1	0/1	Tb427_030011800	Sec23/Sec24 zinc finger/Sec23/Sec24 trunk domain/Sec23/Sec24 beta-sandwich domain/Sec23/Sec24 helical domain containing protein, putative	Tb927.3.1210	protein transport protein Sec24	synonymous_variant	LOW	transcript	c.1470A>G	p.Glu490Glu
Chr3_core_Tb427v10	183889	T	G	5001.55	0/1	0/1	0/1	0/1	0/1	0/1	Tb427_030011800	Sec23/Sec24 zinc finger/Sec23/Sec24 trunk domain/Sec23/Sec24 beta-sandwich domain/Sec23/Sec24 helical domain containing protein, putative	Tb927.3.1210	protein transport protein Sec24	synonymous_variant	LOW	transcript	c.1638T>G	p.Leu546Leu
Chr3_core_Tb427v10	183973	T	C	5422.55	0/1	0/1	0/1	0/1	0/1	0/1	Tb427_030011800	Sec23/Sec24 zinc finger/Sec23/Sec24 trunk domain/Sec23/Sec24 beta-sandwich domain/Sec23/Sec24 helical domain containing protein, putative	Tb927.3.1210	protein transport protein Sec24	synonymous_variant	LOW	transcript	c.1722T>C	p.Ala574Ala
Chr3_core_Tb427v10	184588	C	T	7979.55	0/1	0/1	0/1	0/1	0/1	0/1	Tb427_030011800	Sec23/Sec24 zinc finger/Sec23/Sec24 trunk domain/Sec23/Sec24 beta-sandwich domain/Sec23/Sec24 helical domain containing protein, putative	Tb927.3.1210	protein transport protein Sec24	synonymous_variant	LOW	transcript	c.2337C>T	p.Tyr779Tyr
Chr3_core_Tb427v10	184780	C	T	8301.55	0/1	0/1	0/1	0/1	0/1	0/1	Tb427_030011800	Sec23/Sec24 zinc finger/Sec23/Sec24 trunk domain/Sec23/Sec24 beta-sandwich domain/Sec23/Sec24 helical domain containing protein, putative	Tb927.3.1210	protein transport protein Sec24	synonymous_variant	LOW	transcript	c.2529C>T	p.Gly843Gly
Chr3_core_Tb427v10	184864	G	A	5763.55	0/1	0/1	0/1	0/1	0/1	0/1	Tb427_030011800	Sec23/Sec24 zinc finger/Sec23/Sec24 trunk domain/Sec23/Sec24 beta-sandwich domain/Sec23/Sec24 helical domain containing protein, putative	Tb927.3.1210	protein transport protein Sec24	synonymous_variant	LOW	transcript	c.2613G>A	p.Ala871Ala
Chr3_core_Tb427v10	185168	C	T	6891.55	0/1	0/1	0/1	0/1	0/1	0/1	Tb427_030011800	Sec23/Sec24 zinc finger/Sec23/Sec24 trunk domain/Sec23/Sec24 beta-sandwich domain/Sec23/Sec24 helical domain containing protein, putative	Tb927.3.1210	protein transport protein Sec24	synonymous_variant	LOW	transcript	c.2917C>T	p.Leu973Leu
Chr3_core_Tb427v10	187217	C	T	7294.55	0/1	0/1	0/1	0/1	0/1	0/1	Tb427_030011900	GIY-YIG catalytic domain containing protein, putative	Tb927.3.1220	GIY-YIG catalytic domain containing protein, putative	synonymous_variant	LOW	transcript	c.510C>T	p.Asp170Asp
Chr3_core_Tb427v10	187304	C	T	6269.55	0/1	0/1	0/1	0/1	0/1	0/1	Tb427_030011900	GIY-YIG catalytic domain containing protein, putative	Tb927.3.1220	GIY-YIG catalytic domain containing protein, putative	synonymous_variant	LOW	transcript	c.597C>T	p.Val199Val
Chr3_core_Tb427v10	187940	A	G	7767.55	0/1	0/1	0/1	0/1	0/1	0/1	Tb427_030011900	GIY-YIG catalytic domain containing protein, putative	Tb927.3.1220	GIY-YIG catalytic domain containing protein, putative	synonymous_variant	LOW	transcript	c.1233A>G	p.Arg411Arg
Chr3_core_Tb427v10	188186	G	A	4452.55	0/1	0/1	0/1	0/1	0/1	0/1	Tb427_030011900	GIY-YIG catalytic domain containing protein, putative	Tb927.3.1220	GIY-YIG catalytic domain containing protein, putative	synonymous_variant	LOW	transcript	c.1479G>A	p.Leu493Leu
Chr3_core_Tb427v10	189358	T	C	2634.55	0/1	0/1	0/1	0/1	0/1	0/1	Tb427_030012000	La HTH in kinetoplastid DICER domain/KptA in kinetoplastid DICER domain containing protein, putative	Tb927.3.1230	Dicer-like protein 2	synonymous_variant	LOW	transcript	c.684T>C	p.Cys228Cys
Chr3_core_Tb427v10	190051	C	G	5737.55	0/1	0/1	0/1	0/1	0/1	0/1	Tb427_030012000	La HTH in kinetoplastid DICER domain/KptA in kinetoplastid DICER domain containing protein, putative	Tb927.3.1230	Dicer-like protein 2	synonymous_variant	LOW	transcript	c.1377C>G	p.Gly459Gly
Chr3_core_Tb427v10	190189	A	G	3777.55	0|1	0/1	0|1	0|1	0|1	0|1	Tb427_030012000	La HTH in kinetoplastid DICER domain/KptA in kinetoplastid DICER domain containing protein, putative	Tb927.3.1230	Dicer-like protein 2	synonymous_variant	LOW	transcript	c.1515A>G	p.Val505Val
Chr3_core_Tb427v10	190252	C	T	3740.55	0/1	0/1	0/1	0/1	0/1	0/1	Tb427_030012000	La HTH in kinetoplastid DICER domain/KptA in kinetoplastid DICER domain containing protein, putative	Tb927.3.1230	Dicer-like protein 2	synonymous_variant	LOW	transcript	c.1578C>T	p.Arg526Arg
Chr3_core_Tb427v10	190462	T	C	8319.55	0/1	0/1	0/1	0/1	0/1	0/1	Tb427_030012000	La HTH in kinetoplastid DICER domain/KptA in kinetoplastid DICER domain containing protein, putative	Tb927.3.1230	Dicer-like protein 2	synonymous_variant	LOW	transcript	c.1788T>C	p.Cys596Cys
Chr3_core_Tb427v10	190639	A	G	4586.55	0|1	0|1	0|1	0|1	0|1	0|1	Tb427_030012000	La HTH in kinetoplastid DICER domain/KptA in kinetoplastid DICER domain containing protein, putative	Tb927.3.1230	Dicer-like protein 2	synonymous_variant	LOW	transcript	c.1965A>G	p.Thr655Thr
Chr3_core_Tb427v10	190645	T	C	4527.55	0|1	0|1	0|1	0|1	0|1	0|1	Tb427_030012000	La HTH in kinetoplastid DICER domain/KptA in kinetoplastid DICER domain containing protein, putative	Tb927.3.1230	Dicer-like protein 2	synonymous_variant	LOW	transcript	c.1971T>C	p.Ser657Ser
Chr3_core_Tb427v10	191995	C	T	6488.55	0/1	0/1	0/1	0/1	0/1	0/1	Tb427_030012100	Calcineurin-like phosphoesterase, putative	Tb927.3.1240	Serine/threonine-protein phosphatase 2A, putative	synonymous_variant	LOW	transcript	c.157C>T	p.Leu53Leu
Chr3_core_Tb427v10	192543	C	T	11768.5	0|1	0|1	0|1	0|1	0|1	0|1	Tb427_030012100	Calcineurin-like phosphoesterase, putative	Tb927.3.1240	Serine/threonine-protein phosphatase 2A, putative	synonymous_variant	LOW	transcript	c.705C>T	p.Gly235Gly
Chr3_core_Tb427v10	192549	C	T	11620.5	0|1	0|1	0|1	0|1	0|1	0|1	Tb427_030012100	Calcineurin-like phosphoesterase, putative	Tb927.3.1240	Serine/threonine-protein phosphatase 2A, putative	synonymous_variant	LOW	transcript	c.711C>T	p.Asp237Asp
Chr3_core_Tb427v10	197879	G	A	5733.55	0/1	0/1	0/1	0/1	0/1	0/1	Tb427_030012500	NPL4 family, putative	Tb927.3.1280	NPL4 family, putative	synonymous_variant	LOW	transcript	c.246G>A	p.Ser82Ser
Chr3_core_Tb427v10	198566	G	T	3534.55	0/1	0/1	0/1	0/1	0/1	0/1	Tb427_030012500	NPL4 family, putative	Tb927.3.1280	NPL4 family, putative	synonymous_variant	LOW	transcript	c.933G>T	p.Val311Val
Chr3_core_Tb427v10	198656	T	C	12811.5	0/1	0/1	0/1	0/1	0/1	0/1	Tb427_030012500	NPL4 family, putative	Tb927.3.1280	NPL4 family, putative	synonymous_variant	LOW	transcript	c.1023T>C	p.Leu341Leu
Chr3_core_Tb427v10	201435	G	A	7477.55	0/1	0/1	0/1	0/1	0/1	0/1	Tb427_030012600	Cullin family/Cullin protein neddylation domain containing protein, putative	Tb927.3.1290	cullin 4B, putative	synonymous_variant	LOW	transcript	c.1845G>A	p.Glu615Glu
Chr3_core_Tb427v10	201669	C	T	4680.55	0/1	0/1	0/1	0/1	0/1	0/1	Tb427_030012600	Cullin family/Cullin protein neddylation domain containing protein, putative	Tb927.3.1290	cullin 4B, putative	synonymous_variant	LOW	transcript	c.2079C>T	p.Val693Val
Chr3_core_Tb427v10	201813	T	C	2773.55	0/1	0/1	0/1	0/1	0/1	0/1	Tb427_030012600	Cullin family/Cullin protein neddylation domain containing protein, putative	Tb927.3.1290	cullin 4B, putative	synonymous_variant	LOW	transcript	c.2223T>C	p.Asn741Asn
Chr3_core_Tb427v10	202119	A	G	9620.55	0/1	0/1	0/1	0/1	0/1	0/1	Tb427_030012600	Cullin family/Cullin protein neddylation domain containing protein, putative	Tb927.3.1290	cullin 4B, putative	synonymous_variant	LOW	transcript	c.2529A>G	p.Ser843Ser
Chr3_core_Tb427v10	203821	A	G	12279.5	0/1	0/1	0/1	0/1	0/1	0/1	Tb427_030012700	hypothetical protein, conserved	Tb927.3.1300	hypothetical protein, conserved	synonymous_variant	LOW	transcript	c.765A>G	p.Arg255Arg
Chr3_core_Tb427v10	203948	C	T	5067.55	0/1	0/1	0/1	0/1	0/1	0/1	Tb427_030012700	hypothetical protein, conserved	Tb927.3.1300	hypothetical protein, conserved	synonymous_variant	LOW	transcript	c.892C>T	p.Leu298Leu
Chr3_core_Tb427v10	206117	C	T	4480.55	0/1	0/1	0/1	0/1	0/1	0/1	Tb427_030012800	Zinc-ribbon like family, putative	Tb927.3.1310	hypothetical protein, conserved	synonymous_variant	LOW	transcript	c.426C>T	p.Phe142Phe
Chr3_core_Tb427v10	206885	A	G	4886.55	0|1	0|1	0|1	0|1	0|1	0|1	Tb427_030012800	Zinc-ribbon like family, putative	Tb927.3.1310	hypothetical protein, conserved	synonymous_variant	LOW	transcript	c.1194A>G	p.Arg398Arg
Chr3_core_Tb427v10	207302	G	A	4880.55	0/1	0/1	0/1	0/1	0/1	0/1	Tb427_030012800	Zinc-ribbon like family, putative	Tb927.3.1310	hypothetical protein, conserved	synonymous_variant	LOW	transcript	c.1611G>A	p.Gln537Gln
Chr3_core_Tb427v10	207458	G	A	2999.55	0/1	0/1	0/1	0/1	0/1	0/1	Tb427_030012800	Zinc-ribbon like family, putative	Tb927.3.1310	hypothetical protein, conserved	synonymous_variant	LOW	transcript	c.1767G>A	p.Glu589Glu
Chr3_core_Tb427v10	207509	G	A	1650.55	0/1	0/1	0/1	0/1	0/1	0/1	Tb427_030012800	Zinc-ribbon like family, putative	Tb927.3.1310	hypothetical protein, conserved	synonymous_variant	LOW	transcript	c.1818G>A	p.Arg606Arg
Chr3_core_Tb427v10	208523	T	C	7130.55	0/1	0/1	0/1	0/1	0/1	0/1	Tb427_030012800	Zinc-ribbon like family, putative	Tb927.3.1310	hypothetical protein, conserved	synonymous_variant	LOW	transcript	c.2832T>C	p.Phe944Phe
Chr3_core_Tb427v10	208778	T	C	3302.55	0/1	0/1	0/1	0/1	0/1	0/1	Tb427_030012800	Zinc-ribbon like family, putative	Tb927.3.1310	hypothetical protein, conserved	synonymous_variant	LOW	transcript	c.3087T>C	p.Ser1029Ser
Chr3_core_Tb427v10	209108	G	A	4109.55	0/1	0/1	0/1	0/1	0/1	0/1	Tb427_030012800	Zinc-ribbon like family, putative	Tb927.3.1310	hypothetical protein, conserved	synonymous_variant	LOW	transcript	c.3417G>A	p.Leu1139Leu
Chr3_core_Tb427v10	209270	T	C	10636.5	0/1	0/1	0/1	0/1	0/1	0/1	Tb427_030012800	Zinc-ribbon like family, putative	Tb927.3.1310	hypothetical protein, conserved	synonymous_variant	LOW	transcript	c.3579T>C	p.Ser1193Ser
Chr3_core_Tb427v10	210035	T	C	8734.55	0/1	0/1	0/1	0/1	0/1	0/1	Tb427_030012900	hypothetical protein, conserved	Tb927.3.1320	hypothetical protein, conserved	synonymous_variant	LOW	transcript	c.270T>C	p.Gly90Gly
Chr3_core_Tb427v10	210224	A	G	9229.55	0/1	0/1	0/1	0/1	0/1	0/1	Tb427_030012900	hypothetical protein, conserved	Tb927.3.1320	hypothetical protein, conserved	synonymous_variant	LOW	transcript	c.459A>G	p.Lys153Lys
Chr3_core_Tb427v10	210614	G	A	5796.55	0/1	0/1	0/1	0/1	0/1	0/1	Tb427_030012900	hypothetical protein, conserved	Tb927.3.1320	hypothetical protein, conserved	synonymous_variant	LOW	transcript	c.849G>A	p.Lys283Lys
Chr3_core_Tb427v10	210653	C	T	4063.55	0/1	0/1	0/1	0/1	0/1	0/1	Tb427_030012900	hypothetical protein, conserved	Tb927.3.1320	hypothetical protein, conserved	synonymous_variant	LOW	transcript	c.888C>T	p.Ser296Ser
Chr3_core_Tb427v10	211493	C	T	8271.55	0/1	0/1	0/1	0/1	0/1	0/1	Tb427_030012900	hypothetical protein, conserved	Tb927.3.1320	hypothetical protein, conserved	synonymous_variant	LOW	transcript	c.1728C>T	p.Cys576Cys
Chr3_core_Tb427v10	211715	G	A	5626.55	0/1	0/1	0/1	0/1	0/1	0/1	Tb427_030012900	hypothetical protein, conserved	Tb927.3.1320	hypothetical protein, conserved	synonymous_variant	LOW	transcript	c.1950G>A	p.Leu650Leu
Chr3_core_Tb427v10	211769	T	C	6483.55	0/1	0/1	0/1	0/1	0/1	0/1	Tb427_030012900	hypothetical protein, conserved	Tb927.3.1320	hypothetical protein, conserved	synonymous_variant	LOW	transcript	c.2004T>C	p.Ala668Ala
Chr3_core_Tb427v10	212039	T	C	7639.55	0/1	0/1	0/1	0/1	0/1	0/1	Tb427_030012900	hypothetical protein, conserved	Tb927.3.1320	hypothetical protein, conserved	synonymous_variant	LOW	transcript	c.2274T>C	p.Gly758Gly
Chr3_core_Tb427v10	212234	G	A	11996.5	0/1	0/1	0/1	0/1	0/1	0/1	Tb427_030012900	hypothetical protein, conserved	Tb927.3.1320	hypothetical protein, conserved	synonymous_variant	LOW	transcript	c.2469G>A	p.Leu823Leu
Chr3_core_Tb427v10	212426	T	C	4128.55	0/1	0/1	0/1	0/1	0/1	0/1	Tb427_030012900	hypothetical protein, conserved	Tb927.3.1320	hypothetical protein, conserved	synonymous_variant	LOW	transcript	c.2661T>C	p.Ala887Ala
Chr3_core_Tb427v10	212621	T	C	14805.5	0/1	0/1	0/1	0/1	0/1	0/1	Tb427_030012900	hypothetical protein, conserved	Tb927.3.1320	hypothetical protein, conserved	synonymous_variant	LOW	transcript	c.2856T>C	p.Thr952Thr
Chr3_core_Tb427v10	212984	G	C	5508.55	0|1	0|1	0|1	0|1	0|1	0|1	Tb427_030012900	hypothetical protein, conserved	Tb927.3.1320	hypothetical protein, conserved	synonymous_variant	LOW	transcript	c.3219G>C	p.Gly1073Gly
Chr3_core_Tb427v10	213098	C	T	3809.55	0/1	0/1	0/1	0/1	0/1	0/1	Tb427_030012900	hypothetical protein, conserved	Tb927.3.1320	hypothetical protein, conserved	synonymous_variant	LOW	transcript	c.3333C>T	p.Val1111Val
Chr3_core_Tb427v10	214982	A	G	5341.55	0/1	0/1	0/1	0/1	0/1	0/1	Tb427_030013000	hypothetical protein, conserved	Tb927.3.1330	hypothetical protein, conserved	synonymous_variant	LOW	transcript	c.1368A>G	p.Ala456Ala
Chr3_core_Tb427v10	215717	A	G	2556.55	0/1	0/1	0/1	0/1	0/1	0/1	Tb427_030013000	hypothetical protein, conserved	Tb927.3.1330	hypothetical protein, conserved	synonymous_variant	LOW	transcript	c.2103A>G	p.Arg701Arg
Chr3_core_Tb427v10	215936	C	T	5959.55	0/1	0/1	0/1	0/1	0/1	0/1	Tb427_030013000	hypothetical protein, conserved	Tb927.3.1330	hypothetical protein, conserved	synonymous_variant	LOW	transcript	c.2322C>T	p.Ala774Ala
Chr3_core_Tb427v10	216032	C	T	7038.55	0/1	0/1	0/1	0/1	0/1	0/1	Tb427_030013000	hypothetical protein, conserved	Tb927.3.1330	hypothetical protein, conserved	synonymous_variant	LOW	transcript	c.2418C>T	p.Thr806Thr
Chr3_core_Tb427v10	216287	A	G	2593.55	0/1	0/1	0/1	0/1	0/1	0/1	Tb427_030013000	hypothetical protein, conserved	Tb927.3.1330	hypothetical protein, conserved	synonymous_variant	LOW	transcript	c.2673A>G	p.Val891Val
Chr3_core_Tb427v10	217541	C	T	4390.55	0/1	0/1	0/1	0/1	0/1	0/1	Tb427_030013000	hypothetical protein, conserved	Tb927.3.1330	hypothetical protein, conserved	synonymous_variant	LOW	transcript	c.3927C>T	p.Ile1309Ile
Chr3_core_Tb427v10	217610	T	C	4671.55	0/1	0/1	0/1	0/1	0/1	0/1	Tb427_030013000	hypothetical protein, conserved	Tb927.3.1330	hypothetical protein, conserved	synonymous_variant	LOW	transcript	c.3996T>C	p.Arg1332Arg
Chr3_core_Tb427v10	217646	A	G	6664.55	0/1	0/1	0/1	0/1	0/1	0/1	Tb427_030013000	hypothetical protein, conserved	Tb927.3.1330	hypothetical protein, conserved	synonymous_variant	LOW	transcript	c.4032A>G	p.Val1344Val
Chr3_core_Tb427v10	217793	C	T	8107.55	0/1	0/1	0/1	0/1	0/1	0/1	Tb427_030013000	hypothetical protein, conserved	Tb927.3.1330	hypothetical protein, conserved	synonymous_variant	LOW	transcript	c.4179C>T	p.Pro1393Pro
Chr3_core_Tb427v10	218466	T	A	4470.55	0|1	0|1	0|1	0|1	0|1	0|1	Tb427_030013100	hypothetical protein, conserved	Tb927.3.1340	Nuclear cap-binding protein subunit 66	synonymous_variant	LOW	transcript	c.6T>A	p.Pro2Pro
Chr3_core_Tb427v10	219258	C	T	10388.5	0/1	0/1	0/1	0/1	0/1	0/1	Tb427_030013100	hypothetical protein, conserved	Tb927.3.1340	Nuclear cap-binding protein subunit 66	synonymous_variant	LOW	transcript	c.798C>T	p.Tyr266Tyr
Chr3_core_Tb427v10	219264	A	C	5154.55	0/1	0/1	0/1	0/1	0/1	0/1	Tb427_030013100	hypothetical protein, conserved	Tb927.3.1340	Nuclear cap-binding protein subunit 66	synonymous_variant	LOW	transcript	c.804A>C	p.Gly268Gly
Chr3_core_Tb427v10	219402	C	T	6841.55	0/1	0/1	0/1	0/1	0/1	0/1	Tb427_030013100	hypothetical protein, conserved	Tb927.3.1340	Nuclear cap-binding protein subunit 66	synonymous_variant	LOW	transcript	c.942C>T	p.Asp314Asp
Chr3_core_Tb427v10	219420	A	G	8486.55	0/1	0/1	0/1	0/1	0/1	0/1	Tb427_030013100	hypothetical protein, conserved	Tb927.3.1340	Nuclear cap-binding protein subunit 66	synonymous_variant	LOW	transcript	c.960A>G	p.Leu320Leu
Chr3_core_Tb427v10	221524	C	T	2588.55	0/1	0/1	0/1	0/1	0/1	0/1	Tb427_030013200	hypothetical protein, conserved	Tb927.3.1350	hypothetical protein, conserved	synonymous_variant	LOW	transcript	c.981C>T	p.Gly327Gly
Chr3_core_Tb427v10	221782	C	T	9366.55	0/1	0/1	0/1	0/1	0/1	0/1	Tb427_030013200	hypothetical protein, conserved	Tb927.3.1350	hypothetical protein, conserved	synonymous_variant	LOW	transcript	c.1239C>T	p.Ile413Ile
Chr3_core_Tb427v10	222343	A	G	5441.55	0/1	0/1	0/1	0/1	0/1	0/1	Tb427_030013200	hypothetical protein, conserved	Tb927.3.1350	hypothetical protein, conserved	synonymous_variant	LOW	transcript	c.1800A>G	p.Glu600Glu
Chr3_core_Tb427v10	224779	G	A	9571.55	0/1	0/1	0/1	0/1	0/1	0/1	Tb427_030013300	C-5 cytosine-specific DNA methylase, putative	Tb927.3.1360	cytosine-specific DNA methylase, putative	synonymous_variant	LOW	transcript	c.987G>A	p.Lys329Lys
Chr3_core_Tb427v10	228263	C	T	45050.6	0/1	0/1	0/1	0/1	0/1	0/1	Tb427_030013500	ATP synthase alpha/beta family, beta-barrel domain/ATP synthase alpha/beta family, nucleotide-binding domain containing protein, putative	Tb927.3.1380	ATP synthase subunit beta, mitochondrial	synonymous_variant	LOW	transcript	c.1458C>T	p.Val486Val
Chr3_core_Tb427v10	232877	G	A	2520.55	0/1	0/1	0/1	0/1	0/1	0/1	Tb427_030013700	GNAT acetyltransferase, Mec-17, putative	Tb927.3.1400	alpha-tubulin N-acetyltransferase, putative	synonymous_variant	LOW	transcript	c.159G>A	p.Lys53Lys
Chr3_core_Tb427v10	235465	T	C	15805.5	0|1	0|1	0|1	0|1	0|1	0|1	Tb427_030013800	hypothetical protein, conserved	Tb927.3.1410	cytochrome oxidase subunit VII	synonymous_variant	LOW	transcript	c.300T>C	p.Cys100Cys
Chr3_core_Tb427v10	235471	C	A	16322.5	0|1	0|1	0|1	0|1	0|1	0|1	Tb427_030013800	hypothetical protein, conserved	Tb927.3.1410	cytochrome oxidase subunit VII	synonymous_variant	LOW	transcript	c.306C>A	p.Arg102Arg
Chr3_core_Tb427v10	235519	A	G	29959.5	0/1	0/1	0/1	0/1	0/1	0/1	Tb427_030013800	hypothetical protein, conserved	Tb927.3.1410	cytochrome oxidase subunit VII	synonymous_variant	LOW	transcript	c.354A>G	p.Lys118Lys
Chr3_core_Tb427v10	237053	T	C	801.55	0/1	0/1	0/1	0/1	0/1	0/1	Tb427_030013900	hypothetical protein, conserved	Tb927.3.1420	hypothetical protein, conserved	synonymous_variant	LOW	transcript	c.888T>C	p.Gly296Gly
Chr3_core_Tb427v10	237407	A	T	1560.86	0/1	0/1	0/1	0/1	0/1	0/0	Tb427_030013900	hypothetical protein, conserved	Tb927.3.1420	hypothetical protein, conserved	synonymous_variant	LOW	transcript	c.1242A>T	p.Gly414Gly
Chr3_core_Tb427v10	238202	T	C	2396.55	0|1	0|1	0|1	0|1	0|1	0|1	Tb427_030013900	hypothetical protein, conserved	Tb927.3.1420	hypothetical protein, conserved	synonymous_variant	LOW	transcript	c.2037T>C	p.Gly679Gly
Chr3_core_Tb427v10	238205	C	T	2333.55	0|1	0|1	0|1	0|1	0|1	0|1	Tb427_030013900	hypothetical protein, conserved	Tb927.3.1420	hypothetical protein, conserved	synonymous_variant	LOW	transcript	c.2040C>T	p.His680His
Chr3_core_Tb427v10	239765	G	A	2647.55	0/1	0/1	0/1	0/1	0/1	0/1	Tb427_030013900	hypothetical protein, conserved	Tb927.3.1420	hypothetical protein, conserved	synonymous_variant	LOW	transcript	c.3600G>A	p.Glu1200Glu
Chr3_core_Tb427v10	240050	G	T	1988.55	0/1	0/1	0/1	0/1	0/1	0/1	Tb427_030013900	hypothetical protein, conserved	Tb927.3.1420	hypothetical protein, conserved	synonymous_variant	LOW	transcript	c.3885G>T	p.Pro1295Pro
Chr3_core_Tb427v10	242306	A	G	3148.55	0/1	0/1	0/1	0/1	0/1	0/1	Tb427_030013900	hypothetical protein, conserved	Tb927.3.1420	hypothetical protein, conserved	synonymous_variant	LOW	transcript	c.6141A>G	p.Leu2047Leu
Chr3_core_Tb427v10	242897	A	G	4447.55	0/1	0/1	0/1	0/1	0/1	0/1	Tb427_030013900	hypothetical protein, conserved	Tb927.3.1420	hypothetical protein, conserved	synonymous_variant	LOW	transcript	c.6732A>G	p.Arg2244Arg
Chr3_core_Tb427v10	245807	C	A	5502.55	0/1	0/1	0/1	0/1	0/1	0/1	Tb427_030013900	hypothetical protein, conserved	Tb927.3.1420	hypothetical protein, conserved	synonymous_variant	LOW	transcript	c.9642C>A	p.Ser3214Ser
Chr3_core_Tb427v10	250468	G	A	3942.55	0/1	0/1	0/1	0/1	0/1	0/1	Tb427_030014100	Holliday junction DNA helicase RuvB P-loop domain/ATPase family associated with various cellular activities (AAA), putative	Tb927.3.1440	Spastin, putative	synonymous_variant	LOW	transcript	c.1086G>A	p.Pro362Pro
Chr3_core_Tb427v10	250801	G	A	4003.55	0/1	0/1	0/1	0/1	0/1	0/1	Tb427_030014100	Holliday junction DNA helicase RuvB P-loop domain/ATPase family associated with various cellular activities (AAA), putative	Tb927.3.1440	Spastin, putative	synonymous_variant	LOW	transcript	c.1419G>A	p.Ser473Ser
Chr3_core_Tb427v10	251224	A	G	7004.55	0/1	0/1	0/1	0/1	0/1	0/1	Tb427_030014100	Holliday junction DNA helicase RuvB P-loop domain/ATPase family associated with various cellular activities (AAA), putative	Tb927.3.1440	Spastin, putative	synonymous_variant	LOW	transcript	c.1842A>G	p.Ala614Ala
Chr3_core_Tb427v10	251599	T	G	5957.55	0/1	0/1	0/1	0/1	0/1	0/1	Tb427_030014100	Holliday junction DNA helicase RuvB P-loop domain/ATPase family associated with various cellular activities (AAA), putative	Tb927.3.1440	Spastin, putative	synonymous_variant	LOW	transcript	c.2217T>G	p.Gly739Gly
Chr3_core_Tb427v10	251653	C	T	5268.55	0/1	0/1	0/1	0/1	0/1	0/1	Tb427_030014100	Holliday junction DNA helicase RuvB P-loop domain/ATPase family associated with various cellular activities (AAA), putative	Tb927.3.1440	Spastin, putative	synonymous_variant	LOW	transcript	c.2271C>T	p.Leu757Leu
Chr3_core_Tb427v10	253241	T	C	4496.55	0/1	0/1	0/1	0/1	0/1	0/1	Tb427_030014200	CorA-like Mg2+ transporter protein, putative	Tb927.3.1450	CorA-like Mg2+ transporter protein, putative	synonymous_variant	LOW	transcript	c.810T>C	p.Arg270Arg
Chr3_core_Tb427v10	253478	C	T	2766.55	0/1	0/1	0/1	0/1	0/1	0/1	Tb427_030014200	CorA-like Mg2+ transporter protein, putative	Tb927.3.1450	CorA-like Mg2+ transporter protein, putative	synonymous_variant	LOW	transcript	c.1047C>T	p.Cys349Cys
Chr3_core_Tb427v10	255354	A	G	376.8	0/0	./.	0/1	1/1	1/1	./.	Tb427_030014300	hypothetical protein, conserved	Tb927.3.1460	hypothetical protein	synonymous_variant	LOW	transcript	c.366A>G	p.Pro122Pro
Chr3_core_Tb427v10	257077	C	T	1542.55	0/1	0/1	0/1	0/1	0/1	0/1	Tb427_030014400	Trypanosomal VSG domain containing protein, putative	Tb927.3.1470	variant surface glycoprotein (VSG)-related, putative	synonymous_variant	LOW	transcript	c.300C>T	p.Asn100Asn
Chr3_core_Tb427v10	257167	T	G	132.19	0/0	0/0	0/0	0/0	0/0	0/1	Tb427_030014400	Trypanosomal VSG domain containing protein, putative	Tb927.3.1470	variant surface glycoprotein (VSG)-related, putative	synonymous_variant	LOW	transcript	c.390T>G	p.Gly130Gly
Chr3_core_Tb427v10	261972	A	G	1012.71	0|1	0|1	0|1	0|1	0/0	0|1	Tb427_030014500	hypothetical protein, conserved	Tb927.3.1480	hypothetical protein, conserved	synonymous_variant	LOW	transcript	c.321A>G	p.Leu107Leu
Chr3_core_Tb427v10	262089	C	T	1639.54	0/1	0/1	0/1	0/1	1/1	0/1	Tb427_030014500	hypothetical protein, conserved	Tb927.3.1480	hypothetical protein, conserved	synonymous_variant	LOW	transcript	c.438C>T	p.Gly146Gly
Chr3_core_Tb427v10	262161	G	A	501.36	0/1	0/0	0/0	0/0	0/0	0/1	Tb427_030014500	hypothetical protein, conserved	Tb927.3.1480	hypothetical protein, conserved	synonymous_variant	LOW	transcript	c.510G>A	p.Thr170Thr
Chr3_core_Tb427v10	262326	C	G	1722.11	0/1	1/1	0/0	1/1	0/1	0/1	Tb427_030014500	hypothetical protein, conserved	Tb927.3.1480	hypothetical protein, conserved	synonymous_variant	LOW	transcript	c.675C>G	p.Thr225Thr
Chr3_core_Tb427v10	263891	G	A	480.89	0/1	./.	1/1	0/1	0/1	0/1	Tb427_030014600	Leucine Rich repeat/BspA type Leucine rich repeat region (6 copies), putative	Tb927.3.1490	leucine-rich repeat protein (LRRP), putative	synonymous_variant	LOW	transcript	c.189G>A	p.Leu63Leu
Chr3_core_Tb427v10	264215	C	T	255.79	0/1	1/1	./.	./.	0/0	0/1	Tb427_030014600	Leucine Rich repeat/BspA type Leucine rich repeat region (6 copies), putative	Tb927.3.1490	leucine-rich repeat protein (LRRP), putative	synonymous_variant	LOW	transcript	c.513C>T	p.Ser171Ser
Chr3_core_Tb427v10	264485	T	G	493.97	0/1	0/1	0/1	0/1	./.	0/0	Tb427_030014600	Leucine Rich repeat/BspA type Leucine rich repeat region (6 copies), putative	Tb927.3.1490	leucine-rich repeat protein (LRRP), putative	synonymous_variant	LOW	transcript	c.783T>G	p.Ala261Ala
Chr3_core_Tb427v10	265442	A	G	630.95	0/1	0/1	./.	0/0	./.	0/1	Tb427_030014600	Leucine Rich repeat/BspA type Leucine rich repeat region (6 copies), putative	Tb927.3.1490	leucine-rich repeat protein (LRRP), putative	synonymous_variant	LOW	transcript	c.1740A>G	p.Arg580Arg
Chr3_core_Tb427v10	265487	G	A	1260.64	0/1	0/1	0/0	0|1	1/1	0/1	Tb427_030014600	Leucine Rich repeat/BspA type Leucine rich repeat region (6 copies), putative	Tb927.3.1490	leucine-rich repeat protein (LRRP), putative	synonymous_variant	LOW	transcript	c.1785G>A	p.Leu595Leu
Chr3_core_Tb427v10	265685	C	T	978.96	0/1	0/0	1/1	0/1	0/0	0/1	Tb427_030014600	Leucine Rich repeat/BspA type Leucine rich repeat region (6 copies), putative	Tb927.3.1490	leucine-rich repeat protein (LRRP), putative	synonymous_variant	LOW	transcript	c.1983C>T	p.Leu661Leu
Chr3_core_Tb427v10	265823	G	T	1490.96	0/1	0/1	0/1	1/1	0/1	0/1	Tb427_030014600	Leucine Rich repeat/BspA type Leucine rich repeat region (6 copies), putative	Tb927.3.1490	leucine-rich repeat protein (LRRP), putative	synonymous_variant	LOW	transcript	c.2121G>T	p.Leu707Leu
Chr3_core_Tb427v10	265952	A	G	849.77	0/1	0/1	./.	0/1	0/1	0/1	Tb427_030014600	Leucine Rich repeat/BspA type Leucine rich repeat region (6 copies), putative	Tb927.3.1490	leucine-rich repeat protein (LRRP), putative	synonymous_variant	LOW	transcript	c.2250A>G	p.Val750Val
Chr3_core_Tb427v10	266009	T	C	2375.81	0|1	0|1	0|1	0|1	1|1	0|1	Tb427_030014600	Leucine Rich repeat/BspA type Leucine rich repeat region (6 copies), putative	Tb927.3.1490	leucine-rich repeat protein (LRRP), putative	synonymous_variant	LOW	transcript	c.2307T>C	p.Ala769Ala
Chr3_core_Tb427v10	266087	C	T	2258.55	0/1	0/1	0/1	0/1	0/1	0/1	Tb427_030014600	Leucine Rich repeat/BspA type Leucine rich repeat region (6 copies), putative	Tb927.3.1490	leucine-rich repeat protein (LRRP), putative	synonymous_variant	LOW	transcript	c.2385C>T	p.Asp795Asp
Chr3_core_Tb427v10	270702	G	A	15627.5	0/1	0/1	0/1	0/1	0/1	0/1	Tb427_030014700	Trypanosomal VSG domain containing protein, putative	Tb927.3.1500	variant surface glycoprotein (VSG)-related, putative	synonymous_variant	LOW	transcript	c.723C>T	p.Leu241Leu
Chr3_core_Tb427v10	270750	C	T	21275.5	0/1	0/1	0/1	0/1	0/1	0/1	Tb427_030014700	Trypanosomal VSG domain containing protein, putative	Tb927.3.1500	variant surface glycoprotein (VSG)-related, putative	synonymous_variant	LOW	transcript	c.675G>A	p.Arg225Arg
Chr3_core_Tb427v10	273212	C	A	4589.55	0|1	0|1	0|1	0|1	0|1	0|1	Tb427_030014800	Trypanosomal VSG domain containing protein, putative	Tb927.3.1520	variant surface glycoprotein (VSG)-related, putative	synonymous_variant	LOW	transcript	c.390G>T	p.Gly130Gly
Chr3_core_Tb427v10	274998	G	A	154.93	./.	0/1	0/1	0/0	0/0	0/0	Tb427_030014900	hypothetical protein, conserved	Tb927.3.1525	hypothetical protein	synonymous_variant	LOW	transcript	c.174C>T	p.Cys58Cys
Chr3_core_Tb427v10	275025	T	C	388.74	./.	0/1	0/1	0/1	0/1	./.	Tb427_030014900	hypothetical protein, conserved	Tb927.3.1525	hypothetical protein	synonymous_variant	LOW	transcript	c.147A>G	p.Pro49Pro
Chr3_core_Tb427v10	276450	C	T	3446.55	0/1	0|1	0/1	0/1	0/1	0/1	Tb427_030015000	CorA-like Mg2+ transporter protein, putative	Tb927.3.1530	CorA-like Mg2+ transporter protein, putative	synonymous_variant	LOW	transcript	c.951G>A	p.Ser317Ser
Chr3_core_Tb427v10	276684	G	A	1381.55	0/1	0/1	0/1	0/1	0/1	0/1	Tb427_030015000	CorA-like Mg2+ transporter protein, putative	Tb927.3.1530	CorA-like Mg2+ transporter protein, putative	synonymous_variant	LOW	transcript	c.717C>T	p.Gly239Gly
Chr3_core_Tb427v10	278280	C	T	3189.55	0/1	0/1	0/1	0/1	0/1	0/1	Tb427_030015100	CPBP intramembrane metalloprotease, putative	Tb927.3.1540	CAAX amino terminal protease, putative	synonymous_variant	LOW	transcript	c.501G>A	p.Arg167Arg
Chr3_core_Tb427v10	278433	C	T	3515.55	0/1	0/1	0/1	0/1	0/1	0/1	Tb427_030015100	CPBP intramembrane metalloprotease, putative	Tb927.3.1540	CAAX amino terminal protease, putative	synonymous_variant	LOW	transcript	c.348G>A	p.Thr116Thr
Chr3_core_Tb427v10	278498	G	A	3705.55	0/1	0/1	0/1	0/1	0/1	0/1	Tb427_030015100	CPBP intramembrane metalloprotease, putative	Tb927.3.1540	CAAX amino terminal protease, putative	synonymous_variant	LOW	transcript	c.283C>T	p.Leu95Leu
Chr3_core_Tb427v10	278637	C	T	907.86	0/1	0/1	0/1	0/1	0/0	0/1	Tb427_030015100	CPBP intramembrane metalloprotease, putative	Tb927.3.1540	CAAX amino terminal protease, putative	synonymous_variant	LOW	transcript	c.144G>A	p.Arg48Arg
Chr3_core_Tb427v10	278745	G	A	2336.52	0/1	0/1	1/1	1/1	0/1	0/1	Tb427_030015100	CPBP intramembrane metalloprotease, putative	Tb927.3.1540	CAAX amino terminal protease, putative	synonymous_variant	LOW	transcript	c.36C>T	p.Gly12Gly
Chr3_core_Tb427v10	278760	G	A	541.97	0/1	0/1	0/0	0/0	0/1	0/1	Tb427_030015100	CPBP intramembrane metalloprotease, putative	Tb927.3.1540	CAAX amino terminal protease, putative	synonymous_variant	LOW	transcript	c.21C>T	p.Cys7Cys
Chr3_core_Tb427v10	280114	C	T	11905.5	0/1	0/1	0/1	0/1	0/1	0/1	Tb427_030015200	Rab3 GTPase-activating protein catalytic subunit, putative	Tb927.3.1550	Rab3 GTPase-activating protein catalytic subunit, putative	synonymous_variant	LOW	transcript	c.2916G>A	p.Thr972Thr
Chr3_core_Tb427v10	281005	G	A	7180.56	0/1	0/1	0/1	0/1	0/1	0/1	Tb427_030015200	Rab3 GTPase-activating protein catalytic subunit, putative	Tb927.3.1550	Rab3 GTPase-activating protein catalytic subunit, putative	synonymous_variant	LOW	transcript	c.2025C>T	p.Leu675Leu
Chr3_core_Tb427v10	281023	G	A	2637.55	0/1	0/1	0/1	0/1	0/1	0/1	Tb427_030015200	Rab3 GTPase-activating protein catalytic subunit, putative	Tb927.3.1550	Rab3 GTPase-activating protein catalytic subunit, putative	synonymous_variant	LOW	transcript	c.2007C>T	p.His669His
Chr3_core_Tb427v10	281101	A	T	2411.55	0/1	0/1	0/1	0/1	0/1	0/1	Tb427_030015200	Rab3 GTPase-activating protein catalytic subunit, putative	Tb927.3.1550	Rab3 GTPase-activating protein catalytic subunit, putative	synonymous_variant	LOW	transcript	c.1929T>A	p.Pro643Pro
Chr3_core_Tb427v10	281161	G	A	4542.55	0/1	0/1	0/1	0/1	0/1	0/1	Tb427_030015200	Rab3 GTPase-activating protein catalytic subunit, putative	Tb927.3.1550	Rab3 GTPase-activating protein catalytic subunit, putative	synonymous_variant	LOW	transcript	c.1869C>T	p.Val623Val
Chr3_core_Tb427v10	281749	C	T	2996.55	0|1	0|1	0|1	0|1	0|1	0|1	Tb427_030015200	Rab3 GTPase-activating protein catalytic subunit, putative	Tb927.3.1550	Rab3 GTPase-activating protein catalytic subunit, putative	synonymous_variant	LOW	transcript	c.1281G>A	p.Gln427Gln
Chr3_core_Tb427v10	281926	C	G	697.71	0/1	0/1	0/0	0/1	0/1	0/1	Tb427_030015200	Rab3 GTPase-activating protein catalytic subunit, putative	Tb927.3.1550	Rab3 GTPase-activating protein catalytic subunit, putative	synonymous_variant	LOW	transcript	c.1104G>C	p.Arg368Arg
Chr3_core_Tb427v10	284075	C	T	4118.55	0/1	0/1	0/1	0/1	0/1	0/1	Tb427_030015300	hypothetical protein, conserved	Tb927.3.1560	TRF-Interacting Factor 2	synonymous_variant	LOW	transcript	c.1050G>A	p.Pro350Pro
Chr3_core_Tb427v10	284909	G	A	5080.55	0/1	0/1	0/1	0/1	0/1	0/1	Tb427_030015300	hypothetical protein, conserved	Tb927.3.1560	TRF-Interacting Factor 2	synonymous_variant	LOW	transcript	c.216C>T	p.Gly72Gly
Chr3_core_Tb427v10	288119	G	C	3621.55	0/1	0/1	0/1	0/1	0/1	0/1	Tb427_030015400	Protein kinase domain/Protein tyrosine kinase/Fungal protein kinase, putative	Tb927.3.1570	Lapatinib-binding protein kinase 3	synonymous_variant	LOW	transcript	c.594C>G	p.Arg198Arg
Chr3_core_Tb427v10	292219	C	T	7804.55	0/1	0/1	0/1	0/1	0/1	0/1	Tb427_030015600	Predicted ATPase of the ABC class, putative	Tb927.3.1590	mitochondrial RNA binding complex 1 subunit	synonymous_variant	LOW	transcript	c.1191G>A	p.Glu397Glu
Chr3_core_Tb427v10	296761	A	G	7306.55	0/1	0/1	0/1	0/1	0/1	0/1	Tb427_030015800	Protein kinase domain containing protein, putative	Tb927.3.1610	CMGC/CLK family protein kinase, putative	synonymous_variant	LOW	transcript	c.1167T>C	p.Ser389Ser
Chr3_core_Tb427v10	299838	G	T	10630.5	0/1	0/1	0/1	0/1	0/1	0/1	Tb427_030015900	ER-Golgi trafficking TRAPP I complex 85 kDa subunit, putative	Tb927.3.1620	ER-golgi trafficking TRAPP I complex 85 kDa subunit, putative	synonymous_variant	LOW	transcript	c.4386C>A	p.Val1462Val
Chr3_core_Tb427v10	300486	A	G	11523.5	0/1	0/1	0/1	0/1	0/1	0/1	Tb427_030015900	ER-Golgi trafficking TRAPP I complex 85 kDa subunit, putative	Tb927.3.1620	ER-golgi trafficking TRAPP I complex 85 kDa subunit, putative	synonymous_variant	LOW	transcript	c.3738T>C	p.Ser1246Ser
Chr3_core_Tb427v10	302703	T	C	3485.55	0/1	0/1	0/1	0/1	0/1	0/1	Tb427_030015900	ER-Golgi trafficking TRAPP I complex 85 kDa subunit, putative	Tb927.3.1620	ER-golgi trafficking TRAPP I complex 85 kDa subunit, putative	synonymous_variant	LOW	transcript	c.1521A>G	p.Glu507Glu
Chr3_core_Tb427v10	302832	T	C	2380.55	0/1	0/1	0/1	0/1	0/1	0/1	Tb427_030015900	ER-Golgi trafficking TRAPP I complex 85 kDa subunit, putative	Tb927.3.1620	ER-golgi trafficking TRAPP I complex 85 kDa subunit, putative	synonymous_variant	LOW	transcript	c.1392A>G	p.Pro464Pro
Chr3_core_Tb427v10	302958	T	C	2976.55	0/1	0/1	0/1	0/1	0/1	0/1	Tb427_030015900	ER-Golgi trafficking TRAPP I complex 85 kDa subunit, putative	Tb927.3.1620	ER-golgi trafficking TRAPP I complex 85 kDa subunit, putative	synonymous_variant	LOW	transcript	c.1266A>G	p.Glu422Glu
Chr3_core_Tb427v10	303066	T	C	3206.55	0/1	0/1	0/1	0/1	0/1	0/1	Tb427_030015900	ER-Golgi trafficking TRAPP I complex 85 kDa subunit, putative	Tb927.3.1620	ER-golgi trafficking TRAPP I complex 85 kDa subunit, putative	synonymous_variant	LOW	transcript	c.1158A>G	p.Lys386Lys
Chr3_core_Tb427v10	303579	T	C	2100.54	0/1	0/1	0/1	0/1	0/1	0/1	Tb427_030015900	ER-Golgi trafficking TRAPP I complex 85 kDa subunit, putative	Tb927.3.1620	ER-golgi trafficking TRAPP I complex 85 kDa subunit, putative	synonymous_variant	LOW	transcript	c.645A>G	p.Leu215Leu
Chr3_core_Tb427v10	303603	C	T	1907.55	0/1	0/1	0/1	0/1	0/1	0/1	Tb427_030015900	ER-Golgi trafficking TRAPP I complex 85 kDa subunit, putative	Tb927.3.1620	ER-golgi trafficking TRAPP I complex 85 kDa subunit, putative	synonymous_variant	LOW	transcript	c.621G>A	p.Glu207Glu
Chr3_core_Tb427v10	303954	A	C	2489.55	0/1	0/1	0/1	0/1	0/1	0/1	Tb427_030015900	ER-Golgi trafficking TRAPP I complex 85 kDa subunit, putative	Tb927.3.1620	ER-golgi trafficking TRAPP I complex 85 kDa subunit, putative	synonymous_variant	LOW	transcript	c.270T>G	p.Leu90Leu
Chr3_core_Tb427v10	307899	G	A	5448.55	0/1	1/1	1/1	1/1	0/1	0/1	Tb427_030016000	Protein tyrosine kinase/Protein kinase domain containing protein, putative	Tb927.3.1630	casein kinase 1, putative	synonymous_variant	LOW	transcript	c.1098C>T	p.Asp366Asp
Chr3_core_Tb427v10	308526	G	A	3759.1	0/1	1/1	0/1	1/1	0/1	0/1	Tb427_030016000	Protein tyrosine kinase/Protein kinase domain containing protein, putative	Tb927.3.1630	casein kinase 1, putative	synonymous_variant	LOW	transcript	c.471C>T	p.Ser157Ser
Chr3_core_Tb427v10	310901	C	A	2080.55	0/1	0/1	0/1	0/1	0/1	0/1	Tb427_030016100	hypothetical protein, conserved	Tb927.3.1640	hypothetical protein	synonymous_variant	LOW	transcript	c.6G>T	p.Leu2Leu
Chr3_core_Tb427v10	311683	C	T	5435.55	0/1	0/1	0/1	0/1	0/1	0/1	Tb427_030016200	hypothetical protein, conserved	Tb927.3.1650	hypothetical protein	synonymous_variant	LOW	transcript	c.423G>A	p.Glu141Glu
Chr3_core_Tb427v10	312686	T	G	3075.55	0/1	0/1	0/1	0/1	0/1	0/1	Tb427_030016300	hypothetical protein, conserved	Tb927.3.1660	SUMO-interacting motif-containing protein	synonymous_variant	LOW	transcript	c.1806A>C	p.Pro602Pro
Chr3_core_Tb427v10	313469	T	C	7323.55	0/1	0/1	0/1	0/1	0/1	0/1	Tb427_030016300	hypothetical protein, conserved	Tb927.3.1660	SUMO-interacting motif-containing protein	synonymous_variant	LOW	transcript	c.1023A>G	p.Glu341Glu
Chr3_core_Tb427v10	315528	C	A	6119.55	0/1	0/1	0/1	0/1	0/1	0/1	Tb427_030016400	Anaphase-promoting complex subunit 4 WD40 domain/WD domain, G-beta repeat, putative	Tb927.3.1670	Cilia- and flagella-associated protein 251, putative	synonymous_variant	LOW	transcript	c.2946G>T	p.Leu982Leu
Chr3_core_Tb427v10	315594	T	C	5998.55	0/1	0/1	0/1	0/1	0/1	0/1	Tb427_030016400	Anaphase-promoting complex subunit 4 WD40 domain/WD domain, G-beta repeat, putative	Tb927.3.1670	Cilia- and flagella-associated protein 251, putative	synonymous_variant	LOW	transcript	c.2880A>G	p.Lys960Lys
Chr3_core_Tb427v10	315909	T	C	6391.55	0/1	0/1	0/1	0/1	0/1	0/1	Tb427_030016400	Anaphase-promoting complex subunit 4 WD40 domain/WD domain, G-beta repeat, putative	Tb927.3.1670	Cilia- and flagella-associated protein 251, putative	synonymous_variant	LOW	transcript	c.2565A>G	p.Thr855Thr
Chr3_core_Tb427v10	316029	A	G	3906.55	0/1	0/1	0/1	0/1	0/1	0/1	Tb427_030016400	Anaphase-promoting complex subunit 4 WD40 domain/WD domain, G-beta repeat, putative	Tb927.3.1670	Cilia- and flagella-associated protein 251, putative	synonymous_variant	LOW	transcript	c.2445T>C	p.Asn815Asn
Chr3_core_Tb427v10	316635	A	G	2640.55	0/1	0/1	0/1	0/1	0/1	0/1	Tb427_030016400	Anaphase-promoting complex subunit 4 WD40 domain/WD domain, G-beta repeat, putative	Tb927.3.1670	Cilia- and flagella-associated protein 251, putative	synonymous_variant	LOW	transcript	c.1839T>C	p.Gly613Gly
Chr3_core_Tb427v10	317106	T	C	3377.55	0/1	0/1	0/1	0/1	0/1	0/1	Tb427_030016400	Anaphase-promoting complex subunit 4 WD40 domain/WD domain, G-beta repeat, putative	Tb927.3.1670	Cilia- and flagella-associated protein 251, putative	synonymous_variant	LOW	transcript	c.1368A>G	p.Arg456Arg
Chr3_core_Tb427v10	317124	C	T	3225.55	0/1	0/1	0/1	0/1	0/1	0/1	Tb427_030016400	Anaphase-promoting complex subunit 4 WD40 domain/WD domain, G-beta repeat, putative	Tb927.3.1670	Cilia- and flagella-associated protein 251, putative	synonymous_variant	LOW	transcript	c.1350G>A	p.Pro450Pro
Chr3_core_Tb427v10	317427	A	G	4889.55	0/1	0/1	0/1	0/1	0/1	0/1	Tb427_030016400	Anaphase-promoting complex subunit 4 WD40 domain/WD domain, G-beta repeat, putative	Tb927.3.1670	Cilia- and flagella-associated protein 251, putative	synonymous_variant	LOW	transcript	c.1047T>C	p.Gly349Gly
Chr3_core_Tb427v10	317847	A	G	3626.55	0/1	0/1	0/1	0/1	0/1	0/1	Tb427_030016400	Anaphase-promoting complex subunit 4 WD40 domain/WD domain, G-beta repeat, putative	Tb927.3.1670	Cilia- and flagella-associated protein 251, putative	synonymous_variant	LOW	transcript	c.627T>C	p.Ala209Ala
Chr3_core_Tb427v10	317985	T	G	4844.55	0/1	0/1	0/1	0/1	0/1	0/1	Tb427_030016400	Anaphase-promoting complex subunit 4 WD40 domain/WD domain, G-beta repeat, putative	Tb927.3.1670	Cilia- and flagella-associated protein 251, putative	synonymous_variant	LOW	transcript	c.489A>C	p.Arg163Arg
Chr3_core_Tb427v10	318432	G	A	1528.55	0/1	0/1	0/1	0/1	0/1	0/1	Tb427_030016400	Anaphase-promoting complex subunit 4 WD40 domain/WD domain, G-beta repeat, putative	Tb927.3.1670	Cilia- and flagella-associated protein 251, putative	synonymous_variant	LOW	transcript	c.42C>T	p.Ser14Ser
Chr3_core_Tb427v10	319755	C	T	32701.5	0/1	0/1	0/1	0/1	0/1	0/1	Tb427_030016500	hypothetical protein, conserved	Tb927.3.1680	Eukaryotic translation initiation factor 3 subunit F	synonymous_variant	LOW	transcript	c.699G>A	p.Gln233Gln
Chr3_core_Tb427v10	324085	G	A	8598.55	0|1	0|1	0|1	0|1	0|1	0|1	Tb427_030016700	Diacylglycerol acyltransferase, putative	Tb927.3.1700	diacylglycerol acyltransferase, putative	synonymous_variant	LOW	transcript	c.220C>T	p.Leu74Leu
Chr3_core_Tb427v10	324089	C	T	8565.55	0|1	0|1	0|1	0|1	0|1	0|1	Tb427_030016700	Diacylglycerol acyltransferase, putative	Tb927.3.1700	diacylglycerol acyltransferase, putative	synonymous_variant	LOW	transcript	c.216G>A	p.Gln72Gln
Chr3_core_Tb427v10	327277	A	G	5228.55	0/1	0/1	0/1	0/1	0/1	0/1	Tb427_030016900	hypothetical protein, conserved	Tb927.3.1720	hypothetical protein, conserved	synonymous_variant	LOW	transcript	c.231T>C	p.Cys77Cys
Chr3_core_Tb427v10	328796	G	C	5297.55	0/1	0/1	0/1	0/1	0/1	0/1	Tb427_030017000	Elongation factor P (EF-P) KOW-like domain containing protein, putative	Tb927.3.1730	hypothetical protein, conserved	synonymous_variant	LOW	transcript	c.90C>G	p.Ala30Ala
Chr3_core_Tb427v10	329908	G	A	7292.55	0/1	0/1	0/1	0/1	0/1	0/1	Tb427_030017100	hypothetical protein, conserved	Tb927.3.1740	hypothetical protein, conserved	synonymous_variant	LOW	transcript	c.1962C>T	p.Gly654Gly
Chr3_core_Tb427v10	331708	C	G	4438.55	0/1	0/1	0/1	0/1	0/1	0/1	Tb427_030017100	hypothetical protein, conserved	Tb927.3.1740	hypothetical protein, conserved	synonymous_variant	LOW	transcript	c.162G>C	p.Val54Val
Chr3_core_Tb427v10	333730	C	T	21410.5	0/1	0/1	0/1	0/1	0/1	0/1	Tb427_030017300:pseudogene	HSCB C-terminal oligomerisation domain containing protein, putative	-	-	synonymous_variant	LOW	transcript	c.585G>A	p.Arg195Arg
Chr3_core_Tb427v10	333826	G	A	9891.55	0|1	0|1	0|1	0|1	0|1	0|1	Tb427_030017300:pseudogene	HSCB C-terminal oligomerisation domain containing protein, putative	-	-	synonymous_variant	LOW	transcript	c.489C>T	p.Asp163Asp
Chr3_core_Tb427v10	334249	C	T	6411.55	0/1	0/1	0/1	0/1	0/1	0/1	Tb427_030017300:pseudogene	HSCB C-terminal oligomerisation domain containing protein, putative	-	-	synonymous_variant	LOW	transcript	c.66G>A	p.Gly22Gly
Chr3_core_Tb427v10	335927	A	G	3450.55	0/1	0/1	0/1	0/1	0/1	0/1	Tb427_030017400	Leucine-rich repeat, putative	Tb927.3.1770	leucine-rich repeat protein (LRRP), putative	synonymous_variant	LOW	transcript	c.1612T>C	p.Leu538Leu
Chr3_core_Tb427v10	336093	C	T	2325.55	0/1	0/1	0/1	0/1	0/1	0/1	Tb427_030017400	Leucine-rich repeat, putative	Tb927.3.1770	leucine-rich repeat protein (LRRP), putative	synonymous_variant	LOW	transcript	c.1446G>A	p.Ser482Ser
Chr3_core_Tb427v10	337023	G	C	3522.55	0/1	0/1	0/1	0/1	0/1	0/1	Tb427_030017400	Leucine-rich repeat, putative	Tb927.3.1770	leucine-rich repeat protein (LRRP), putative	synonymous_variant	LOW	transcript	c.516C>G	p.Leu172Leu
Chr3_core_Tb427v10	337419	C	G	2870.55	0|1	0|1	0|1	0|1	0|1	0|1	Tb427_030017400	Leucine-rich repeat, putative	Tb927.3.1770	leucine-rich repeat protein (LRRP), putative	synonymous_variant	LOW	transcript	c.120G>C	p.Ser40Ser
Chr3_core_Tb427v10	340746	C	A	19176.5	0/1	0/1	0/1	0/1	0/1	0/1	Tb427_030017600	Transketolase, pyrimidine binding domain/Transketolase, C-terminal domain containing protein, putative	Tb927.3.1790	pyruvate dehydrogenase E1 beta subunit, putative	synonymous_variant	LOW	transcript	c.384G>T	p.Leu128Leu
Chr3_core_Tb427v10	342190	T	C	13167.5	0/1	0/1	0/1	0/1	0/1	0/1	Tb427_030017700	hypothetical protein, conserved	Tb927.3.1800	hypothetical protein, conserved	synonymous_variant	LOW	transcript	c.3867A>G	p.Thr1289Thr
Chr3_core_Tb427v10	342922	G	A	3877.55	0/1	0/1	0/1	0/1	0/1	0/1	Tb427_030017700	hypothetical protein, conserved	Tb927.3.1800	hypothetical protein, conserved	synonymous_variant	LOW	transcript	c.3135C>T	p.Ala1045Ala
Chr3_core_Tb427v10	345166	G	A	3485.55	0/1	0/1	0/1	0/1	0/1	0/1	Tb427_030017700	hypothetical protein, conserved	Tb927.3.1800	hypothetical protein, conserved	synonymous_variant	LOW	transcript	c.891C>T	p.Ala297Ala
Chr3_core_Tb427v10	347092	T	C	5317.55	0/1	0/1	0/1	0/1	0/1	0/1	Tb427_030017800	hypothetical protein, conserved	Tb927.3.1810	hypothetical protein, conserved	synonymous_variant	LOW	transcript	c.666A>G	p.Ala222Ala
Chr3_core_Tb427v10	347275	T	C	3436.55	0/1	0/1	0/1	0/1	0/1	0/1	Tb427_030017800	hypothetical protein, conserved	Tb927.3.1810	hypothetical protein, conserved	synonymous_variant	LOW	transcript	c.483A>G	p.Gln161Gln
Chr3_core_Tb427v10	350554	A	G	4881.55	0/1	0/1	0/1	0/1	0/1	0/1	Tb427_030018000	RecQ mediated genome instability protein, putative	Tb927.3.1830	hypothetical protein, conserved	synonymous_variant	LOW	transcript	c.1320T>C	p.Asn440Asn
Chr3_core_Tb427v10	354468	G	A	60200.6	0/1	0/1	0/1	0/1	0/1	0/1	Tb427_030018100	3-oxo-5-alpha-steroid 4-dehydrogenase, putative	Tb927.3.1840	3-oxo-5-alpha-steroid 4-dehydrogenase, putative	synonymous_variant	LOW	transcript	c.543C>T	p.Tyr181Tyr
Chr3_core_Tb427v10	354768	G	A	60788.6	0/1	0/1	0/1	0/1	0/1	0/1	Tb427_030018100	3-oxo-5-alpha-steroid 4-dehydrogenase, putative	Tb927.3.1840	3-oxo-5-alpha-steroid 4-dehydrogenase, putative	synonymous_variant	LOW	transcript	c.243C>T	p.Gly81Gly
Chr3_core_Tb427v10	354879	G	A	32991.6	0/1	0/1	0/1	0/1	0/1	0/1	Tb427_030018100	3-oxo-5-alpha-steroid 4-dehydrogenase, putative	Tb927.3.1840	3-oxo-5-alpha-steroid 4-dehydrogenase, putative	synonymous_variant	LOW	transcript	c.132C>T	p.Arg44Arg
Chr3_core_Tb427v10	356602	T	C	8121.55	0/1	0/1	0/1	0/1	0/1	0/1	Tb427_030018200	Protein tyrosine kinase/Protein kinase domain containing protein, putative	Tb927.3.1850	CMGC/MAPK protein kinase, putative	synonymous_variant	LOW	transcript	c.1365A>G	p.Glu455Glu
Chr3_core_Tb427v10	357193	C	A	5665.55	0/1	0/1	0/1	0/1	0/1	0/1	Tb427_030018200	Protein tyrosine kinase/Protein kinase domain containing protein, putative	Tb927.3.1850	CMGC/MAPK protein kinase, putative	synonymous_variant	LOW	transcript	c.774G>T	p.Thr258Thr
Chr3_core_Tb427v10	357271	G	A	4801.55	0/1	0/1	0/1	0/1	0/1	0/1	Tb427_030018200	Protein tyrosine kinase/Protein kinase domain containing protein, putative	Tb927.3.1850	CMGC/MAPK protein kinase, putative	synonymous_variant	LOW	transcript	c.696C>T	p.Ile232Ile
Chr3_core_Tb427v10	357511	T	C	5412.55	0/1	0/1	0/1	0/1	0/1	0/1	Tb427_030018200	Protein tyrosine kinase/Protein kinase domain containing protein, putative	Tb927.3.1850	CMGC/MAPK protein kinase, putative	synonymous_variant	LOW	transcript	c.456A>G	p.Pro152Pro
Chr3_core_Tb427v10	357583	G	A	4999.55	0/1	0/1	0/1	0/1	0/1	0/1	Tb427_030018200	Protein tyrosine kinase/Protein kinase domain containing protein, putative	Tb927.3.1850	CMGC/MAPK protein kinase, putative	synonymous_variant	LOW	transcript	c.384C>T	p.Phe128Phe
Chr3_core_Tb427v10	357919	T	G	2788.55	0|1	0|1	0|1	0|1	0|1	0|1	Tb427_030018200	Protein tyrosine kinase/Protein kinase domain containing protein, putative	Tb927.3.1850	CMGC/MAPK protein kinase, putative	synonymous_variant	LOW	transcript	c.48A>C	p.Gly16Gly
Chr3_core_Tb427v10	357922	A	G	2752.55	0|1	0|1	0|1	0|1	0|1	0|1	Tb427_030018200	Protein tyrosine kinase/Protein kinase domain containing protein, putative	Tb927.3.1850	CMGC/MAPK protein kinase, putative	synonymous_variant	LOW	transcript	c.45T>C	p.Asp15Asp
Chr3_core_Tb427v10	359928	A	T	2799.55	0|1	0|1	0|1	0|1	0|1	0|1	Tb427_030018300	D-ala D-ala ligase C-terminus/SET domain containing protein, putative	Tb927.3.1860	ATP-grasp domain containing protein, putative	synonymous_variant	LOW	transcript	c.2247T>A	p.Gly749Gly
Chr3_core_Tb427v10	360768	A	G	4737.55	0/1	0/1	0/1	0/1	0/1	0/1	Tb427_030018300	D-ala D-ala ligase C-terminus/SET domain containing protein, putative	Tb927.3.1860	ATP-grasp domain containing protein, putative	synonymous_variant	LOW	transcript	c.1407T>C	p.Ala469Ala
Chr3_core_Tb427v10	360816	A	G	3461.55	0/1	0/1	0/1	0/1	0/1	0/1	Tb427_030018300	D-ala D-ala ligase C-terminus/SET domain containing protein, putative	Tb927.3.1860	ATP-grasp domain containing protein, putative	synonymous_variant	LOW	transcript	c.1359T>C	p.Pro453Pro
Chr3_core_Tb427v10	361323	G	A	3938.55	0/1	0/1	0/1	0/1	0/1	0/1	Tb427_030018300	D-ala D-ala ligase C-terminus/SET domain containing protein, putative	Tb927.3.1860	ATP-grasp domain containing protein, putative	synonymous_variant	LOW	transcript	c.852C>T	p.Asp284Asp
Chr3_core_Tb427v10	361752	T	C	3819.55	0/1	0/1	0/1	0/1	0/1	0/1	Tb427_030018300	D-ala D-ala ligase C-terminus/SET domain containing protein, putative	Tb927.3.1860	ATP-grasp domain containing protein, putative	synonymous_variant	LOW	transcript	c.423A>G	p.Gly141Gly
Chr3_core_Tb427v10	361932	A	G	4093.55	0/1	0/1	0/1	0/1	0/1	0/1	Tb427_030018300	D-ala D-ala ligase C-terminus/SET domain containing protein, putative	Tb927.3.1860	ATP-grasp domain containing protein, putative	synonymous_variant	LOW	transcript	c.243T>C	p.Ala81Ala
Chr3_core_Tb427v10	362133	C	G	2806.55	0/1	0/1	0/1	0/1	0/1	0/1	Tb427_030018300	D-ala D-ala ligase C-terminus/SET domain containing protein, putative	Tb927.3.1860	ATP-grasp domain containing protein, putative	synonymous_variant	LOW	transcript	c.42G>C	p.Val14Val
Chr3_core_Tb427v10	363295	G	A	3171.55	0/1	0/1	0/1	0/1	0/1	0/1	Tb427_030018400	CHAP domain containing protein, putative	Tb927.3.1870	CHAP domain containing protein, putative	synonymous_variant	LOW	transcript	c.687C>T	p.Val229Val
Chr3_core_Tb427v10	363397	G	A	2141.55	0/1	0/1	0/1	0/1	0/1	0/1	Tb427_030018400	CHAP domain containing protein, putative	Tb927.3.1870	CHAP domain containing protein, putative	synonymous_variant	LOW	transcript	c.585C>T	p.Gly195Gly
Chr3_core_Tb427v10	363457	C	T	3254.55	0|1	0|1	0|1	0|1	0|1	0|1	Tb427_030018400	CHAP domain containing protein, putative	Tb927.3.1870	CHAP domain containing protein, putative	synonymous_variant	LOW	transcript	c.525G>A	p.Thr175Thr
Chr3_core_Tb427v10	363490	T	C	3108.86	0/0	0|1	0|1	0|1	0|1	0|1	Tb427_030018400	CHAP domain containing protein, putative	Tb927.3.1870	CHAP domain containing protein, putative	synonymous_variant	LOW	transcript	c.492A>G	p.Glu164Glu
Chr3_core_Tb427v10	364435	A	G	8072.55	0/1	0/1	0/1	0/1	0/1	0/1	Tb427_030018500	hypothetical protein, conserved	Tb927.3.1880	hypothetical protein, conserved	synonymous_variant	LOW	transcript	c.1926T>C	p.Ile642Ile
Chr3_core_Tb427v10	364522	C	G	8801.55	0/1	0/1	0/1	0/1	0/1	0/1	Tb427_030018500	hypothetical protein, conserved	Tb927.3.1880	hypothetical protein, conserved	synonymous_variant	LOW	transcript	c.1839G>C	p.Gly613Gly
Chr3_core_Tb427v10	364684	G	A	4987.55	0|1	0|1	0|1	0|1	0|1	0|1	Tb427_030018500	hypothetical protein, conserved	Tb927.3.1880	hypothetical protein, conserved	synonymous_variant	LOW	transcript	c.1677C>T	p.Asn559Asn
Chr3_core_Tb427v10	364747	T	C	1506.55	0|1	0|1	0|1	0|1	0|1	0|1	Tb427_030018500	hypothetical protein, conserved	Tb927.3.1880	hypothetical protein, conserved	synonymous_variant	LOW	transcript	c.1614A>G	p.Lys538Lys
Chr3_core_Tb427v10	365059	C	T	2605.55	0/1	0/1	0/1	0/1	0/1	0/1	Tb427_030018500	hypothetical protein, conserved	Tb927.3.1880	hypothetical protein, conserved	synonymous_variant	LOW	transcript	c.1302G>A	p.Lys434Lys
Chr3_core_Tb427v10	365113	A	G	4486.55	0/1	0/1	0/1	0/1	0/1	0/1	Tb427_030018500	hypothetical protein, conserved	Tb927.3.1880	hypothetical protein, conserved	synonymous_variant	LOW	transcript	c.1248T>C	p.Asp416Asp
Chr3_core_Tb427v10	365224	A	C	3963.55	0/1	0/1	0/1	0/1	0/1	0/1	Tb427_030018500	hypothetical protein, conserved	Tb927.3.1880	hypothetical protein, conserved	synonymous_variant	LOW	transcript	c.1137T>G	p.Val379Val
Chr3_core_Tb427v10	365263	G	C	3713.55	0/1	0/1	0/1	0/1	0/1	0/1	Tb427_030018500	hypothetical protein, conserved	Tb927.3.1880	hypothetical protein, conserved	synonymous_variant	LOW	transcript	c.1098C>G	p.Gly366Gly
Chr3_core_Tb427v10	365512	T	G	1603.55	0/1	0/1	0/1	0/1	0/1	0/1	Tb427_030018500	hypothetical protein, conserved	Tb927.3.1880	hypothetical protein, conserved	synonymous_variant	LOW	transcript	c.849A>C	p.Ile283Ile
Chr3_core_Tb427v10	365623	G	A	2042.55	0/1	0/1	0/1	0/1	0/1	0/1	Tb427_030018500	hypothetical protein, conserved	Tb927.3.1880	hypothetical protein, conserved	synonymous_variant	LOW	transcript	c.738C>T	p.Gly246Gly
Chr3_core_Tb427v10	365881	A	G	2222.55	0/1	0/1	0/1	0/1	0/1	0/1	Tb427_030018500	hypothetical protein, conserved	Tb927.3.1880	hypothetical protein, conserved	synonymous_variant	LOW	transcript	c.480T>C	p.Tyr160Tyr
Chr3_core_Tb427v10	365935	C	T	1773.55	0/1	0/1	0/1	0/1	0/1	0/1	Tb427_030018500	hypothetical protein, conserved	Tb927.3.1880	hypothetical protein, conserved	synonymous_variant	LOW	transcript	c.426G>A	p.Lys142Lys
Chr3_core_Tb427v10	366061	G	A	6951.55	0|1	0|1	0|1	0|1	0|1	0|1	Tb427_030018500	hypothetical protein, conserved	Tb927.3.1880	hypothetical protein, conserved	synonymous_variant	LOW	transcript	c.300C>T	p.Ser100Ser
Chr3_core_Tb427v10	366982	T	C	9330.55	0/1	0/1	0/1	0/1	0/1	0/1	Tb427_030018600	hypothetical protein, conserved	Tb927.3.1890	cytochrome c oxidase assembly protein, putative	synonymous_variant	LOW	transcript	c.756A>G	p.Glu252Glu
Chr3_core_Tb427v10	367159	C	A	4765.55	0/1	0/1	0/1	0/1	0/1	0/1	Tb427_030018600	hypothetical protein, conserved	Tb927.3.1890	cytochrome c oxidase assembly protein, putative	synonymous_variant	LOW	transcript	c.579G>T	p.Gly193Gly
Chr3_core_Tb427v10	367225	G	A	10296.5	0/1	0/1	0/1	0/1	0/1	0/1	Tb427_030018600	hypothetical protein, conserved	Tb927.3.1890	cytochrome c oxidase assembly protein, putative	synonymous_variant	LOW	transcript	c.513C>T	p.Pro171Pro
Chr3_core_Tb427v10	367372	A	G	4946.55	0/1	0/1	0/1	0/1	0/1	0/1	Tb427_030018600	hypothetical protein, conserved	Tb927.3.1890	cytochrome c oxidase assembly protein, putative	synonymous_variant	LOW	transcript	c.366T>C	p.Cys122Cys
Chr3_core_Tb427v10	367465	G	A	8500.55	0/1	0/1	0/1	0/1	0/1	0/1	Tb427_030018600	hypothetical protein, conserved	Tb927.3.1890	cytochrome c oxidase assembly protein, putative	synonymous_variant	LOW	transcript	c.273C>T	p.Tyr91Tyr
Chr3_core_Tb427v10	367552	C	T	4152.55	0/1	0/1	0/1	0/1	0/1	0/1	Tb427_030018600	hypothetical protein, conserved	Tb927.3.1890	cytochrome c oxidase assembly protein, putative	synonymous_variant	LOW	transcript	c.186G>A	p.Leu62Leu
Chr3_core_Tb427v10	369808	C	A	14083.5	0/1	0/1	0/1	0/1	0/1	0/1	Tb427_030018700	hypothetical protein, conserved	Tb927.3.1900	conserved protein, unknown function	synonymous_variant	LOW	transcript	c.2388G>T	p.Thr796Thr
Chr3_core_Tb427v10	369868	G	A	10988.5	0/1	0/1	0/1	0/1	0/1	0/1	Tb427_030018700	hypothetical protein, conserved	Tb927.3.1900	conserved protein, unknown function	synonymous_variant	LOW	transcript	c.2328C>T	p.Ala776Ala
Chr3_core_Tb427v10	369904	C	T	11096.5	0/1	0/1	0/1	0/1	0/1	0/1	Tb427_030018700	hypothetical protein, conserved	Tb927.3.1900	conserved protein, unknown function	synonymous_variant	LOW	transcript	c.2292G>A	p.Ala764Ala
Chr3_core_Tb427v10	370651	A	G	502.96	0/0	0|1	0/0	0|1	0|1	0|1	Tb427_030018700	hypothetical protein, conserved	Tb927.3.1900	conserved protein, unknown function	synonymous_variant	LOW	transcript	c.1545T>C	p.Pro515Pro
Chr3_core_Tb427v10	370657	C	T	54.83	0/0	0/0	0/0	0/0	0|1	0/0	Tb427_030018700	hypothetical protein, conserved	Tb927.3.1900	conserved protein, unknown function	synonymous_variant	LOW	transcript	c.1539G>A	p.Lys513Lys
Chr3_core_Tb427v10	371935	T	C	12143.5	0/1	0/1	0/1	0/1	0/1	0/1	Tb427_030018700	hypothetical protein, conserved	Tb927.3.1900	conserved protein, unknown function	synonymous_variant	LOW	transcript	c.261A>G	p.Arg87Arg
Chr3_core_Tb427v10	372016	G	A	4771.55	0/1	0/1	0/1	0/1	0/1	0/1	Tb427_030018700	hypothetical protein, conserved	Tb927.3.1900	conserved protein, unknown function	synonymous_variant	LOW	transcript	c.180C>T	p.Phe60Phe
Chr3_core_Tb427v10	377446	A	G	427.37	0/1	0/1	0/0	0/1	0/0	0/1	Tb427_030018800	Histone RNA hairpin-binding protein RNA-binding domain containing protein, putative	Tb927.3.1910	Histone RNA hairpin-binding protein RNA-binding domain containing protein, putative	synonymous_variant	LOW	transcript	c.1158T>C	p.Thr386Thr
Chr3_core_Tb427v10	377698	A	G	648.86	0/1	0/1	0/0	0/1	0/1	0/1	Tb427_030018800	Histone RNA hairpin-binding protein RNA-binding domain containing protein, putative	Tb927.3.1910	Histone RNA hairpin-binding protein RNA-binding domain containing protein, putative	synonymous_variant	LOW	transcript	c.906T>C	p.Pro302Pro
Chr3_core_Tb427v10	378535	G	A	1416.67	0/1	0/1	0/1	0/1	0/1	0/1	Tb427_030018800	Histone RNA hairpin-binding protein RNA-binding domain containing protein, putative	Tb927.3.1910	Histone RNA hairpin-binding protein RNA-binding domain containing protein, putative	synonymous_variant	LOW	transcript	c.69C>T	p.Tyr23Tyr
Chr3_core_Tb427v10	381656	A	G	9353.55	0/1	0/1	0/1	0/1	0/1	0/1	Tb427_030018900	Not1 N-terminal domain, CCR4-Not complex component/NOT2 / NOT3 / NOT5 family, putative	Tb927.3.1920	General negative regulator of transcription subunit 5	synonymous_variant	LOW	transcript	c.1749T>C	p.Gly583Gly
Chr3_core_Tb427v10	381689	G	C	9390.55	0/1	0/1	0/1	0/1	0/1	0/1	Tb427_030018900	Not1 N-terminal domain, CCR4-Not complex component/NOT2 / NOT3 / NOT5 family, putative	Tb927.3.1920	General negative regulator of transcription subunit 5	synonymous_variant	LOW	transcript	c.1716C>G	p.Arg572Arg
Chr3_core_Tb427v10	381929	A	G	14391.5	0/1	0/1	0/1	0/1	0/1	0/1	Tb427_030018900	Not1 N-terminal domain, CCR4-Not complex component/NOT2 / NOT3 / NOT5 family, putative	Tb927.3.1920	General negative regulator of transcription subunit 5	synonymous_variant	LOW	transcript	c.1476T>C	p.Asn492Asn
Chr3_core_Tb427v10	383264	G	C	18125.5	0/1	0/1	0/1	0/1	0/1	0/1	Tb427_030018900	Not1 N-terminal domain, CCR4-Not complex component/NOT2 / NOT3 / NOT5 family, putative	Tb927.3.1920	General negative regulator of transcription subunit 5	synonymous_variant	LOW	transcript	c.141C>G	p.Leu47Leu
Chr3_core_Tb427v10	383351	G	T	7789.55	0/1	0/1	0/1	0/1	0/1	0/1	Tb427_030018900	Not1 N-terminal domain, CCR4-Not complex component/NOT2 / NOT3 / NOT5 family, putative	Tb927.3.1920	General negative regulator of transcription subunit 5	synonymous_variant	LOW	transcript	c.54C>A	p.Thr18Thr
Chr3_core_Tb427v10	383363	A	G	7244.55	0/1	0/1	0/1	0/1	0/1	0/1	Tb427_030018900	Not1 N-terminal domain, CCR4-Not complex component/NOT2 / NOT3 / NOT5 family, putative	Tb927.3.1920	General negative regulator of transcription subunit 5	synonymous_variant	LOW	transcript	c.42T>C	p.Leu14Leu
Chr3_core_Tb427v10	384438	G	A	4765.55	0/1	0/1	0/1	0/1	0/1	0/1	Tb427_030019000	WD domain, G-beta repeat, putative	Tb927.3.1930	pre-mrna-processing factor 17	synonymous_variant	LOW	transcript	c.1236C>T	p.Cys412Cys
Chr3_core_Tb427v10	384705	T	C	6511.55	0/1	0/1	0/1	0/1	0/1	0/1	Tb427_030019000	WD domain, G-beta repeat, putative	Tb927.3.1930	pre-mrna-processing factor 17	synonymous_variant	LOW	transcript	c.969A>G	p.Ser323Ser
Chr3_core_Tb427v10	384744	C	G	7664.55	0/1	0/1	0/1	0/1	0/1	0/1	Tb427_030019000	WD domain, G-beta repeat, putative	Tb927.3.1930	pre-mrna-processing factor 17	synonymous_variant	LOW	transcript	c.930G>C	p.Arg310Arg
Chr3_core_Tb427v10	384780	T	A	7953.55	0/1	0/1	0/1	0/1	0/1	0/1	Tb427_030019000	WD domain, G-beta repeat, putative	Tb927.3.1930	pre-mrna-processing factor 17	synonymous_variant	LOW	transcript	c.894A>T	p.Leu298Leu
Chr3_core_Tb427v10	384798	C	T	7350.55	0/1	0/1	0/1	0/1	0/1	0/1	Tb427_030019000	WD domain, G-beta repeat, putative	Tb927.3.1930	pre-mrna-processing factor 17	synonymous_variant	LOW	transcript	c.876G>A	p.Leu292Leu
Chr3_core_Tb427v10	384975	G	A	6857.55	0/1	0/1	0/1	0/1	0/1	0/1	Tb427_030019000	WD domain, G-beta repeat, putative	Tb927.3.1930	pre-mrna-processing factor 17	synonymous_variant	LOW	transcript	c.699C>T	p.Ser233Ser
Chr3_core_Tb427v10	385386	T	C	3690.55	0|1	0|1	0|1	0|1	0|1	0|1	Tb427_030019000	WD domain, G-beta repeat, putative	Tb927.3.1930	pre-mrna-processing factor 17	synonymous_variant	LOW	transcript	c.288A>G	p.Val96Val
Chr3_core_Tb427v10	385650	G	A	1875.55	0/1	0/1	0/1	0/1	0/1	0/1	Tb427_030019000	WD domain, G-beta repeat, putative	Tb927.3.1930	pre-mrna-processing factor 17	synonymous_variant	LOW	transcript	c.24C>T	p.His8His
Chr3_core_Tb427v10	386777	G	A	11806.5	0/1	0/1	0/1	0/1	0/1	0/1	Tb427_030019100	TPM domain containing protein, putative	Tb927.3.1940	TLP18.3, Psb32 and MOLO-1 founding proteins of phosphatase, putative	synonymous_variant	LOW	transcript	c.1074C>T	p.Thr358Thr
Chr3_core_Tb427v10	386801	C	T	7706.55	0/1	0/1	0/1	0/1	0/1	0/1	Tb427_030019100	TPM domain containing protein, putative	Tb927.3.1940	TLP18.3, Psb32 and MOLO-1 founding proteins of phosphatase, putative	synonymous_variant	LOW	transcript	c.1050G>A	p.Thr350Thr
Chr3_core_Tb427v10	386900	G	A	5684.55	0/1	0/1	0/1	0/1	0/1	0/1	Tb427_030019100	TPM domain containing protein, putative	Tb927.3.1940	TLP18.3, Psb32 and MOLO-1 founding proteins of phosphatase, putative	synonymous_variant	LOW	transcript	c.951C>T	p.Ile317Ile
Chr3_core_Tb427v10	387041	G	T	8058.55	0|1	0|1	0|1	0|1	0|1	0|1	Tb427_030019100	TPM domain containing protein, putative	Tb927.3.1940	TLP18.3, Psb32 and MOLO-1 founding proteins of phosphatase, putative	synonymous_variant	LOW	transcript	c.810C>A	p.Thr270Thr
Chr3_core_Tb427v10	387296	G	A	4602.55	0/1	0/1	0/1	0/1	0/1	0/1	Tb427_030019100	TPM domain containing protein, putative	Tb927.3.1940	TLP18.3, Psb32 and MOLO-1 founding proteins of phosphatase, putative	synonymous_variant	LOW	transcript	c.555C>T	p.Ser185Ser
Chr3_core_Tb427v10	387494	G	T	13867.5	0|1	0/1	0|1	0/1	0|1	0/1	Tb427_030019100	TPM domain containing protein, putative	Tb927.3.1940	TLP18.3, Psb32 and MOLO-1 founding proteins of phosphatase, putative	synonymous_variant	LOW	transcript	c.357C>A	p.Gly119Gly
Chr3_core_Tb427v10	387497	G	A	5533.55	0|1	0/1	0|1	0/1	0|1	0/1	Tb427_030019100	TPM domain containing protein, putative	Tb927.3.1940	TLP18.3, Psb32 and MOLO-1 founding proteins of phosphatase, putative	synonymous_variant	LOW	transcript	c.354C>T	p.Cys118Cys
Chr3_core_Tb427v10	387758	C	T	2446.55	0|1	0|1	0|1	0|1	0|1	0|1	Tb427_030019100	TPM domain containing protein, putative	Tb927.3.1940	TLP18.3, Psb32 and MOLO-1 founding proteins of phosphatase, putative	synonymous_variant	LOW	transcript	c.93G>A	p.Gly31Gly
Chr3_core_Tb427v10	387761	A	T	2770.55	0|1	0|1	0|1	0|1	0|1	0|1	Tb427_030019100	TPM domain containing protein, putative	Tb927.3.1940	TLP18.3, Psb32 and MOLO-1 founding proteins of phosphatase, putative	synonymous_variant	LOW	transcript	c.90T>A	p.Gly30Gly
Chr3_core_Tb427v10	392354	C	A	5259.55	0|1	0|1	0|1	0|1	0|1	0|1	Tb427_030019400	DNA / pantothenate metabolism flavoprotein, putative	Tb927.3.1970	phosphopantothenoylcysteine synthetase, putative	synonymous_variant	LOW	transcript	c.666G>T	p.Ser222Ser
Chr3_core_Tb427v10	392639	A	G	3874.55	0/1	0/1	0/1	0/1	0/1	0/1	Tb427_030019400	DNA / pantothenate metabolism flavoprotein, putative	Tb927.3.1970	phosphopantothenoylcysteine synthetase, putative	synonymous_variant	LOW	transcript	c.381T>C	p.Ala127Ala
Chr3_core_Tb427v10	393970	T	C	3047.55	0/1	0/1	0/1	0/1	0/1	0/1	Tb427_030019500	hypothetical protein, conserved	Tb927.3.1980	hypothetical protein, conserved	synonymous_variant	LOW	transcript	c.273A>G	p.Gln91Gln
Chr3_core_Tb427v10	395368	T	C	9371.55	0/1	0/1	0/1	0/1	0/1	0/1	Tb427_030019600	Tetratricopeptide repeat, putative	Tb927.3.1990	Tetratricopeptide repeat protein 29, putative	synonymous_variant	LOW	transcript	c.1200A>G	p.Thr400Thr
Chr3_core_Tb427v10	395920	T	C	4899.55	0/1	0/1	0/1	0/1	0/1	0/1	Tb427_030019600	Tetratricopeptide repeat, putative	Tb927.3.1990	Tetratricopeptide repeat protein 29, putative	synonymous_variant	LOW	transcript	c.648A>G	p.Val216Val
Chr3_core_Tb427v10	395977	A	C	4076.55	0/1	0/1	0/1	0/1	0/1	0/1	Tb427_030019600	Tetratricopeptide repeat, putative	Tb927.3.1990	Tetratricopeptide repeat protein 29, putative	synonymous_variant	LOW	transcript	c.591T>G	p.Leu197Leu
Chr3_core_Tb427v10	396310	G	A	4537.55	0/1	0/1	0/1	0/1	0/1	0/1	Tb427_030019600	Tetratricopeptide repeat, putative	Tb927.3.1990	Tetratricopeptide repeat protein 29, putative	synonymous_variant	LOW	transcript	c.258C>T	p.His86His
Chr3_core_Tb427v10	398934	T	C	5094.55	0/1	0/1	0/1	0/1	0/1	0/1	Tb427_030019800	hypothetical protein, conserved	Tb927.3.2010	hypothetical protein, conserved	synonymous_variant	LOW	transcript	c.1212A>G	p.Thr404Thr
Chr3_core_Tb427v10	400032	A	G	3902.55	0/1	0/1	0/1	0/1	0/1	0/1	Tb427_030019800	hypothetical protein, conserved	Tb927.3.2010	hypothetical protein, conserved	synonymous_variant	LOW	transcript	c.114T>C	p.Leu38Leu
Chr3_core_Tb427v10	401175	A	G	5159.55	0/1	0/1	0/1	0/1	0/1	0/1	Tb427_030019900	Microtubule binding/Kinesin motor domain containing protein, putative	Tb927.3.2020	kinesin, putative	synonymous_variant	LOW	transcript	c.1974T>C	p.Ala658Ala
Chr3_core_Tb427v10	402030	A	G	3699.55	0/1	0/1	0/1	0/1	0/1	0/1	Tb427_030019900	Microtubule binding/Kinesin motor domain containing protein, putative	Tb927.3.2020	kinesin, putative	synonymous_variant	LOW	transcript	c.1119T>C	p.Thr373Thr
Chr3_core_Tb427v10	402123	G	C	3326.55	0/1	0/1	0/1	0/1	0/1	0/1	Tb427_030019900	Microtubule binding/Kinesin motor domain containing protein, putative	Tb927.3.2020	kinesin, putative	synonymous_variant	LOW	transcript	c.1026C>G	p.Arg342Arg
Chr3_core_Tb427v10	402264	G	C	2914.55	0/1	0/1	0/1	0/1	0/1	0/1	Tb427_030019900	Microtubule binding/Kinesin motor domain containing protein, putative	Tb927.3.2020	kinesin, putative	synonymous_variant	LOW	transcript	c.885C>G	p.Ser295Ser
Chr3_core_Tb427v10	402327	C	T	4710.55	0/1	0/1	0/1	0/1	0/1	0/1	Tb427_030019900	Microtubule binding/Kinesin motor domain containing protein, putative	Tb927.3.2020	kinesin, putative	synonymous_variant	LOW	transcript	c.822G>A	p.Thr274Thr
Chr3_core_Tb427v10	402416	A	G	3973.55	0/1	0/1	0/1	0/1	0/1	0/1	Tb427_030019900	Microtubule binding/Kinesin motor domain containing protein, putative	Tb927.3.2020	kinesin, putative	synonymous_variant	LOW	transcript	c.733T>C	p.Leu245Leu
Chr3_core_Tb427v10	402765	G	A	1591.55	0/1	0/1	0/1	0/1	0/1	0/1	Tb427_030019900	Microtubule binding/Kinesin motor domain containing protein, putative	Tb927.3.2020	kinesin, putative	synonymous_variant	LOW	transcript	c.384C>T	p.Tyr128Tyr
Chr3_core_Tb427v10	411806	A	G	4024.55	0/1	0/1	0/1	0/1	0/1	0/1	Tb427_030020200	hypothetical protein, conserved	Tb927.3.2050	Minicircle replication factor 172	synonymous_variant	LOW	transcript	c.3150T>C	p.Gly1050Gly
Chr3_core_Tb427v10	412805	A	G	2019.55	0/1	0/1	0/1	0/1	0/1	0/1	Tb427_030020200	hypothetical protein, conserved	Tb927.3.2050	Minicircle replication factor 172	synonymous_variant	LOW	transcript	c.2151T>C	p.Leu717Leu
Chr3_core_Tb427v10	413810	C	T	1889.55	0/1	0/1	0/1	0/1	0/1	0|1	Tb427_030020200	hypothetical protein, conserved	Tb927.3.2050	Minicircle replication factor 172	synonymous_variant	LOW	transcript	c.1146G>A	p.Arg382Arg
Chr3_core_Tb427v10	418171	T	C	2897.55	0/1	0/1	0/1	0/1	0/1	0/1	Tb427_030020300	Protein kinase domain/Protein tyrosine kinase, putative	Tb927.3.2060	STE20-like serine/threonine-protein kinase, putative	synonymous_variant	LOW	transcript	c.48A>G	p.Arg16Arg
Chr3_core_Tb427v10	419290	T	A	6123.55	0/1	0/1	0/1	0/1	0/1	0/1	Tb427_030020400	hypothetical protein, conserved	Tb927.3.2070	hypothetical protein, conserved	synonymous_variant	LOW	transcript	c.3888A>T	p.Leu1296Leu
Chr3_core_Tb427v10	420649	A	C	3261.55	0/1	0/1	0/1	0/1	0/1	0/1	Tb427_030020400	hypothetical protein, conserved	Tb927.3.2070	hypothetical protein, conserved	synonymous_variant	LOW	transcript	c.2529T>G	p.Val843Val
Chr3_core_Tb427v10	420757	A	G	3049.55	0/1	0/1	0/1	0/1	0/1	0/1	Tb427_030020400	hypothetical protein, conserved	Tb927.3.2070	hypothetical protein, conserved	synonymous_variant	LOW	transcript	c.2421T>C	p.Gly807Gly
Chr3_core_Tb427v10	422005	G	A	2813.55	0/1	0/1	0/1	0/1	0/1	0/1	Tb427_030020400	hypothetical protein, conserved	Tb927.3.2070	hypothetical protein, conserved	synonymous_variant	LOW	transcript	c.1173C>T	p.Asp391Asp
Chr3_core_Tb427v10	422266	G	A	2511.55	0/1	0/1	0/1	0/1	0/1	0/1	Tb427_030020400	hypothetical protein, conserved	Tb927.3.2070	hypothetical protein, conserved	synonymous_variant	LOW	transcript	c.912C>T	p.His304His
Chr3_core_Tb427v10	422707	C	T	2487.55	0/1	0/1	0/1	0/1	0/1	0/1	Tb427_030020400	hypothetical protein, conserved	Tb927.3.2070	hypothetical protein, conserved	synonymous_variant	LOW	transcript	c.471G>A	p.Glu157Glu
Chr3_core_Tb427v10	426361	A	G	12621.5	0/1	0/1	0/1	0/1	0/1	0/1	Tb427_030020600	Creatinase/Prolidase N-terminal domain/Metallopeptidase family M24/C-terminal region of peptidase_M24, putative	Tb927.3.2090	Xaa-Pro aminopeptidase, putative	synonymous_variant	LOW	transcript	c.1434T>C	p.Gly478Gly
Chr3_core_Tb427v10	426481	T	C	9632.55	0/1	0/1	0/1	0/1	0/1	0/1	Tb427_030020600	Creatinase/Prolidase N-terminal domain/Metallopeptidase family M24/C-terminal region of peptidase_M24, putative	Tb927.3.2090	Xaa-Pro aminopeptidase, putative	synonymous_variant	LOW	transcript	c.1314A>G	p.Leu438Leu
Chr3_core_Tb427v10	433222	G	A	7647.55	0/1	0/1	0/1	0/1	0/1	0/1	Tb427_030020800	NLI interacting factor-like phosphatase, putative	Tb927.3.2110	Mitochondrial import inner membrane translocase subunit TIM50	synonymous_variant	LOW	transcript	c.384C>T	p.Ile128Ile
Chr3_core_Tb427v10	434991	C	T	3589.55	0/1	0/1	0/1	0/1	0/1	0/1	Tb427_030020900	hypothetical protein, conserved	Tb927.3.2120	hypothetical protein, conserved	synonymous_variant	LOW	transcript	c.204G>A	p.Lys68Lys
Chr3_core_Tb427v10	436476	A	G	3110.55	0/1	0/1	0/1	0/1	0/1	0/1	Tb427_030021000	RNA pseudouridylate synthase, putative	Tb927.3.2130	RNA pseudouridylate synthase, putative	synonymous_variant	LOW	transcript	c.2128T>C	p.Leu710Leu
Chr3_core_Tb427v10	438175	G	T	1824.55	0/1	0/1	0/1	0/1	0/1	0/1	Tb427_030021000	RNA pseudouridylate synthase, putative	Tb927.3.2130	RNA pseudouridylate synthase, putative	synonymous_variant	LOW	transcript	c.429C>A	p.Thr143Thr
Chr3_core_Tb427v10	438223	A	C	1432.55	0/1	0/1	0/1	0/1	0/1	0/1	Tb427_030021000	RNA pseudouridylate synthase, putative	Tb927.3.2130	RNA pseudouridylate synthase, putative	synonymous_variant	LOW	transcript	c.381T>G	p.Val127Val
Chr3_core_Tb427v10	441487	A	G	7005.55	0/1	0/1	0/1	0/1	0/1	0/1	Tb427_030021100	SNF2 family N-terminal domain/Helicase conserved C-terminal domain containing protein, putative	Tb927.3.2140	transcription activator, putative	synonymous_variant	LOW	transcript	c.822T>C	p.Ile274Ile
Chr3_core_Tb427v10	443130	G	T	7717.55	0/1	0/1	0/1	0/1	0/1	0/1	Tb427_030021200	Protein phosphatase 2C/Stage II sporulation protein E (SpoIIE), putative	Tb927.3.2150	protein phosphatase 2C, putative	synonymous_variant	LOW	transcript	c.783C>A	p.Ala261Ala
Chr3_core_Tb427v10	445274	G	A	4841.55	0/1	0/1	0/1	0/1	0/1	0/1	Tb427_030021300	Rieske [2Fe-2S] domain/Rieske-like [2Fe-2S] domain containing protein, putative	Tb927.3.2160	Rieske-like [2Fe-2S] domain containing protein, putative	synonymous_variant	LOW	transcript	c.468C>T	p.Ile156Ile
Chr3_core_Tb427v10	445292	G	A	3981.55	0/1	0/1	0/1	0/1	0/1	0/1	Tb427_030021300	Rieske [2Fe-2S] domain/Rieske-like [2Fe-2S] domain containing protein, putative	Tb927.3.2160	Rieske-like [2Fe-2S] domain containing protein, putative	synonymous_variant	LOW	transcript	c.450C>T	p.Arg150Arg
Chr3_core_Tb427v10	448260	G	A	4155.55	0/1	0/1	0/1	0/1	0/1	0/1	Tb427_030021400	Elongation factor Tu GTP binding domain/Elongation factor G, domain IV/Elongation factor G C-terminus, putative	Tb927.3.2170	translation elongation factor EF-2, putative	synonymous_variant	LOW	transcript	c.433C>T	p.Leu145Leu
Chr3_core_Tb427v10	450506	G	A	9082.55	0/1	0/1	0/1	0/1	0/1	0/1	Tb427_030021600	mRNA capping enzyme, beta chain, putative	Tb927.3.2190	Capping enzyme RNA triphosphatase 1	synonymous_variant	LOW	transcript	c.666C>T	p.Leu222Leu
Chr3_core_Tb427v10	451520	G	A	5759.55	0/1	0/1	0|1	0/1	0/1	0/1	Tb427_030021700	Tetratricopeptide repeat, putative	Tb927.3.2200	TPR repeat, putative	synonymous_variant	LOW	transcript	c.1038C>T	p.Arg346Arg
Chr3_core_Tb427v10	454800	A	G	4727.55	0/1	0/1	0/1	0/1	0/1	0/1	Tb427_030021800	KIF-1 binding protein C terminal, putative	Tb927.3.2210	KIF-1 binding protein C terminal, putative	synonymous_variant	LOW	transcript	c.267T>C	p.Ser89Ser
Chr3_core_Tb427v10	455883	T	G	10770.5	0/1	0/1	0/1	0/1	0/1	0/1	Tb427_030021900	Translation initiation factor eIF3 subunit, putative	Tb927.3.2220	eukaryotic translation initiation factor 3 subunit j	synonymous_variant	LOW	transcript	c.142A>C	p.Arg48Arg
Chr3_core_Tb427v10	457557	A	G	67888.6	0/1	0/1	0/1	0/1	0/1	0/1	Tb427_030022000	CoA binding domain/CoA-ligase, putative	Tb927.3.2230	succinyl-CoA synthetase alpha subunit, putative	synonymous_variant	LOW	transcript	c.243T>C	p.Ala81Ala
Chr3_core_Tb427v10	460325	G	A	3752.55	0/1	0/1	0/1	0/1	0/1	0/1	Tb427_030022200	hypothetical protein, conserved	Tb927.3.2250	hypothetical protein, conserved	synonymous_variant	LOW	transcript	c.153C>T	p.Ile51Ile
Chr3_core_Tb427v10	461259	T	A	5537.55	0/1	0/1	0/1	0/1	0/1	0/1	Tb427_030022300	Ubiquitin family, putative	Tb927.3.2260	Mitochondrial SSU ribosomal protein, putative	synonymous_variant	LOW	transcript	c.99A>T	p.Thr33Thr
Chr3_core_Tb427v10	465086	T	C	11318.5	0/1	0/1	0/1	0/1	0/1	0/1	Tb427_030022400	N-terminal beta-sandwich domain of polyadenylation factor/mRNA cleavage and polyadenylation factor CLP1 P-loop, putative	Tb927.3.2270	hypothetical protein, conserved	synonymous_variant	LOW	transcript	c.1266T>C	p.His422His
Chr3_core_Tb427v10	465685	T	C	6337.55	0/1	0/1	0/1	0/1	0/1	0/1	Tb427_030022500	Sec1 family, putative	Tb927.3.2280	vacuolar sorting protein 33 , putative	synonymous_variant	LOW	transcript	c.279T>C	p.Leu93Leu
Chr3_core_Tb427v10	466936	A	G	8775.55	0/1	0/1	0/1	0/1	0/1	0/1	Tb427_030022500	Sec1 family, putative	Tb927.3.2280	vacuolar sorting protein 33 , putative	synonymous_variant	LOW	transcript	c.1530A>G	p.Ser510Ser
Chr3_core_Tb427v10	467815	G	A	4645.55	0/1	0/1	0/1	0/1	0/1	0/1	Tb427_030022600	DnaJ domain/Zinc-finger of C2H2 type/Zinc-finger double-stranded RNA-binding, putative	Tb927.3.2290	chaperone protein DnaJ, putative	synonymous_variant	LOW	transcript	c.453G>A	p.Lys151Lys
Chr3_core_Tb427v10	468460	G	A	2243.54	0|1	0/1	0|1	0|1	0|1	0/1	Tb427_030022600	DnaJ domain/Zinc-finger of C2H2 type/Zinc-finger double-stranded RNA-binding, putative	Tb927.3.2290	chaperone protein DnaJ, putative	synonymous_variant	LOW	transcript	c.1098G>A	p.Lys366Lys
Chr3_core_Tb427v10	469171	A	G	4676.55	0|1	0|1	0|1	0|1	0|1	0|1	Tb427_030022700	DNL zinc finger containing protein, putative	Tb927.3.2300	DNL zinc finger, putative	synonymous_variant	LOW	transcript	c.564A>G	p.Glu188Glu
Chr3_core_Tb427v10	471364	G	A	2671.55	0/1	0/1	0/1	0/1	0/1	0/1	Tb427_030022900	PCI domain containing protein, putative	Tb927.3.2320	COP9 signalosome complex subunit 2, putative	synonymous_variant	LOW	transcript	c.495G>A	p.Glu165Glu
Chr3_core_Tb427v10	472004	C	T	6465.55	0/1	0/1	0/1	0/1	0/1	0/1	Tb427_030022900	PCI domain containing protein, putative	Tb927.3.2320	COP9 signalosome complex subunit 2, putative	synonymous_variant	LOW	transcript	c.1135C>T	p.Leu379Leu
Chr3_core_Tb427v10	476719	G	C	4068.55	0/1	0/1	0/1	0/1	0/1	0/1	Tb427_030023100:pseudogene	Pex2 / Pex12 amino terminal region containing protein, putative	-	-	synonymous_variant	LOW	transcript	c.918G>C	p.Leu306Leu
Chr3_core_Tb427v10	477294	G	A	6658.55	0/1	0/1	0/1	0/1	0/1	0/1	Tb427_030023200	hypothetical protein, conserved	Tb927.3.2350	hypothetical protein, conserved	synonymous_variant	LOW	transcript	c.15G>A	p.Val5Val
Chr3_core_Tb427v10	477501	G	A	9758.55	0/1	0/1	0/1	0/1	0/1	0/1	Tb427_030023200	hypothetical protein, conserved	Tb927.3.2350	hypothetical protein, conserved	synonymous_variant	LOW	transcript	c.222G>A	p.Thr74Thr
Chr3_core_Tb427v10	479167	C	T	7860.55	0/1	0/1	0/1	0/1	0|1	0/1	Tb427_030023300	hypothetical protein, conserved	Tb927.3.2360	hypothetical protein, conserved	synonymous_variant	LOW	transcript	c.1104C>T	p.Val368Val
Chr3_core_Tb427v10	480027	C	T	15738.5	0/1	0/1	0/1	0/1	0/1	0/1	Tb427_030023400	hypothetical protein, conserved	Tb927.3.2370	hypothetical protein, conserved	synonymous_variant	LOW	transcript	c.213C>T	p.Tyr71Tyr
Chr3_core_Tb427v10	481710	T	C	5861.55	0/1	0/1	0/1	0/1	0/1	0/1	Tb427_030023600	hypothetical protein, conserved	Tb927.3.2390	hypothetical protein, conserved	synonymous_variant	LOW	transcript	c.114T>C	p.His38His
Chr3_core_Tb427v10	481783	C	T	7045.55	0/1	0/1	0/1	0/1	0/1	0/1	Tb427_030023600	hypothetical protein, conserved	Tb927.3.2390	hypothetical protein, conserved	synonymous_variant	LOW	transcript	c.187C>T	p.Leu63Leu
Chr3_core_Tb427v10	482115	A	G	7092.55	0/1	0/1	0/1	0/1	0/1	0/1	Tb427_030023600	hypothetical protein, conserved	Tb927.3.2390	hypothetical protein, conserved	synonymous_variant	LOW	transcript	c.519A>G	p.Val173Val
Chr3_core_Tb427v10	482697	A	C	2956.55	0/1	0/1	0/1	0/1	0/1	0/1	Tb427_030023600	hypothetical protein, conserved	Tb927.3.2390	hypothetical protein, conserved	synonymous_variant	LOW	transcript	c.1101A>C	p.Leu367Leu
Chr3_core_Tb427v10	486963	G	A	3996.55	0/1	0/1	0/1	0/1	0/1	0/1	Tb427_030024000	Vacuolar sorting protein 9 (VPS9) domain containing protein, putative	Tb927.3.2430	Alsin, putative	synonymous_variant	LOW	transcript	c.156G>A	p.Glu52Glu
Chr3_core_Tb427v10	487446	C	T	3664.55	0/1	0/1	0/1	0/1	0/1	0/1	Tb427_030024000	Vacuolar sorting protein 9 (VPS9) domain containing protein, putative	Tb927.3.2430	Alsin, putative	synonymous_variant	LOW	transcript	c.639C>T	p.Asp213Asp
Chr3_core_Tb427v10	489087	A	G	11185.5	0/1	0/1	0/1	0/1	0/1	0/1	Tb427_030024000	Vacuolar sorting protein 9 (VPS9) domain containing protein, putative	Tb927.3.2430	Alsin, putative	synonymous_variant	LOW	transcript	c.2280A>G	p.Ser760Ser
Chr3_core_Tb427v10	490638	A	G	6213.55	0/1	0/1	0/1	0/1	0/1	0/1	Tb427_030024100	Protein kinase domain/Protein tyrosine kinase, putative	Tb927.3.2440	AGC essential kinase 1	synonymous_variant	LOW	transcript	c.207A>G	p.Lys69Lys
Chr3_core_Tb427v10	496478	A	G	4287.55	0/1	0/1	0/1	0/1	0/1	0/1	Tb427_030024400	hypothetical protein, conserved	Tb927.3.2470	Pumilio homology domain family member 8	synonymous_variant	LOW	transcript	c.996A>G	p.Lys332Lys
Chr3_core_Tb427v10	496532	C	T	4579.55	0/1	0/1	0/1	0/1	0/1	0/1	Tb427_030024400	hypothetical protein, conserved	Tb927.3.2470	Pumilio homology domain family member 8	synonymous_variant	LOW	transcript	c.1050C>T	p.Ser350Ser
Chr3_core_Tb427v10	496832	G	A	5323.55	0/1	0/1	0/1	0/1	0/1	0/1	Tb427_030024400	hypothetical protein, conserved	Tb927.3.2470	Pumilio homology domain family member 8	synonymous_variant	LOW	transcript	c.1350G>A	p.Glu450Glu
Chr3_core_Tb427v10	497108	A	G	6656.55	0/1	0/1	0/1	0/1	0/1	0/1	Tb427_030024400	hypothetical protein, conserved	Tb927.3.2470	Pumilio homology domain family member 8	synonymous_variant	LOW	transcript	c.1626A>G	p.Gln542Gln
Chr3_core_Tb427v10	498406	G	T	9126.55	0/1	0/1	0/1	0/1	0/1	0/1	Tb427_030024500	hypothetical protein, conserved	Tb927.3.2475	hypothetical protein	synonymous_variant	LOW	transcript	c.42G>T	p.Ser14Ser
Chr3_core_Tb427v10	501219	C	T	5894.55	0/1	0/1	0/1	0/1	0/1	0/1	Tb427_030024700	Arv1-like family, putative	Tb927.3.2480	Arv1-like family, putative	synonymous_variant	LOW	transcript	c.117C>T	p.Ser39Ser
Chr3_core_Tb427v10	501678	C	T	6437.55	0/1	0/1	0/1	0/1	0/1	0/1	Tb427_030024700	Arv1-like family, putative	Tb927.3.2480	Arv1-like family, putative	synonymous_variant	LOW	transcript	c.576C>T	p.Arg192Arg
Chr3_core_Tb427v10	501691	C	T	6235.55	0/1	0/1	0/1	0/1	0/1	0/1	Tb427_030024700	Arv1-like family, putative	Tb927.3.2480	Arv1-like family, putative	synonymous_variant	LOW	transcript	c.589C>T	p.Leu197Leu
Chr3_core_Tb427v10	501768	G	A	5608.55	0/1	0/1	0/1	0/1	0/1	0/1	Tb427_030024700	Arv1-like family, putative	Tb927.3.2480	Arv1-like family, putative	synonymous_variant	LOW	transcript	c.666G>A	p.Pro222Pro
Chr3_core_Tb427v10	541127	C	T	9690.55	0/1	0/1	0/1	0/1	0/1	0/1	Tb427_030026600	DEAD/DEAH box helicase/Type III restriction enzyme, res subunit/Helicase conserved C-terminal domain containing protein, putative	Tb927.3.2600	ATP-dependent DEAD/H RNA helicase, putative	synonymous_variant	LOW	transcript	c.4185G>A	p.Gln1395Gln
Chr3_core_Tb427v10	541178	A	G	9330.55	0/1	0/1	0/1	0/1	0/1	0/1	Tb427_030026600	DEAD/DEAH box helicase/Type III restriction enzyme, res subunit/Helicase conserved C-terminal domain containing protein, putative	Tb927.3.2600	ATP-dependent DEAD/H RNA helicase, putative	synonymous_variant	LOW	transcript	c.4134T>C	p.Phe1378Phe
Chr3_core_Tb427v10	541358	T	C	9142.55	0/1	0/1	0/1	0/1	0/1	0/1	Tb427_030026600	DEAD/DEAH box helicase/Type III restriction enzyme, res subunit/Helicase conserved C-terminal domain containing protein, putative	Tb927.3.2600	ATP-dependent DEAD/H RNA helicase, putative	synonymous_variant	LOW	transcript	c.3954A>G	p.Leu1318Leu
Chr3_core_Tb427v10	542558	C	T	6147.55	0/1	0/1	0/1	0/1	0/1	0/1	Tb427_030026600	DEAD/DEAH box helicase/Type III restriction enzyme, res subunit/Helicase conserved C-terminal domain containing protein, putative	Tb927.3.2600	ATP-dependent DEAD/H RNA helicase, putative	synonymous_variant	LOW	transcript	c.2754G>A	p.Ser918Ser
Chr3_core_Tb427v10	544088	A	G	5339.55	0/1	0/1	0/1	0/1	0/1	0/1	Tb427_030026600	DEAD/DEAH box helicase/Type III restriction enzyme, res subunit/Helicase conserved C-terminal domain containing protein, putative	Tb927.3.2600	ATP-dependent DEAD/H RNA helicase, putative	synonymous_variant	LOW	transcript	c.1224T>C	p.Ile408Ile
Chr3_core_Tb427v10	547142	C	T	5078.55	0/1	0/1	0/1	0/1	0/1	0/1	Tb427_030026700	PGAP1-like protein/Alpha/beta hydrolase family/Putative serine esterase (DUF676), putative	Tb927.3.2610	GPI inositol deacylase 2	synonymous_variant	LOW	transcript	c.1371G>A	p.Leu457Leu
Chr3_core_Tb427v10	547169	G	A	5195.55	0/1	0/1	0/1	0/1	0/1	0/1	Tb427_030026700	PGAP1-like protein/Alpha/beta hydrolase family/Putative serine esterase (DUF676), putative	Tb927.3.2610	GPI inositol deacylase 2	synonymous_variant	LOW	transcript	c.1344C>T	p.Phe448Phe
Chr3_core_Tb427v10	548033	T	C	3637.55	0/1	0/1	0/1	0/1	0/1	0/1	Tb427_030026700	PGAP1-like protein/Alpha/beta hydrolase family/Putative serine esterase (DUF676), putative	Tb927.3.2610	GPI inositol deacylase 2	synonymous_variant	LOW	transcript	c.480A>G	p.Pro160Pro
Chr3_core_Tb427v10	548105	A	G	2936.55	0/1	0/1	0/1	0/1	0/1	0/1	Tb427_030026700	PGAP1-like protein/Alpha/beta hydrolase family/Putative serine esterase (DUF676), putative	Tb927.3.2610	GPI inositol deacylase 2	synonymous_variant	LOW	transcript	c.408T>C	p.Ser136Ser
Chr3_core_Tb427v10	549624	C	T	3506.55	0/1	0/1	0/1	0/1	0/1	0/1	Tb427_030026800	hypothetical protein, conserved	Tb927.3.2620	hypothetical protein, conserved	synonymous_variant	LOW	transcript	c.5541G>A	p.Leu1847Leu
Chr3_core_Tb427v10	552318	G	C	1725.55	0/1	0/1	0/1	0/1	0/1	0/1	Tb427_030026800	hypothetical protein, conserved	Tb927.3.2620	hypothetical protein, conserved	synonymous_variant	LOW	transcript	c.2847C>G	p.Thr949Thr
Chr3_core_Tb427v10	552522	G	A	2003.55	0|1	0|1	0|1	0|1	0|1	0|1	Tb427_030026800	hypothetical protein, conserved	Tb927.3.2620	hypothetical protein, conserved	synonymous_variant	LOW	transcript	c.2643C>T	p.Ser881Ser
Chr3_core_Tb427v10	552525	C	T	1969.55	0|1	0|1	0|1	0|1	0|1	0|1	Tb427_030026800	hypothetical protein, conserved	Tb927.3.2620	hypothetical protein, conserved	synonymous_variant	LOW	transcript	c.2640G>A	p.Lys880Lys
Chr3_core_Tb427v10	552576	A	G	1682.55	0/1	0/1	0/1	0/1	0/1	0/1	Tb427_030026800	hypothetical protein, conserved	Tb927.3.2620	hypothetical protein, conserved	synonymous_variant	LOW	transcript	c.2589T>C	p.Ser863Ser
Chr3_core_Tb427v10	552771	A	G	3536.55	0/1	0/1	0/1	0/1	0/1	0/1	Tb427_030026800	hypothetical protein, conserved	Tb927.3.2620	hypothetical protein, conserved	synonymous_variant	LOW	transcript	c.2394T>C	p.Arg798Arg
Chr3_core_Tb427v10	555015	T	A	477.23	1|1	./.	0|1	./.	./.	1|1	Tb427_030026800	hypothetical protein, conserved	Tb927.3.2620	hypothetical protein, conserved	synonymous_variant	LOW	transcript	c.150A>T	p.Pro50Pro
Chr3_core_Tb427v10	559778	C	T	3210.55	0/1	0/1	0/1	0/1	0|1	0/1	Tb427_030027000	hypothetical protein, conserved	Tb927.3.2640	hypothetical protein, conserved	synonymous_variant	LOW	transcript	c.663G>A	p.Leu221Leu
Chr3_core_Tb427v10	564253	G	A	5259.55	0/1	0/1	0/1	0/1	0/1	0/1	Tb427_030027300	hypothetical protein, conserved	Tb927.3.2670	hypothetical protein, conserved	synonymous_variant	LOW	transcript	c.672C>T	p.Asp224Asp
Chr3_core_Tb427v10	564274	C	T	5367.55	0/1	0/1	0/1	0/1	0/1	0/1	Tb427_030027300	hypothetical protein, conserved	Tb927.3.2670	hypothetical protein, conserved	synonymous_variant	LOW	transcript	c.651G>A	p.Ala217Ala
Chr3_core_Tb427v10	566273	C	G	3857.55	0/1	0/1	0/1	0/1	0/1	0/1	Tb427_030027400	Ubiquitin-like domain containing protein, putative	Tb927.3.2680	Ubiquitin-like domain containing protein, putative	synonymous_variant	LOW	transcript	c.756G>C	p.Pro252Pro
Chr3_core_Tb427v10	566957	C	T	3685.55	0/1	0/1	0/1	0/1	0/1	0/1	Tb427_030027400	Ubiquitin-like domain containing protein, putative	Tb927.3.2680	Ubiquitin-like domain containing protein, putative	synonymous_variant	LOW	transcript	c.72G>A	p.Ala24Ala
Chr3_core_Tb427v10	569800	T	C	3028.55	0/1	0/1	0/1	0|1	0/1	0/1	Tb427_030027500	Protein kinase domain/Protein tyrosine kinase, putative	Tb927.3.2690	AGC/RSK family serine/threonine kinase, putative	synonymous_variant	LOW	transcript	c.2496A>G	p.Gly832Gly
Chr3_core_Tb427v10	577908	A	C	4387.55	0/1	0/1	0/1	0/1	0/1	0/1	Tb427_030027700	Ankyrin repeats (many copies)/Ankyrin repeats (3 copies)/Ankyrin repeat/6-phosphofructo-2-kinase, putative	Tb927.3.2710	6-phosphofructo-2-kinase 2	synonymous_variant	LOW	transcript	c.1128T>G	p.Ala376Ala
Chr3_core_Tb427v10	581985	T	C	9233.55	0/1	0/1	0/1	0/1	0/1	0/1	Tb427_030027900	hypothetical protein, conserved	Tb927.3.2730	SUMO-interacting motif-containing protein	synonymous_variant	LOW	transcript	c.5067A>G	p.Arg1689Arg
Chr3_core_Tb427v10	582662	A	G	7605.55	0/1	0/1	0/1	0/1	0/1	0/1	Tb427_030027900	hypothetical protein, conserved	Tb927.3.2730	SUMO-interacting motif-containing protein	synonymous_variant	LOW	transcript	c.4390T>C	p.Leu1464Leu
Chr3_core_Tb427v10	583512	G	C	3398.55	0/1	0/1	0/1	0/1	0/1	0/1	Tb427_030027900	hypothetical protein, conserved	Tb927.3.2730	SUMO-interacting motif-containing protein	synonymous_variant	LOW	transcript	c.3540C>G	p.Ala1180Ala
Chr3_core_Tb427v10	601242	A	C	2465.55	0/1	0/1	0|1	0/1	0/1	0/1	Tb427_030028300	hypothetical protein, conserved	Tb927.3.2770	Mitochondrial processome subunit 3	synonymous_variant	LOW	transcript	c.345T>G	p.Arg115Arg
Chr3_core_Tb427v10	601245	A	C	66.83	0/0	0/0	0|0	0/0	0/0	0/1	Tb427_030028300	hypothetical protein, conserved	Tb927.3.2770	Mitochondrial processome subunit 3	synonymous_variant	LOW	transcript	c.342T>G	p.Arg114Arg
Chr3_core_Tb427v10	603087	C	T	3605.55	0/1	0/1	0/1	0/1	0/1	0/1	Tb427_030028400	hypothetical protein, conserved	Tb927.3.2780	hypothetical protein, conserved	synonymous_variant	LOW	transcript	c.2571G>A	p.Thr857Thr
Chr3_core_Tb427v10	604212	G	C	4736.55	0/1	0/1	0/1	0|1	0/1	0/1	Tb427_030028400	hypothetical protein, conserved	Tb927.3.2780	hypothetical protein, conserved	synonymous_variant	LOW	transcript	c.1446C>G	p.Ser482Ser
Chr3_core_Tb427v10	606818	A	C	2856.55	0/1	0/1	0/1	0/1	0/1	0/1	Tb427_030028500	hypothetical protein, conserved	Tb927.3.2790	leucine-rich repeat protein (LRRP), putative	synonymous_variant	LOW	transcript	c.2952T>G	p.Leu984Leu
Chr3_core_Tb427v10	607970	T	C	2766.55	0/1	0/1	0/1	0/1	0/1	0/1	Tb427_030028500	hypothetical protein, conserved	Tb927.3.2790	leucine-rich repeat protein (LRRP), putative	synonymous_variant	LOW	transcript	c.1800A>G	p.Leu600Leu
Chr3_core_Tb427v10	609044	T	C	2740.55	0/1	0/1	0/1	0/1	0/1	0/1	Tb427_030028500	hypothetical protein, conserved	Tb927.3.2790	leucine-rich repeat protein (LRRP), putative	synonymous_variant	LOW	transcript	c.726A>G	p.Thr242Thr
Chr3_core_Tb427v10	609056	C	T	1834.55	0/1	0/1	0/1	0/1	0/1	0/1	Tb427_030028500	hypothetical protein, conserved	Tb927.3.2790	leucine-rich repeat protein (LRRP), putative	synonymous_variant	LOW	transcript	c.714G>A	p.Leu238Leu
Chr3_core_Tb427v10	609437	A	G	2093.55	0/1	0/1	0/1	0/1	0/1	0/1	Tb427_030028500	hypothetical protein, conserved	Tb927.3.2790	leucine-rich repeat protein (LRRP), putative	synonymous_variant	LOW	transcript	c.333T>C	p.Ser111Ser
Chr3_core_Tb427v10	609593	G	A	1222.55	0/1	0/1	0/1	0/1	0/1	0/1	Tb427_030028500	hypothetical protein, conserved	Tb927.3.2790	leucine-rich repeat protein (LRRP), putative	synonymous_variant	LOW	transcript	c.177C>T	p.Asp59Asp
Chr3_core_Tb427v10	610765	C	T	4989.55	0/1	0/1	0/1	0/1	0/1	0/1	Tb427_030028600	hypothetical protein, conserved	Tb927.3.2800	hypothetical protein	synonymous_variant	LOW	transcript	c.1623G>A	p.Gln541Gln
Chr3_core_Tb427v10	610873	G	A	5129.55	0/1	0/1	0/1	0/1	0/1	0/1	Tb427_030028600	hypothetical protein, conserved	Tb927.3.2800	hypothetical protein	synonymous_variant	LOW	transcript	c.1515C>T	p.Ala505Ala
Chr3_core_Tb427v10	611158	T	C	6400.55	0|1	0|1	0|1	0|1	0|1	0|1	Tb427_030028600	hypothetical protein, conserved	Tb927.3.2800	hypothetical protein	synonymous_variant	LOW	transcript	c.1230A>G	p.Gly410Gly
Chr3_core_Tb427v10	611338	C	A	4492.55	0/1	0/1	0/1	0/1	0/1	0/1	Tb427_030028600	hypothetical protein, conserved	Tb927.3.2800	hypothetical protein	synonymous_variant	LOW	transcript	c.1050G>T	p.Leu350Leu
Chr3_core_Tb427v10	611827	C	T	4040.55	0/1	0/1	0/1	0/1	0/1	0/1	Tb427_030028600	hypothetical protein, conserved	Tb927.3.2800	hypothetical protein	synonymous_variant	LOW	transcript	c.561G>A	p.Ser187Ser
Chr3_core_Tb427v10	612826	T	C	5407.55	0|1	0|1	0|1	0|1	0|1	0|1	Tb427_030028700	hypothetical protein, conserved	Tb927.3.2810	hypothetical protein, conserved	synonymous_variant	LOW	transcript	c.4968A>G	p.Ala1656Ala
Chr3_core_Tb427v10	613150	T	G	3585.55	0/1	0/1	0/1	0/1	0/1	0/1	Tb427_030028700	hypothetical protein, conserved	Tb927.3.2810	hypothetical protein, conserved	synonymous_variant	LOW	transcript	c.4644A>C	p.Leu1548Leu
Chr3_core_Tb427v10	614458	A	G	3713.55	0/1	0/1	0/1	0/1	0/1	0/1	Tb427_030028700	hypothetical protein, conserved	Tb927.3.2810	hypothetical protein, conserved	synonymous_variant	LOW	transcript	c.3336T>C	p.Thr1112Thr
Chr3_core_Tb427v10	614512	A	G	2555.55	0/1	0/1	0/1	0/1	0/1	0/1	Tb427_030028700	hypothetical protein, conserved	Tb927.3.2810	hypothetical protein, conserved	synonymous_variant	LOW	transcript	c.3282T>C	p.Gly1094Gly
Chr3_core_Tb427v10	614572	T	C	1862.55	0/1	0/1	0/1	0/1	0/1	0/1	Tb427_030028700	hypothetical protein, conserved	Tb927.3.2810	hypothetical protein, conserved	synonymous_variant	LOW	transcript	c.3222A>G	p.Glu1074Glu
Chr3_core_Tb427v10	614587	G	A	1943.55	0/1	0/1	0/1	0/1	0/1	0/1	Tb427_030028700	hypothetical protein, conserved	Tb927.3.2810	hypothetical protein, conserved	synonymous_variant	LOW	transcript	c.3207C>T	p.Cys1069Cys
Chr3_core_Tb427v10	614890	C	T	3888.55	0/1	0/1	0/1	0/1	0/1	0/1	Tb427_030028700	hypothetical protein, conserved	Tb927.3.2810	hypothetical protein, conserved	synonymous_variant	LOW	transcript	c.2904G>A	p.Glu968Glu
Chr3_core_Tb427v10	615511	C	T	2983.55	0/1	0/1	0/1	0/1	0/1	0/1	Tb427_030028700	hypothetical protein, conserved	Tb927.3.2810	hypothetical protein, conserved	synonymous_variant	LOW	transcript	c.2283G>A	p.Glu761Glu
Chr3_core_Tb427v10	616483	A	G	1619.55	0/1	0/1	0/1	0/1	0/1	0/1	Tb427_030028700	hypothetical protein, conserved	Tb927.3.2810	hypothetical protein, conserved	synonymous_variant	LOW	transcript	c.1311T>C	p.Leu437Leu
Chr3_core_Tb427v10	617698	C	G	2247.55	0/1	0/1	0/1	0/1	0/1	0/1	Tb427_030028700	hypothetical protein, conserved	Tb927.3.2810	hypothetical protein, conserved	synonymous_variant	LOW	transcript	c.96G>C	p.Ser32Ser
Chr3_core_Tb427v10	618622	G	A	5827.55	0/1	0/1	0/1	0/1	0/1	0/1	Tb427_030028800	NLI interacting factor-like phosphatase, putative	Tb927.3.2820	TFIIF-stimulated CTD phosphatase, putative	synonymous_variant	LOW	transcript	c.1347C>T	p.Arg449Arg
Chr3_core_Tb427v10	620997	G	T	7486.55	0/1	0/1	0/1	0/1	0/1	0/1	Tb427_030028900	Brix domain containing protein, putative	Tb927.3.2830	brix domain containing protein, putative	synonymous_variant	LOW	transcript	c.774C>A	p.Arg258Arg
Chr3_core_Tb427v10	621315	A	G	4487.55	0/1	0/1	0/1	0/1	0/1	0/1	Tb427_030028900	Brix domain containing protein, putative	Tb927.3.2830	brix domain containing protein, putative	synonymous_variant	LOW	transcript	c.456T>C	p.Leu152Leu
Chr3_core_Tb427v10	622353	T	C	15258.5	0/1	0/1	0/1	0/1	0/1	0/1	Tb427_030029000	Inorganic pyrophosphatase, putative	Tb927.3.2840	inorganic pyrophosphatase, putative	synonymous_variant	LOW	transcript	c.663A>G	p.Glu221Glu
Chr3_core_Tb427v10	622419	C	T	11990.5	0/1	0/1	0/1	0/1	0/1	0/1	Tb427_030029000	Inorganic pyrophosphatase, putative	Tb927.3.2840	inorganic pyrophosphatase, putative	synonymous_variant	LOW	transcript	c.597G>A	p.Glu199Glu
Chr3_core_Tb427v10	625519	T	C	3773.55	0/1	0/1	0/1	0/1	0/1	0/1	Tb427_030029200	hypothetical protein, conserved	Tb927.3.2860	hypothetical protein, conserved	synonymous_variant	LOW	transcript	c.321A>G	p.Glu107Glu
Chr3_core_Tb427v10	627249	A	C	4585.55	0/1	0/1	0/1	0/1	0/1	0/1	Tb427_030029300	Multicopper oxidase, putative	Tb927.3.2870	multicopper oxidase, putative	synonymous_variant	LOW	transcript	c.1371T>G	p.Pro457Pro
Chr3_core_Tb427v10	627357	C	T	5050.55	0/1	0/1	0/1	0/1	0/1	0/1	Tb427_030029300	Multicopper oxidase, putative	Tb927.3.2870	multicopper oxidase, putative	synonymous_variant	LOW	transcript	c.1263G>A	p.Gly421Gly
Chr3_core_Tb427v10	627381	A	T	5221.55	0/1	0/1	0/1	0/1	0/1	0/1	Tb427_030029300	Multicopper oxidase, putative	Tb927.3.2870	multicopper oxidase, putative	synonymous_variant	LOW	transcript	c.1239T>A	p.Gly413Gly
Chr3_core_Tb427v10	631172	T	C	7393.55	0/1	0/1	0/1	0/1	0/1	0/1	Tb427_030029500	MORN repeat, putative	Tb927.3.2890	radial spoke protein RSP10, putative	synonymous_variant	LOW	transcript	c.348A>G	p.Gly116Gly
Chr3_core_Tb427v10	635808	C	T	5877.55	0/1	0/1	0/1	0/1	0/1	0/1	Tb427_030029700	hypothetical protein, conserved	Tb927.3.2910	hypothetical protein, conserved	synonymous_variant	LOW	transcript	c.351G>A	p.Glu117Glu
Chr3_core_Tb427v10	636105	G	A	4652.55	0/1	0/1	0/1	0/1	0/1	0/1	Tb427_030029700	hypothetical protein, conserved	Tb927.3.2910	hypothetical protein, conserved	synonymous_variant	LOW	transcript	c.54C>T	p.Gly18Gly
Chr3_core_Tb427v10	637075	C	T	999.55	0/1	0/1	0/1	0/1	0/1	0/1	Tb427_030029800	hypothetical protein, conserved	Tb927.3.2920	hypothetical protein, conserved	synonymous_variant	LOW	transcript	c.942G>A	p.Ser314Ser
Chr3_core_Tb427v10	637339	G	T	3224.55	0/1	0/1	0/1	0/1	0/1	0/1	Tb427_030029800	hypothetical protein, conserved	Tb927.3.2920	hypothetical protein, conserved	synonymous_variant	LOW	transcript	c.678C>A	p.Thr226Thr
Chr3_core_Tb427v10	637438	C	A	560.58	0/0	0|1	0|1	0|1	0|1	0/0	Tb427_030029800	hypothetical protein, conserved	Tb927.3.2920	hypothetical protein, conserved	synonymous_variant	LOW	transcript	c.579G>T	p.Val193Val
Chr3_core_Tb427v10	637711	T	C	2302.55	0/1	0/1	0/1	0/1	0/1	0/1	Tb427_030029800	hypothetical protein, conserved	Tb927.3.2920	hypothetical protein, conserved	synonymous_variant	LOW	transcript	c.306A>G	p.Arg102Arg
Chr3_core_Tb427v10	637756	A	G	2914.55	0/1	0/1	0/1	0/1	0/1	0/1	Tb427_030029800	hypothetical protein, conserved	Tb927.3.2920	hypothetical protein, conserved	synonymous_variant	LOW	transcript	c.261T>C	p.Tyr87Tyr
Chr3_core_Tb427v10	642824	G	A	927.55	0/1	0/1	0/1	0/1	0/1	0/1	Tb427_030029900	RNA recognition motif. (a.k.a. RRM, RBD, or RNP domain), putative	Tb927.3.2930	RNA-binding protein RBP6, putative	synonymous_variant	LOW	transcript	c.624C>T	p.His208His
Chr3_core_Tb427v10	642857	T	C	877.86	0/1	0/1	0/1	0/1	0/1	0/0	Tb427_030029900	RNA recognition motif. (a.k.a. RRM, RBD, or RNP domain), putative	Tb927.3.2930	RNA-binding protein RBP6, putative	synonymous_variant	LOW	transcript	c.591A>G	p.Glu197Glu
Chr3_core_Tb427v10	642893	G	A	521.55	0/1	0/1	0/1	0/1	0/1	0/1	Tb427_030029900	RNA recognition motif. (a.k.a. RRM, RBD, or RNP domain), putative	Tb927.3.2930	RNA-binding protein RBP6, putative	synonymous_variant	LOW	transcript	c.555C>T	p.Gly185Gly
Chr3_core_Tb427v10	642971	T	C	1697.55	0/1	0/1	0/1	0/1	0/1	0/1	Tb427_030029900	RNA recognition motif. (a.k.a. RRM, RBD, or RNP domain), putative	Tb927.3.2930	RNA-binding protein RBP6, putative	synonymous_variant	LOW	transcript	c.477A>G	p.Glu159Glu
Chr3_core_Tb427v10	643046	C	T	2487.55	0|1	0|1	0|1	0|1	0|1	0|1	Tb427_030029900	RNA recognition motif. (a.k.a. RRM, RBD, or RNP domain), putative	Tb927.3.2930	RNA-binding protein RBP6, putative	synonymous_variant	LOW	transcript	c.402G>A	p.Leu134Leu
Chr3_core_Tb427v10	643055	A	G	2425.55	0|1	0|1	0|1	0|1	0|1	0|1	Tb427_030029900	RNA recognition motif. (a.k.a. RRM, RBD, or RNP domain), putative	Tb927.3.2930	RNA-binding protein RBP6, putative	synonymous_variant	LOW	transcript	c.393T>C	p.Ser131Ser
Chr3_core_Tb427v10	643271	G	A	1363.55	0/1	0/1	0/1	0/1	0/1	0/1	Tb427_030029900	RNA recognition motif. (a.k.a. RRM, RBD, or RNP domain), putative	Tb927.3.2930	RNA-binding protein RBP6, putative	synonymous_variant	LOW	transcript	c.177C>T	p.Gly59Gly
Chr3_core_Tb427v10	644660	G	A	2326.55	0/1	0/1	0/1	0/1	0/1	0/1	Tb427_030030000	hypothetical protein, conserved	Tb927.3.2940	hypothetical protein, conserved	synonymous_variant	LOW	transcript	c.879C>T	p.Arg293Arg
Chr3_core_Tb427v10	644692	G	A	2468.55	0/1	0/1	0/1	0/1	0/1	0/1	Tb427_030030000	hypothetical protein, conserved	Tb927.3.2940	hypothetical protein, conserved	synonymous_variant	LOW	transcript	c.847C>T	p.Leu283Leu
Chr3_core_Tb427v10	644849	G	A	3176.55	0/1	0/1	0|1	0/1	0|1	0|1	Tb427_030030000	hypothetical protein, conserved	Tb927.3.2940	hypothetical protein, conserved	synonymous_variant	LOW	transcript	c.690C>T	p.Ala230Ala
Chr3_core_Tb427v10	644863	G	A	2945.55	0/1	0/1	0|1	0/1	0|1	0|1	Tb427_030030000	hypothetical protein, conserved	Tb927.3.2940	hypothetical protein, conserved	synonymous_variant	LOW	transcript	c.676C>T	p.Leu226Leu
Chr3_core_Tb427v10	645518	C	T	1763.55	0/1	0/1	0/1	0/1	0/1	0/1	Tb427_030030000	hypothetical protein, conserved	Tb927.3.2940	hypothetical protein, conserved	synonymous_variant	LOW	transcript	c.21G>A	p.Lys7Lys
Chr3_core_Tb427v10	646681	C	T	5469.55	0/1	0/1	0/1	0/1	0/1	0/1	Tb427_030030100	Leucine Rich repeat, putative	Tb927.3.2950	ribonuclease inhibitor- like protein	synonymous_variant	LOW	transcript	c.2211G>A	p.Thr737Thr
Chr3_core_Tb427v10	646786	A	G	5416.55	0/1	0/1	0/1	0/1	0/1	0/1	Tb427_030030100	Leucine Rich repeat, putative	Tb927.3.2950	ribonuclease inhibitor- like protein	synonymous_variant	LOW	transcript	c.2106T>C	p.Ala702Ala
Chr3_core_Tb427v10	646831	T	C	5893.55	0/1	0/1	0/1	0/1	0/1	0/1	Tb427_030030100	Leucine Rich repeat, putative	Tb927.3.2950	ribonuclease inhibitor- like protein	synonymous_variant	LOW	transcript	c.2061A>G	p.Thr687Thr
Chr3_core_Tb427v10	646975	G	T	6137.55	0/1	0/1	0/1	0/1	0/1	0/1	Tb427_030030100	Leucine Rich repeat, putative	Tb927.3.2950	ribonuclease inhibitor- like protein	synonymous_variant	LOW	transcript	c.1917C>A	p.Ile639Ile
Chr3_core_Tb427v10	647164	A	G	6702.55	0/1	0/1	0/1	0/1	0/1	0/1	Tb427_030030100	Leucine Rich repeat, putative	Tb927.3.2950	ribonuclease inhibitor- like protein	synonymous_variant	LOW	transcript	c.1728T>C	p.Arg576Arg
Chr3_core_Tb427v10	647374	T	C	3765.55	0/1	0/1	0/1	0/1	0/1	0/1	Tb427_030030100	Leucine Rich repeat, putative	Tb927.3.2950	ribonuclease inhibitor- like protein	synonymous_variant	LOW	transcript	c.1518A>G	p.Glu506Glu
Chr3_core_Tb427v10	647851	G	A	4728.55	0/1	0/1	0/1	0/1	0/1	0/1	Tb427_030030100	Leucine Rich repeat, putative	Tb927.3.2950	ribonuclease inhibitor- like protein	synonymous_variant	LOW	transcript	c.1041C>T	p.Ile347Ile
Chr3_core_Tb427v10	648139	G	A	4284.55	0/1	0/1	0/1	0/1	0/1	0/1	Tb427_030030100	Leucine Rich repeat, putative	Tb927.3.2950	ribonuclease inhibitor- like protein	synonymous_variant	LOW	transcript	c.753C>T	p.Asn251Asn
Chr3_core_Tb427v10	648187	A	G	5657.55	0/1	0/1	0/1	0/1	0/1	0/1	Tb427_030030100	Leucine Rich repeat, putative	Tb927.3.2950	ribonuclease inhibitor- like protein	synonymous_variant	LOW	transcript	c.705T>C	p.Gly235Gly
Chr3_core_Tb427v10	648664	C	T	4894.55	0/1	0/1	0|1	0/1	0/1	0/1	Tb427_030030100	Leucine Rich repeat, putative	Tb927.3.2950	ribonuclease inhibitor- like protein	synonymous_variant	LOW	transcript	c.228G>A	p.Pro76Pro
Chr3_core_Tb427v10	650040	C	T	35193.6	0/1	0/1	0/1	0/1	0/1	0/1	Tb427_030030200	Inosine-uridine preferring nucleoside hydrolase, putative	Tb927.3.2960	inosine-adenosine-guanosine-nucleosidehydrolase	synonymous_variant	LOW	transcript	c.684G>A	p.Ala228Ala
Chr3_core_Tb427v10	650055	T	C	35182.6	0/1	0/1	0/1	0/1	0/1	0/1	Tb427_030030200	Inosine-uridine preferring nucleoside hydrolase, putative	Tb927.3.2960	inosine-adenosine-guanosine-nucleosidehydrolase	synonymous_variant	LOW	transcript	c.669A>G	p.Val223Val
Chr3_core_Tb427v10	650340	T	C	17102.5	0/1	0/1	0/1	0/1	0/1	0/1	Tb427_030030200	Inosine-uridine preferring nucleoside hydrolase, putative	Tb927.3.2960	inosine-adenosine-guanosine-nucleosidehydrolase	synonymous_variant	LOW	transcript	c.384A>G	p.Ser128Ser
Chr3_core_Tb427v10	650406	C	T	27428.5	0/1	0/1	0/1	0/1	0/1	0/1	Tb427_030030200	Inosine-uridine preferring nucleoside hydrolase, putative	Tb927.3.2960	inosine-adenosine-guanosine-nucleosidehydrolase	synonymous_variant	LOW	transcript	c.318G>A	p.Glu106Glu
Chr3_core_Tb427v10	651158	A	G	3184.55	0/1	0/1	0/1	0/1	0/1	0/1	Tb427_030030300	hypothetical protein, conserved	Tb927.3.2970	hypothetical protein, conserved	synonymous_variant	LOW	transcript	c.570T>C	p.Ser190Ser
Chr3_core_Tb427v10	651194	T	C	4063.55	0/1	0/1	0/1	0/1	0/1	0/1	Tb427_030030300	hypothetical protein, conserved	Tb927.3.2970	hypothetical protein, conserved	synonymous_variant	LOW	transcript	c.534A>G	p.Pro178Pro
Chr3_core_Tb427v10	651410	G	A	2393.55	0/1	0/1	0/1	0/1	0/1	0/1	Tb427_030030300	hypothetical protein, conserved	Tb927.3.2970	hypothetical protein, conserved	synonymous_variant	LOW	transcript	c.318C>T	p.Ser106Ser
Chr3_core_Tb427v10	652749	G	A	5075.55	0/1	0/1	0/1	0/1	0/1	0/1	Tb427_030030400	Mitochondrial carrier protein, putative	Tb927.3.2980	Mitochondrial iron transporter	synonymous_variant	LOW	transcript	c.726C>T	p.Pro242Pro
Chr3_core_Tb427v10	653226	G	A	4497.55	0/1	0/1	0/1	0/1	0/1	0/1	Tb427_030030400	Mitochondrial carrier protein, putative	Tb927.3.2980	Mitochondrial iron transporter	synonymous_variant	LOW	transcript	c.249C>T	p.Ile83Ile
Chr3_core_Tb427v10	653433	A	G	2786.55	0/1	0/1	0/1	0/1	0/1	0/1	Tb427_030030400	Mitochondrial carrier protein, putative	Tb927.3.2980	Mitochondrial iron transporter	synonymous_variant	LOW	transcript	c.42T>C	p.Gly14Gly
Chr3_core_Tb427v10	654266	C	T	5575.55	0/1	0/1	0/1	0/1	0/1	0/1	Tb427_030030500	Trypsin-like peptidase domain containing protein, putative	Tb927.3.2990	hypothetical protein, conserved	synonymous_variant	LOW	transcript	c.330G>A	p.Val110Val
Chr3_core_Tb427v10	655768	G	A	5438.55	0/1	0/1	0/1	0/1	0/1	0/1	Tb427_030030600	hypothetical protein, conserved	Tb927.3.3000	Putative intraflagellar transport protein C3	synonymous_variant	LOW	transcript	c.1683C>T	p.Ser561Ser
Chr3_core_Tb427v10	655933	G	A	8294.55	0/1	0/1	0/1	0/1	0/1	0/1	Tb427_030030600	hypothetical protein, conserved	Tb927.3.3000	Putative intraflagellar transport protein C3	synonymous_variant	LOW	transcript	c.1518C>T	p.Cys506Cys
Chr3_core_Tb427v10	656071	G	C	7977.55	0/1	0/1	0/1	0/1	0/1	0/1	Tb427_030030600	hypothetical protein, conserved	Tb927.3.3000	Putative intraflagellar transport protein C3	synonymous_variant	LOW	transcript	c.1380C>G	p.Ala460Ala
Chr3_core_Tb427v10	656470	C	T	7973.55	0/1	0/1	0/1	0/1	0/1	0/1	Tb427_030030600	hypothetical protein, conserved	Tb927.3.3000	Putative intraflagellar transport protein C3	synonymous_variant	LOW	transcript	c.981G>A	p.Val327Val
Chr3_core_Tb427v10	658748	G	A	4311.55	0/1	0/1	0/1	0/1	0/1	0/1	Tb427_030030800	Actin, putative	Tb927.3.3020	actin-like protein, putative	synonymous_variant	LOW	transcript	c.873C>T	p.Cys291Cys
Chr3_core_Tb427v10	658952	G	A	3071.55	0/1	0/1	0/1	0/1	0/1	0/1	Tb427_030030800	Actin, putative	Tb927.3.3020	actin-like protein, putative	synonymous_variant	LOW	transcript	c.669C>T	p.Ser223Ser
Chr3_core_Tb427v10	659159	G	T	2735.55	0/1	0/1	0/1	0/1	0/1	0/1	Tb427_030030800	Actin, putative	Tb927.3.3020	actin-like protein, putative	synonymous_variant	LOW	transcript	c.462C>A	p.Thr154Thr
Chr3_core_Tb427v10	659192	A	G	3190.55	0|1	0|1	0|1	0|1	0|1	0|1	Tb427_030030800	Actin, putative	Tb927.3.3020	actin-like protein, putative	synonymous_variant	LOW	transcript	c.429T>C	p.Gly143Gly
Chr3_core_Tb427v10	659201	T	C	3127.55	0|1	0|1	0|1	0|1	0|1	0|1	Tb427_030030800	Actin, putative	Tb927.3.3020	actin-like protein, putative	synonymous_variant	LOW	transcript	c.420A>G	p.Ser140Ser
Chr3_core_Tb427v10	659234	G	A	1879.55	0/1	0/1	0/1	0/1	0/1	0/1	Tb427_030030800	Actin, putative	Tb927.3.3020	actin-like protein, putative	synonymous_variant	LOW	transcript	c.387C>T	p.Arg129Arg
Chr3_core_Tb427v10	659324	G	A	2569.55	0|1	0/1	0/1	0/1	0/1	0/1	Tb427_030030800	Actin, putative	Tb927.3.3020	actin-like protein, putative	synonymous_variant	LOW	transcript	c.297C>T	p.Arg99Arg
Chr3_core_Tb427v10	661323	G	A	7650.55	0/1	0/1	0/1	0/1	0/1	0/1	Tb427_030030900	START domain containing protein, putative	Tb927.3.3030	phosphatidylcholine transfer protein, putative	synonymous_variant	LOW	transcript	c.516C>T	p.Gly172Gly
Chr3_core_Tb427v10	664014	T	C	4003.55	0/1	0/1	0/1	0/1	0/1	0/1	Tb427_030031000	Right handed beta helix region/Periplasmic copper-binding protein (NosD), putative	Tb927.3.3040	Right handed beta helix region, putative	synonymous_variant	LOW	transcript	c.363A>G	p.Ser121Ser
Chr3_core_Tb427v10	664056	T	C	3465.55	0/1	0/1	0/1	0/1	0/1	0/1	Tb427_030031000	Right handed beta helix region/Periplasmic copper-binding protein (NosD), putative	Tb927.3.3040	Right handed beta helix region, putative	synonymous_variant	LOW	transcript	c.321A>G	p.Gly107Gly
Chr3_core_Tb427v10	664136	A	G	6251.55	0/1	0/1	0/1	0/1	0/1	0/1	Tb427_030031000	Right handed beta helix region/Periplasmic copper-binding protein (NosD), putative	Tb927.3.3040	Right handed beta helix region, putative	synonymous_variant	LOW	transcript	c.241T>C	p.Leu81Leu
Chr3_core_Tb427v10	665032	C	T	4060.55	0/1	0/1	0/1	0/1	0/1	0/1	Tb427_030031100	hypothetical protein, conserved	Tb927.3.3050	kinetoplast ribosomal PPR-repeat containing protein 20	synonymous_variant	LOW	transcript	c.2871G>A	p.Gly957Gly
Chr3_core_Tb427v10	665389	C	T	3862.55	0/1	0/1	0/1	0/1	0/1	0/1	Tb427_030031100	hypothetical protein, conserved	Tb927.3.3050	kinetoplast ribosomal PPR-repeat containing protein 20	synonymous_variant	LOW	transcript	c.2514G>A	p.Ser838Ser
Chr3_core_Tb427v10	665716	A	G	2959.55	0/1	0/1	0/1	0/1	0/1	0/1	Tb427_030031100	hypothetical protein, conserved	Tb927.3.3050	kinetoplast ribosomal PPR-repeat containing protein 20	synonymous_variant	LOW	transcript	c.2187T>C	p.Arg729Arg
Chr3_core_Tb427v10	665767	A	G	2561.55	0|1	0|1	0|1	0|1	0|1	0|1	Tb427_030031100	hypothetical protein, conserved	Tb927.3.3050	kinetoplast ribosomal PPR-repeat containing protein 20	synonymous_variant	LOW	transcript	c.2136T>C	p.His712His
Chr3_core_Tb427v10	666001	A	G	2742.55	0/1	0/1	0/1	0/1	0/1	0/1	Tb427_030031100	hypothetical protein, conserved	Tb927.3.3050	kinetoplast ribosomal PPR-repeat containing protein 20	synonymous_variant	LOW	transcript	c.1902T>C	p.His634His
Chr3_core_Tb427v10	666118	G	A	1626.55	0|1	0|1	0|1	0|1	0|1	0|1	Tb427_030031100	hypothetical protein, conserved	Tb927.3.3050	kinetoplast ribosomal PPR-repeat containing protein 20	synonymous_variant	LOW	transcript	c.1785C>T	p.Thr595Thr
Chr3_core_Tb427v10	666154	C	T	1259.55	0|1	0|1	0|1	0|1	0|1	0|1	Tb427_030031100	hypothetical protein, conserved	Tb927.3.3050	kinetoplast ribosomal PPR-repeat containing protein 20	synonymous_variant	LOW	transcript	c.1749G>A	p.Pro583Pro
Chr3_core_Tb427v10	666175	A	C	1517.55	0|1	0|1	0|1	0|1	0|1	0|1	Tb427_030031100	hypothetical protein, conserved	Tb927.3.3050	kinetoplast ribosomal PPR-repeat containing protein 20	synonymous_variant	LOW	transcript	c.1728T>G	p.Ala576Ala
Chr3_core_Tb427v10	666496	T	C	2138.55	0/1	0/1	0/1	0/1	0/1	0/1	Tb427_030031100	hypothetical protein, conserved	Tb927.3.3050	kinetoplast ribosomal PPR-repeat containing protein 20	synonymous_variant	LOW	transcript	c.1407A>G	p.Arg469Arg
Chr3_core_Tb427v10	667135	T	C	2421.55	0/1	0/1	0/1	0/1	0/1	0/1	Tb427_030031100	hypothetical protein, conserved	Tb927.3.3050	kinetoplast ribosomal PPR-repeat containing protein 20	synonymous_variant	LOW	transcript	c.768A>G	p.Thr256Thr
Chr3_core_Tb427v10	671000	G	A	5026.55	0/1	0/1	0/1	0/1	0/1	0/1	Tb427_030031200	hypothetical protein, conserved	Tb927.3.3060	Purine-Responsive Element Binding Protein 2	synonymous_variant	LOW	transcript	c.879C>T	p.Ala293Ala
Chr3_core_Tb427v10	671645	C	T	4556.55	0/1	0/1	0/1	0/1	0/1	0/1	Tb427_030031200	hypothetical protein, conserved	Tb927.3.3060	Purine-Responsive Element Binding Protein 2	synonymous_variant	LOW	transcript	c.234G>A	p.Ser78Ser
Chr3_core_Tb427v10	671657	G	A	5179.55	0/1	0/1	0/1	0/1	0/1	0/1	Tb427_030031200	hypothetical protein, conserved	Tb927.3.3060	Purine-Responsive Element Binding Protein 2	synonymous_variant	LOW	transcript	c.222C>T	p.Ala74Ala
Chr3_core_Tb427v10	671777	G	A	3819.55	0/1	0/1	0/1	0/1	0/1	0/1	Tb427_030031200	hypothetical protein, conserved	Tb927.3.3060	Purine-Responsive Element Binding Protein 2	synonymous_variant	LOW	transcript	c.102C>T	p.Asn34Asn
Chr3_core_Tb427v10	714472	C	T	535.72	0/0	0/0	0|1	0|1	0/0	0/0	Tb427_030032700:pseudogene	hypothetical protein	-	-	synonymous_variant	LOW	transcript	c.522G>A	p.Lys174Lys
Chr3_core_Tb427v10	751238	G	T	6496.55	0/1	0/1	0/1	0/1	0/1	0/1	Tb427_030034400	NLI interacting factor-like phosphatase, putative	Tb927.3.3380	TFIIF-stimulated CTD phosphatase, putative	synonymous_variant	LOW	transcript	c.691C>A	p.Arg231Arg
Chr3_core_Tb427v10	837252	G	A	66.93	./.	1/1	0/0	./.	./.	./.	Tb427_030037000:pseudogene	hypothetical protein, conserved	-	-	synonymous_variant	LOW	transcript	c.78C>T	p.Thr26Thr
Chr3_core_Tb427v10	871446	T	G	21523.5	0/1	0/1	0/1	0/1	0/1	0/1	Tb427_030038600	Histidine kinase-, DNA gyrase B-, and HSP90-like ATPase/Hsp90 protein, putative	Tb927.3.3580	heat shock protein 90, putative	synonymous_variant	LOW	transcript	c.2013T>G	p.Thr671Thr
Chr3_core_Tb427v10	897346	G	T	5365.55	0/1	0/1	0/1	0/1	0/1	0/1	Tb427_030039900	Scavenger mRNA decapping enzyme C-term binding/HIT domain containing protein, putative	Tb927.3.3710	Scavenger mRNA decapping enzyme C-term binding, putative	synonymous_variant	LOW	transcript	c.579G>T	p.Val193Val
Chr3_core_Tb427v10	898323	C	T	3912.55	0/1	0/1	0/1	0/1	0/1	0/1	Tb427_030040000	hypothetical protein, conserved	Tb927.3.3720	Golgi vesicular membrane trafficking protein, putative	synonymous_variant	LOW	transcript	c.318C>T	p.Phe106Phe
Chr3_core_Tb427v10	900426	A	G	2355.55	0/1	0/1	0/1	0/1	0/1	0/1	Tb427_030040100	ABC-2 family transporter protein/ABC transporter, putative	Tb927.3.3730	ABC transporter, putative	synonymous_variant	LOW	transcript	c.72A>G	p.Leu24Leu
Chr3_core_Tb427v10	900702	C	T	3130.55	0/1	0/1	0/1	0/1	0/1	0/1	Tb427_030040100	ABC-2 family transporter protein/ABC transporter, putative	Tb927.3.3730	ABC transporter, putative	synonymous_variant	LOW	transcript	c.348C>T	p.Ala116Ala
Chr3_core_Tb427v10	900837	C	T	2590.55	0/1	0/1	0/1	0/1	0/1	0/1	Tb427_030040100	ABC-2 family transporter protein/ABC transporter, putative	Tb927.3.3730	ABC transporter, putative	synonymous_variant	LOW	transcript	c.483C>T	p.Ala161Ala
Chr3_core_Tb427v10	900939	T	C	2301.55	0/1	0/1	0/1	0/1	0/1	0/1	Tb427_030040100	ABC-2 family transporter protein/ABC transporter, putative	Tb927.3.3730	ABC transporter, putative	synonymous_variant	LOW	transcript	c.585T>C	p.Ser195Ser
Chr3_core_Tb427v10	901428	T	C	4564.55	0/1	0/1	0/1	0/1	0/1	0/1	Tb427_030040100	ABC-2 family transporter protein/ABC transporter, putative	Tb927.3.3730	ABC transporter, putative	synonymous_variant	LOW	transcript	c.1074T>C	p.Phe358Phe
Chr3_core_Tb427v10	901509	A	G	4343.55	0/1	0/1	0/1	0/1	0/1	0/1	Tb427_030040100	ABC-2 family transporter protein/ABC transporter, putative	Tb927.3.3730	ABC transporter, putative	synonymous_variant	LOW	transcript	c.1155A>G	p.Ala385Ala
Chr3_core_Tb427v10	901686	A	G	4507.55	0/1	0/1	0/1	0/1	0/1	0/1	Tb427_030040100	ABC-2 family transporter protein/ABC transporter, putative	Tb927.3.3730	ABC transporter, putative	synonymous_variant	LOW	transcript	c.1332A>G	p.Lys444Lys
Chr3_core_Tb427v10	901749	C	T	6032.55	0|1	0|1	0|1	0|1	0|1	0|1	Tb427_030040100	ABC-2 family transporter protein/ABC transporter, putative	Tb927.3.3730	ABC transporter, putative	synonymous_variant	LOW	transcript	c.1395C>T	p.Arg465Arg
Chr3_core_Tb427v10	901752	G	A	5929.55	0|1	0|1	0|1	0|1	0|1	0|1	Tb427_030040100	ABC-2 family transporter protein/ABC transporter, putative	Tb927.3.3730	ABC transporter, putative	synonymous_variant	LOW	transcript	c.1398G>A	p.Thr466Thr
Chr3_core_Tb427v10	901806	T	C	6178.55	0/1	0/1	0|1	0/1	0/1	0/1	Tb427_030040100	ABC-2 family transporter protein/ABC transporter, putative	Tb927.3.3730	ABC transporter, putative	synonymous_variant	LOW	transcript	c.1452T>C	p.Val484Val
Chr3_core_Tb427v10	901893	C	T	3854.55	0/1	0/1	0/1	0/1	0/1	0/1	Tb427_030040100	ABC-2 family transporter protein/ABC transporter, putative	Tb927.3.3730	ABC transporter, putative	synonymous_variant	LOW	transcript	c.1539C>T	p.Asn513Asn
Chr3_core_Tb427v10	902103	G	A	5210.55	0/1	0/1	0/1	0/1	0/1	0/1	Tb427_030040100	ABC-2 family transporter protein/ABC transporter, putative	Tb927.3.3730	ABC transporter, putative	synonymous_variant	LOW	transcript	c.1749G>A	p.Glu583Glu
Chr3_core_Tb427v10	902994	G	T	3724.55	0/1	0/1	0/1	0/1	0/1	0/1	Tb427_030040100	ABC-2 family transporter protein/ABC transporter, putative	Tb927.3.3730	ABC transporter, putative	synonymous_variant	LOW	transcript	c.2640G>T	p.Ala880Ala
Chr3_core_Tb427v10	904533	T	C	5995.55	0/1	0/1	0/1	0/1	0/1	0/1	Tb427_030040100	ABC-2 family transporter protein/ABC transporter, putative	Tb927.3.3730	ABC transporter, putative	synonymous_variant	LOW	transcript	c.4179T>C	p.Phe1393Phe
Chr3_core_Tb427v10	908612	C	T	4243.55	0/1	0/1	0/1	0/1	0/1	0/1	Tb427_030040200	Zinc-finger double-stranded RNA-binding, putative	Tb927.3.3740	Zinc-finger double-stranded RNA-binding, putative	synonymous_variant	LOW	transcript	c.1695C>T	p.Gly565Gly
Chr3_core_Tb427v10	913379	T	C	42756.6	0/1	0/1	0/1	0/1	0/1	0/1	Tb427_030040400	Redoxin/AhpC/TSA family/Thioredoxin-like/Thioredoxin-like domain/Thioredoxin, putative	Tb927.3.3760	tryparedoxin 1b, putative	synonymous_variant	LOW	transcript	c.159T>C	p.Phe53Phe
Chr3_core_Tb427v10	916515	T	C	956.05	0/0	0/1	0/0	0/0	0/0	0/0	Tb427_030040600	Redoxin/AhpC/TSA family/Thioredoxin-like/Thioredoxin-like domain/Thioredoxin, putative	Tb927.3.3780	tryparedoxin 1a, putative	synonymous_variant	LOW	transcript	c.162T>C	p.Tyr54Tyr
Chr3_core_Tb427v10	919796	A	T	3876.55	0/1	0/1	0/1	0/1	0/1	0/1	Tb427_030040800	hypothetical protein, conserved	Tb927.3.3800	hypothetical protein, conserved	synonymous_variant	LOW	transcript	c.1026A>T	p.Ile342Ile
Chr3_core_Tb427v10	919937	T	C	2021.55	0/1	0/1	0/1	0/1	0/1	0/1	Tb427_030040800	hypothetical protein, conserved	Tb927.3.3800	hypothetical protein, conserved	synonymous_variant	LOW	transcript	c.1167T>C	p.His389His
Chr3_core_Tb427v10	920171	C	T	3076.55	0/1	0/1	0/1	0/1	0/1	0/1	Tb427_030040800	hypothetical protein, conserved	Tb927.3.3800	hypothetical protein, conserved	synonymous_variant	LOW	transcript	c.1401C>T	p.Ala467Ala
Chr3_core_Tb427v10	920261	T	C	3354.55	0/1	0/1	0/1	0/1	0/1	0/1	Tb427_030040800	hypothetical protein, conserved	Tb927.3.3800	hypothetical protein, conserved	synonymous_variant	LOW	transcript	c.1491T>C	p.Leu497Leu
Chr3_core_Tb427v10	920612	A	G	3100.55	0/1	0/1	0/1	0/1	0/1	0/1	Tb427_030040800	hypothetical protein, conserved	Tb927.3.3800	hypothetical protein, conserved	synonymous_variant	LOW	transcript	c.1842A>G	p.Leu614Leu
Chr3_core_Tb427v10	921410	C	T	1943.55	0/1	0/1	0/1	0/1	0/1	0/1	Tb427_030040800	hypothetical protein, conserved	Tb927.3.3800	hypothetical protein, conserved	synonymous_variant	LOW	transcript	c.2640C>T	p.Asn880Asn
Chr3_core_Tb427v10	924357	A	G	5667.55	0/1	0/1	0/1	0/1	0/1	0/1	Tb427_030041000	hypothetical protein, conserved	Tb927.3.3820	hypothetical protein, conserved	synonymous_variant	LOW	transcript	c.216A>G	p.Ala72Ala
Chr3_core_Tb427v10	925066	T	C	5518.55	0/1	0/1	0/1	0/1	0/1	0/1	Tb427_030041000	hypothetical protein, conserved	Tb927.3.3820	hypothetical protein, conserved	synonymous_variant	LOW	transcript	c.925T>C	p.Leu309Leu
Chr3_core_Tb427v10	927447	C	T	2944.55	0/1	0/1	0/1	0/1	0/1	0/1	Tb427_030041100	hypothetical protein, conserved	Tb927.3.3830	hypothetical protein, conserved	synonymous_variant	LOW	transcript	c.1029C>T	p.His343His
Chr3_core_Tb427v10	927516	G	A	5504.55	0/1	0/1	0/1	0/1	0/1	0/1	Tb427_030041100	hypothetical protein, conserved	Tb927.3.3830	hypothetical protein, conserved	synonymous_variant	LOW	transcript	c.1098G>A	p.Glu366Glu
Chr3_core_Tb427v10	930721	T	C	2096.55	0/1	0/1	0/1	0/1	0/1	0/1	Tb427_030041300	Sec23-binding domain of Sec16, putative	Tb927.3.3850	COPII coat assembly protein sec16	synonymous_variant	LOW	transcript	c.1389T>C	p.Val463Val
Chr3_core_Tb427v10	932038	T	C	5058.55	0/1	0/1	0/1	0/1	0/1	0/1	Tb427_030041300	Sec23-binding domain of Sec16, putative	Tb927.3.3850	COPII coat assembly protein sec16	synonymous_variant	LOW	transcript	c.2706T>C	p.Ser902Ser
Chr3_core_Tb427v10	934634	G	A	3151.55	0/1	0/1	0/1	0/1	0/1	0/1	Tb427_030041400	Wnt-binding factor required for Wnt secretion/Lipase (class 3), putative	Tb927.3.3860	triacylglycerol lipase, putative	synonymous_variant	LOW	transcript	c.414G>A	p.Gln138Gln
Chr3_core_Tb427v10	934688	G	A	4131.55	0/1	0/1	0/1	0/1	0/1	0/1	Tb427_030041400	Wnt-binding factor required for Wnt secretion/Lipase (class 3), putative	Tb927.3.3860	triacylglycerol lipase, putative	synonymous_variant	LOW	transcript	c.468G>A	p.Leu156Leu
Chr3_core_Tb427v10	935075	C	A	3096.55	0/1	0/1	0/1	0/1	0/1	0/1	Tb427_030041400	Wnt-binding factor required for Wnt secretion/Lipase (class 3), putative	Tb927.3.3860	triacylglycerol lipase, putative	synonymous_variant	LOW	transcript	c.855C>A	p.Thr285Thr
Chr3_core_Tb427v10	935195	C	T	3042.55	0/1	0/1	0/1	0/1	0/1	0/1	Tb427_030041400	Wnt-binding factor required for Wnt secretion/Lipase (class 3), putative	Tb927.3.3860	triacylglycerol lipase, putative	synonymous_variant	LOW	transcript	c.975C>T	p.Ser325Ser
Chr3_core_Tb427v10	935960	C	T	3357.55	0/1	0/1	0/1	0/1	0/1	0/1	Tb427_030041400	Wnt-binding factor required for Wnt secretion/Lipase (class 3), putative	Tb927.3.3860	triacylglycerol lipase, putative	synonymous_variant	LOW	transcript	c.1740C>T	p.Asn580Asn
Chr3_core_Tb427v10	936719	A	G	3028.55	0/1	0/1	0/1	0/1	0/1	0/1	Tb427_030041400	Wnt-binding factor required for Wnt secretion/Lipase (class 3), putative	Tb927.3.3860	triacylglycerol lipase, putative	synonymous_variant	LOW	transcript	c.2499A>G	p.Gly833Gly
Chr3_core_Tb427v10	936965	C	T	4116.55	0/1	0/1	0/1	0/1	0/1	0/1	Tb427_030041400	Wnt-binding factor required for Wnt secretion/Lipase (class 3), putative	Tb927.3.3860	triacylglycerol lipase, putative	synonymous_variant	LOW	transcript	c.2745C>T	p.Ser915Ser
Chr3_core_Tb427v10	937064	A	G	3989.55	0/1	0/1	0/1	0/1	0/1	0/1	Tb427_030041400	Wnt-binding factor required for Wnt secretion/Lipase (class 3), putative	Tb927.3.3860	triacylglycerol lipase, putative	synonymous_variant	LOW	transcript	c.2844A>G	p.Thr948Thr
Chr3_core_Tb427v10	938868	T	C	5072.55	0/1	0/1	0/1	0/1	0/1	0/1	Tb427_030041500	Lipase (class 3), putative	Tb927.3.3870	lipase domain protein, putative	synonymous_variant	LOW	transcript	c.21T>C	p.Gly7Gly
Chr3_core_Tb427v10	940137	G	C	5145.55	0/1	0/1	0/1	0/1	0/1	0/1	Tb427_030041500	Lipase (class 3), putative	Tb927.3.3870	lipase domain protein, putative	synonymous_variant	LOW	transcript	c.1290G>C	p.Arg430Arg
Chr3_core_Tb427v10	940395	G	A	4573.55	0/1	0/1	0/1	0/1	0/1	0/1	Tb427_030041500	Lipase (class 3), putative	Tb927.3.3870	lipase domain protein, putative	synonymous_variant	LOW	transcript	c.1548G>A	p.Gln516Gln
Chr3_core_Tb427v10	941535	G	C	4572.55	0/1	0/1	0/1	0/1	0/1	0/1	Tb427_030041500	Lipase (class 3), putative	Tb927.3.3870	lipase domain protein, putative	synonymous_variant	LOW	transcript	c.2688G>C	p.Thr896Thr
Chr3_core_Tb427v10	942111	T	G	286.06	0/0	0/1	0/0	0/1	0/1	0/1	Tb427_030041500	Lipase (class 3), putative	Tb927.3.3870	lipase domain protein, putative	synonymous_variant	LOW	transcript	c.3264T>G	p.Ala1088Ala
Chr3_core_Tb427v10	945446	T	C	3263.55	0/1	0/1	0/1	0/1	0/1	0/1	Tb427_030041700	hypothetical protein, conserved	Tb927.3.3890	hypothetical protein, conserved	synonymous_variant	LOW	transcript	c.672T>C	p.Gly224Gly
Chr3_core_Tb427v10	945488	T	C	5045.55	0/1	0/1	0/1	0/1	0/1	0/1	Tb427_030041700	hypothetical protein, conserved	Tb927.3.3890	hypothetical protein, conserved	synonymous_variant	LOW	transcript	c.714T>C	p.Phe238Phe
Chr3_core_Tb427v10	946975	T	C	6863.55	0/1	0/1	0/1	0/1	0/1	0/1	Tb427_030041800	Choline/Carnitine o-acyltransferase, putative	Tb927.3.3900	carnitine O-palmitoyltransferase II, putative	synonymous_variant	LOW	transcript	c.183T>C	p.Gly61Gly
Chr3_core_Tb427v10	951150	C	T	5340.55	0/1	0/1	0/1	0/1	0/1	0/1	Tb427_030041900	RNA polymerase Rpc34 subunit, putative	Tb927.3.3910	DNA-directed RNA polymerase III subunit RPC6	synonymous_variant	LOW	transcript	c.261C>T	p.Ala87Ala
Chr3_core_Tb427v10	951549	G	C	2868.55	0/1	0/1	0/1	0/1	0/1	0/1	Tb427_030041900	RNA polymerase Rpc34 subunit, putative	Tb927.3.3910	DNA-directed RNA polymerase III subunit RPC6	synonymous_variant	LOW	transcript	c.660G>C	p.Gly220Gly
Chr3_core_Tb427v10	955273	A	C	98.75	./.	0/1	0/0	0/0	0/0	./.	Tb427_030042100	RNA recognition motif. (a.k.a. RRM, RBD, or RNP domain), putative	Tb927.3.3930	RNA-binding protein	synonymous_variant	LOW	transcript	c.465A>C	p.Gly155Gly
Chr3_core_Tb427v10	960512	G	A	2798.55	0|1	0|1	0|1	0|1	0|1	0|1	Tb427_030042200	RNA recognition motif. (a.k.a. RRM, RBD, or RNP domain), putative	Tb927.3.3940	RNA-binding protein, putative	synonymous_variant	LOW	transcript	c.123G>A	p.Ala41Ala
Chr3_core_Tb427v10	960743	T	C	2170.55	0|1	0|1	0|1	0|1	0|1	0|1	Tb427_030042200	RNA recognition motif. (a.k.a. RRM, RBD, or RNP domain), putative	Tb927.3.3940	RNA-binding protein, putative	synonymous_variant	LOW	transcript	c.354T>C	p.Pro118Pro
Chr3_core_Tb427v10	960746	C	T	2230.55	0|1	0|1	0|1	0|1	0|1	0|1	Tb427_030042200	RNA recognition motif. (a.k.a. RRM, RBD, or RNP domain), putative	Tb927.3.3940	RNA-binding protein, putative	synonymous_variant	LOW	transcript	c.357C>T	p.Thr119Thr
Chr3_core_Tb427v10	960749	C	T	2185.55	0|1	0|1	0|1	0|1	0|1	0|1	Tb427_030042200	RNA recognition motif. (a.k.a. RRM, RBD, or RNP domain), putative	Tb927.3.3940	RNA-binding protein, putative	synonymous_variant	LOW	transcript	c.360C>T	p.Val120Val
Chr3_core_Tb427v10	971123	G	A	4628.55	0/1	0/1	0/1	0/1	0/1	0/1	Tb427_030042300	hypothetical protein, conserved	Tb927.3.3950	hypothetical protein, conserved	synonymous_variant	LOW	transcript	c.810G>A	p.Ala270Ala
Chr3_core_Tb427v10	971147	C	T	5020.55	0/1	0/1	0/1	0/1	0/1	0/1	Tb427_030042300	hypothetical protein, conserved	Tb927.3.3950	hypothetical protein, conserved	synonymous_variant	LOW	transcript	c.834C>T	p.Arg278Arg
Chr3_core_Tb427v10	971213	T	C	6567.55	0/1	0/1	0/1	0/1	0/1	0/1	Tb427_030042300	hypothetical protein, conserved	Tb927.3.3950	hypothetical protein, conserved	synonymous_variant	LOW	transcript	c.900T>C	p.Asn300Asn
Chr3_core_Tb427v10	973490	A	C	170.65	0/0	0/1	0/1	0/0	./.	0/0	Tb427_030042400	RNA recognition motif. (a.k.a. RRM, RBD, or RNP domain), putative	Tb927.3.3960	Double RNA binding domain protein 6A	synonymous_variant	LOW	transcript	c.279A>C	p.Gly93Gly
Chr3_core_Tb427v10	979920	A	G	6055.55	0/1	0/1	0/1	0/1	0/1	0/1	Tb427_030042600	hypothetical protein, conserved	Tb927.3.3980	hypothetical protein, conserved	synonymous_variant	LOW	transcript	c.336A>G	p.Gly112Gly
Chr3_core_Tb427v10	980103	A	G	6015.55	0/1	0/1	0/1	0/1	0/1	0/1	Tb427_030042600	hypothetical protein, conserved	Tb927.3.3980	hypothetical protein, conserved	synonymous_variant	LOW	transcript	c.519A>G	p.Ser173Ser
Chr3_core_Tb427v10	980622	G	A	5674.55	0/1	0/1	0/1	0/1	0/1	0/1	Tb427_030042600	hypothetical protein, conserved	Tb927.3.3980	hypothetical protein, conserved	synonymous_variant	LOW	transcript	c.1038G>A	p.Gly346Gly
Chr3_core_Tb427v10	994861	T	C	429.38	0/1	1/1	0/0	0/1	1/1	0/1	Tb427_030043100	Phosphoinositide 3-kinase family, accessory domain (PIK domain)/Phosphatidylinositol 3- and 4-kinase, putative	Tb927.3.4020	phosphatidylinositol 4-kinase alpha, putative	synonymous_variant	LOW	transcript	c.2658A>G	p.Val886Val
Chr3_core_Tb427v10	998959	C	T	6701.55	0/1	0/1	0/1	0/1	0/1	0/1	Tb427_030043200	hypothetical protein, conserved	Tb927.3.4030	hypothetical protein, conserved	synonymous_variant	LOW	transcript	c.3438G>A	p.Gly1146Gly
Chr3_core_Tb427v10	1000966	G	A	5529.55	0/1	0/1	0/1	0/1	0/1	0/1	Tb427_030043200	hypothetical protein, conserved	Tb927.3.4030	hypothetical protein, conserved	synonymous_variant	LOW	transcript	c.1431C>T	p.Phe477Phe
Chr3_core_Tb427v10	1001188	C	T	3461.55	0|1	0/1	0/1	0/1	0/1	0/1	Tb427_030043200	hypothetical protein, conserved	Tb927.3.4030	hypothetical protein, conserved	synonymous_variant	LOW	transcript	c.1209G>A	p.Ser403Ser
Chr3_core_Tb427v10	1003748	A	G	6670.55	0|1	0|1	0|1	0|1	0|1	0|1	Tb427_030043300	Ankyrin repeats (3 copies), putative	Tb927.3.4040	Ankyrin repeats (3 copies), putative	synonymous_variant	LOW	transcript	c.1749T>C	p.Phe583Phe
Chr3_core_Tb427v10	1003754	C	T	6402.55	0|1	0|1	0|1	0|1	0|1	0|1	Tb427_030043300	Ankyrin repeats (3 copies), putative	Tb927.3.4040	Ankyrin repeats (3 copies), putative	synonymous_variant	LOW	transcript	c.1743G>A	p.Ala581Ala
Chr3_core_Tb427v10	1007741	T	G	3986.55	0/1	0/1	0/1	0/1	0/1	0/1	Tb427_030043500	Asparagine synthase, putative	Tb927.3.4060	asparagine synthetase domain-containing protein 1	synonymous_variant	LOW	transcript	c.1636A>C	p.Arg546Arg
Chr3_core_Tb427v10	1012370	A	G	8376.86	0/1	1/1	0/1	0/1	0/1	0/1	Tb427_030043600	Nodulin-like, putative	-	-	synonymous_variant	LOW	transcript	c.1065T>C	p.Phe355Phe
Chr3_core_Tb427v10	1012430	G	A	5516.83	0/1	0/1	0/1	0/1	1/1	0/1	Tb427_030043600	Nodulin-like, putative	-	-	synonymous_variant	LOW	transcript	c.1005C>T	p.Ser335Ser
Chr3_core_Tb427v10	1012472	T	C	8561.55	0/1	0/1	0/1	0/1	0/1	0/1	Tb427_030043600	Nodulin-like, putative	-	-	synonymous_variant	LOW	transcript	c.963A>G	p.Val321Val
Chr3_core_Tb427v10	1012517	A	G	28624.5	1/1	1/1	1/1	1/1	1/1	1/1	Tb427_030043600	Nodulin-like, putative	-	-	synonymous_variant	LOW	transcript	c.918T>C	p.Asp306Asp
Chr3_core_Tb427v10	1012655	G	A	1158.52	0/1	0/1	0/1	0/1	0/0	0/1	Tb427_030043600	Nodulin-like, putative	-	-	synonymous_variant	LOW	transcript	c.780C>T	p.Gly260Gly
Chr3_core_Tb427v10	1012694	G	A	10159.5	0/1	0/1	0/1	0/1	0/1	0/1	Tb427_030043600	Nodulin-like, putative	-	-	synonymous_variant	LOW	transcript	c.741C>T	p.Leu247Leu
Chr3_core_Tb427v10	1012865	G	T	65.59	0/0	0/0	./.	0/0	0|1	0/0	Tb427_030043600	Nodulin-like, putative	-	-	synonymous_variant	LOW	transcript	c.570C>A	p.Val190Val
Chr3_core_Tb427v10	1012928	G	A	519.76	0/1	0/1	./.	0/1	0/1	0/1	Tb427_030043600	Nodulin-like, putative	-	-	synonymous_variant	LOW	transcript	c.507C>T	p.Ser169Ser
Chr3_core_Tb427v10	1012991	A	G	159.25	0/0	./.	0/0	0/0	0|1	0|1	Tb427_030043600	Nodulin-like, putative	-	-	synonymous_variant	LOW	transcript	c.444T>C	p.Ile148Ile
Chr3_core_Tb427v10	1014644	A	G	246.99	0/1	./.	./.	1/1	0/0	1|1	Tb427_030043700	Nodulin-like, putative	Tb927.3.4080	Pyruvate transporter, putative	synonymous_variant	LOW	transcript	c.1056T>C	p.Leu352Leu
Chr3_core_Tb427v10	1014695	G	A	91.32	0/1	0/0	./.	0/0	0/0	0/0	Tb427_030043700	Nodulin-like, putative	Tb927.3.4080	Pyruvate transporter, putative	synonymous_variant	LOW	transcript	c.1005C>T	p.Ser335Ser
Chr3_core_Tb427v10	1015388	G	A	313.44	1|1	0/0	0/0	0/1	0/0	0/1	Tb427_030043700	Nodulin-like, putative	Tb927.3.4080	Pyruvate transporter, putative	synonymous_variant	LOW	transcript	c.312C>T	p.Ser104Ser
Chr3_core_Tb427v10	1021125	G	A	24672.5	0|1	0|1	0|1	0|1	0|1	0|1	Tb427_030044000	Nodulin-like, putative	Tb927.3.4100	Pyruvate transporter, putative	synonymous_variant	LOW	transcript	c.1449C>T	p.Tyr483Tyr
Chr3_core_Tb427v10	1021509	A	G	3229.52	0/1	0/1	0/0	0/1	0/1	0/1	Tb427_030044000	Nodulin-like, putative	Tb927.3.4100	Pyruvate transporter, putative	synonymous_variant	LOW	transcript	c.1065T>C	p.Phe355Phe
Chr3_core_Tb427v10	1021569	G	A	14184.5	0/1	0/1	0/1	0/1	0/1	0/1	Tb427_030044000	Nodulin-like, putative	Tb927.3.4100	Pyruvate transporter, putative	synonymous_variant	LOW	transcript	c.1005C>T	p.Ser335Ser
Chr3_core_Tb427v10	1021737	C	G	183.72	0/1	0/0	0/0	0/0	0/0	0/0	Tb427_030044000	Nodulin-like, putative	Tb927.3.4100	Pyruvate transporter, putative	synonymous_variant	LOW	transcript	c.837G>C	p.Leu279Leu
Chr3_core_Tb427v10	1022178	C	A	42757.9	1/1	0/1	0/1	0/1	0/1	0/1	Tb427_030044000	Nodulin-like, putative	Tb927.3.4100	Pyruvate transporter, putative	synonymous_variant	LOW	transcript	c.396G>T	p.Leu132Leu
Chr3_core_Tb427v10	1023729	G	T	6096.55	0/1	0/1	0/1	0/1	0/1	0/1	Tb427_030044100	Nodulin-like, putative	-	-	synonymous_variant	LOW	transcript	c.1170C>A	p.Thr390Thr
Chr3_core_Tb427v10	1023894	G	A	3031.55	0/1	0/1	0/1	0/1	0/1	0/1	Tb427_030044100	Nodulin-like, putative	-	-	synonymous_variant	LOW	transcript	c.1005C>T	p.Ser335Ser
Chr3_core_Tb427v10	1024119	G	A	327.7	0/1	0/0	0/0	0/0	0/0	0/0	Tb427_030044100	Nodulin-like, putative	-	-	synonymous_variant	LOW	transcript	c.780C>T	p.Gly260Gly
Chr3_core_Tb427v10	1024158	A	G	2708.86	0/1	0/1	0/0	0|1	0/1	0/1	Tb427_030044100	Nodulin-like, putative	-	-	synonymous_variant	LOW	transcript	c.741T>C	p.Leu247Leu
Chr3_core_Tb427v10	1028049	A	G	2428.55	0/1	0/1	0/1	0/1	0/1	0/1	Tb427_030044300	hypothetical protein, conserved	Tb927.3.4120	hypothetical protein, conserved	synonymous_variant	LOW	transcript	c.384T>C	p.His128His
Chr3_core_Tb427v10	1030815	C	T	6591.55	0/1	0/1	0/1	0/1	0/1	0/1	Tb427_030044500	hypothetical protein, conserved	Tb927.3.4140	hypothetical protein, conserved	synonymous_variant	LOW	transcript	c.891G>A	p.Glu297Glu
Chr3_core_Tb427v10	1031373	C	T	6908.55	0/1	0/1	0/1	0/1	0/1	0/1	Tb427_030044500	hypothetical protein, conserved	Tb927.3.4140	hypothetical protein, conserved	synonymous_variant	LOW	transcript	c.333G>A	p.Glu111Glu
Chr3_core_Tb427v10	1033677	C	T	4994.55	0|1	0|1	0|1	0|1	0|1	0|1	Tb427_030044600	hypothetical protein, conserved	Tb927.3.4150	hypothetical protein, conserved	synonymous_variant	LOW	transcript	c.309G>A	p.Pro103Pro
Chr3_core_Tb427v10	1033680	T	C	5009.55	0|1	0|1	0|1	0|1	0|1	0|1	Tb427_030044600	hypothetical protein, conserved	Tb927.3.4150	hypothetical protein, conserved	synonymous_variant	LOW	transcript	c.306A>G	p.Thr102Thr
Chr3_core_Tb427v10	1046557	G	A	2726.55	0/1	0/1	0/1	0/1	0/1	0/1	Tb427_030045200	hypothetical protein, conserved	Tb927.3.4210	hypothetical protein, conserved	synonymous_variant	LOW	transcript	c.4290C>T	p.Pro1430Pro
Chr3_core_Tb427v10	1049893	C	G	263.84	0/0	0/1	0/1	0/1	0/1	0/1	Tb427_030045200	hypothetical protein, conserved	Tb927.3.4210	hypothetical protein, conserved	synonymous_variant	LOW	transcript	c.954G>C	p.Gly318Gly
Chr3_core_Tb427v10	1052332	C	T	6759.55	0/1	0/1	0/1	0/1	0/1	0/1	Tb427_030045300	RING-variant domain containing protein, putative	Tb927.3.4220	Zn-finger domain protein, putative	synonymous_variant	LOW	transcript	c.2121G>A	p.Gln707Gln
Chr3_core_Tb427v10	1052890	T	C	5113.55	0/1	0/1	0/1	0/1	0/1	0/1	Tb427_030045300	RING-variant domain containing protein, putative	Tb927.3.4220	Zn-finger domain protein, putative	synonymous_variant	LOW	transcript	c.1563A>G	p.Pro521Pro
Chr3_core_Tb427v10	1053373	A	G	4906.55	0/1	0/1	0/1	0/1	0/1	0/1	Tb427_030045300	RING-variant domain containing protein, putative	Tb927.3.4220	Zn-finger domain protein, putative	synonymous_variant	LOW	transcript	c.1080T>C	p.Ile360Ile
Chr3_core_Tb427v10	1054198	G	A	3401.55	0/1	0/1	0/1	0/1	0/1	0/1	Tb427_030045300	RING-variant domain containing protein, putative	Tb927.3.4220	Zn-finger domain protein, putative	synonymous_variant	LOW	transcript	c.255C>T	p.Ala85Ala
Chr3_core_Tb427v10	1057209	A	G	6819.55	0/1	0/1	0/1	0/1	0/1	0/1	Tb427_030045400	Subtilase family/CUB domain containing protein, putative	Tb927.3.4230	serine peptidase, clan SB, family S8-like protein	synonymous_variant	LOW	transcript	c.2874T>C	p.Gly958Gly
Chr3_core_Tb427v10	1059330	C	T	7784.55	0/1	0/1	0/1	0/1	0/1	0/1	Tb427_030045400	Subtilase family/CUB domain containing protein, putative	Tb927.3.4230	serine peptidase, clan SB, family S8-like protein	synonymous_variant	LOW	transcript	c.753G>A	p.Lys251Lys
Chr3_core_Tb427v10	1060695	C	G	330.79	0/0	0/0	0/0	0|1	0|1	0/0	Tb427_030045500	hypothetical protein, conserved	Tb927.3.4240	thioredoxin, putative	synonymous_variant	LOW	transcript	c.594G>C	p.Ala198Ala
Chr3_core_Tb427v10	1061244	C	T	2701.55	0/1	0/1	0/1	0/1	0/1	0/1	Tb427_030045500	hypothetical protein, conserved	Tb927.3.4240	thioredoxin, putative	synonymous_variant	LOW	transcript	c.45G>A	p.Leu15Leu
Chr3_core_Tb427v10	1062792	G	A	6083.55	0/1	0/1	0/1	0/1	0/1	0/1	Tb427_030045600	hypothetical protein, conserved	Tb927.3.4250	hypothetical protein, conserved	synonymous_variant	LOW	transcript	c.303C>T	p.Gly101Gly
Chr3_core_Tb427v10	1065367	G	A	5408.55	0/1	0/1	0/1	0/1	0/1	0/1	Tb427_030045700	Thioesterase superfamily, putative	Tb927.3.4260	Acetyl-CoA hydrolase	synonymous_variant	LOW	transcript	c.78C>T	p.Leu26Leu
Chr3_core_Tb427v10	1065379	A	G	4740.55	0/1	0/1	0/1	0/1	0/1	0/1	Tb427_030045700	Thioesterase superfamily, putative	Tb927.3.4260	Acetyl-CoA hydrolase	synonymous_variant	LOW	transcript	c.66T>C	p.Ser22Ser
Chr3_core_Tb427v10	1065412	C	T	4815.55	0/1	0/1	0/1	0/1	0/1	0/1	Tb427_030045700	Thioesterase superfamily, putative	Tb927.3.4260	Acetyl-CoA hydrolase	synonymous_variant	LOW	transcript	c.33G>A	p.Leu11Leu
Chr3_core_Tb427v10	1124012	C	G	4794.55	0/1	0/1	0/1	0/1	0/1	0/1	Tb427_030048400	Fumarate hydratase (Fumerase)/Fumarase C-terminus, putative	Tb927.3.4500	Fumarate hydratase class I, cytosolic	synonymous_variant	LOW	transcript	c.1332G>C	p.Pro444Pro
Chr3_core_Tb427v10	1174572	A	G	11745.5	0/1	0/1	0/1	0/1	0/1	0/1	Tb427_030049700	Thioredoxin-like domain/UDP-glucose:Glycoprotein Glucosyltransferase/Glucosyltransferase 24, putative	Tb927.3.4630	UDP-glucose:glycoprotein glucosyltransferase, putative	synonymous_variant	LOW	transcript	c.4570T>C	p.Leu1524Leu
Chr3_core_Tb427v10	1176811	G	A	9677.55	0/1	0/1	0/1	0/1	0/1	0/1	Tb427_030049700	Thioredoxin-like domain/UDP-glucose:Glycoprotein Glucosyltransferase/Glucosyltransferase 24, putative	Tb927.3.4630	UDP-glucose:glycoprotein glucosyltransferase, putative	synonymous_variant	LOW	transcript	c.2331C>T	p.Ala777Ala
Chr3_core_Tb427v10	1176913	G	A	7755.55	0/1	0/1	0/1	0/1	0/1	0/1	Tb427_030049700	Thioredoxin-like domain/UDP-glucose:Glycoprotein Glucosyltransferase/Glucosyltransferase 24, putative	Tb927.3.4630	UDP-glucose:glycoprotein glucosyltransferase, putative	synonymous_variant	LOW	transcript	c.2229C>T	p.Gly743Gly
Chr3_core_Tb427v10	1196949	A	G	3821.55	0/1	0/1	0/1	0/1	0/1	0/1	Tb427_030050500	hypothetical protein, conserved	Tb927.3.4710	Flagellum attachment zone protein 23	synonymous_variant	LOW	transcript	c.1251T>C	p.Ser417Ser
Chr3_core_Tb427v10	1197048	C	T	3946.55	0/1	0/1	0/1	0/1	0/1	0/1	Tb427_030050500	hypothetical protein, conserved	Tb927.3.4710	Flagellum attachment zone protein 23	synonymous_variant	LOW	transcript	c.1152G>A	p.Glu384Glu
Chr3_core_Tb427v10	1200167	C	T	9570.55	0/1	0/1	0/1	0/1	0/1	0/1	Tb427_030050600	50S ribosome-binding GTPase/Dynamin family/Dynamin central region/Dynamin GTPase effector domain containing protein, putative	Tb927.3.4720	dynamin-1-like protein	synonymous_variant	LOW	transcript	c.1878G>A	p.Glu626Glu
Chr3_core_Tb427v10	1200515	T	C	12351.5	0/1	0/1	0/1	0/1	0/1	0/1	Tb427_030050600	50S ribosome-binding GTPase/Dynamin family/Dynamin central region/Dynamin GTPase effector domain containing protein, putative	Tb927.3.4720	dynamin-1-like protein	synonymous_variant	LOW	transcript	c.1530A>G	p.Glu510Glu
Chr3_core_Tb427v10	1205896	C	T	63.97	0/0	./.	0/0	./.	0/0	0/1	Tb427_030050900	Peptidase M1 N-terminal domain/Peptidase family M1 domain/ERAP1-like C-terminal domain containing protein, putative	Tb927.3.4750	Aminopeptidase M1, putative	synonymous_variant	LOW	transcript	c.2037G>A	p.Lys679Lys
Chr3_core_Tb427v10	1210467	T	C	2054.55	0|1	0|1	0|1	0|1	0|1	0|1	Tb427_030051000	50S ribosome-binding GTPase/Dynamin family/Dynamin central region/Dynamin GTPase effector domain containing protein, putative	Tb927.3.4760	dynamin-1-like protein	synonymous_variant	LOW	transcript	c.1596A>G	p.Lys532Lys
Chr3_core_Tb427v10	1210470	G	T	1733.55	0|1	0|1	0|1	0|1	0|1	0|1	Tb427_030051000	50S ribosome-binding GTPase/Dynamin family/Dynamin central region/Dynamin GTPase effector domain containing protein, putative	Tb927.3.4760	dynamin-1-like protein	synonymous_variant	LOW	transcript	c.1593C>A	p.Val531Val
Chr3_core_Tb427v10	1210533	T	C	1722.55	0/1	0/1	0/1	0/1	0/1	0/1	Tb427_030051000	50S ribosome-binding GTPase/Dynamin family/Dynamin central region/Dynamin GTPase effector domain containing protein, putative	Tb927.3.4760	dynamin-1-like protein	synonymous_variant	LOW	transcript	c.1530A>G	p.Glu510Glu
Chr3_core_Tb427v10	1211082	T	C	7914.55	0/1	0/1	0/1	0/1	0/1	0/1	Tb427_030051000	50S ribosome-binding GTPase/Dynamin family/Dynamin central region/Dynamin GTPase effector domain containing protein, putative	Tb927.3.4760	dynamin-1-like protein	synonymous_variant	LOW	transcript	c.981A>G	p.Leu327Leu
Chr3_core_Tb427v10	1211450	G	A	10746.5	0/1	0/1	0/1	0/1	0/1	0/1	Tb427_030051000	50S ribosome-binding GTPase/Dynamin family/Dynamin central region/Dynamin GTPase effector domain containing protein, putative	Tb927.3.4760	dynamin-1-like protein	synonymous_variant	LOW	transcript	c.613C>T	p.Leu205Leu
Chr3_core_Tb427v10	1216796	G	A	177.59	0/0	0/1	1/1	./.	./.	./.	Tb427_030051300	Peptidase M1 N-terminal domain/Peptidase family M1 domain/ERAP1-like C-terminal domain containing protein, putative	Tb927.3.4790	Aminopeptidase M1, putative	synonymous_variant	LOW	transcript	c.1155C>T	p.Asp385Asp
Chr3_core_Tb427v10	1219751	G	A	2468.55	0/1	0/1	0/1	0/1	0/1	0/1	Tb427_030051400	hypothetical protein, conserved	Tb927.3.4800	hypothetical protein, conserved	synonymous_variant	LOW	transcript	c.318C>T	p.Gly106Gly
Chr3_core_Tb427v10	1221084	G	C	3993.55	0/1	0/1	0/1	0/1	0/1	0/1	Tb427_030051500	DNA replication complex GINS protein SLD5 C-terminus, putative	Tb927.3.4810	dna replication complex gins protein sld5	synonymous_variant	LOW	transcript	c.288C>G	p.Ala96Ala
Chr3_core_Tb427v10	1243588	C	T	8512.55	0/1	0/1	0/1	0/1	0/1	0/1	Tb427_030052500	Signal peptide peptidase, putative	Tb927.3.4910	signal peptide peptidase, putative	synonymous_variant	LOW	transcript	c.369C>T	p.Tyr123Tyr
Chr3_core_Tb427v10	1243888	A	C	12510.5	0/1	0/1	0/1	0/1	0/1	0/1	Tb427_030052500	Signal peptide peptidase, putative	Tb927.3.4910	signal peptide peptidase, putative	synonymous_variant	LOW	transcript	c.669A>C	p.Ser223Ser
Chr3_core_Tb427v10	1265850	G	A	8942.55	0/1	0/1	0/1	0/1	0/1	0/1	Tb427_030053200:pseudogene	hypothetical protein, conserved	-	-	synonymous_variant	LOW	transcript	c.504G>A	p.Glu168Glu
Chr3_core_Tb427v10	1266096	T	C	7693.55	0/1	0/1	0/1	0/1	0/1	0/1	Tb427_030053200:pseudogene	hypothetical protein, conserved	-	-	synonymous_variant	LOW	transcript	c.750T>C	p.Cys250Cys
Chr3_core_Tb427v10	1274179	C	A	3324.55	0/1	0/1	0/1	0/1	0/1	0/1	Tb427_030053600	Cyclic nucleotide-binding domain containing protein, putative	Tb927.3.5020	Flagellar Member 6	synonymous_variant	LOW	transcript	c.33C>A	p.Val11Val
Chr3_core_Tb427v10	1276684	G	A	7800.55	0/1	0/1	0/1	0/1	0/1	0/1	Tb427_030053600	Cyclic nucleotide-binding domain containing protein, putative	Tb927.3.5020	Flagellar Member 6	synonymous_variant	LOW	transcript	c.2538G>A	p.Leu846Leu
Chr3_core_Tb427v10	1284385	C	T	305.82	0/1	0/0	0/1	0/1	0/0	0/0	Tb427_030053900	Ribosomal protein L4/L1 family/60S ribosomal protein L4 C-terminal domain containing protein, putative	Tb927.3.5050	60S ribosomal protein L4	synonymous_variant	LOW	transcript	c.645C>T	p.Gly215Gly
Chr3_core_Tb427v10	1293221	C	T	4218.55	0/1	0/1	0/1	0/1	0/1	0/1	Tb427_030054300	PSP1 C-terminal conserved region containing protein, putative	Tb927.3.5080	PSP1 C-terminal conserved region, putative	synonymous_variant	LOW	transcript	c.966C>T	p.Val322Val
Chr3_core_Tb427v10	1297054	C	T	13787.5	0/1	0/1	0/1	0/1	0/1	0/1	Tb427_030054400	Redoxin/AhpC/TSA family/Thioredoxin/Thioredoxin-like, putative	Tb927.3.5090	tryparedoxin 2, putative	synonymous_variant	LOW	transcript	c.162C>T	p.Phe54Phe
Chr3_core_Tb427v10	1299493	C	T	4589.55	0/1	0/1	0/1	0/1	0/1	0/1	Tb427_030054500	Type III restriction enzyme, res subunit/ERCC3/RAD25/XPB C-terminal helicase/Helicase conserved C-terminal domain containing protein, putative	Tb927.3.5100	tfiih basal transcription factor complex helicase xpb subunit	synonymous_variant	LOW	transcript	c.1020C>T	p.Asp340Asp
Chr3_core_Tb427v10	1301050	G	A	6703.55	0/1	0/1	0/1	0/1	0/1	0/1	Tb427_030054500	Type III restriction enzyme, res subunit/ERCC3/RAD25/XPB C-terminal helicase/Helicase conserved C-terminal domain containing protein, putative	Tb927.3.5100	tfiih basal transcription factor complex helicase xpb subunit	synonymous_variant	LOW	transcript	c.2577G>A	p.Lys859Lys
Chr3_core_Tb427v10	1302593	A	C	7224.55	0/1	0/1	0/1	0/1	0/1	0/1	Tb427_030054600	hypothetical protein, conserved	Tb927.3.5110	hypothetical protein, conserved	synonymous_variant	LOW	transcript	c.894A>C	p.Gly298Gly
Chr3_core_Tb427v10	1302725	A	T	5038.55	0/1	0/1	0/1	0/1	0/1	0/1	Tb427_030054600	hypothetical protein, conserved	Tb927.3.5110	hypothetical protein, conserved	synonymous_variant	LOW	transcript	c.1026A>T	p.Ile342Ile
Chr3_core_Tb427v10	1303085	A	G	866.89	0|1	0|1	0|0	0|1	0|1	0|1	Tb427_030054600	hypothetical protein, conserved	Tb927.3.5110	hypothetical protein, conserved	synonymous_variant	LOW	transcript	c.1386A>G	p.Ser462Ser
Chr3_core_Tb427v10	1303103	A	G	561.83	0/0	0|1	0/0	0/0	0/0	0/0	Tb427_030054600	hypothetical protein, conserved	Tb927.3.5110	hypothetical protein, conserved	synonymous_variant	LOW	transcript	c.1404A>G	p.Pro468Pro
Chr3_core_Tb427v10	1303625	A	G	2134.55	0/1	0/1	0/1	0/1	0/1	0/1	Tb427_030054700	Ankyrin repeats (many copies), putative	Tb927.3.5120	Ankyrin repeats (3 copies), putative	synonymous_variant	LOW	transcript	c.81A>G	p.Lys27Lys
Chr3_core_Tb427v10	1304063	A	C	1967.55	0/1	0/1	0/1	0/1	0/1	0/1	Tb427_030054700	Ankyrin repeats (many copies), putative	Tb927.3.5120	Ankyrin repeats (3 copies), putative	synonymous_variant	LOW	transcript	c.519A>C	p.Pro173Pro
Chr3_core_Tb427v10	1304273	T	C	3010.55	0/1	0/1	0/1	0/1	0/1	0/1	Tb427_030054700	Ankyrin repeats (many copies), putative	Tb927.3.5120	Ankyrin repeats (3 copies), putative	synonymous_variant	LOW	transcript	c.729T>C	p.Asn243Asn
Chr3_core_Tb427v10	1305527	T	C	4328.55	0/1	0/1	0/1	0/1	0/1	0/1	Tb427_030054700	Ankyrin repeats (many copies), putative	Tb927.3.5120	Ankyrin repeats (3 copies), putative	synonymous_variant	LOW	transcript	c.1983T>C	p.Ile661Ile
Chr3_core_Tb427v10	1305545	G	A	4192.55	0/1	0/1	0/1	0/1	0/1	0/1	Tb427_030054700	Ankyrin repeats (many copies), putative	Tb927.3.5120	Ankyrin repeats (3 copies), putative	synonymous_variant	LOW	transcript	c.2001G>A	p.Val667Val
Chr3_core_Tb427v10	1305617	G	A	4884.55	0/1	0/1	0/1	0/1	0/1	0/1	Tb427_030054700	Ankyrin repeats (many copies), putative	Tb927.3.5120	Ankyrin repeats (3 copies), putative	synonymous_variant	LOW	transcript	c.2073G>A	p.Ser691Ser
Chr3_core_Tb427v10	1306257	G	A	1807.55	0/1	0/1	0/1	0/1	0/1	0/1	Tb427_030054800	Exonuclease, putative	Tb927.3.5130	exonuclease, putative	synonymous_variant	LOW	transcript	c.36G>A	p.Lys12Lys
Chr3_core_Tb427v10	1306317	T	C	3003.55	0/1	0/1	0/1	0/1	0/1	0/1	Tb427_030054800	Exonuclease, putative	Tb927.3.5130	exonuclease, putative	synonymous_variant	LOW	transcript	c.96T>C	p.Gly32Gly
Chr3_core_Tb427v10	1306362	G	T	3389.55	0/1	0/1	0/1	0/1	0/1	0/1	Tb427_030054800	Exonuclease, putative	Tb927.3.5130	exonuclease, putative	synonymous_variant	LOW	transcript	c.141G>T	p.Gly47Gly
Chr3_core_Tb427v10	1306611	C	T	4098.55	0/1	0/1	0/1	0/1	0/1	0/1	Tb427_030054800	Exonuclease, putative	Tb927.3.5130	exonuclease, putative	synonymous_variant	LOW	transcript	c.390C>T	p.Leu130Leu
Chr3_core_Tb427v10	1307357	A	G	8146.55	0/1	0/1	0|1	0|1	0/1	0|1	Tb427_030054800	Exonuclease, putative	Tb927.3.5130	exonuclease, putative	splice_region_variant & stop_retained_variant	LOW	transcript	c.1136A>G	p.Ter379Ter
Chr3_core_Tb427v10	1309906	C	T	2564.55	0/1	0/1	0/1	0/1	0/1	0/1	Tb427_030054900	Exonuclease, putative	Tb927.3.5140	exonuclease, putative	synonymous_variant	LOW	transcript	c.798C>T	p.Asn266Asn
Chr3_core_Tb427v10	1314471	A	G	7512.55	0/1	0/1	0/1	0/1	0/1	0/1	Tb427_030055000	Exonuclease, putative	Tb927.3.5150	exonuclease, putative	synonymous_variant	LOW	transcript	c.747A>G	p.Leu249Leu
Chr3_core_Tb427v10	1314588	G	T	8650.55	0/1	0/1	0/1	0/1	0/1	0/1	Tb427_030055000	Exonuclease, putative	Tb927.3.5150	exonuclease, putative	synonymous_variant	LOW	transcript	c.864G>T	p.Val288Val
Chr3_core_Tb427v10	1318228	G	C	4560.55	0|1	0|1	0|1	0|1	0|1	0|1	Tb427_030055100	hypothetical protein, conserved	Tb927.3.5160	Basal body protein	synonymous_variant	LOW	transcript	c.2544G>C	p.Gly848Gly
Chr3_core_Tb427v10	1337991	G	A	4776.55	0/1	0/1	0/1	0/1	0/1	0/1	Tb427_030055800	Rad51, putative	Tb927.3.5230	DNA repair protein, putative	synonymous_variant	LOW	transcript	c.1350G>A	p.Gln450Gln
Chr3_core_Tb427v10	1339060	T	G	5696.55	0/1	0/1	0/1	0/1	0/1	0/1	Tb427_030055900	hypothetical protein, conserved	Tb927.3.5240	kinetoplast ribosomal PPR-repeat containing protein 8	synonymous_variant	LOW	transcript	c.294T>G	p.Ala98Ala
Chr3_core_Tb427v10	1354853	T	C	7825.55	0/1	0/1	0/1	0/1	0/1	0/1	Tb427_030056400	hypothetical protein, conserved	Tb927.3.5290	hypothetical protein, conserved	synonymous_variant	LOW	transcript	c.2805T>C	p.Ser935Ser
Chr3_core_Tb427v10	1366866	C	T	6222.55	0/1	0/1	0/1	0/1	0/1	0/1	Tb427_030056700	hypothetical protein, conserved	Tb927.3.5320	UBX domain-containing protein	synonymous_variant	LOW	transcript	c.1174C>T	p.Leu392Leu
Chr3_core_Tb427v10	1378358	C	T	1706.55	0/1	0/1	0/1	0/1	0/1	0/1	Tb427_030057400	Anaphase-promoting complex subunit 11 RING-H2 finger/RING-type zinc-finger/Ring finger domain containing protein, putative	Tb927.3.5390	Ring finger domain containing protein, putative	synonymous_variant	LOW	transcript	c.444C>T	p.Gly148Gly
Chr3_core_Tb427v10	1378676	C	T	3010.55	0/1	0/1	0/1	0/1	0/1	0/1	Tb427_030057400	Anaphase-promoting complex subunit 11 RING-H2 finger/RING-type zinc-finger/Ring finger domain containing protein, putative	Tb927.3.5390	Ring finger domain containing protein, putative	synonymous_variant	LOW	transcript	c.762C>T	p.Ser254Ser
Chr3_core_Tb427v10	1383138	A	G	6487.55	0/1	0/1	0/1	0/1	0/1	0/1	Tb427_030057500	RIO1 family, putative	Tb927.3.5400	serine/threonine protein kinase RIO1, putative	synonymous_variant	LOW	transcript	c.1398A>G	p.Lys466Lys
Chr3_core_Tb427v10	1384478	A	T	3514.55	0/1	0/1	0/1	0/1	0/1	0/1	Tb427_030057600	hypothetical protein, conserved	Tb927.3.5410	hypothetical protein, conserved	synonymous_variant	LOW	transcript	c.372A>T	p.Val124Val
Chr3_core_Tb427v10	1392846	C	T	3088.55	0/1	0/1	0/1	0/1	0/1	0/1	Tb427_030057900	SNF2 family N-terminal domain/Helicase conserved C-terminal domain containing protein, putative	Tb927.3.5440	SNF2 DNA repair protein, putative	synonymous_variant	LOW	transcript	c.1884C>T	p.Arg628Arg
Chr3_core_Tb427v10	1396372	A	G	2854.55	0/1	0/1	0/1	0/1	0/1	0/1	Tb427_030058000	hypothetical protein, conserved	Tb927.3.5450	Basal body protein	synonymous_variant	LOW	transcript	c.579A>G	p.Lys193Lys
Chr3_core_Tb427v10	1400862	A	G	5425.55	0/1	0/1	0/1	0/1	0/1	0/1	Tb427_030058100	hypothetical protein, conserved	Tb927.3.5460	RNA-binding protein, putative	synonymous_variant	LOW	transcript	c.1470A>G	p.Lys490Lys
Chr3_core_Tb427v10	1405469	A	T	7946.55	0/1	0/1	0/1	0/1	0/1	0/1	Tb427_030058400	hypothetical protein, conserved	Tb927.3.5490	Putative intraflagellar transport protein B2	synonymous_variant	LOW	transcript	c.639A>T	p.Pro213Pro
Chr3_core_Tb427v10	1409254	C	T	4760.55	0/1	0/1	0/1	0/1	0/1	0/1	Tb427_030058600	hypothetical protein, conserved	Tb927.3.5510	hypothetical protein, conserved	synonymous_variant	LOW	transcript	c.78C>T	p.Pro26Pro
Chr3_core_Tb427v10	1409332	C	T	2623.55	0/1	0/1	0/1	0/1	0/1	0/1	Tb427_030058600	hypothetical protein, conserved	Tb927.3.5510	hypothetical protein, conserved	synonymous_variant	LOW	transcript	c.156C>T	p.Asn52Asn
Chr3_core_Tb427v10	1409743	T	C	4432.55	0/1	0/1	0/1	0/1	0/1	0/1	Tb427_030058600	hypothetical protein, conserved	Tb927.3.5510	hypothetical protein, conserved	synonymous_variant	LOW	transcript	c.567T>C	p.Cys189Cys
Chr3_core_Tb427v10	1409878	G	A	3710.55	0|1	0/1	0/1	0/1	0/1	0/1	Tb427_030058600	hypothetical protein, conserved	Tb927.3.5510	hypothetical protein, conserved	synonymous_variant	LOW	transcript	c.702G>A	p.Glu234Glu
[truncated: 62,775 more rows]

## Sheet: Indels
CHROM	POS	REF	ALT	QUAL	GEN[*].GT-WT_PAR	GEN[*].GT-WT_HP	GEN[*].GT-AcoR1	GEN[*].GT-AcoR2	GEN[*].GT-AcoR3	GEN[*].GT-AcoR4	ANN[*].GENE	Product description (if applicable)	TREU 927 syntenic ortholog (where applicable)	TREU 927 ortholog product description (where applicable)	ANN[*].EFFECT	ANN[*].IMPACT	ANN[*].FEATURE	ANN[*].CODON	ANN[*].AA
[truncated: 25,647 more rows]
