# Supplementary material for: Transcriptional differentiation of Trypanosoma brucei during in vitro acquisition of resistance to acoziborole
Source: PLoS Negl Trop Dis. 2021 Nov 9;15(11):e0009939. doi: 10.1371/journal.pntd.0009939 (PMC8648117; doi:10.1371/journal.pntd.0009939)
Supplement: S3 Table — (XLSX) [file pntd.0009939.s006.xlsx]

## Sheet: Legend
Column	Column title	Details
A	Mass	Neutral exact mass of each peak (from mzMatch). Red and blue highlighting corresponds to identification in positive and negative mode, respectively. No highlighting indicates peak was identified in both modes
B	RT	Retention time (from mzMatch) in minutes)
C	FORMULA	Predicted formula from Ideom database with closest match to mass (within ppm window)
D	Isomers	Number of isomers in the Ideom database that match the formula in column C
E	Putative metabolite	Putivate metabolite with the highest confidence match based on predicted mass, RT and formula. Yellow highlighted metabolites indicate those with an authentic standard. Drop down menu allows the user to select different predicted isomers. Note that confidence value only applies to the metabolite with highest confidence as identified by Ideom
F	confidence for assigned peak	Confidence level (arbitrary out of 10) according to parameters of data procesing (RT window, ppm window, number of samples peak was detected in). Confidence value only given for best matc.
G	Map	General area of metabolism for this metabolite (best match only)
H	max intensity	Maximum peak intensity of the metabolite recorded in the experiment
I	WT	Mean intensity of each group relative to wild-type (WT). Samples appended with "_Aco" were cultured in acoziborole (8 h with 10× EC50) prior to metabolite extraction
J	WT_Aco
K	AcoR1
L	AcoR1_Aco
M	AcoR2
N	AcoR2_Aco

## Sheet: Dataset
Mass	RT	FORMULA	Isomers	Putative metabolite	confidence for assigned peak	Map	max intensity	WT	WT_Aco	AcoR1	AcoR1_Aco	AcoR2	AcoR2_Aco
367.101	4.52598	C17H14BF4NO3	1	Acoziborole	10	0	434953	0	192.838	0	340.52	0	317.246
114.032	13.4269	C5H6O3	6	L-erythro-ascorbate	7	0	327849	1	5.9956	5.37021	5.37478	2.42309	5.89831
181.072	12.3897	C13H22N4O8	7	Thr-Asp-Gln	7	Peptide(tri-)	762652	1	4.38995	1.81233	4.80831	2.07409	4.90326
249.031	14.8587	C8H11NO6S	1	Norepinephrinesulfate	7	0	44759	1	1.3077	3.72101	4.80401	1.54818	1.21555
231.537	14.4832	C14H18N5O11P	1	N6-(1,2-Dicarboxyethyl)-AMP	8	Nucleotide Metabolism	30389	1	1.288	1.83819	4.67671	1.18863	3.44266
497.275	8.05833	C49H74N10O12	1	Microcystin-LR	5	Biosynthesis of Polyketides and Nonribosomal Peptides	131747	1	2.4623	3.00679	4.36208	2.85403	2.89377
750.596	3.65142	C52H78O3	2	Nonaprenyl-4-hydroxybenzoate	7	Metabolism of Cofactors and Vitamins	22869	1	0.880034	6.72211	4.33699	5.60241	4.81375
259.178	4.52907	C13H25NO4	2	[FA (6:0)] O-hexanoyl-R-carnitine	7	Lipids: Fatty Acyls	5858	1	1.46368	1.31548	3.7718	2.21214	2.66684
150.053	11.4817	C5H10O5	37	D-Ribose	10	Carbohydrate Metabolism	39190	1	0.305679	3.57498	3.72346	1.28114	3.49502
810.615	3.60268	C47H87O8P	3	PA(44:3)	5	Lipids: Glycerophospholipids	7844	1	1.32367	2.63234	3.55524	2.06378	2.96021
138.043	10.6553	C6H6N2O2	3	Urocanate	8	Amino Acid Metabolism	211564	1	0.900884	0.885922	3.51792	0.906589	1.43347
539.528	4.01483	C34H69NO3	1	[SP (16:0)] N-(hexadecanoyl)-sphinganine	7	Lipids: Sphingolipids	184615	1	1.02981	1.99901	3.46782	3.21266	2.98528
196.041	7.69505	C6H12O5S	1	1-thio-&beta;-D-glucose	7	0	13031	1	2.33486	0.943816	3.39304	2.47749	2.18795
785.617	4.23441	C48H83NO7	1	[GL hydroxy,methyl,trimethyl(18:0/22:4)] 1-(9Z-octadecenoyl)-2-(10Z,13Z,16Z,19Z-docosatetraenoyl)-sn-glycero-3-O-2'-(hydroxymethyl)-(N,N,N-trimethyl)-beta-alanine	7	Lipids: Glycerolipids	269337	1	0.959502	0.944444	3.35807	2.22476	2.14117
974.788	3.90304	C70H102O2	1	demethylmenaquinone-12	5	0	3413	1	1.53825	0.674701	2.90786	1.20208	1.92461
373.149	10.1319	C15H23N3O8	1	Glu-Glu-Pro	5	Peptide(tri-)	15322	1	10.455	2.70081	2.87494	4.822	7.23283
118.074	12.1385	C4H10N2O2	3	L-2,4-Diaminobutanoate	6	Amino Acid Metabolism	23402	1	1.05766	1.51589	2.81284	2.58669	2.62169
130.063	7.61	C6H10O3	18	(S)-3-Methyl-2-oxopentanoic acid	8	Amino Acid Metabolism	48877	1	0.642701	1.56286	2.80793	0.512447	0.647177
505.195	9.74769	C18H31N7O8S	2	Asn-Met-Asn-Gln	5	Peptide(tetra-)	20451	1	0.732365	4.21474	2.53485	5.53584	3.81872
146.021	13.3016	C5H6O5	7	2-Oxoglutarate	10	Carbohydrate Metabolism	5581340	1	1.10519	3.07461	2.41815	2.05295	2.2656
374.192	9.86531	C14H26N6O6	3	Lys-Asn-Asn	7	Peptide(tri-)	9061	1	1.12237	2.30353	2.38804	1.06716	1.32063
180.063	14.5769	C6H12O6	57	myo-Inositol	8	Carbohydrate Metabolism	1390667	1	0.668569	2.65445	2.37855	1.35474	1.36445
179.058	6.99855	C9H9NO3	6	Hippurate	8	Amino Acid Metabolism	128699	1	1.0584	1.3164	2.33454	1.66092	1.18975
329.184	4.56286	C16H27NO6	1	Europine	7	0	5786	1	1.68737	1.70937	2.25127	2.01086	1.65645
403.185	10.5069	C19H25N5O5	3	Trp-Ala-Gln	7	Peptide(tri-)	793318	1	0.672123	2.45394	2.24745	1.54104	0.956583
549.38	4.69427	C28H56NO7P	6	LysoPC(20:1(11Z))	5	Lipids: Glycerophospholipids	6296	1	1.26713	2.14331	2.23823	2.45453	2.4203
174.1	12.5011	C7H14N2O3	5	N-Acetylornithine	4	Amino Acid Metabolism	93740	1	5.37755	1.78867	2.20242	2.59203	2.93973
764.61	3.97857	C53H80O3	1	2-nonaprenyl-3-methyl-6-methoxy-1,4-benzoquinone	5	0	15922	1	1.40632	1.72493	2.18893	1.33655	1.62588
223.105	12.501	C8H17NO6	1	N-acetyl -D- glucosaminitol	7	0	39272	1	0.630209	2.5608	2.12011	2.43758	3.4037
161.069	12.8386	C6H11NO4	10	L-2-Aminoadipate	10	Amino Acid Metabolism	17471	1	1.14631	3.05313	2.10929	3.27602	1.06321
772.645	4.3691	C44H89N2O6P	5	SM(d16:1/23:0)	5	Lipids: Sphingolipids	37895	1	0.502781	1.23708	2.10768	1.00023	0.326479
86.0367	7.1966	C4H6O2	7	Diacetyl	8	Carbohydrate Metabolism	58879	1	1.83156	3.89137	2.10689	1.33731	4.09426
266.164	4.19317	C12H27O4P	1	Tributyl phosphate	7	0	175230	1	1.44294	0.90365	2.06357	1.454	1.10814
228.147	7.65539	C11H20N2O3	3	Leu-Pro	5	Peptide(di-)	25970	1	0.978282	0.797988	2.02893	1.91519	1.99506
114.079	10.8893	C5H10N2O	2	L-proline amide	7	0	35905	1	1.00567	0.912373	2.02697	0.851701	1.20192
267.097	9.72676	C10H13N5O4	3	Adenosine	10	Nucleotide Metabolism	92822	1	1.01557	3.52288	1.99959	5.7502	5.64794
187.121	11.7733	C9H17NO3	3	8-Amino-7-oxononanoate	8	Metabolism of Cofactors and Vitamins	3277	1	4.10287	1.28689	1.93779	1.52358	1.96069
240.147	12.2227	C12H20N2O3	2	Slaframine	5	Biosynthesis of Secondary Metabolites	18874	1	0.512124	1.88734	1.85617	1.78321	1.61691
251.102	8.79589	C10H13N5O3	4	Deoxyadenosine	10	Nucleotide Metabolism	3231	1	1.99212	2.48979	1.84297	6.34952	4.93318
814.704	4.43557	C52H94O6	39	[GL (16:0/16:0/17:0)] 1,2-di-(9Z-hexadecenoyl)-3-(9Z-heptadecenoyl)-sn-glycerol	7	Lipids: Glycerolipids	4108	1	1.14887	1.87323	1.83456	1.91483	2.3365
174.079	7.22272	C10H10N2O	4	Indole-3-acetamide	8	Amino Acid Metabolism	2098	1	1.05797	1.06147	1.82399	1.11686	0.938828
188.116	12.0878	C8H16N2O3	7	N6-Acetyl-L-lysine	8	Amino Acid Metabolism	2640812	1	1.93717	1.4992	1.79136	2.05981	2.37617
370.308	4.01328	C22H42O4	3	2-monooleoylglycerol	7	Lipids: Glycerolipids	65313	1	1.16192	1.67587	1.78769	1.20709	1.32813
805.6	3.86985	C47H84NO7P	1	PE(O-20:0/22:6(4Z,7Z,10Z,13Z,16Z,19Z))	7	Lipids: Glycerophospholipids	9539	1	0.954229	0.632281	1.75751	0.735054	0.591699
433.283	3.89013	C25H39NO5	1	N-arachidonoyl glutamic acid	5	Lipids: Fatty Acyls	6962	1	1.67123	1.09208	1.75072	1.18879	1.00719
148.037	12.9456	C5H8O5	18	(R)-2-Hydroxyglutarate	8	Amino Acid Metabolism	1766250	1	1.54605	1.66074	1.72236	2.02186	2.29024
167.982	14.364	C3H5O6P	3	Phosphoenolpyruvate	10	Carbohydrate Metabolism	54019	1	0.789679	0.866882	1.71616	0.504728	1.09277
161.105	12.4914	C7H15NO3	2	L-Carnitine	10	Amino Acid Metabolism	12909163	1	0.633396	1.72978	1.69279	2.01636	2.27974
296.235	3.86372	C18H32O3	40	[FA hydroxy(18:2)] 9S-hydroxy-10E,12Z-octadecadienoic acid	7	Lipids: Fatty Acyls	5886	1	1.52438	1.6462	1.66905	1.5656	1.67352
245.069	13.0101	C13H11NO4	1	Haplopine	5	0	114820	1	0.887139	2.04692	1.64161	1.08658	1.53774
383.136	12.299	C21H21NO6	5	Phyllospadine	5	0	46996	1	0.63266	1.85845	1.63271	2.34603	1.71832
328.167	12.0044	C20H24O4	4	Crocetin	7	Lipids: Prenols	3517	1	1.53873	1.35381	1.62079	2.76769	1.55866
344.329	4.17011	C21H44O3	2	1-O-Octadecyl-sn-glycerol	5	0	24736	1	0.659226	1.07599	1.58228	0.57115	0.901123
159.126	11.1187	C8H17NO2	4	DL-2-Aminooctanoicacid	5	0	2389	1	0.683709	1.4251	1.57187	1.81971	1.25649
74.0367	10.463	C3H6O2	7	Propanoate	8	Carbohydrate Metabolism	522801	1	1.86644	2.48028	1.57083	2.46587	2.49103
172.013	12.9238	C3H9O6P	3	sn-Glycerol 3-phosphate	8	Lipid Metabolism	2160224	1	0.77741	1.70187	1.55754	1.92986	2.01888
79.9662	12.9414	[PO3]3-	1	Phosphite	5	0	37547	1	0.497971	1.63005	1.5373	1.78012	1.90625
373.241	3.87877	C26H31NO	1	Androsta-5,16-dieno[17,16-b]quinolin-3beta-ol	7	0	6147	1	1.89647	0.445335	1.53706	0.626994	1.62775
241.168	5.15665	C13H23NO3	1	Valeroidine	5	0	10642	1	1.35413	1.24967	1.5361	1.32063	1.29727
924.814	3.9278	C60H108O6	59	[GL (17:2/20:0/20:0)] 1-(9Z,12Z-heptadecadienoyl)-2,3-di-(11Z-eicosenoyl)-sn-glycerol	5	Lipids: Glycerolipids	12242	1	0.530964	1.1977	1.53012	1.39835	1.37884
145.11	12.5253	C7H15NO2	6	4-Trimethylammoniobutanoate	8	Amino Acid Metabolism	259601	1	1.24275	1.52133	1.52812	1.57335	1.87511
837.626	4.1161	C48H88NO8P	28	PC(40:4)	5	Lipids: Glycerophospholipids	592570	1	1.10136	1.32961	1.51908	1.16154	1.19285
297.09	7.726	C11H15N5O3S	2	5'-Methylthioadenosine	4	Amino Acid Metabolism	2665718	1	4.50974	0.637337	1.51573	1.19735	1.22845
83.9614	12.3236	HO3Cl	1	Chlorate	7	0	46422	1	0.904094	0.702197	1.50458	0.814082	1.26835
133.074	7.7357	C5H11NO3	4	N-hydroxyvaline	5	0	982517	1	8.38963	0.784557	1.4831	1.40216	1.39811
156.053	10.8192	C6H8N2O3	4	4-Imidazolone-5-propanoate	8	Amino Acid Metabolism	164962	1	0.734364	1.28688	1.48205	1.3921	1.77337
176.08	18.394	C6H12N2O4	4	Ala-Ser	5	Peptide(di-)	3002	1	2.75429	1.04898	1.46228	1.25549	1.36523
73.0527	10.0296	C3H7NO	6	Aminoacetone	8	Amino Acid Metabolism	110893	1	2.67625	1.24039	1.45257	1.3162	1.64071
181.041	11.3039	C5H11NO4S	1	DL-Methionine sulfone	5	0	17297	1	0.637428	1.2095	1.45164	1.27572	1.44282
437.291	4.82524	C21H44NO6P	1	[PE (16:1)] 1-(1Z-hexadecenyl)-sn-glycero-3-phosphoethanolamine	5	Lipids: Glycerophospholipids	34285	1	0.619837	1.58017	1.43833	0.793198	0.929212
392.136	10.4184	C14H24N4O7S	7	Met-Asp-Gln	5	Peptide(tri-)	8495	1	0.86602	1.37923	1.4377	1.25056	1.27941
325.371	7.749	C22H47N	1	di-n-Undecylamine	7	0	20729264	1	1.49181	1.10439	1.43399	1.57735	1.41948
172.074	10.6485	C8H12O4	4	[FA dioxo(8:0)] 4,7-dioxo-octanoic acid	7	Lipids: Fatty Acyls	5984	1	1.08916	0.959697	1.43034	1.30891	0.937984
198.064	8.70811	C8H10N2O4	2	(S)-2-Amino-3-(3-hydroxy-4-oxo-4H-pyridin-1-yl)propanoate	5	0	3914	1	1.07796	1.58934	1.42419	1.13248	1.63716
187.084	5.53601	C8H13NO4	6	6-Acetamido-2-oxohexanoate	8	Amino Acid Metabolism	45904	1	1.12382	1.67785	1.4154	3.45313	2.44286
118.078	4.28015	C9H10	1	alpha-Methylstyrene	5	0	21568	1	1.45842	1.15692	1.40806	1.40683	1.36193
523.363	4.80938	C26H54NO7P	11	[PC (18:0)] 1-octadecanoyl-sn-glycero-3-phosphocholine	5	Lipids: Glycerophospholipids	257610	1	0.68826	1.2516	1.40651	1.64505	1.51371
440.176	13.0418	C16H24N8O7	1	Asn-Asn-Gly-His	5	Peptide(tetra-)	53337	1	1.09751	1.9649	1.40532	1.41289	1.34835
192.09	7.7243	C10H12N2O2	8	5'-Hydroxycotinine	7	0	80412	1	0.869832	1.02495	1.40468	1.38991	1.2658
197.081	12.5006	C20H26O8	4	Glaucarubolone	7	0	4838	1	0.309676	0.657481	1.39544	0.93288	1.39241
174.064	12.8792	C6H10N2O4	4	N-Formimino-L-glutamate	6	Amino Acid Metabolism	7550	1	0.91903	1.19922	1.38981	1.43326	1.51977
477.286	4.82568	C23H44NO7P	2	LysoPE(0:0/18:2(9Z,12Z))	5	Lipids: Glycerophospholipids	18326	1	0.447627	1.09416	1.38903	1.29367	1.2872
214.193	3.9393	C13H26O2	23	CAI-1	5	0	10266	1	1.1431	1.23648	1.38813	1.14524	1.11792
254.078	14.3066	C6H15N4O5P	1	L-Arginine phosphate	6	Amino Acid Metabolism	72023	1	2.04215	1.49611	1.38697	0.976262	0.801432
565.448	4.61709	C30H64NO6P	4	[PC (10:2/12:2)] 1-decyl-2-dodecyl-sn-glycero-3-phosphocholine	5	Lipids: Glycerophospholipids	8654	1	1.12618	1.4597	1.38561	1.61856	1.44483
228.136	5.28997	C12H20O4	5	Traumatic acid	7	Lipids: Fatty Acyls	12092	1	0.855464	0.91753	1.38366	1.5035	0.955956
332.199	3.92558	C20H28O4	21	[FA oxo,hydroxy(4:0)] 9-oxo-15S-hydroxy-5Z,10Z,13E,17Z-prostatetraenoic acid	5	Lipids: Fatty Acyls	12163	1	1.39945	1.10264	1.38186	1.29226	1.01576
132.09	18.4679	C5H12N2O2	6	L-Ornithine	10	Amino Acid Metabolism	388411	1	2.2631	1.08718	1.37628	1.33968	1.33217
240.024	13.6616	C6H12N2O4S2	2	L-Cystine	8	Amino Acid Metabolism	73988	1	0.858738	0.827396	1.37387	0.691046	0.938394
155.095	12.2445	C8H13NO2	4	Retronecine	5	Biosynthesis of Secondary Metabolites	9192	1	0.589492	1.1164	1.3714	1.34625	1.16863
154.038	10.7609	C6H6N2O3	2	Imidazol-5-yl-pyruvate	6	Amino Acid Metabolism	22122	1	0.744302	1.0891	1.35241	1.36459	1.48464
472.269	8.20169	C25H36N4O5	2	Ile-Phe-Pro-Pro	7	Peptide(tetra-)	48365	1	0.902988	0.983719	1.34557	0.693804	1.38631
188.153	18.2857	C9H20N2O2	2	N6,N6,N6-Trimethyl-L-lysine	8	Amino Acid Metabolism	533833	1	2.30137	0.990767	1.34381	1.04131	1.25994
329.22	4.26284	C17H31NO5	1	6-Keto-decanoylcarnitine	5	0	20354	1	1.264	0.758466	1.34136	1.14307	1.05485
204.111	12.8635	C8H16N2O4	5	N5-(L-1-Carboxyethyl)-L-ornithine	5	0	6604	1	0.730024	1.03538	1.33987	1.41229	1.37538
293.199	4.22225	C17H27NO3	4	(+/-)-5-[(tert-Butylamino)-2'-hydroxypropoxy]-1,2,3,4-tetrahydro-1- naphthol	5	0	14842	1	1.29672	1.05098	1.33847	1.47914	1.11065
156.017	10.1172	C5H4N2O4	2	Orotate	10	Nucleotide Metabolism	12841	1	0.78468	1.46786	1.33795	2.1695	1.80695
812.677	4.40534	C47H93N2O6P	2	SM(d18:1/24:1(15Z))	5	Lipids: Sphingolipids	15423	1	1.00436	1.17938	1.33769	1.05324	1.41458
495.26	7.78196	C22H42NO9P	1	PS(16:1(9Z)/0:0)	7	Lipids: Glycerophospholipids	292918	1	1.20842	0.642332	1.32931	0.816116	0.0825907
403.09	13.0454	C13H18N5O8P	1	Propinol adenylate	6	Carbohydrate Metabolism	9454	1	0.656868	1.52808	1.32566	0.71967	0.680049
481.353	5.02345	C24H52NO6P	5	[PC (16:2)] 1-hexadecyl-sn-glycero-3-phosphocholine	5	Lipids: Glycerophospholipids	11535	1	0.758379	1.27091	1.3252	1.40945	1.28624
99.9564	10.4729	ClHO4	1	perchlorate	5	0	12597	1	0.999222	0.834716	1.32449	0.714429	0.953444
155.095	11.1402	C8H13NO2	4	Retronecine	5	Biosynthesis of Secondary Metabolites	6528	1	0.810019	0.941271	1.32235	0.816483	0.958986
374.188	9.92445	C25H26O3	4	[Fv dimethyl(9:1)] 8-C-Prenyl-6'',6''-dimethylpyrano[2'',3'':7,6]flavanone	5	Lipids: Polyketides	12799	1	0.966584	1.01079	1.31562	0.946767	0.924441
300.267	3.78048	C18H36O3	27	[FA hydroxy(18:0)] 2S-hydroxy-octadecanoic acid	5	Lipids: Fatty Acyls	11897	1	0.890302	1.30211	1.31488	1.39949	1.66275
206.167	4.26522	C14H22O	6	[PR] (+)-15-nor-4-thujopsen-3-one	7	Lipids: Prenols	112302	1	1.19211	1.1887	1.31083	1.147	1.16155
209.105	4.40144	C11H15NO3	3	Tyr-OEt	5	0	2610	1	1.19786	0.903776	1.30757	1.16051	0.778625
147.053	12.8419	C5H9NO4	14	L-Glutamate	10	Amino Acid Metabolism	3356651	1	0.98378	1.04999	1.30678	1.20064	1.15821
145.074	9.46558	C6H11NO3	9	[FA oxo,amino(6:0)] 3-oxo-5S-amino-hexanoic acid	6	Amino Acid Metabolism	59792	1	1.02236	0.621005	1.30576	0.915844	1.18592
240.246	4.17861	C16H32O	12	Hexadecanal	6	Lipid Metabolism	6783	1	0.842824	1.34377	1.30448	0.942894	1.06739
202.121	4.53893	C10H18O4	3	Diethyl adipate	5	0	5494	1	1.02822	0.771614	1.30198	1.01488	1.24002
178.099	4.24218	C11H14O2	5	Eugenol methyl ether	7	0	2625	1	1.24391	1.16854	1.28747	1.22295	1.10372
260.038	4.96669	C26H20N2O6S2	1	Bathocuproine disulfonic acid	7	Medium Component	3390575	1	1.00806	1.24883	1.28205	1.35097	1.44033
160.121	19.1606	C7H16N2O2	6	N6-Methyl-L-lysine	8	Amino Acid Metabolism	31432	1	2.08154	1.2932	1.28109	1.17933	1.41282
172.11	4.46483	C9H16O3	17	9-Oxononanoic acid	5	Lipids: Fatty Acyls	7240	1	1.08645	1.28713	1.27661	1.25872	1.03216
226.194	3.89375	C14H26O2	35	(9Z)-Tetradecenoic acid	7	Lipids: Fatty Acyls	14894	1	1.61408	1.19956	1.27335	0.692825	0.949777
130.111	19.6856	C6H14N2O	2	N-Acetylputrescine	8	Amino Acid Metabolism	125407	1	1.15091	1.11271	1.27278	1.44126	1.51946
203.116	11.1347	C9H17NO4	1	O-Acetylcarnitine	8	Amino Acid Metabolism	6850752	1	0.654677	1.57507	1.27199	1.7242	1.32631
509.347	4.88023	C25H52NO7P	10	LysoPC(17:0)	5	Lipids: Glycerophospholipids	18399	1	0.729847	0.961688	1.27108	1.01743	1.07137
1007.56	7.77438	C48H87N3O15P2	4	CDP-DG(18:0/18:1(11Z))	5	Lipids: Glycerophospholipids	60573	1	1.28407	0.665512	1.26996	1.26501	1.01991
72.0575	4.61532	C4H8O	4	Butanal	6	Carbohydrate Metabolism	39827	1	1.34758	0.709993	1.26713	1.14061	1.47344
287.196	11.9807	C12H25N5O3	2	Leu-Arg	5	Peptide(di-)	3656	1	1.06105	0.909124	1.26306	1.04416	1.03444
786.663	4.51743	C45H91N2O6P	3	SM(d18:1/22:0)	5	Lipids: Sphingolipids	11025	1	1.30256	1.25161	1.26059	1.04034	1.42142
172.085	11.5911	C7H12N2O3	2	Glycylproline	5	Peptide(di-)	10937	1	0.541972	1.23239	1.25163	1.22545	1.26105
129.09	21.0549	C5H11N3O	3	4-Guanidinobutanal	6	Amino Acid Metabolism	10760	1	1.22952	1.03819	1.24663	1.04517	1.12912
537.511	4.02803	C34H67NO3	4	[SP (16:0)] N-(hexadecanoyl)-sphing-4-enine	7	Lipids: Sphingolipids	1308171	1	1.30941	1.15154	1.24042	1.23725	1.35869
84.0211	11.1243	C4H4O2	2	3-Butynoate	6	Carbohydrate Metabolism	17870	1	0.585963	1.42469	1.23907	1.59929	1.37454
131.058	13.2075	C5H9NO3	14	L-Glutamate 5-semialdehyde	8	Amino Acid Metabolism	798777	1	0.70952	1.19383	1.23621	1.57348	1.58483
835.61	4.13125	C48H86NO8P	28	PC(40:5)	5	Lipids: Glycerophospholipids	1160325	1	1.17136	1.32741	1.23518	1.1351	1.13267
126.043	7.81613	C5H6N2O2	2	Thymine	10	Nucleotide Metabolism	1140410	1	1.14356	1.218	1.23231	1.21647	1.17036
174.112	21.1619	C6H14N4O2	2	L-Arginine	10	Amino Acid Metabolism	3560072	1	1.22595	0.885809	1.23007	1.09331	1.1015
482.223	12.2139	C19H30N8O7	2	Ala-Gln-Gln-His	5	Peptide(tetra-)	46515	1	0.385101	1.47993	1.22904	2.49859	3.11081
270.22	3.92163	C16H30O3	19	[FA oxo(16:0)] 3-oxo-hexadecanoic acid	5	Lipids: Fatty Acyls	6275	1	1.04732	1.02894	1.22482	0.991725	0.965456
158.13	4.22738	C9H18O2	25	Nonanoic acid	7	Lipids: Fatty Acyls	317682	1	1.17669	0.91329	1.22248	1.04083	0.989172
679.467	3.93242	C38H65NO9	1	Anthenoside A	5	Lipids: Sterol Lipids	1890861	1	1.2429	1.1577	1.21919	0.922782	1.03738
182.071	4.49865	C6H15O4P	2	triethyl phosphate	7	0	9542	1	1.06835	0.977392	1.21762	0.980966	0.987879
736.554	4.4789	C39H81N2O6PS	1	1-Hexadecylthio-2-hexadecanoylamino-1,2-dideoxy-sn-glycero-3- phosphocholine	5	0	2384	1	0.930761	0.87951	1.21658	0.833554	0.775506
541.344	4.86829	C29H51NO6S	1	[ST hydrox] (25R)-3alpha,7alpha-dihydroxy-5beta-cholestan-27-oyl taurine	5	Lipids: Sterol lipids	2406	1	0.691047	1.11969	1.21134	0.835347	0.843095
268.276	4.14626	C18H36O	8	Octadecanal	5	Lipids: Fatty Acyls	5045	1	0.903899	1.05169	1.21072	0.809433	1.0398
314.283	4.18784	C19H38O3	2	[FA hydroxy(19:0)] 2-hydroxy-nonadecanoic acid	5	Lipids: Fatty Acyls	9213	1	0.781962	1.1776	1.20962	0.856429	0.985414
862.557	3.75793	C45H83O13P	20	PI(36:2)	5	Lipids: Glycerophospholipids	208592	1	0.775868	1.37999	1.20889	1.59689	1.6646
716.583	4.42654	C40H81N2O6P	2	SM(d18:1/17:0)	5	Lipids: Sphingolipids	488605	1	1.20737	1.09236	1.20825	0.86425	1.12866
358.272	4.17717	C20H38O5	8	[FA hydroxy(18:0)] 9,13-dihydroxy-10-ethoxy-11-octadecenoic acid	5	Lipids: Fatty Acyls	3155	1	0.666015	1.02973	1.20652	0.782889	0.986367
285.109	13.8586	C25H30N8O8	2	Asn-Trp-Asp-His	7	Peptide(tetra-)	272387	1	1.0774	3.50781	1.20581	3.43797	0.698325
771.536	3.74547	C39H83NO7P2S	1	1-Hexadecylthio-1-deoxy-2-hexadecylphosphono-sn-glycero-3- phosphocholine	5	0	70164	1	1.32923	0.894328	1.20463	1.0925	1.07609
173.08	13.2614	C6H11N3O3	1	5-Guanidino-2-oxopentanoate	6	Amino Acid Metabolism	93291	1	2.25449	1.40827	1.20257	1.336	1.61406
237.96	14.5271	C6H6O6S2	1	1,3-benzenedisulfonate	5	0	2666	1	1.22475	1.18493	1.19966	0.960286	1.06425
188.127	19.6265	C7H16N4O2	5	Ngamma-Monomethyl-L-arginine	5	0	6501	1	0.889121	1.32635	1.19568	1.49915	1.25253
216.147	12.8185	C10H20N2O3	1	Val-Val	5	Peptide(di-)	3362	1	0.876719	0.898938	1.19497	0.979666	1.03258
302.111	7.77896	C12H18N2O7	2	Bicozamycin	5	0	15731	1	1.08587	0.970494	1.19393	1.07589	1.01862
433.026	3.88105	C17H25NO2Br2	1	[SP methyl(13:0/13:0/2:0)] methyl 3-(13,13-dibromotrideca-1E,12-dienyl)-2H-azirine-2S-carboxylate	5	Lipids: Sphingolipids	29987	1	1.20818	1.16787	1.19245	1.21352	1.0492
126.043	11.0997	C5H6N2O2	2	Imidazole-4-acetate	8	Amino Acid Metabolism	7015	1	0.905462	1.07377	1.19135	1.0936	1.2783
702.556	4.44369	C40H79O7P	5	PA(O-18:0/19:1(9Z))	5	Lipids: Glycerophospholipids	3270050	1	1.07461	0.99208	1.18923	0.906441	1.08037
342.313	4.16082	C21H42O3	6	[FA hydroxy(21:0)] 21-hydroxy-heneicosanoic acid	5	Lipids: Fatty Acyls	13711	1	0.780812	0.96562	1.18718	0.737543	0.976422
102.032	13.5132	C4H6O3	8	2-Oxobutanoate	8	Amino Acid Metabolism	860706	1	0.752769	1.10395	1.18678	1.0843	1.07211
312.23	3.9288	C18H32O4	45	[FA (18:2)] 9S-hydroperoxy-10E,12Z-octadecadienoic acid	5	Lipids: Fatty Acyls	1676	1	0.714259	1.11385	1.18421	1.24152	1.2518
716.594	4.44916	C45H80O6	3	TG(14:1(9Z)/14:1(9Z)/14:1(9Z))	5	Lipids: Glycerolipids	295284	1	1.23215	1.51174	1.17711	1.03803	1.24176
294.183	7.78792	C17H26O4	3	Phytuberin	7	0	5837	1	1.17107	1.39943	1.17656	1.04565	1.15501
528.455	4.09131	C35H60O3	1	[PR] 32,35-anhydrobacteriohopaneterol	7	Lipids: Prenols	2053	1	1.40714	1.54339	1.17517	1.23914	1.09155
208.058	13.7013	C7H12O7	1	1-O-methyl-&beta;-D-glucuronate	5	0	4428	1	0.830305	0.891435	1.17438	1.06415	0.895296
835.602	4.13959	C44H85NO13	1	LacCer(d18:0/14:0)	5	Lipids: Sphingolipids	1203522	1	1.09974	1.18629	1.17421	0.920376	1.02221
369.192	10.9267	C15H32NO7P	4	[PC (7:0)] 1-heptanoyl-sn-glycero-3-phosphocholine	5	Lipids: Glycerophospholipids	37978	1	0.846079	0.993106	1.16355	1.37197	1.13604
163.084	11.2561	C6H13NO4	9	1-deoxynojirimycin	7	0	2982	1	0.516985	1.16361	1.16198	1.54105	1.68175
121.089	5.11623	C8H11N	6	N,N-Dimethylaniline	7	0	3891	1	1.12476	1.01339	1.16033	0.746331	0.912022
368.344	3.96395	C27H44	1	[ST] (5Z,7E)-9,10-seco-5,7,10(19)-cholestatriene	5	Lipids: Sterol lipids	9784	1	1.19703	1.01265	1.15952	0.966162	1.13704
427.294	3.7812	C23H41NO6	1	[FA hydroxy,trihydroxy(3:0/2:0)] N-(1,3-dihydroxypropan-2-yl)-9S,11R,15S-trihydroxy-5Z,13E-prostadienoyl amine	7	Lipids: Fatty Acyls	9832	1	1.29897	1.0327	1.1592	1.11576	1.09407
105.079	11.2485	C4H11NO2	2	2-Amino-2-methyl-1,3-propandiol	5	0	4726	1	0.981331	0.980988	1.15758	1.0986	1.12354
104.011	13.4456	C3H4O4	3	Malonate	10	Nucleotide Metabolism	17985	1	1.12773	0.95848	1.15741	0.960916	1.16341
135.055	10.1221	C5H5N5	1	Adenine	8	Nucleotide Metabolism	101010	1	5.36834	0.917761	1.15336	2.15385	2.427
168.09	11.5302	C8H12N2O2	3	Pyridoxamine	6	Metabolism of Cofactors and Vitamins	17294	1	0.936277	1.08777	1.15275	1.22515	1.0938
129.079	11.222	C6H11NO2	9	L-Pipecolate	6	Amino Acid Metabolism	46725	1	0.855029	1.55329	1.15198	1.69741	1.71801
216.111	10.914	C9H16N2O4	3	Thr-Pro	5	Peptide(di-)	10448	1	0.664711	1.43629	1.1507	1.1725	1.08575
80.9646	10.3958	HO3S	1	HSO3-	5	0	7951	1	0.916882	0.914664	1.14915	1.08595	1.03543
332.272	3.75492	C22H36O2	9	[FA (22:4)] 7Z,10Z,13Z,16Z-docosatetraenoic acid	6	Lipids: Fatty Acyls	26783	1	0.610561	1.26574	1.14713	1.21025	1.028
728.574	6.6325	C49H76O4	1	ubiquinol-8	7	0	13832	1	0.657476	1.01123	1.147	0.287581	0.161215
237.158	16.7243	C21H42N6O6	3	Ile-Lys-Lys-Ser	7	Peptide(tetra-)	4442	1	2.74085	1.04444	1.14595	0.87514	1.23067
316.298	4.22022	C19H40O3	2	1-O-Hexadecyl-sn-glycerol	5	0	2431	1	0.811236	1.14088	1.14482	0.892394	1.14428
119.095	12.3551	C5H13NO2	1	betaine aldehyde hydrate	5	0	9137	1	0.75657	1.19517	1.14391	1.24057	1.30688
243.122	11.5832	C10H17N3O4	2	Ala-Gly-Pro	5	Peptide(tri-)	4380	1	0.375449	1.18387	1.13998	1.21481	1.09458
741.568	4.19604	C42H80NO7P	11	[PC (16:1/18:2)] 1-(1Z-hexadecenyl)-2-(9Z,12Z-octadecadienoyl)-sn-glycero-3-phosphocholine	5	Lipids: Glycerophospholipids	569561	1	1.33987	1.2511	1.1391	1.49025	1.42209
112.896	12.2989	Cd	1	Cd2+	5	0	9298	1	0.802938	1.0811	1.13905	1.15865	1.2348
139.074	8.19155	C6H9N3O	3	L-Histidinal	6	Amino Acid Metabolism	9900	1	0.734906	0.934372	1.13545	1.0375	1.10235
243.184	4.56711	C13H25NO3	1	N-Undecanoylglycine	7	0	5837	1	0.86963	1.54326	1.13451	1.10201	1.1971
505.339	3.98353	C29H47NO6	1	Mycinamicin VIII	5	0	6067	1	0.988035	0.888066	1.13448	0.880159	0.855421
297.34	8.02457	C20H43N	1	Tetrapentylammonium	7	0	13523	1	1.04395	1.04444	1.12971	1.11767	1.0256
117.079	11.5638	C5H11NO2	17	L-Valine	10	Amino Acid Metabolism	17353846	1	0.566487	1.44911	1.12929	1.30581	1.22101
369.195	10.9294	C22H27NO4	2	Thalicsessine	5	0	37148	1	0.718553	0.703856	1.12639	1.23034	0.982078
109.9	12.307	Cl2Ca	1	Calcium chloride anhydrous	5	0	8775	1	0.789664	1.13869	1.12317	1.20421	1.1547
246.121	11.4864	C10H18N2O5	6	Glu-Val	5	Peptide(di-)	3594	1	0.721877	0.805843	1.12206	0.692309	0.91922
777.532	3.52103	C44H76NO8P	27	PC(36:6)	5	Lipids: Glycerophospholipids	2553	1	0.916037	1.11076	1.12198	1.01169	0.929926
158.033	10.8231	C5H6N2O4	3	(S)-Dihydroorotate	6	Nucleotide Metabolism	5139	1	0.615711	1.6067	1.12179	1.92841	1.60654
835.537	3.67342	C46H78NO10P	12	PS(40:6)	5	Lipids: Glycerophospholipids	50326	1	1.10532	0.95417	1.11863	0.985134	1.01064
551.527	3.98939	C35H69NO3	1	Cer(d18:1/17:0)	5	Lipids: Sphingolipids	132202	1	1.29246	1.05463	1.11851	0.937581	1.18179
112.052	12.3004	C6H8O2	19	sorbate	5	Lipids: Fatty Acyls	8280	1	0.783205	1.10514	1.1178	1.1868	1.09161
190.048	10.6212	C7H10O6	4	[FA hydroxy,oxo(7:0/2:0)] 4-hydroxy-2-oxo-Heptanedioic acid	6	Amino Acid Metabolism	261455	1	0.651534	1.14749	1.11746	1.21067	1.05848
186.162	4.04908	C11H22O2	25	[FA (11:0)] undecanoic acid	7	Lipids: Fatty Acyls	11096	1	0.838706	0.7629	1.11702	1.11387	0.966294
335.133	13.239	C12H21N3O8	3	N4-(Acetyl-beta-D-glucosaminyl)asparagine	5	0	620730	1	0.829372	0.639554	1.11574	1.04341	0.918663
398.138	13.9483	C15H22N6O5S	1	S-Adenosyl-L-methionine	6	Amino Acid Metabolism	1362800	1	4.57429	1.30408	1.11301	0.880054	1.24661
219.111	9.05309	C9H17NO5	1	Pantothenate	10	Amino Acid Metabolism	200492	1	0.93986	1.15375	1.11234	1.04646	1.22831
647.621	4.00703	C42H81NO3	1	[SP (24:0)] N-(15Z-tetracosenoyl)-sphing-4-enine	5	Lipids: Sphingolipids	3196	1	1.39964	0.867597	1.11099	1.03342	1.02501
449.192	10.1027	C20H27N5O7	3	Ala-Trp-Ser-Ser	5	Peptide(tetra-)	6287	1	0.980842	0.945462	1.1107	0.863941	0.891341
173.043	11.6829	C5H7N3O4	1	L-azaserine	5	0	6203	1	0.829178	0.754494	1.11065	0.932777	0.9012
172.146	4.21469	C10H20O2	23	Decanoic acid	6	Lipid Metabolism	137623	1	0.997952	0.719568	1.10943	1.01171	0.956207
299.122	13.158	C11H17N5O5	1	Gly-Ser-His	5	Peptide(tri-)	2305177	1	0.955305	0.824513	1.10593	0.995644	0.870412
146.106	19.7927	C6H14N2O2	8	D-Lysine	6	Amino Acid Metabolism	1332403	1	1.15704	0.949064	1.10535	1.30199	1.23744
292.204	4.1027	C18H28O3	15	[FA oxo(18:3)] 4-oxo-9Z,11E,13E-octadecatrienoic acid	7	Lipids: Fatty Acyls	6962	1	0.886766	1.0515	1.09809	1.11707	1.09292
190.084	12.0883	C8H14O5	2	(R)-3-((R)-3-Hydroxybutanoyloxy)butanoate	6	Carbohydrate Metabolism	2166	1	0.769085	0.591435	1.09766	1.22868	1.12484
190.096	19.7486	C7H14N2O4	5	LL-2,6-Diaminoheptanedioate	6	Amino Acid Metabolism	9366	1	0.912267	0.693248	1.09701	0.961333	0.845365
495.333	4.96386	C24H50NO7P	8	[PC (16:0)] 1-hexadecanoyl-sn-glycero-3-phosphocholine	5	Lipids: Glycerophospholipids	150672	1	0.500104	0.97296	1.09606	1.3493	1.27325
118.895	12.3018	Sn	1	Sn2+	5	0	8522	1	0.740893	1.15422	1.09434	1.24452	1.25003
728.582	4.38496	C41H81N2O6P	6	SM(d18:1/18:1(9Z))	5	Lipids: Sphingolipids	81262	1	1.16663	1.04059	1.09325	0.872045	1.07621
168.09	13.9587	C8H12N2O2	3	Cyclo(deltaAla-L-Val)	5	0	3520	1	0.907186	1.05464	1.09304	0.978603	1.07558
200.178	3.96234	C12H24O2	15	Dodecanoic acid	6	Lipid Metabolism	93417	1	0.958126	1.08933	1.093	1.08539	0.97567
266.155	7.63097	C12H26O4S	1	sodium dodecyl sulfate	7	0	74301	1	0.976571	1.00698	1.09237	1.02704	0.92462
228.147	10.5529	C11H20N2O3	3	Ile-Pro	5	Peptide(di-)	16070	1	1.244	1.18649	1.09235	1.2573	1.27434
219.074	12.2159	C8H13NO6	4	O-Succinyl-L-homoserine	6	Amino Acid Metabolism	5832	1	0.580946	0.683044	1.09212	1.071	1.02455
702.568	4.43868	C39H79N2O6P	3	[SP (16:0)] N-(hexadecanoyl)-sphing-4-enine-1-phosphocholine	7	Lipids: Sphingolipids	5839444	1	1.02842	1.04933	1.09169	0.96201	1.1121
145.053	7.70777	C9H7NO	7	3-Methyleneoxindole	7	0	60400	1	0.582493	3.92613	1.09112	0.788425	1.01319
105.043	13.8936	C3H7NO3	4	L-Serine	10	Amino Acid Metabolism	3154684	1	0.959123	1.12429	1.09048	1.19933	1.1665
617.478	4.42815	C34H68NO6P	1	[SP (16:0)] N-(hexadecanoyl)-sphing-4-enine-1-phosphate	5	Lipids: Sphingolipids	6876	1	0.973507	0.999282	1.08898	0.976984	1.03633
386.303	4.15676	C22H42O5	1	1,2-dioctanoyl-1,2,6-hexanetriol	5	0	4001	1	0.859607	1.05802	1.0877	0.773288	0.940346
173.069	7.72367	C7H11NO4	6	N-Acetyl-L-glutamate 5-semialdehyde	6	Amino Acid Metabolism	7834	1	2.31502	0.808391	1.08709	1.35474	1.59652
268.08	11.4171	C9H16O9	4	2(alpha-D-Mannosyl)-D-glycerate	5	0	3308	1	0.996247	0.794495	1.08707	0.819227	0.876393
741.575	4.19596	C42H79NO9	1	[SP] GlcAbeta-Cer(d18:1/18:0)	5	Lipids: Sphingolipids	512830	1	1.30739	1.50487	1.0868	1.68023	1.53987
127.063	12.5432	C6H9NO2	7	2,3,4,5-Tetrahydropyridine-2-carboxylate	6	Amino Acid Metabolism	56293	1	0.521712	1.22535	1.08666	1.354	1.27664
214.132	12.1584	C10H18N2O3	2	Dethiobiotin	6	Metabolism of Cofactors and Vitamins	19914	1	0.682503	1.21452	1.08563	1.28734	1.4532
833.594	4.10707	C48H84NO8P	29	PC(40:6)	7	Lipids: Glycerophospholipids	1912559	1	1.11957	1.13595	1.08249	1.01338	1.03993
97.9769	12.8886	H3O4P	1	Orthophosphate	8	Energy Metabolism	4188	1	0.778523	1.11751	1.08239	1.37491	1.48671
242.225	3.84277	C15H30O2	21	[FA methyl(14:0)] 12-methyl-tetradecanoic acid	5	Lipids: Fatty Acyls	46068	1	1.14965	1.09407	1.08137	0.871109	0.84399
132.09	13.9969	C5H12N2O2	6	D-Ornithine	6	Amino Acid Metabolism	2069	1	0.854271	0.896483	1.08134	0.926833	0.868367
197.018	11.1064	C5H11NO3S2	1	CysteineMercaptoethanol disulfide	5	Amino Acid Metabolism	814570	1	0.691898	0.922765	1.07871	0.948462	0.812751
154.049	8.84234	C5H6N4O2	1	6,8-dihydroxypurine	5	Nucleotide Metabolism	2307	1	0.883306	1.03724	1.07862	1.08453	1.05438
245.163	8.9652	C12H23NO4	4	N-(octanoyl)-L-homoserine	5	0	9497	1	0.775883	0.875138	1.07839	0.887221	0.855043
162.053	23.1547	C6H10O5	24	3-Ethylmalate	6	Carbohydrate Metabolism	17301	1	1.12163	0.902913	1.07823	1.15381	0.955852
493.354	4.68959	C25H52NO6P	2	[PC (17:1)] 1-(1Z-heptadecenyl)-sn-glycero-3-phosphocholine	5	Lipids: Glycerophospholipids	18897	1	0.720287	1.0519	1.07724	0.838367	0.803009
440.173	13.0393	C19H28N4O6S	5	Met-Gln-Tyr	5	Peptide(tri-)	102900	1	0.69797	1.44413	1.07705	1.09374	1.04032
227.091	10.7658	C9H13N3O4	1	Deoxycytidine	6	Nucleotide Metabolism	52380	1	0.78905	0.885296	1.07682	1.0502	1.12448
222.074	13.9677	C8H14O7	3	6-Acetyl-D-glucose	7	0	7947	1	1.17154	0.936303	1.07623	1.9967	1.99177
212.116	11.6124	C10H16N2O3	2	Pro-Pro	7	Peptide(di-)	15124	1	0.301848	1.07658	1.07578	1.35234	1.18553
113.059	10.2766	C4H7N3O	1	Creatinine	10	Amino Acid Metabolism	1512075	1	0.973427	0.946249	1.07529	1.1107	1.0213
310.178	3.86525	C17H26O5	2	[FA methyl,hydroxy,oxo(5:2/8:0)] methyl 8-[2-(2-formyl-vinyl)-3-hydroxy-5-oxo-cyclopentyl]-octanoate	5	Lipids: Fatty Acyls	46902	1	1.00963	1.07662	1.07429	1.08377	0.974523
479.337	4.8538	C24H50NO6P	8	[PC (16:1)] 1-(1Z-hexadecenyl)-sn-glycero-3-phosphocholine	5	Lipids: Glycerophospholipids	91120	1	0.530301	1.07227	1.07358	0.681883	0.734234
307.084	12.5595	C10H17N3O6S	3	Glutathione	10	Amino Acid Metabolism	59030	1	1.77036	0.938852	1.07304	0.828604	1.15325
186.1	10.9026	C8H14N2O3	1	Ala-Pro	5	Peptide(di-)	15097	1	0.536352	1.37358	1.07183	1.27948	1.22957
396.114	10.5724	C13H24N4O6S2	2	Ala-Thr-Cys-Cys	5	Peptide(tetra-)	20384	1	1.70391	1.0442	1.07145	2.08734	2.01293
164.069	11.8329	C6H12O5	25	L-Rhamnose	8	Carbohydrate Metabolism	1704	1	1.0561	0.910434	1.06908	1.01212	0.888079
762.555	4.43679	C45H79O7P	1	PA(O-20:0/22:6(4Z,7Z,10Z,13Z,16Z,19Z))	5	Lipids: Glycerophospholipids	4616	1	1.09612	1.07481	1.06868	0.967123	0.888839
243.055	13.234	C16H30N4O5S4	1	Cys-Met-Met-Cys	7	Peptide(tetra-)	52579	1	0.928647	0.799281	1.0679	0.985202	1.22467
342.219	3.86984	C22H30O3	8	[FA (22:0/6:0)] 16,17-epoxy-docosa-4Z,7Z,10Z,12E,14E,19Z-hexaenoic acid	7	Lipids: Fatty Acyls	3327	1	0.840324	1.30122	1.06666	1.27285	1.15441
204.122	13.4077	C7H16N4O3	1	(+)-gamma-Hydroxy-L-homoarginine	5	0	32369	1	0.908163	0.987929	1.06501	1.04099	1.01127
147.09	11.8829	C6H13NO3	2	Fagomine	5	0	64726	1	0.724184	1.19809	1.06351	1.23739	1.26206
498.299	3.9371	C30H42O6	1	Cucurbitacin S	5	Lipids: Sterol lipids	18204	1	1.14995	1.02911	1.06294	0.94963	0.831218
396.251	4.3145	C22H36O6	2	[FA methyl(5:1/5:2/8:0)] methyl 8-[3,5-epidioxy-2-(3-hydroperoxy-1-pentenyl)-cyclopentyl]-octanoate	5	Lipids: Fatty Acyls	7610	1	1.01036	1.06712	1.06212	1.10681	0.952087
140.059	9.61678	C6H8N2O2	7	Methylimidazoleacetic acid	6	Amino Acid Metabolism	32491	1	0.874207	0.802505	1.06167	0.892216	0.912118
272.235	3.80098	C16H32O3	20	16-hydroxypalmitate	5	0	11558	1	0.641884	1.01919	1.06107	1.0201	1.05373
115.063	12.2832	C5H9NO2	4	L-Proline	10	Amino Acid Metabolism	73631576	1	0.74666	1.12657	1.06068	0.969981	1.131
514.155	9.91666	C21H30N4O7S2	1	Asp-Met-Phe-Cys	5	Peptide(tetra-)	22289	1	1.02106	0.977029	1.06038	0.971153	1.01654
112.988	12.3009	H4NO4P	1	O-Phosphorylhydroxylamine	5	0	9397	1	0.781155	1.19305	1.06006	1.17881	1.21235
166.048	11.8767	C5H10O6	8	L-Arabinonate	6	Carbohydrate Metabolism	57727	1	0.782588	0.792495	1.06003	0.717842	0.970688
131.095	17.2866	C6H13NO2	12	6-Aminohexanoate	4.5	Xenobiotics Biodegradation and Metabolism	22168	1	0.445784	0.835085	1.05999	0.695879	0.551733
244.204	3.86612	C14H28O3	11	2S-Hydroxytetradecanoic acid	5	Lipids: Fatty Acyls	2913	1	0.810914	1.05374	1.05902	0.898818	0.952531
228.209	3.86649	C14H28O2	23	Tetradecanoic acid	6	Lipid Metabolism	136451	1	0.943843	0.948247	1.05676	0.868206	0.819919
571.364	4.67076	C30H54NO7P	1	LysoPC(22:4(7Z,10Z,13Z,16Z))	5	Lipids: Glycerophospholipids	100836	1	0.572059	1.1878	1.05558	0.760693	0.864819
121.02	13.1912	C3H7NO2S	2	L-Cysteine	6	Amino Acid Metabolism	5637	1	1.0563	1.14996	1.0545	1.02689	1.46715
197.08	9.2145	C8H11N3O3	3	N-Acetyl-L-histidine	7	0	273687	1	0.833586	1.04073	1.0542	0.950618	1.1409
928.606	3.71819	C50H89O13P	4	PI(19:0/22:4(7Z,10Z,13Z,16Z))	5	Lipids: Glycerophospholipids	54602	1	0.994298	1.24215	1.05342	0.987683	1.10419
839.569	3.64453	C46H82NO10P	17	PS(40:4)	5	Lipids: Glycerophospholipids	82198	1	1.15006	1.06213	1.05274	0.996555	0.93375
684.51	3.72926	C39H73O7P	5	PA(O-18:0/18:3(6Z,9Z,12Z))	5	Lipids: Glycerophospholipids	5603	1	0.981624	0.7372	1.0524	0.903454	0.858089
242.152	5.07419	C13H22O4	1	2-isocapryloyl-3R-hydroxymethyl-&gamma;-butyrolactone	7	0	12188	1	0.954249	1.07544	1.0504	1.24693	0.870465
771.614	4.17894	C44H86NO7P	15	[PC (18:1/18:0)] 1-(1Z-octadecenyl)-2-(9Z-octadecenoyl)-sn-glycero-3-phosphocholine	5	Lipids: Glycerophospholipids	1626848	1	1.35471	1.17669	1.04958	1.06041	1.03057
275.15	13.918	C28H38N8O4	1	Hordatine A	7	0	97622	1	0.523745	0.338282	1.04787	1.08607	0.403091
159.126	12.5046	C8H17NO2	4	DL-2-Aminooctanoicacid	5	0	13103	1	0.70044	0.76483	1.04768	0.81758	1.08427
158.044	13.1938	C4H6N4O3	3	Allantoin	8	Nucleotide Metabolism	23813	1	0.756862	0.569466	1.04603	0.703864	0.732611
864.588	3.76459	C49H85O10P	1	PG(22:6(4Z,7Z,10Z,13Z,16Z,19Z)/21:0)	5	Lipids: Glycerophospholipids	56371	1	0.698697	1.11126	1.04414	1.27633	1.31996
218.127	7.30509	C9H18N2O4	5	Leu-Ser	7	Peptide(di-)	3248	1	1.7418	1.23787	1.04379	1.07486	1.02312
449.314	4.64158	C26H43NO5	5	Glycodeoxycholate	6	Lipid Metabolism	7164	1	0.828237	0.944885	1.04376	1.16088	0.973755
238.099	10.3785	C8H18N2O4S	1	HEPES	9	Medium Component	27910832	1	0.903617	0.933351	1.04372	0.96114	0.865887
234.162	4.24588	C15H22O2	23	[PR] 1,13-Dihydroxy-herbertene	5	Lipids: Prenols	4519	1	0.916012	0.96033	1.04355	1.07078	1.00809
330.256	3.75005	C22H34O2	13	Taxa-4(20),11(12)-dien-5alpha-yl acetate	5	Biosynthesis of Secondary Metabolites	50459	1	0.844324	1.19571	1.04302	1.29099	1.25827
113.023	12.302	C3H3N3O2	1	Azomycin	5	0	9941	1	0.768326	1.07098	1.0405	1.11528	1.17931
788.63	4.36034	C45H89O8P	4	PA(42:0)	5	Lipids: Glycerophospholipids	101077	1	1.38088	0.303791	1.03987	0.15832	0.272846
328.297	3.74056	C20H40O3	6	L-2-Hydroxyphytanate	5	0	2498	1	0.756818	1.03108	1.03829	1.18518	1.13694
891.527	4.14276	C55H72MgN4O5	1	chlorophyll a	5	Biosynthesis of Secondary Metabolites	2284	1	0.99221	1.03787	1.03775	0.837207	0.840419
114.025	12.2941	C4H6N2S	1	methimazole	5	0	10404	1	0.760111	1.12586	1.03724	1.01116	1.02577
488.22	4.71243	C30H32O6	10	[Fv] Epilumaflavanone B	5	Lipids: Polyketides	9618	1	0.776773	0.616601	1.03638	0.718759	0.610074
351.158	10.2685	C20H21N3O3	2	Phe-Trp	5	Peptide(di-)	855725	1	0.912217	0.863299	1.03534	0.954919	0.96375
376.138	9.39456	C16H24O10	2	Loganate	5	Biosynthesis of Secondary Metabolites	5798	1	0.813762	0.869027	1.03433	0.957673	0.943587
833.586	4.10856	C44H83NO13	1	LacCer(d18:1/14:0)	5	Lipids: Sphingolipids	1859338	1	1.04449	1.01442	1.03003	0.828219	0.932428
221.09	11.6493	C8H15NO6	7	N-Acetyl-D-glucosamine	8	Amino Acid Metabolism	16873	1	0.55143	1.06268	1.02627	1.00048	0.885881
732.351	17.0841	C39H44N10O5	1	Arg-Trp-Trp-Trp	5	Peptide(tetra-)	7988	1	0.967285	1.16675	1.02279	1.09425	1.08848
231.105	4.99474	C21H34O11	1	Patrinoside	7	0	5782	1	1.00106	0.951532	1.02269	0.959034	0.835542
117.043	12.7496	C4H7NO3	5	L-2-Amino-3-oxobutanoic acid	8	Amino Acid Metabolism	2730	1	0.808277	0.754558	1.02189	0.925297	0.994119
163.066	14.3474	C6H13NO2S	6	S-Methyl-L-methionine	6	Amino acid Metabolism	4603	1	0.780376	0.790807	1.02184	0.897481	0.792285
73.0891	10.228	C4H11N	5	2-Methylpropanamine	5	0	6835	1	1.06043	1.16819	1.02156	0.954015	1.01585
110.048	12.0523	C5H6N2O	2	Imidazole-4-acetaldehyde	6	Amino Acid Metabolism	7583	1	0.677653	1.02169	1.0204	0.981636	1.01968
632.476	4.40269	C37H64N2O6	1	[PR] bacteriohopane-32,33-diol-34,35-dicarbamate	5	Lipids: Prenols	3194	1	0.868301	1.24881	1.02029	1.37262	1.30888
81.9821	12.2577	H3O3P	1	Phosphonate	5	0	13168	1	0.773948	1.05278	1.02005	0.99399	1.05137
283.148	13.6842	C28H38N8O5	1	His-Lys-Trp-Pro	7	Peptide(tetra-)	6614	1	0.525223	0.310872	1.01989	1.20388	0.424235
189.1	7.92223	C8H15NO4	5	2 -(Butylamido)-4-hydroxybutanoic acid	5	0	6067	1	1.05201	1.08668	1.01973	1.10544	1.34166
607.081	12.8058	C17H27N3O17P2	3	UDP-N-acetyl-D-glucosamine	6	Carbohydrate Metabolism	87026	1	1.4745	1.51622	1.01888	1.31263	1.3213
195.11	20.1481	C7H17NO5	1	N-methyl glucamine	7	0	1066429	1	1.01233	0.987865	1.0173	0.674927	0.964113
188.127	21.868	C7H16N4O2	5	Homoarginine	8	Amino Acid Metabolism	22246	1	0.839488	0.993264	1.01725	1.09006	1.03574
182.058	9.20897	C9H10O4	13	3-(4-Hydroxyphenyl)lactate	6	Amino Acid Metabolism	25043	1	0.698891	0.7332	1.01568	0.746686	1.14497
727.552	4.02838	C41H78NO7P	16	PE(18:1(11Z)/P-18:1(11Z))	5	Lipids: Glycerophospholipids	728553	1	0.982732	0.974403	1.01441	1.04659	1.12652
149.051	11.4041	C5H11NO2S	5	L-Methionine	10	Amino Acid Metabolism	4530480	1	0.796406	0.822937	1.01363	0.922312	0.92324
100.052	13.7626	C5H8O2	18	5-Valerolactone	7	0	17206	1	0.921616	1.35966	1.01348	0.898963	0.987714
136.052	13.665	C8H8O2	16	Phenylacetic acid	6	Amino Acid Metabolism	4714	1	0.936148	1.01745	1.01246	0.928304	0.909126
101.12	17.7392	C6H15N	3	Nervonylcarnitine	7	0	14449	1	0.934578	1.08886	1.01245	1.02271	0.956926
796.512	3.60226	C47H72O10	1	MGDG(20:5(5Z,8Z,11Z,14Z,17Z)/18:4(6Z,9Z,12Z,15Z))	5	Lipids: Glycerolipids	11753	1	1.2126	0.849432	1.01089	0.797561	0.747782
264.104	21.5146	C12H16N4OS	1	Thiamin	10	Metabolism of Cofactors and Vitamins	333223	1	0.816384	0.800605	1.01039	0.945873	0.85688
312.303	3.74766	C20H40O2	22	[FA (20:0)] eicosanoic acid	6	Lipids: Fatty Acyls	18642	1	1.29518	1.09601	1.01013	1.14091	1.07217
104.022	11.1316	C2H4N2O3	1	Urea-1-carboxylate	6	Amino Acid Metabolism	47003	1	0.869024	0.922578	1.00857	0.909343	0.956659
215.189	6.18679	C12H25NO2	2	[FA amino(12:0)] 12-amino-dodecanoic acid	5	Lipids: Fatty Acyls	28115	1	1.05002	1.03067	1.00667	0.800276	1.01018
246.133	12.9725	C9H18N4O4	2	N2-(D-1-Carboxyethyl)-L-arginine	6	Amino Acid Metabolism	11366	1	0.715867	0.856945	1.00616	0.975916	0.915636
268.24	3.82135	C17H32O2	42	omega-Cyclohexylundecanoic acid	5	Lipids: Fatty Acyls	34114	1	1.01175	1.01077	1.00583	0.848466	1.02581
803.569	4.18271	C43H82NO10P	15	[GP (18:0/18:0)] 1-octadecanoyl-2-(9Z-octadecenoyl)-sn-glycero-3-phosphothreonine	5	Lipids: Glycerophospholipids	12331	1	1.20539	1.18807	1.00508	1.34288	1.36415
376.16	13.0764	C14H24N4O8	7	Lys-Asp-Asp	5	Peptide(tri-)	29371	1	0.340989	1.18445	1.00316	0.683732	0.698707
374.137	10.5679	C20H22O7	15	Kievitone hydrate	5	0	115204	1	1.04893	1.12945	1.00281	1.12113	1.20424
237.085	12.6103	C8H15NO7	4	N-Acetyl-D-glucosaminate	5	0	3466	1	0.485664	0.736956	0.99946	0.87699	0.83801
202.143	18.2127	C8H18N4O2	3	NG,NG-Dimethyl-L-arginine	5	0	95749	1	0.847965	0.846986	0.999268	1.08165	0.930387
136.038	10.6111	C5H4N4O	3	Hypoxanthine	10	Nucleotide Metabolism	10502018	1	0.962633	1.09707	0.998325	0.904677	0.867045
298.251	3.85157	C18H34O3	63	2-Oxooctadecanoic acid	5	Lipids: Fatty Acyls	16456	1	0.809219	0.876176	0.998307	0.963647	0.807127
282.256	3.78237	C18H34O2	57	[FA (18:1)] 9Z-octadecenoic acid	5	Lipids: Fatty Acyls	236096	1	0.815275	0.921203	0.997885	1.0038	0.977479
141.079	11.3733	C7H11NO2	3	L-Hypoglycin	5	0	4848	1	0.7469	0.907139	0.997197	0.779455	0.827749
79.9261	12.2851	BrH	1	Br-	5	0	56981	1	0.782982	0.791532	0.99687	0.898009	0.971629
328.24	3.74004	C22H32O2	11	Docosahexaenoicacid	5	Lipids: Fatty Acyls	80789	1	0.845427	0.962656	0.9955	1.07995	1.05557
204.147	18.1306	C9H20N2O3	1	3-Hydroxy-N6,N6,N6-trimethyl-L-lysine	6	Amino Acid Metabolism	1999	1	0.69271	0.660774	0.993576	0.950846	0.763506
509.482	4.03457	C32H63NO3	1	N-(Tetradecanoyl)-sphing-4-enine	5	Lipids: Sphingolipids	28272	1	1.18225	1.16698	0.992983	1.12056	1.21142
128.058	7.7358	C5H8N2O2	3	5,6-Dihydrothymine	6	Nucleotide Metabolism	8590	1	0.930984	0.910783	0.992271	0.871443	0.877356
180.063	13.1895	C6H12O6	57	D-Glucose	10	Carbohydrate Metabolism	1862920	1	1.05942	0.647544	0.991223	1.04974	0.799912
132.079	5.1096	C6H12O3	15	[FA hydroxy(6:0)] 4-hydroxy-hexanoic acid	5	Lipids: Fatty Acyls	171866	1	0.857995	1.07008	0.988832	1.59494	1.72286
113.048	12.1609	C5H7NO2	6	(S)-1-Pyrroline-5-carboxylate	6	Amino Acid Metabolism	9987	1	0.645798	0.944479	0.987881	1.10216	0.973252
90.0318	9.84244	C3H6O3	6	(R)-Lactate	10	Carbohydrate Metabolism	1844230	1	0.798437	0.864167	0.987429	0.829062	0.90379
465.322	4.68175	C23H48NO6P	3	[PC (15:1)] 1-(1Z-pentadecenyl)-sn-glycero-3-phosphocholine	5	Lipids: Glycerophospholipids	67063	1	0.417642	0.815488	0.986897	0.675977	0.644178
717.532	3.83492	C39H76NO8P	35	PE(34:1)	5	Lipids: Glycerophospholipids	16383	1	0.737866	0.826379	0.985737	0.831413	0.936758
183.162	6.49936	C11H21NO	1	Tecostanine	7	0	2717	1	0.914232	0.973588	0.98553	0.976283	0.965566
131.07	13.3963	C4H9N3O2	2	Creatine	6	Amino Acid Metabolism	2383474	1	0.812276	0.964263	0.985132	0.935432	0.913408
145.085	13.6956	C5H11N3O2	3	4-Guanidinobutanoate	6	Amino Acid Metabolism	5335	1	0.99355	0.946315	0.985066	1.029	1.0699
203.127	11.8089	C8H17N3O3	1	Lys-Gly	7	Peptide(di-)	51247	1	0.772074	0.810898	0.984397	0.893712	0.878648
101.048	18.7213	C4H7NO2	5	L-Azetidine 2-carboxylic acid	7	0	3985	1	0.735297	0.885258	0.984081	0.926704	0.830483
174.017	14.5357	C6H6O6	3	cis-Aconitate	8	Carbohydrate Metabolism	30883	1	0.742782	1.27919	0.983908	0.740475	1.01974
119.04	12.6876	C4H9NOS	2	S-Acetylthioethanolamine	7	0	13748	1	0.672122	0.810305	0.983348	0.942824	1.0105
341.158	9.82182	C15H23N3O6	1	Glu-Pro-Pro	5	Peptide(tri-)	12159	1	0.925372	1.01413	0.982143	1.02358	0.980019
584.261	3.69879	C32H40O10	1	[PR] Pubescenol	5	Lipids: Prenols	20098	1	1.10973	1.34278	0.981315	1.23009	1.20028
181.074	12.3437	C9H11NO3	11	3-Amino-3-(4-hydroxyphenyl)propanoate	6	Amino Acid Metabolism	1753669	1	0.924469	0.83696	0.980889	0.963037	0.906723
330.241	4.23832	C18H34O5	10	[FA trihydroxy(18:1)] 9S,12S,13S-trihydroxy-10E-octadecenoic acid	5	Lipids: Fatty Acyls	2421	1	0.911426	0.810808	0.980557	0.900626	0.878486
270.256	3.80915	C17H34O2	30	[FA (17:0)] heptadecanoic acid	5	Lipids: Fatty Acyls	40341	1	1.0337	1.02244	0.979876	0.963135	0.934148
985.175	13.8878	C33H46N7O20P3S	1	feruloyl-diketide-CoA	5	0	5765	1	0.805042	1.03123	0.979689	1.03313	1.09631
174.137	17.848	C8H18N2O2	1	Ne,Ne dimethyllysine	7	0	48122	1	1.61892	0.687716	0.979292	0.992452	0.764014
130.099	4.55229	C7H14O2	21	Ethyl isovalerate	7	0	84582	1	1.03187	0.898748	0.97863	0.98172	0.986764
228.075	8.91727	C9H12N2O5	3	Deoxyuridine	10	Nucleotide Metabolism	13461	1	0.555174	1.11953	0.978461	1.41881	1.12924
773.557	3.78585	C42H80NO9P	5	PS(O-16:0/20:2(11Z,14Z))	7	Lipids: Glycerophospholipids	414995	1	1.27227	0.772059	0.977201	0.908815	0.921126
203.079	12.7843	C8H13NO5	2	N2-Acetyl-L-aminoadipate	6	Amino Acid Metabolism	6541	1	1.23599	1.1841	0.975231	1.21348	1.06314
115.063	17.1632	C5H9NO2	4	D-Proline	8	Amino Acid Metabolism	34481	1	0.780119	1.03816	0.97459	1.3182	0.957431
328.24	10.4479	C22H32O2	11	6alpha-Methylprogesterone	5	0	6272	1	0.895543	0.74223	0.974109	0.818457	0.864422
222.089	4.32051	C12H14O4	8	Apiole	5	0	56182	1	1.02053	1.42236	0.973599	1.16568	0.926505
94.0419	13.2811	C6H6O	2	Arene oxide	7	0	185069	1	0.878353	0.990779	0.972885	0.969773	0.978054
762.541	4.44578	C41H79O10P	16	PG(13:0/22:1(11Z))	5	Lipids: Glycerophospholipids	3693	1	0.929793	0.937061	0.972327	0.77425	0.817687
101.084	19.8956	C5H11NO	7	Betaine aldehyde	8	Amino Acid Metabolism	5157	1	1.03737	0.929239	0.971238	0.948552	1.08472
119.022	12.3184	C3H5NO4	5	beta-Nitropropanoate	6	Amino Acid Metabolism	8280	1	0.703131	1.09518	0.971041	1.0708	1.04247
366.35	3.7153	C24H46O2	6	[FA (24:0)] 15Z-tetracosenoic acid	6	Lipids: Fatty Acyls	9650	1	1.70954	0.937729	0.970774	0.954657	1.01072
301.163	9.47666	C13H23N3O5	2	Val-Pro-Ser	7	Peptide(tri-)	41277	1	0.201185	1.54297	0.970541	1.00465	0.888498
464.296	3.64221	C27H44O4S	4	[ST (2:0)] cholesta-5,7-dien-3beta-ol 3-sulfate	5	Lipids: Sterol lipids	1779	1	1.00014	1.23071	0.970445	1.15732	1.05304
818.603	3.92155	C45H87O10P	10	PG(17:0/22:1(11Z))	5	Lipids: Glycerophospholipids	6283	1	1.00403	0.934045	0.970058	0.620793	0.860387
243.086	11.7977	C9H13N3O5	4	Cytidine	8	Nucleotide Metabolism	32665	1	0.618622	0.839124	0.969558	1.0377	1.02877
198.075	11.7977	C7H10N4O3	1	5-Acetylamino-6-amino-3-methyluracil	5	Biosynthesis of Secondary Metabolites	3009	1	0.695054	1.06118	0.967778	0.839196	0.875993
79.0421	12.2604	C5H5N	1	Pyridine	7	0	149538	1	0.966321	0.919406	0.967447	1.02545	0.882337
105.079	16.9663	C4H11NO2	2	Diethanolamine	8	Lipid Metabolism	6342	1	0.765731	0.841351	0.965938	0.827389	0.786471
169.089	5.30116	C12H11N	4	Diphenylamine	7	0	3034	1	0.993585	1.08096	0.965036	1.03412	0.989857
276.154	12.5293	C26H44N6O5S	1	Lys-Lys-Met-Phe	7	Peptide(tetra-)	4393	1	0.464962	0.311062	0.964707	1.38228	0.441463
301.298	7.77112	C18H39NO2	3	Sphinganine	7	Lipids: Sphingolipids	49034	1	0.32932	0.91757	0.964086	0.941617	0.841928
201.173	8.7912	C11H23NO2	2	[FA amino(11:0)] 11-amino-undecanoic acid	7	Lipids: Fatty Acyls	236576	1	0.926692	0.821837	0.964009	0.870653	0.919284
154.003	11.0222	C3H7O5P	3	Propanoyl phosphate	8	Carbohydrate Metabolism	97366	1	1.07842	0.985264	0.96209	1.22565	1.1682
246.137	9.60083	C14H18N2O2	2	Hypaphorine	7	0	3901	1	0.537086	1.01582	0.960945	0.766642	0.887762
182.081	12.9662	C7H10N4O2	1	L-Lathyrine	7	0	155295	1	1.38545	0.741125	0.960656	1.17468	0.847314
179.079	11.3025	C6H13NO5	10	D-Galactosamine	6	Carbohydrate Metabolism	77335	1	0.428784	0.949667	0.960084	1.054	0.981743
451.306	4.98769	C22H46NO6P	2	[PC (14:1)] 1-(1E-tetradecenyl)-sn-glycero-3-phosphocholine	5	Lipids: Glycerophospholipids	16094	1	0.510656	0.935634	0.960072	0.606619	0.644088
750.521	3.58486	C43H75O8P	15	PA(40:5)	7	Lipids: Glycerophospholipids	5045	1	0.812148	0.697592	0.958325	0.640843	0.60082
189.1	10.7963	C8H15NO4	5	(2S)-2-{[1-(R)-Carboxyethyl]amino}pentanoate	7	0	6484	1	0.880888	0.924225	0.958083	0.93629	0.970025
744.625	4.42246	C47H84O6	11	TG(44:3)	5	Lipids: Glycerolipids	5594	1	0.956897	0.994127	0.957931	0.813932	0.899971
841.584	3.64645	C46H84NO10P	14	PS(40:3)	5	Lipids: Glycerophospholipids	113339	1	1.12886	0.965294	0.957566	0.752994	0.738991
118.045	12.2974	C5H10OS	1	3-dimethylsulfoniopropionaldehyde	5	0	9451	1	0.738613	0.986365	0.957255	1.00152	1.14731
650.535	3.69871	C35H75N2O6P	1	SM(d18:0/12:0)	5	Lipids: Sphingolipids	17730	1	0.939757	1.232	0.956672	1.12111	0.99419
122.048	7.75781	C6H6N2O	4	Nicotinamide	10	Metabolism of Cofactors and Vitamins	3142572	1	0.795683	0.90024	0.956428	0.845658	0.849572
125.999	10.6053	C2H6O4S	1	2-Hydroxyethanesulfonate	6	Amino Acid Metabolism	12222	1	0.978745	0.794889	0.955989	0.807844	0.973583
411.298	3.61507	C23H41NO5	2	3-Hydroxyhexadecadienoylcarnitine	5	0	10657	1	1.01482	0.841834	0.955737	0.878369	0.846371
191.025	13.3549	C6H9NO4S	1	a Cysteine adduct	5	Medium Contaminant	6416973	1	0.852692	0.658726	0.955434	0.926833	0.916858
507.369	4.70452	C26H54NO6P	6	[PC (18:1)] 1-(11Z-octadecenyl)-sn-glycero-3-phosphocholine	5	Lipids: Glycerophospholipids	107824	1	0.601617	0.999575	0.954632	0.757026	0.770866
523.497	4.02993	C33H65NO3	1	Cer(d16:1/17:0)	5	Lipids: Sphingolipids	105497	1	1.37413	1.0739	0.953903	1.1191	1.18332
275.153	11.0259	C16H21NO3	6	Homatropine	7	0	46603	1	0.507582	0.330091	0.953117	1.12887	0.333364
234.198	4.273	C16H26O	6	[FA (16:3)] 4,6,11-hexadecatrienal	5	Lipids: Fatty Acyls	1997	1	0.850225	0.831281	0.951005	0.851141	0.918649
674.533	4.48108	C38H74O9	2	[FA (32:0/2:0)] 1-(O-alpha-D-glucopyranosyl)-29-keto-(3R,31R)-dotriacontanediol	5	Lipids: Fatty Acyls	179018	1	1.02207	0.999945	0.950824	0.899285	1.01986
301.058	12.9298	C10H12ClN5O4	1	5'-chloroformycin	5	0	26345	1	1.17779	1.0875	0.950491	1.70803	0.765979
358.309	4.14151	C21H42O4	3	[GL (18:0)] 1-octadecanoyl-rac-glycerol	5	Lipids: Glycerolipids	23278	1	0.813194	0.892942	0.950442	0.76759	0.847598
509.385	4.86166	C26H56NO6P	9	LysoPC(O-18:0)	5	Lipids: Glycerophospholipids	36617	1	0.700343	0.976716	0.950167	0.791129	0.831881
750.541	4.45152	C40H79O10P	14	PG(34:0)	5	Lipids: Glycerophospholipids	9710	1	0.959934	0.836024	0.949879	0.789886	0.841053
118.027	12.9634	C4H6O4	7	Succinate	10	Carbohydrate Metabolism	6390627	1	0.769378	0.998826	0.949104	1.10788	1.17073
589.265	10.2692	C30H35N7O6	2	Ala-Trp-Trp-Gln	5	Peptide(tetra-)	22208	1	0.912738	1.1118	0.949068	1.01927	1.04358
162.053	17.0275	C6H10O5	24	2-Dehydro-3-deoxy-L-rhamnonate	8	Carbohydrate Metabolism	39483	1	0.694776	0.714002	0.948106	0.891869	0.871534
819.579	4.12694	C47H82NO8P	23	PE(42:6)	5	Lipids: Glycerophospholipids	150605	1	0.950735	1.01119	0.947754	0.932251	0.972867
202.095	11.7313	C8H14N2O4	5	Proclavaminic acid	5	Biosynthesis of Secondary Metabolites	4993	1	0.470913	0.896873	0.946122	0.895593	0.965085
147.09	8.18963	C6H13NO3	2	N-hydroxyisoleucine	7	0	6211	1	0.940101	1.06916	0.943497	1.05509	0.961306
506.995	14.278	C10H16N5O13P3	4	ATP	6	Energy Metabolism	6842	1	0.729964	1.00932	0.943119	0.850067	0.793057
330.277	4.14462	C19H38O4	3	[GL (16:0)] 1-hexadecanoyl-rac-glycerol	5	Lipids: Glycerolipids	15205	1	0.823776	0.923164	0.941992	0.828327	0.911789
298.287	3.77058	C19H38O2	25	Nonadecanoicacid	5	Lipids: Fatty Acyls	6380	1	1.19963	1.07994	0.941892	1.14438	1.1297
466.311	3.62374	C27H46O4S	1	Cholesterolsulfate	5	Lipids: Sterol lipids	61019	1	1.03952	1.19765	0.939505	1.12961	1.16086
498.179	9.866	C21H30N4O8S	5	Ala-Met-Asp-Tyr	5	Peptide(tetra-)	414185	1	0.935925	0.935942	0.939452	0.994097	1.01562
175.132	11.3797	C7H17N3O2	1	carboxynorspermidine	5	0	238613	1	0.646513	1.02931	0.934509	0.975262	0.923561
634.475	3.98042	C45H62O2	1	demethylmenaquinone-7	5	0	4941	1	0.943744	0.928129	0.933479	0.987756	0.911337
481.317	5.05187	C23H48NO7P	8	[PC (15:0)] 1-pentadecanoyl-sn-glycero-3-phosphocholine	5	Lipids: Glycerophospholipids	5355	1	0.497449	0.716791	0.930293	1.04778	0.976482
801.59	3.75168	C44H84NO9P	6	PS(O-16:0/22:2(13Z,16Z))	5	Lipids: Glycerophospholipids	3513	1	1.33442	0.652263	0.930125	0.856784	0.898245
228.147	12.3483	C11H20N2O3	3	L-isoleucyl-L-proline	5	0	11308	1	0.721673	0.693982	0.92989	0.903072	0.896089
228.111	12.8538	C10H16N2O4	2	(S)-ATPA	5	0	55116	1	0.769884	0.875562	0.929317	0.8951	0.993538
606.462	3.98124	C33H67O7P	2	PA(O-16:0/14:0)	5	Lipids: Glycerophospholipids	3400	1	0.893715	0.993874	0.927883	0.989611	0.943695
260.039	7.70604	C30H16O9	1	Pseudohypericin	7	Lipids: Polyketides	7062222	1	0.765285	0.583552	0.927082	2.06867	1.60193
160.11	4.36272	C8H16O3	15	Ethyl (R)-3-hydroxyhexanoate	7	0	5941	1	0.65681	1.28989	0.926198	1.05272	0.887315
310.288	3.76116	C20H38O2	27	[FA (20:0)] 11Z-eicosenoic acid	6	Lipids: Fatty Acyls	9371	1	0.877023	1.00813	0.925613	1.04344	0.999984
189.064	13.7697	C7H11NO5	4	L-2-Amino-6-oxoheptanedioate	6	Amino Acid Metabolism	305637	1	0.394542	0.642225	0.923692	0.664786	0.596404
220.183	4.30751	C15H24O	32	2-trans,6-trans-Farnesal	5	Biosynthesis of Secondary Metabolites	61239	1	0.866374	0.888837	0.923257	0.804063	0.874969
88.0161	13.4029	C3H4O3	3	3-Oxopropanoate	6	Carbohydrate Metabolism	222669	1	0.640275	0.803114	0.922745	0.968097	1.02405
168.028	11.7039	C5H4N4O3	1	Urate	6	Nucleotide Metabolism	53447	1	0.916804	0.892386	0.922639	0.720594	0.993238
273.127	3.44745	C18H15N3	1	8-Allyl-2-phenyl-8H-1,3a,8-triaza-cyclopenta[a]indene	5	0	4233	1	0.829607	0.814329	0.922314	0.868704	1.0698
165.079	10.5234	C9H11NO2	7	L-Phenylalanine	8	Amino Acid Metabolism	3111669	1	0.798312	1.0705	0.920889	0.847797	0.864272
176.068	12.2587	C7H12O5	7	(2S)-2-Isopropylmalate	6	Amino Acid Metabolism	7884	1	0.660692	1.03279	0.920245	0.728282	0.732093
811.644	3.96894	C47H90NO7P	5	PE(24:1(15Z)/P-18:1(11Z))	5	Lipids: Glycerophospholipids	110215	1	1.40744	0.772068	0.919945	0.996637	0.946788
611.31	11.4682	C35H41N5O5	2	Ile-Phe-Phe-Trp	5	Peptide(tetra-)	4803	1	1.3824	1.419	0.919037	0.536615	0.854527
131.095	16.1342	C6H13NO2	12	(3R)-beta-Leucine	8	Amino Acid Metabolism	23764	1	0.813252	0.625399	0.918652	0.578998	0.884998
215.079	11.6506	C9H13NO5	1	Succinyl proline	5	0	2436	1	0.510214	1.05712	0.918468	1.23188	1.25027
81.9725	18.5306	H2O3S	1	Sulfite	8	Amino Acid Metabolism	5800	1	0.86511	1.0525	0.91809	0.97048	1.16603
300.099	10.376	C17H16O5	48	Farrerol	5	Lipids: Polyketides	585116	1	0.913156	0.854346	0.917289	0.580495	0.945823
319.157	11.5982	C13H25N3O4S	4	Leu-Met-Gly	7	Peptide(tri-)	3251	1	2.5355	0.866655	0.916628	0.788444	0.988526
179.08	13.5132	C6H13NO5	10	D-Glucosamine	8	Carbohydrate Metabolism	24060	1	0.894227	0.808597	0.916386	0.909364	0.929858
131.095	11.0865	C6H13NO2	12	L-Leucine	10	Amino Acid Metabolism	17786642	1	0.729753	0.772748	0.914461	0.896168	0.87665
296.272	3.77935	C19H36O2	27	[FA methyl(18:0)] 11R,12S-methylene-octadecanoic acid	5	Lipids: Fatty Acyls	4773	1	0.696242	0.962699	0.913815	0.895144	0.740015
152.069	10.7052	C5H12O5	4	Xylitol	6	Carbohydrate Metabolism	15434	1	0.542773	0.826657	0.912784	0.916682	0.972982
132.054	13.525	C4H8N2O3	6	L-Asparagine	10	Amino Acid Metabolism	787952	1	0.86035	0.903719	0.911214	0.84121	0.864192
208.085	11.0231	C10H12N2O3	2	L-Kynurenine	8	Amino Acid Metabolism	8346	1	0.811445	0.69083	0.908808	0.778987	0.958792
85.0528	9.51053	C4H7NO	2	Acetone cyanohydrin	5	0	18687	1	0.782571	0.661642	0.90723	0.808082	0.875441
508.253	7.72377	C24H36N4O8	5	Asp-Leu-Val-Tyr	5	Peptide(tetra-)	10486	1	0.654021	0.437877	0.906002	0.848179	0.749611
124.064	7.73841	C6H8N2O	2	Methylimidazole acetaldehyde	8	Amino Acid Metabolism	16517	1	1.08049	1.16269	0.905376	0.890964	0.932932
739.517	4.02918	C41H74NO8P	35	PE(36:4)	5	Lipids: Glycerophospholipids	20841	1	0.502731	0.958395	0.904616	0.972974	0.979725
674.537	4.38142	C37H75N2O6P	2	SM(d18:1/14:0)	5	Lipids: Sphingolipids	41960	1	0.735455	0.922265	0.904466	0.791559	0.875195
117.079	15.9418	C5H11NO2	17	5-Aminopentanoate	6	Amino Acid Metabolism	16294	1	0.770713	0.961658	0.900146	0.855541	0.617985
134.022	13.5795	C4H6O5	4	(S)-Malate	10	Carbohydrate Metabolism	13304722	1	0.783079	1.14143	0.899206	1.06224	0.906952
180.042	7.70718	C9H8O4	11	2-Hydroxy-3-(4-hydroxyphenyl)propenoate	8	Amino Acid Metabolism	2351791	1	0.912197	0.785661	0.899085	0.847148	0.908404
761.499	3.47415	C43H72NO8P	17	PE(38:7)	5	Lipids: Glycerophospholipids	2586	1	1.00357	0.907072	0.897078	0.86108	0.88933
251.1	11.9624	C9H17NO7	1	Muramic acid	5	0	13999	1	0.594059	0.70972	0.896973	1.05274	0.794465
254.225	3.83768	C16H30O2	50	(9Z)-Hexadecenoic acid	8	Lipid Metabolism	101043	1	0.880316	0.778437	0.896884	0.854262	0.90453
135.035	11.5219	C4H9NO2S	3	L-Homocysteine	8	Amino Acid Metabolism	9698	1	0.662112	1.1815	0.896062	0.938688	0.942141
214.132	7.73383	C10H18N2O3	2	Val-Pro	5	Peptide(di-)	8280	1	0.127946	0.955443	0.895687	1.12149	1.00244
167.058	8.53413	C8H9NO3	9	Pyridoxal	10	Metabolism of Cofactors and Vitamins	225775	1	0.99683	0.950116	0.894301	0.909803	0.931686
130.063	4.68819	C6H10O3	18	Ethyl 3-oxobutanoate	5	0	2536937	1	0.758545	0.978648	0.89212	0.77577	0.871128
147.053	10.5931	C5H9NO4	14	D-Glutamate	6	Amino Acid Metabolism	73746	1	0.387662	0.962704	0.891701	0.960846	0.859211
787.553	3.73566	C46H78NO7P	1	[PC (6:0/8:0)] 1-(6-[3]-ladderane-hexanoyl)-2-(8-[3]-ladderane-octanyl)-sn-glycerophosphocholine	5	Lipids: Glycerophospholipids	28950	1	0.997893	0.917119	0.89014	1.14313	0.956992
119.058	13.1004	C4H9NO3	11	L-Threonine	8	Amino Acid Metabolism	5954319	1	0.841587	0.955043	0.890093	0.89626	0.851656
150.054	8.69359	C6H6N4O	1	1-Methylhypoxanthine	5	0	12810	1	0.791842	0.817885	0.888461	0.841611	0.757245
851.579	3.77707	C44H85NO12S	1	[SP] (3'-sulfo)Galbeta-Cer(d18:0/2-OH-20:0)	7	Lipids: Sphingolipids	6527	1	0.369233	0.793704	0.887569	0.951005	0.816352
284.271	3.76532	C18H36O2	25	Octadecanoic acid	6	Lipid Metabolism	1299840	1	0.900815	0.830936	0.887044	0.978743	0.739046
629.319	4.74044	C34H47NO10	2	Falaconitine	5	0	8986	1	0.897539	0.695379	0.88671	0.593552	0.717628
133.02	8.34112	C4H7NO2S	1	L-thiazolidine-4-carboxylate	7	0	49792	1	0.781045	0.659337	0.885976	0.87417	0.820167
117.054	14.1467	C3H7N3O2	1	Guanidinoacetate	6	Amino Acid Metabolism	22694	1	0.65426	1.01467	0.885255	1.01948	0.875717
811.52	3.67148	C40H78NO13P	1	[PI (17:0/14:0)] 1-heptadecanoyl-2-(9Z-tetradecenoyl)-sn-glycero-3-phospho-(1'-myo-inositol)(ammonium salt)	5	Lipids: Glycerophospholipids	11873	1	1.14078	0.701082	0.885169	0.91942	0.643781
129.043	10.2608	C5H7NO3	6	L-1-Pyrroline-3-hydroxy-5-carboxylate	8	Amino Acid Metabolism	3480904	1	0.723965	0.804121	0.884425	0.806799	0.875778
757.541	4.21793	C45H76NO6P	1	[PE (8:0/8:0)] 1-(8-[5]-ladderane-octanyl)-2-(8-[3]-ladderane-octanyl)-sn-glycerophosphoethanolamine	5	Lipids: Glycerophospholipids	192556	1	0.550791	0.767344	0.883844	0.889982	0.931782
384.121	12.44	C21H20O7	18	Anthocyanin 3'-O-beta-D-glucoside	5	0	16102	1	0.91412	0.921485	0.883048	0.92489	1.00671
133.038	13.0516	C4H7NO4	4	L-Aspartate	8	Amino Acid Metabolism	1226003	1	0.527356	1.03123	0.881817	1.20824	1.09062
876.61	3.62221	C47H89O12P	6	PI(O-16:0/22:2(13Z,16Z))	5	Lipids: Glycerophospholipids	2797	1	0.742846	0.984006	0.881636	0.969005	0.959829
195.053	12.1786	C9H9NO4	9	Dopaquinone	8	Amino Acid Metabolism	8976	1	0.688647	0.582878	0.881547	0.76758	0.581587
467.338	4.82908	C23H50NO6P	5	[PC methyl(14:2)] 2-methyl-3-tetradecyl-sn-glycero-1-phosphocholine	5	Lipids: Glycerophospholipids	4884	1	0.565829	0.606825	0.880329	0.548304	0.576365
116.084	4.93173	C6H12O2	24	4-Hydroxyhexan-3-one	7	0	286151	1	1.26019	0.99653	0.879768	1.03686	0.683664
427.029	13.9051	C10H15N5O10P2	6	ADP	8	Energy Metabolism	15902	1	0.699568	0.964133	0.876674	1.03785	1.1699
152.033	11.1446	C5H4N4O2	3	Xanthine	10	Nucleotide Metabolism	392632	1	0.953922	0.798574	0.87619	0.865018	0.903711
606.233	10.197	C31H34N4O9	1	Asp-Phe-Tyr-Tyr	5	Peptide(tetra-)	25698	1	1.04006	1.26271	0.875105	0.91575	1.0154
112.027	9.15995	C4H4N2O2	2	Uracil	8	Nucleotide Metabolism	118031	1	1.06071	0.842102	0.873685	1.09124	1.39409
808.598	4.15238	C47H85O8P	4	PA(44:4)	5	Lipids: Glycerophospholipids	295537	1	0.734116	1.46781	0.872302	1.39872	1.02751
278.152	4.04482	C16H22O4	7	2-Ethylhexyl phthalate	5	0	53238	1	0.856164	0.895471	0.870191	0.984973	0.910263
160.085	10.7231	C6H12N2O3	4	N-gamma-Acetyldiaminobutyrate	6	Amino Acid Metabolism	7621	1	1.20634	0.839753	0.869922	1.0016	0.928286
142.074	12.6005	C6H10N2O2	1	Ectoine	6	Amino Acid Metabolism	8061	1	1.07571	1.13547	0.869327	0.947691	0.935832
86.0368	13.4238	C4H6O2	7	2-Butenoate	5	Lipids: Fatty Acyls	25931	1	0.939301	0.850359	0.868532	0.817079	0.403123
383.133	10.4646	C16H21N3O8	1	Asp-Ser-Tyr	5	Peptide(tri-)	8702	1	0.706016	0.871739	0.867524	0.620934	0.729739
114.032	16.1809	C5H6O3	6	[FA oxo(5:0)] 3-oxo-4-pentenoic acid	5	Lipids: Fatty Acyls	12376	1	0.745476	0.704726	0.863011	0.635561	0.777124
132.069	6.96406	C8H8N2	1	Indoleamine	7	0	79902	1	0.442595	0.461649	0.862871	0.620149	0.546321
165.065	12.5343	C6H7N5O	5	3-Methylguanine	5	0	20484	1	0.47814	0.49606	0.862482	0.689943	0.508402
160.085	12.9978	C6H12N2O3	4	D-Alanyl-D-alanine	6	Amino Acid Metabolism	93332	1	0.750155	0.922321	0.86246	0.82677	0.871363
257.103	13.0531	C8H20NO6P	1	sn-glycero-3-Phosphocholine	10	Lipid Metabolism	80182936	1	0.496873	1.02101	0.858758	0.696988	0.650328
146.069	13.3908	C5H10N2O3	6	L-Glutamine	10	Amino Acid Metabolism	12755976	1	0.794833	0.783164	0.858697	0.864322	0.851773
430.09	4.32409	C21H18O10	4	Coumestrol 3-O-glucoside	5	Lipids: Polyketides	12790	1	1.23512	0.723615	0.857013	0.995998	0.638983
202.216	13.5705	C10H26N4	2	Spermine	10	Amino Acid Metabolism	7867	1	1.09133	1.01088	0.856313	0.941687	1.07011
302.17	13.9016	C11H22N6O4	2	Ala-Gly-Arg	5	Peptide(tri-)	7827	1	0.417044	1.26306	0.855149	0.860265	0.893456
204.09	11.6183	C11H12N2O2	6	L-Tryptophan	10	Amino Acid Metabolism	457634	1	0.742117	0.791131	0.853946	0.868202	0.827958
660.512	4.40778	C44H68O4	1	ubiquinol-7	5	Metabolism of Cofactors and Vitamins	501629	1	0.664897	0.906971	0.851887	0.537964	0.748584
245.174	19.2251	C11H23N3O3	1	Lys-Val	5	Peptide(di-)	1588	1	0.72609	0.672442	0.85036	0.688486	0.751443
499.296	4.22237	C26H45NO6S	3	[ST hydrox] N-(3alpha,7alpha-dihydroxy-5beta-cholan-24-oyl)-taurine	8	Lipids: Sterol lipids	13285	1	0.66713	0.811762	0.850048	0.974887	0.783965
829.584	4.18356	C45H84NO10P	12	PS(17:0/22:2(13Z,16Z))	5	Lipids: Glycerophospholipids	5730	1	1.00166	0.970249	0.849757	1.16788	1.13827
367.148	10.1703	C14H25NO10	3	N-Acetyl-6-O-L-fucosyl-D-glucosamine	7	0	8299	1	0.285838	0.843895	0.848756	0.493678	0.469645
130.111	17.238	C6H14N2O	2	&epsilon;-aminocaproamide	7	0	97083	1	0.936024	0.750441	0.845544	0.812161	0.822876
83.0735	19.8396	C5H9N	4	1-Methylpyrrolinium	7	Metabolism of Cofactors and Vitamins	27318	1	0.912019	0.89861	0.845057	0.882144	0.916726
97.9674	14.6002	H2O4S	1	Sulfate	8	Nucleotide Metabolism	1720739	1	0.628215	0.506578	0.844625	0.325732	0.698357
183.066	13.0218	C5H14NO4P	1	Choline phosphate	8	Lipid Metabolism	2826172	1	0.849448	1.2595	0.843826	0.933869	0.94888
759.576	4.21805	C42H82NO8P	45	PC(34:1)	5	Lipids: Glycerophospholipids	354960	1	0.955671	0.795741	0.841894	0.851825	0.901298
145.074	13.9836	C6H11NO3	9	4-Acetamidobutanoate	6	Amino Acid Metabolism	18860	1	0.701741	0.856046	0.838628	0.894827	0.816831
87.032	13.6788	C3H5NO2	3	2-Oxazolidinone	5	0	6739	1	0.88094	0.702125	0.838194	0.94374	0.851561
162.017	10.7555	C5H6O6	2	4-Hydroxy-2-oxoglutarate	8	Carbohydrate Metabolism	2228	1	0.79984	0.605162	0.838031	0.821874	0.812074
796.506	3.59924	C47H73O8P	3	PA(44:10)	5	Lipids: Glycerophospholipids	6562	1	1.02022	0.87016	0.83738	0.954428	0.604682
796.526	3.60334	C44H77O10P	19	PG(38:5)	5	Lipids: Glycerophospholipids	12188	1	1.15495	0.881379	0.837256	0.903702	0.734663
126.116	13.8302	C7H14N2	2	1-5-diazabicyclononane	5	Amino Acid Metabolism	3335	1	0.972804	0.799025	0.837212	0.915985	1.05007
160.085	7.89186	C6H12N2O3	4	Daminozide	7	0	58606	1	1.13935	0.852063	0.837129	0.899509	0.969653
202.026	13.4092	C11H6O4	2	Bergaptol	5	0	11795	1	0.803445	0.866553	0.835627	0.88239	0.958773
490.167	12.9911	C18H30N6O6S2	1	Cys-Met-Thr-His	5	Peptide(tetra-)	10686	1	1.17364	0.986908	0.8318	1.04126	0.811523
771.543	3.73761	C42H78NO9P	5	PS(O-18:0/18:3(6Z,9Z,12Z))	5	Lipids: Glycerophospholipids	34845	1	1.18246	0.719818	0.831162	0.964769	0.885517
150.068	4.82705	C9H10O2	10	4-Coumaryl alcohol	5	Biosynthesis of Secondary Metabolites	5661	1	0.813468	0.847238	0.831051	0.774248	0.826163
244.153	12.6926	C20H40N8O6	1	Arg-Lys-Val-Ser	7	Peptide(tetra-)	10089	1	0.841508	0.864618	0.830904	0.739518	0.704264
340.334	3.73322	C22H44O2	13	Docosanoic acid	6	Lipid Metabolism	11851	1	1.37831	0.891261	0.83062	0.849818	0.783708
912.579	3.73377	C49H84O15	2	1-18:3-2-16:1-digalactosyldiacylglycerol	5	0	107992	1	0.896121	0.967305	0.827335	0.737607	0.756701
663.109	12.3842	C21H27N7O14P2	1	NAD+	8	Energy Metabolism	152796	1	1.01224	0.934826	0.827055	0.787584	0.69099
724.503	3.68933	C41H73O8P	16	PA(38:4)	5	Lipids: Glycerophospholipids	4695	1	0.592417	0.660612	0.826222	0.597028	0.502094
89.0477	13.4516	C3H7NO2	9	L-Alanine	10	Amino Acid Metabolism	7825913	1	0.909745	0.853656	0.826076	1.04783	1.02832
109.02	13.5179	C2H7NO2S	1	Hypotaurine	6	Amino Acid Metabolism	5596	1	0.488675	1.03063	0.825785	0.970347	0.862559
246.133	14.4336	C9H18N4O4	2	L-N2-(2-Carboxyethyl)arginine	5	Biosynthesis of Secondary Metabolites	7596	1	1.49654	0.995829	0.824545	1.16768	1.07887
758.547	3.61742	C42H79O9P	5	PG(O-18:0/18:3(6Z,9Z,12Z))	5	Lipids: Glycerophospholipids	5938	1	1.17939	1.06843	0.82354	1.07898	1.04132
71.0735	22.4366	C4H9N	2	pyrrolidine	7	0	166698	1	0.768658	0.546696	0.822801	0.649273	0.758727
103.063	11.9101	C4H9NO2	15	N,N-Dimethylglycine	6	Amino Acid Metabolism	507044	1	0.527254	1.00355	0.822678	0.937559	0.880786
745.562	4.14929	C41H80NO8P	43	PE(36:1)	5	Lipids: Glycerophospholipids	5293	1	0.648385	0.551284	0.822587	0.834664	0.806865
563.528	3.97868	C36H69NO3	5	[SP (18:0)] N-(9Z-octadecenoyl)-sphing-4-enine	5	Lipids: Sphingolipids	35188	1	1.19548	0.899263	0.821585	0.872259	0.941225
801.605	3.75417	C48H84NO6P	1	[PC (4:0/4:0)] 1-(2E,6E,10E,14E-phytatetraenyl)-2-(2E,6E,10E,14E-phytatetraenyl)-sn-glycero-3-phosphocholine	5	Lipids: Glycerophospholipids	1745	1	1.13922	0.730027	0.820705	0.953653	0.861539
94.042	8.16617	C6H6O	2	Phenol	8	Amino Acid Metabolism	199997	1	0.653141	0.93397	0.820408	0.825415	0.904598
519.332	4.90499	C26H50NO7P	3	[PC (18:2)] 1-(9Z,12Z-octadecadienoyl)-sn-glycero-3-phosphocholine	5	Lipids: Glycerophospholipids	438871	1	0.524944	0.708237	0.817042	0.651542	0.73031
659.561	3.92528	C40H73N3O4	1	[PR] N-ornithinyl-35-aminobacteriohopane-32,33,34-triol	5	Lipids: Prenols	27389	1	0.680689	0.619931	0.815039	0.832334	0.535858
673.469	3.9778	C36H68NO8P	13	[PC (14:1/14:1)] 1,2-di-(9Z-tetradecenoyl)-sn-glycero-3-phosphocholine	5	Lipids: Glycerophospholipids	17770	1	0.775734	1.23556	0.813571	0.973551	0.840588
151.049	12.0824	C5H5N5O	3	Guanine	8	Nucleotide Metabolism	14955	1	1.03615	0.494837	0.813116	1.23084	1.36804
836.579	4.40619	C44H85O12P	6	PI(O-16:0/19:1(9Z))	7	Lipids: Glycerophospholipids	31529	1	1.10152	0.37418	0.812885	1.06915	2.48379
100.016	13.1203	C4H4O3	1	2-oxobut-3-enanoate	7	0	83771	1	0.659879	1.22516	0.811416	0.957967	1.02436
115.027	7.74155	C4H5NO3	1	Maleamate	5	Metabolism of Cofactors and Vitamins	119577	1	0.623338	0.812926	0.81006	0.863348	0.611493
806.592	4.20245	C47H82O10	2	1-20:1-2-18:3-monogalactosyldiacylglycerol	7	0	92333	1	0.237767	1.00377	0.80861	0.937152	0.412876
815.566	3.65993	C44H82NO10P	15	PS(38:2)	5	Lipids: Glycerophospholipids	26895	1	1.15373	0.799354	0.806835	0.737021	0.699719
145.11	16.0269	C7H15NO2	6	Acetylcholine	10	Lipid Metabolism	8277	1	1.41163	0.794353	0.806032	1.27727	1.43092
774.577	3.81815	C43H83O9P	3	PG(O-20:0/17:2(9Z,12Z))	5	Lipids: Glycerophospholipids	76952	1	1.15467	0.801076	0.805182	1.30545	0.917708
88.0161	8.16263	C3H4O3	3	Pyruvate	10	Carbohydrate Metabolism	9838572	1	0.625492	0.883355	0.804366	0.760853	0.749883
146.081	10.1976	C4H10N4O2	1	&beta;-guinidoxypropionamide	5	0	3399	1	0.717918	0.856581	0.804256	0.768131	0.777263
679.478	3.93483	C35H70NO9P	1	PS(O-16:0/13:0)	5	Lipids: Glycerophospholipids	2021794	1	0.852127	0.871469	0.803108	0.91725	0.833529
258.085	11.7928	C10H14N2O6	3	(1-Ribosylimidazole)-4-acetate	6	Amino Acid Metabolism	4140	1	0.620198	0.661603	0.802727	0.752133	0.658407
75.032	13.9191	C2H5NO2	3	Glycine	8	Amino Acid Metabolism	305298	1	0.863993	0.967433	0.800524	0.945987	0.950651
535.401	4.5757	C28H58NO6P	2	[PC (18:2)] 1-octadecyl-2-(1E-ethenyl)-sn-glycero-3-phosphocholine	5	Lipids: Glycerophospholipids	10751	1	0.891502	0.866076	0.800203	0.804834	0.854536
802.515	4.01711	C46H75O9P	1	[PG (8:0/8:0)] 1-(8-[5]-ladderane-octanoyl)-2-(8-[3]-ladderane-octanyl)-sn-glycero-3-phospho-(1'-sn-glycerol)	5	Lipids: Glycerophospholipids	12195	1	0.783659	1.09	0.799647	1.39101	1.05919
588.548	3.66281	C39H72O3	2	[GL methyl(15:0/8:0)] 1-(14-methyl-pentadecanyl)-2-(8-[3]-ladderane-octanyl)-sn-glycerol	5	Lipids: Glycerolipids	24635	1	0.829165	0.923307	0.799327	0.983677	0.924173
176.091	14.3344	C5H12N4O3	1	Canavanine	8	Amino Acid Metabolism	470717	1	0.954262	0.955579	0.798513	0.986888	0.816797
175.096	13.9127	C6H13N3O3	3	L-Citrulline	8	Amino Acid Metabolism	127156	1	0.613429	0.895849	0.79749	0.794255	0.790302
305.086	7.76574	C10H15N3O8	2	Convicine	7	0	66034	1	0.719408	0.652236	0.795774	0.594255	0.597277
802.551	4.01227	C47H79O8P	3	PA(44:7)	5	Lipids: Glycerophospholipids	20112	1	0.796835	1.21013	0.794446	1.00045	1.01541
301.056	12.9245	C8H16NO9P	9	N-Acetyl-D-glucosamine 6-phosphate	6	Amino Acid Metabolism	31999	1	0.573168	0.986548	0.79295	0.860845	0.883276
718.551	4.46538	C40H79O8P	8	PA(15:0/22:0)	5	Lipids: Glycerophospholipids	11516	1	1.10884	0.678061	0.792655	0.774719	0.766957
173.105	5.20843	C8H15NO3	5	Hexanoylglycine	5	0	3883	1	0.666064	0.879145	0.791394	1.10947	1.00326
665.124	11.8527	C21H29N7O14P2	1	NADH	6	Energy Metabolism	6985	1	0.723518	0.742174	0.790722	1.14108	0.994828
259.046	13.1459	C6H14NO8P	8	D-Glucosamine 6-phosphate	6	Amino Acid Metabolism	27194	1	0.489538	0.776893	0.786825	0.644894	0.635233
237.079	12.0716	C15H11NO2	2	2,3-Bis(p-hydroxyphenyl)acrylonitrile	5	0	16558	1	0.538346	0.740577	0.786245	0.776109	0.671448
226.107	13.6981	C9H14N4O3	3	Carnosine	6	Amino Acid Metabolism	25070	1	0.697044	0.771028	0.78434	0.849381	0.77887
144.042	16.1361	C6H8O4	13	2,3-Dimethylmaleate	5	Metabolism of Cofactors and Vitamins	11681	1	0.796554	0.642192	0.783948	0.857047	0.850515
757.561	4.20941	C42H80NO8P	53	PC(34:2)	7	Lipids: Glycerophospholipids	1253678	1	0.54081	0.866589	0.780535	0.979502	0.950394
688.541	4.46987	C39H77O7P	6	PA(O-16:0/20:1(11Z))	5	Lipids: Glycerophospholipids	279836	1	1.0357	0.678181	0.779195	0.817222	0.912119
488.107	13.0823	C14H26N4O11P2	1	CDP-choline	6	Lipid Metabolism	53137	1	1.49218	0.931791	0.778136	0.801399	0.808942
162.053	7.72389	C6H10O5	24	L-Rhamnono-1,4-lactone	6	Carbohydrate Metabolism	21486	1	0.618129	0.814734	0.777877	0.83318	0.800364
125.015	13.3655	C2H7NO3S	1	Taurine	8	Lipid Metabolism	122636	1	0.910529	1.56977	0.77763	1.02482	1.03272
249.086	8.27746	C10H19NO2S2	2	S-Acetyldihydrolipoamide	5	0	22520	1	1.78182	0.776775	0.776352	0.750212	0.859177
850.572	3.77083	C48H83O10P	9	PG(42:6)	5	Lipids: Glycerophospholipids	4188	1	0.473073	0.821181	0.77527	1.0612	0.944424
101.048	14.2033	C4H7NO2	5	L-Azetidine 2-carboxylic acid	5	0	22556	1	0.538938	0.650285	0.773774	0.71898	0.596534
116.011	13.3	C4H4O4	3	Fumarate	8	Carbohydrate Metabolism	660548	1	0.771502	0.966473	0.772651	0.971099	0.875097
306.22	4.11398	C19H30O3	12	Dihydromonacolin L	5	0	1725	1	0.911404	0.970782	0.772586	0.860967	0.934581
144.042	18.6666	C6H8O4	13	Methylitaconate	7	Metabolism of Cofactors and Vitamins	4487	1	1.04335	0.953785	0.772536	0.878213	1.01197
114.043	8.26502	C4H6N2O2	6	5,6-Dihydrouracil	6	Nucleotide Metabolism	34094	1	0.610269	0.801916	0.772349	0.796131	0.679818
155.131	5.34092	C9H17NO	1	N-Methylpelletierine	5	Biosynthesis of Secondary Metabolites	47596	1	0.982829	0.838457	0.771709	1.11925	0.812862
262.157	7.63579	C16H22O3	2	3''-hydroxy-geranylhydroquinone	7	0	795168	1	0.190689	0.0310844	0.771257	0.185406	0.0493663
368.366	3.69825	C24H48O2	15	Tetracosanoic acid	6	Lipid Metabolism	19285	1	1.19173	0.847736	0.770775	0.72488	0.669396
725.537	4.04978	C41H76NO7P	14	PE(18:2(9Z,12Z)/P-18:1(11Z))	5	Lipids: Glycerophospholipids	32586	1	0.82018	0.819496	0.770663	0.871341	0.960545
535.496	3.98431	C34H65NO3	1	Cer(d18:2/16:0)	5	Lipids: Sphingolipids	40201	1	1.00387	0.860147	0.770535	0.836312	1.00281
117.115	17.2054	C6H15NO	1	2-Methylcholine	7	0	2540	1	0.748521	0.837784	0.769642	0.712547	0.692612
175.085	9.69844	C7H13NO4	3	Calystegin B2	5	0	3615	1	0.843212	0.687405	0.764979	0.740463	0.781995
566.054	13.5552	C15H24N2O17P2	3	UDP-glucose	6	Carbohydrate Metabolism	463810	1	1.69761	0.759608	0.761581	0.960347	1.02398
116.047	13.6423	C5H8O3	9	3-Methyl-2-oxobutanoic acid	6	Amino Acid Metabolism	13181	1	0.806686	0.818495	0.759741	0.849368	0.868956
169.085	11.949	C7H11N3O2	5	N(pi)-Methyl-L-histidine	10	Amino Acid Metabolism	533523	1	0.757599	0.837768	0.756411	0.811376	0.844064
193.041	10.542	C6H11NO4S	1	&gamma;-thiomethyl glutamate	5	0	4025	1	0.646602	0.759599	0.754683	0.820194	0.776084
334.067	13.6	C9H19O11P	4	sn-glycero-3-Phospho-1-inositol	5	0	351680	1	0.806813	0.670172	0.754458	0.428142	0.40658
218.106	5.23509	C12H14N2O2	7	N-Acetylserotonin	6	Amino Acid Metabolism	3205	1	0.86564	0.787966	0.754227	0.918377	0.94778
354.35	3.71731	C23H46O2	9	[FA (23:0)] tricosanoic acid	5	Lipids: Fatty Acyls	3206	1	1.2136	0.846037	0.751044	0.828253	0.668744
269.105	5.26634	C16H15NO3	1	alpha-(p-Methoxyphenyl)-6-methyl-2-pyridineacrylic acid	5	0	7373	1	0.691202	0.902298	0.74907	0.744083	0.816919
132.042	13.3421	C5H8O4	16	2-Acetolactate	6	Carbohydrate Metabolism	126533	1	0.7778	0.979623	0.748109	0.78007	0.880856
176.032	13.1407	C6H8O6	15	Ascorbate	10	Carbohydrate Metabolism	422913	1	1.19365	0.588303	0.74792	0.708385	0.648783
688.552	4.46316	C38H77N2O6P	3	[SP (18:0/14:0)] N-(octadecanoyl)-tetradecasphing-4-enine-1-phosphoethanolamine	5	Lipids: Sphingolipids	517384	1	1.00015	0.953007	0.747903	0.855857	0.959426
195.053	9.03508	C9H9NO4	9	2-Carboxy-2,3-dihydro-5,6-dihydroxyindole	6	Amino Acid Metabolism	2300	1	0.722864	0.815873	0.747637	0.767068	0.74735
347.064	12.1103	C10H14N5O7P	7	AMP	10	Nucleotide Metabolism	152768	1	1.52214	0.694734	0.747405	1.3814	1.73817
231.147	9.65165	C11H21NO4	3	O-Butanoylcarnitine	7	Lipids: Fatty Acyls	45261	1	0.816595	0.783319	0.746784	0.829138	0.825012
163.085	13.5536	C6H13NO4	9	1-deoxynojirimycin	7	0	6785	1	0.829265	0.934379	0.746014	0.946355	0.874929
169.998	13.1115	C3H7O6P	7	D-Glyceraldehyde 3-phosphate	6	Carbohydrate Metabolism	26991	1	0.853234	1.01838	0.74533	0.808299	0.98203
145.02	7.72226	C5H7NO2S	2	3,4-Dehydrothiomorpholine-3-carboxylate	5	0	21183	1	0.757996	0.686107	0.744706	0.448183	0.781416
774.521	3.64792	C45H75O8P	7	PA(42:7)	5	Lipids: Glycerophospholipids	7972	1	0.756919	1.33602	0.743607	1.12335	1.27072
267.057	10.8916	C12H13NO4S	1	Oxycarboxin	7	0	6901	1	1.06058	0.581439	0.743556	0.715299	0.763509
204.111	13.9999	C8H16N2O4	5	N6-Acetyl-N6-hydroxy-L-lysine	8	Amino Acid Metabolism	7355	1	1.96183	0.582514	0.737769	0.733869	0.92573
122.048	12.4306	C6H6N2O	4	Picolinamide	7	0	72958	1	0.848105	0.76292	0.737408	0.697466	0.672125
514.202	13.0462	C20H30N6O10	1	Glu-Glu-His-Thr	5	Peptide(tetra-)	70472	1	0.176941	0.983452	0.735968	0.395637	0.377888
774.528	3.61294	C45H74O10	3	1,2-Di-(9Z,12Z,15Z-octadecatrienoyl)-3-O-beta-D-galactosyl-sn- glycerol	5	0	48435	1	0.999288	0.811196	0.735409	0.693896	0.737203
313.334	8.91086	C20H43NO	1	[SP amino,dimethyl(18:0)] 2-amino-14,16-dimethyloctadecan-3-ol	5	Lipids: Sphingolipids	4308	1	0.805103	0.857123	0.734548	0.832283	0.725403
196.037	10.9641	C9H8O5	3	3-(3,4-Dihydroxyphenyl)pyruvate	6	Amino Acid Metabolism	5144	1	1.03389	0.575549	0.731142	0.457516	0.596599
145.074	12.5127	C6H11NO3	9	6-Amino-2-oxohexanoate	6	Amino Acid Metabolism	34772	1	0.73281	0.726583	0.730982	0.573665	0.716912
75.032	16.8392	C2H5NO2	3	Nitroethane	7	0	3990	1	0.723139	0.810291	0.730192	0.855217	0.859309
716.515	4.13536	C43H73O6P	1	2,3-Bis-O-(geranylgeranyl)glycerol 1-phosphate	5	0	10712	1	0.330078	0.808614	0.72991	0.980052	0.891497
254.09	13.0512	C11H14N2O5	4	N-Ribosylnicotinamide	6	Metabolism of Cofactors and Vitamins	13375	1	0.399093	0.964565	0.728801	0.509935	0.66923
202.132	12.1119	C9H18N2O3	3	Leu-Ala	5	Peptide(di-)	10074	1	0.79752	0.78639	0.728009	0.938919	0.895472
770.511	3.60493	C42H75O10P	20	PG(36:4)	5	Lipids: Glycerophospholipids	3145	1	0.865199	0.982894	0.72761	0.89063	0.940856
354.057	5.06025	C19H14O5S	1	Phenolsulfonphthalein	7	Medium Component	487516	1	0.699555	0.821952	0.726732	0.982017	0.855711
238.132	7.83004	C24H36N4O6	3	Ile-Phe-Thr-Pro	7	Peptide(tetra-)	63465	1	0.883593	0.917256	0.72672	0.94861	0.638167
334.287	3.76049	C22H38O2	12	13,16,19-Docosatrienoic acid	5	Lipids: Fatty Acyls	8217	1	0.615937	1.08381	0.725668	1.14177	1.0035
231.133	14.3424	C8H17N5O3	1	Gly-Arg	5	Peptide(di-)	5669	1	0.453222	0.886693	0.722602	0.821408	0.701919
689.498	3.66727	C37H72NO8P	26	PE(32:1)	5	Lipids: Glycerophospholipids	9747	1	0.455559	0.617769	0.722565	0.826761	0.732207
396.397	3.70564	C26H52O2	14	[FA (26:0)] hexacosanoic acid	5	Lipids: Fatty Acyls	3856	1	0.856111	0.732137	0.721455	0.720619	0.621778
746.498	3.62108	C43H70O10	2	1-18:3-2-16:3-monogalactosyldiacylglycerol	5	0	3439	1	0.888301	0.720919	0.720314	0.890364	1.22799
783.579	4.18862	C44H82NO8P	37	PC(36:3)	5	Lipids: Glycerophospholipids	644594	1	0.692968	0.796197	0.719435	0.809963	0.755484
161.069	9.74319	C6H11NO4	10	O-Acetyl-L-homoserine	6	Amino Acid Metabolism	23824	1	0.974218	0.766539	0.71928	0.577567	0.795632
261.122	13.0622	C11H19NO6	4	Lotaustralin	5	0	12145	1	0.390002	0.880786	0.715806	0.666133	0.664536
737.5	3.67576	C41H72NO8P	25	PE(36:5)	5	Lipids: Glycerophospholipids	15947	1	0.518355	0.546872	0.715138	0.654306	0.552843
905.626	3.75836	C48H91NO12S	1	[SP] (3'-sulfo)Galbeta-Cer(d18:0/2-OH-24:1(15Z))	5	Lipids: Sphingolipids	4869	1	0.92664	0.841008	0.712819	0.753301	0.770591
472.113	12.5132	C14H26N4O10P2	1	CMP-N-trimethyl-2-aminoethylphosphonate	6	Lipid Metabolism	34571	1	0.743856	0.933236	0.711715	0.736368	0.833917
715.515	4.13415	C39H74NO8P	27	PE(34:2)	5	Lipids: Glycerophospholipids	30450	1	0.28838	0.86929	0.710768	0.9663	0.931746
132.042	7.64536	C5H8O4	16	(S)-2-Acetolactate	6	Amino Acid Metabolism	11515	1	0.856127	0.819114	0.710123	0.777046	0.872163
301.298	5.40077	C18H39NO2	3	[SP amino(18:0/2:0)] 2S-aminooctadecane-1,3R-diol	5	Lipids: Sphingolipids	5518	1	0.831763	0.665175	0.709041	0.644134	0.717858
459.262	4.27855	C26H37NO6	1	Militarinone A	5	0	80177	1	0.804342	0.863881	0.706072	0.698042	0.738891
216.111	9.2341	C9H16N2O4	3	gamma-Glutamyl-gamma-aminobutyraldehyde	6	Amino Acid Metabolism	26040	1	0.604414	0.584313	0.705608	0.446018	0.611394
356.329	3.69319	C22H44O3	6	[FA hydroxy(22:0)] 13-hydroxy-docosanoic acid	5	Lipids: Fatty Acyls	3467	1	0.778202	0.814749	0.699807	0.756238	0.789143
193.074	5.21963	C10H11NO3	10	Gentioflavine	5	0	65614	1	0.68227	0.666207	0.699551	0.807304	0.842102
759.506	3.77252	C40H74NO10P	16	PS(34:2)	5	Lipids: Glycerophospholipids	6180	1	0.715503	0.710998	0.698995	0.771769	0.697903
763.514	4.10459	C43H74NO8P	32	PE(38:6)	5	Lipids: Glycerophospholipids	12205	1	0.36877	0.850231	0.697012	0.772714	0.763466
521.349	4.84468	C26H52NO7P	12	1-Oleoylglycerophosphocholine	5	0	110776	1	0.57031	0.525197	0.696291	0.564568	0.609088
136.052	4.82936	C8H8O2	16	4-Hydroxyphenylacetaldehyde	6	Amino Acid Metabolism	8592	1	0.772776	0.69648	0.690848	0.631872	0.611687
116.047	5.23289	C5H8O3	9	ethylpyruvate	7	0	923616	1	0.640014	0.840049	0.688582	0.755853	0.777814
142.099	4.38678	C8H14O2	34	[FA (8:1)] 7-octenoic acid	7	Lipids: Fatty Acyls	7718	1	0.731154	1.1791	0.687029	0.7694	0.958018
178.048	10.6712	C6H10O6	26	D-Glucono-1,5-lactone	8	Carbohydrate Metabolism	20326	1	1.11796	0.637481	0.686453	0.534391	0.594977
567.332	4.75323	C30H50NO7P	2	[PC (22:6)] 1-(4Z,7Z,10Z,13Z,16Z,19Z-docosahexaenoyl)-sn-glycero-3-phosphocholine	5	Lipids: Glycerophospholipids	371918	1	0.741314	0.654134	0.685092	0.570457	0.678317
146.094	4.63727	C7H14O3	8	ethyl-(2R)-methyl-(3S)-hydroxybutanoate	7	0	7182	1	0.71711	0.908297	0.684758	0.692241	0.712318
102.068	5.25749	C5H10O2	9	methylacetoin	7	0	148767	1	0.725437	0.900138	0.684579	0.871838	0.727392
383.136	10.4585	C21H21NO6	5	(+)-Adlumine	5	0	9657	1	0.54689	0.697808	0.682837	0.65857	0.593608
484.182	10.5506	C21H32N4O5S2	3	Cys-Leu-Phe-Cys	5	Peptide(tetra-)	11273	1	0.449523	1.02382	0.682555	0.641405	0.671003
705.531	4.01902	C38H76NO8P	32	PC(30:0)	5	Lipids: Glycerophospholipids	20872	1	0.828342	0.594089	0.682212	0.596212	0.640366
791.584	3.73645	C46H82NO7P	16	PC(20:4(5Z,8Z,11Z,14Z)/P-18:1(11Z))	7	Lipids: Glycerophospholipids	184729	1	0.901807	0.938317	0.681865	1.64789	0.859707
849.626	4.17191	C49H88NO8P	19	PE(44:5)	5	Lipids: Glycerophospholipids	4111	1	1.02722	0.728653	0.680974	0.650477	0.776874
172.121	7.70026	C16H32N4O4	1	Lys-Val-Val	7	Peptide(tri-)	25338	1	0.87742	0.987113	0.679148	0.75208	0.779331
106.027	11.3133	C3H6O4	2	D-Glycerate	6	Carbohydrate Metabolism	933373	1	0.468009	0.814494	0.679023	0.720429	0.680876
514.21	13.0496	C22H34N4O8S	1	Met-Thr-Thr-Tyr	5	Peptide(tetra-)	63359	1	0.158216	0.929325	0.671905	0.342429	0.316486
102.068	7.7634	C5H10O2	9	Pentanoate	7	Lipids: Fatty Acyls	85419	1	0.592152	0.756212	0.67035	1.17547	0.833382
164.048	4.72575	C9H8O3	13	Phenylpyruvate	10	Amino Acid Metabolism	3127987	1	0.822757	0.685854	0.666261	0.417192	0.617091
482.306	3.68091	C27H46O5S	1	26-hydroxycholesterol 3-sulfate	5	Lipids: Sterol Lipids	1756	1	0.755926	1.09079	0.665457	1.05331	0.89874
384.361	3.67595	C24H48O3	6	[FA hydroxy(24:0)] 2-hydroxy-tetracosanoic acid	5	Lipids: Fatty Acyls	4621	1	0.976786	0.870306	0.662968	0.771234	0.670676
377.294	3.93151	C23H39NO3	3	[FA hydroxy(20:4/3:2)] N-(5Z,8Z,11Z,14Z-eicosatetraenoyl)-(1,3-dihydroxy-propyl-2-amine)	7	Lipids: Fatty Acyls	4436	1	1.12626	1.31338	0.662397	0.547557	0.246522
702.568	6.94052	C39H79N2O6P	3	SM(d16:1/18:0)	7	Lipids: Sphingolipids	2078514	1	0.461336	2.26468	0.661544	0.55284	0.721812
84.0323	7.69869	C3H4N2O	1	Imidazolone	8	Nucleotide Metabolism	25617	1	0.987193	0.844738	0.661097	1.2096	0.722505
729.567	4.12901	C41H80NO7P	20	[PE (18:1/18:1)] 1-(1Z-octadecenyl)-2-(9Z-octadecenoyl)-sn-glycero-3-phosphoethanolamine	7	Lipids: Glycerophospholipids	190099	1	0.847288	0.465249	0.659708	0.674629	0.693627
210.074	13.1075	C7H14O7	4	Sedoheptulose	6	Energy Metabolism	37833	1	1.60074	0.765423	0.658209	0.793799	0.837168
304.24	3.78187	C20H32O2	46	[FA (20:4)] 5Z,8Z,11Z,14Z-eicosatetraenoic acid	6	Lipids: Fatty Acyls	90489	1	0.665345	0.711703	0.655637	0.572575	0.779713
834.542	3.76501	C47H79O10P	2	PG(19:1(9Z)/22:6(4Z,7Z,10Z,13Z,16Z,19Z))	5	Lipids: Glycerophospholipids	14565	1	0.390834	1.02561	0.654929	1.15409	0.98661
104.011	11.1588	C3H4O4	3	Hydroxypyruvate	6	Amino Acid Metabolism	2930	1	0.494438	0.835357	0.653516	0.668179	0.812156
422.234	3.62255	C20H38O7S	1	1,4-Bis(2-ethylhexyl) sulfosuccinate	5	0	22840	1	0.807927	0.768683	0.653186	0.648501	0.620308
189.079	11.4715	C11H11NO2	6	3-Indolepropionicacid	5	0	5083	1	0.788143	0.55941	0.650078	0.675849	0.653284
116.084	7.9197	C6H12O2	24	Hexanoic acid	7	Lipids: Fatty Acyls	22911	1	0.756704	0.933497	0.648374	0.94252	0.942465
322.056	11.6915	C10H15N2O8P	2	dTMP	6	Nucleotide Metabolism	3661	1	0.620064	0.880759	0.648218	0.612791	0.739851
200.009	11.7026	C4H9O7P	4	D-Erythrose 4-phosphate	6	Carbohydrate Metabolism	3349	1	0.929185	0.984445	0.6457	0.636398	0.73281
672.474	3.70802	C37H69O8P	17	PA(34:2)	5	Lipids: Glycerophospholipids	5919	1	0.374624	0.539001	0.643505	0.721448	0.583794
118.063	7.27451	C5H10O3	13	5-Hydroxypentanoate	5	Lipids: Fatty Acyls	13783	1	0.332869	0.737066	0.64084	0.914118	0.4031
195.09	5.31553	C10H13NO3	6	L-Tyrosine methyl ester	6	Amino Acid Metabolism	9302	1	1.16468	0.841999	0.639599	0.934412	0.706183
728.535	4.28685	C41H77O8P	14	PA(38:2)	7	Lipids: Glycerophospholipids	34570	1	0.153993	1.02796	0.636683	0.163638	0.18505
273.267	6.65182	C16H35NO2	1	Hexadecasphinganine	5	Lipids: Sphingolipids	14354	1	0.614357	0.46574	0.633325	0.614389	0.674471
746.511	3.60983	C40H75O10P	22	PG(34:2)	5	Lipids: Glycerophospholipids	4896	1	0.971037	0.856394	0.63114	0.98709	0.938262
145.038	10.5366	C5H7NO4	2	2-Oxoglutaramate	6	Amino Acid Metabolism	157299	1	0.528196	0.738874	0.623904	0.579817	0.606398
215.056	13.6333	C5H14NO6P	1	sn-glycero-3-Phosphoethanolamine	8	Lipid Metabolism	1796942	1	0.297004	0.811029	0.622059	0.316906	0.412725
176.068	9.22316	C7H12O5	7	(2R,3S)-3-Isopropylmalate	6	Amino Acid Metabolism	7113	1	0.864314	0.83175	0.620593	1.1675	1.19213
382.381	3.69615	C25H50O2	9	[FA (25:0)] pentacosanoic acid	7	Lipids: Fatty Acyls	3847	1	0.747352	0.72658	0.614728	0.598974	0.597298
514.192	13.0571	C22H34N4O6S2	3	Ala-Met-Met-Tyr	5	Peptide(tetra-)	13943	1	0.278248	1.09548	0.608945	0.69237	0.566007
245.149	14.1714	C9H19N5O3	2	beta-Alanyl-L-arginine	6	Amino Acid Metabolism	9841	1	0.714246	0.747548	0.608622	0.745853	0.623818
212.009	11.775	C5H9O7P	3	P-DPD	5	0	15281	1	0.626752	0.765613	0.606267	0.592644	0.574173
169.074	8.56409	C8H11NO3	4	Pyridoxine	8	Metabolism of Cofactors and Vitamins	5547	1	0.817654	0.729522	0.603686	0.615602	0.650964
180.064	7.66124	C7H8N4O2	3	Theophylline	7	Biosynthesis of Secondary Metabolites	404708	1	0.839477	1.0257	0.600461	0.930476	0.771363
224.141	4.42056	C13H20O3	6	[FA] Methyl jasmonate	5	Lipids: Fatty Acyls	2402	0	0	0.405227	0.60042	0	0
360.644	15.9644	C27H47N9O10S2	1	Trypanothione disulfide	8	Amino Acid Metabolism	291870	1	0.566595	0.622258	0.584685	0.573448	0.628482
144.115	4.40961	C8H16O2	23	[FA (8:0)] octanoic acid	7	Lipids: Fatty Acyls	473752	1	0.989553	0.958855	0.579652	0.87319	0.474402
720.473	3.66108	C41H69O8P	13	PA(38:6)	5	Lipids: Glycerophospholipids	8308	1	0.513443	0.578637	0.577496	0.591849	0.475211
288.155	14.1335	C10H20N6O4	2	Asn-Arg	5	Peptide(di-)	2830	1	0.381769	0.844279	0.576556	0.76658	0.590533
295.128	9.48361	C12H17N5O4	1	N6,N6-Dimethyladenosine	5	0	8921	1	0.370021	0.814034	0.575656	0.547514	0.584184
169.05	12.4821	C4H12NO4P	1	Phosphodimethylethanolamine	6	Lipid Metabolism	15665	1	0.279023	1.04905	0.563786	0.576827	0.656369
200.977	14.4802	C3H7NO5S2	1	S-Sulfo-L-cysteine	8	Amino Acid Metabolism	70128	1	0.507908	0.595626	0.561392	0.312352	0.433727
154.027	7.81353	C7H6O4	10	2,5-Dihydroxybenzoate	8	Amino Acid Metabolism	109687	1	0.679384	0.504077	0.55869	0.759086	0.434423
702.555	7.32403	C40H79O7P	5	PA(O-20:0/17:1(9Z))	7	Lipids: Glycerophospholipids	891253	1	0.683075	2.71735	0.556409	0.703614	0.839465
272.08	10.6033	C14H12N2O4	1	1,2-Bis(4-nitrophenyl)ethane	5	0	327358	1	0.343316	0.75674	0.554118	0.346293	0.531618
299.283	7.69301	C18H37NO2	7	[FA (16:2)] N-hexadecyl-ethanolamine	6	Lipids: Fatty Acyls	11542	1	0.370752	0.627088	0.547625	0.642701	0.511808
763.551	3.66595	C44H78NO7P	6	PC(18:4(6Z,9Z,12Z,15Z)/P-18:1(11Z))	5	Lipids: Glycerophospholipids	17315	1	0.976979	0.839608	0.545239	1.51502	1.13289
145.053	5.45742	C9H7NO	7	1(2H)-Isoquinolinone	5	0	1606	1	0.64961	0.68703	0.545049	0.642189	0.49578
86.0367	5.31577	C4H6O2	7	1,4-Lactone	7	0	15874	1	0.6114	0.832123	0.542222	0.58904	0.667311
582.291	15.4496	C28H38N8O6	3	Arg-Phe-Phe-Asn	5	Peptide(tetra-)	5633	1	0.383274	0.300316	0.541833	0.435348	0.382771
181.096	10.6506	C7H11N5O	1	6-methyltetrahydropterin	7	0	133717	1	0.497253	0.863706	0.523905	0.456257	0.523964
366.139	11.673	C12H22N4O9	1	Ser-Ser-Ser-Ser	5	Peptide(tetra-)	2438	1	0.862593	0.62388	0.522935	0.583396	0.688786
718.61	6.01646	C45H82O6	7	TG(42:2)	5	Lipids: Glycerolipids	7454	1	0.218833	0.765353	0.522422	0.735851	0.375265
260.03	13.8559	C6H13O9P	46	D-Glucose 6-phosphate	6	Carbohydrate Metabolism	794233	1	0.645897	0.64029	0.521028	0.511188	0.433178
483.26	7.89254	C21H42NO9P	1	PS(15:0/0:0)	7	Lipids: Glycerophospholipids	193586	1	0.706463	0.304914	0.507182	0.113321	0.0588938
302.224	3.79369	C20H30O2	44	[FA (20:5)] 5Z,8Z,11Z,14Z,17Z-eicosapentaenoic acid	5	Lipids: Fatty Acyls	17971	1	0.47014	0.543938	0.504172	0.571462	0.549365
336.084	12.7827	C16H16O8	2	5-O-Caffeoylshikimic acid	5	Biosynthesis of Secondary Metabolites	9187	1	0.963466	0.632022	0.500979	0.479923	0.601676
502.309	4.15052	C33H42O4	1	Kolanone	7	0	3675	0	0.498264	0	0.499172	0.755433	1.26396
277.059	13.8271	C13H11NO6	1	2-phthalimidoglutarate	7	0	111172	1	1.33346	2.16927	0.491849	0.312241	0.253471
658.494	4.38155	C37H71O7P	4	PA(O-16:0/18:2(9Z,12Z))	5	Lipids: Glycerophospholipids	9613	1	0.509086	0.390619	0.490369	0.557129	0.432551
150.053	13.4181	C5H10O5	37	D-Xylulose	6	Carbohydrate Metabolism	56344	1	0.973311	0.854927	0.48916	0.528299	0.887627
789.568	4.01775	C46H80NO7P	6	PC(20:5(5Z,8Z,11Z,14Z,17Z)/P-18:1(11Z))	5	Lipids: Glycerophospholipids	30374	1	0.523132	0.458686	0.487708	0.590434	0.526556
177.063	12.0196	C6H11NO5	1	4-Hydroxy-4-methylglutamate	8	Carbohydrate Metabolism	202851	1	2.14972	0.521604	0.480404	0.572253	0.69568
218.04	12.8991	C12H10O2S	1	cis-1,2-Dihydroxy-1,2-dihydrodibenzothiophene	5	0	73013	1	0.872758	0.438212	0.480233	0.773707	0.522381
286.23	4.00273	C20H30O	19	Retinol	6	Metabolism of Cofactors and Vitamins	8969	1	0.615641	0.560792	0.47878	0.517008	0.495283
111.993	12.6624	CH5O4P	2	Hydroxymethylphosphonate	8	Amino Acid Metabolism	15109	1	0.630207	0.765003	0.477491	0.56209	0.544615
309.168	11.488	C15H23N3O4	2	Lys-Tyr	5	Peptide(di-)	2531	1	0.391547	0.511485	0.477411	0.688599	0.649428
117.058	12.2286	C8H7N	2	Indole	6	Amino Acid Metabolism	33397	1	0.709936	1.05149	0.474003	0.535329	0.846067
218.09	11.8175	C8H14N2O5	3	L-Ala-L-Glu	5	Peptide(di-)	1908	1	0.730708	0.550703	0.465797	0.442912	0.450253
161.051	7.65662	C6H11NO2S	1	allylcysteine	7	0	132061	1	0.677425	0.780491	0.464494	1.00674	0.807044
100.052	12.4234	C5H8O2	18	Tiglic acid	5	Lipids: Fatty Acyls	70301	1	0.888988	0.431336	0.451956	0.392549	0.497661
196.058	12.5432	C6H12O7	11	D-Gluconic acid	10	Carbohydrate Metabolism	1442370	1	0.609286	0.787063	0.451727	0.720806	0.579206
674.526	7.44167	C38H75O7P	6	PA(O-18:0/17:1(9Z))	5	Lipids: Glycerophospholipids	57496	1	0.642697	3.40689	0.444814	0.754851	1.09039
334.068	13.5883	C16H14O8	3	[Fv hydroxy,methoxy,methyl,trihydroxy(9:1)] (-)-2-[(3,5-Dihydroxy-4-methoxyphenyl)methyl]-2,4,6-trihydroxy-3(2H)-benzofuranone	5	Lipids: Polyketides	51528	1	0.484871	0.806076	0.439518	0.894984	0.545603
129.079	7.90583	C6H11NO2	9	N4-Acetylaminobutanal	8	Amino Acid Metabolism	264259	1	0.923138	0.936877	0.43349	0.899594	0.899046
134.058	9.18085	C5H10O4	8	Deoxyribose	8	Carbohydrate Metabolism	57991	1	0.449441	0.491723	0.429692	0.520349	0.56119
149.053	11.3903	C14H18O7	2	2-Phenylethanolglucuronide	7	0	2756282	1	0.890601	0.112906	0.42939	0.21404	0.107684
146.058	12.436	C6H10O4	16	(S)-2-Aceto-2-hydroxybutanoate	8	Amino Acid Metabolism	383928	1	0.65995	0.356845	0.4285	0.321218	0.43046
165.077	10.5087	C13H22N4O6	4	Gln-Pro-Ser	7	Peptide(tri-)	1448053	1	0.255519	0.349169	0.418563	0.265961	0.446188
858.526	3.74802	C45H79O13P	22	PI(36:4)	5	Lipids: Glycerophospholipids	10136	1	0.34299	0.482438	0.417084	0.418747	0.461409
166.084	10.5421	C6H14O5	2	L-rhamnitol	5	0	154632	1	0.75129	0.528955	0.416974	0.804749	0.752095
290.158	12.6005	C26H44N8O5S	1	Arg-Lys-Met-Phe	7	Peptide(tetra-)	80472	1	1.85688	1.6456	0.415091	0.723708	1.63115
320.051	13.7317	C8H17O11P	1	octulose 8-phosphate	5	0	20827	1	0.462002	0.495084	0.413093	0.412856	0.403941
259.037	12.8339	C6H13NO8S	1	N-Sulfo-D-glucosamine	7	0	8438	1	0.306415	0.659073	0.411766	0.981727	0.635181
716.572	7.1825	C41H81O7P	6	PA(O-18:0/20:1(11Z))	5	Lipids: Glycerophospholipids	122317	1	0.353639	2.98991	0.397974	0.349157	0.607081
505.317	4.9986	C25H48NO7P	3	LysoPE(0:0/20:2(11Z,14Z))	5	Lipids: Glycerophospholipids	8851	1	0.427293	0.622493	0.390392	0.308497	0.374066
805.585	4.13503	C43H84NO10P	9	[PS (18:0/19:0)] 1-octadecanoyl-2-nonadecanoyl-sn-glycero-3-phosphoserine	7	Lipids: Glycerophospholipids	416754	1	0.398882	0.991965	0.387075	0.624456	0.567597
201.057	13.6059	C7H11N3O2S	1	Ovothiol A	5	0	168785	1	1.41305	0.534539	0.386813	0.729421	0.720563
688.552	7.25004	C38H77N2O6P	3	SM(d16:1/17:0)	5	Lipids: Sphingolipids	49128	1	0.607722	0.589617	0.381337	0.823084	0.713378
674.533	7.38137	C38H74O9	2	[FA (32:0/2:0)] 1-(O-alpha-D-mannopyranosyl)-29-keto-(3R,31R)-dotriacontanediol	5	Lipids: Fatty Acyls	86506	1	0.571905	3.64017	0.379833	0.779122	1.0878
361.148	15.9435	C14H23N3O8	3	Leu-Asp-Asp	5	Peptide(tri-)	81006	1	0.38021	0.514764	0.379189	0.609943	0.543805
514.217	13.0441	C24H30N6O7	1	Asp-Phe-Pro-His	5	Peptide(tetra-)	21988	1	0.19992	0.370494	0.345238	0.335847	0.37786
456.361	3.90484	C30H48O3	16	Ursolic acid	7	0	5390	1	0.463935	0.431501	0.340219	0.405226	0.393304
246.051	11.6866	C6H15O8P	3	Glycerophosphoglycerol	7	0	104346	1	0.384337	0.634955	0.312607	0.371306	0.444199
222.067	14.1744	C7H14N2O4S	4	L-Cystathionine	8	Amino Acid Metabolism	67420	1	1.01192	0.414739	0.298809	0.709179	0.582202
403.17	10.5041	C15H25N5O8	7	Asn-Pro-Ser-Ser	5	Peptide(tetra-)	1247337	1	0.0810774	0.110436	0.277511	0.0971135	0.11309
514.195	13.0488	C19H30N8O7S	2	Asn-Met-Asn-His	7	Peptide(tetra-)	499598	1	0.498033	0.896469	0.257847	0.49544	0.506046
725.537	7.53494	C41H76NO7P	14	PE(18:2(9Z,12Z)/P-18:1(9Z))	5	Lipids: Glycerophospholipids	13128	1	0.574872	2.00182	0.23221	0.744964	1.31288
155.07	13.2942	C6H9N3O2	5	L-Histidine	10	Amino Acid Metabolism	3765617	1	0.934405	1.35836	0.229863	0.720867	1.17078
301.111	10.4305	C28H34N4O11	1	Glu-Glu-Tyr-Tyr	7	Peptide(tetra-)	273869	1	0.169495	0.259066	0.207512	0.0838215	0.185329
725.544	7.57327	C41H75NO9	1	Phalluside-1	5	Lipids: Sphingolipids	30260	1	0.458881	2.02079	0.184393	0.533926	1.21335
782.591	7.62658	C45H82O10	4	1-18:0-2-18:2-monogalactosyldiacylglycerol	5	0	10585	1	0.790243	2.24582	0.182035	0.849404	1.55423
301.131	13.0483	C17H19NO4	13	6-O-Methylnorlaudanosoline	7	0	297939	1	1.67268	0.567666	0.112504	0.143396	0.762451
646.493	7.62584	C36H71O7P	5	PA(O-16:0/17:1(9Z))	5	Lipids: Glycerophospholipids	5660	1	0.477948	2.03002	0.0836256	0.487527	1.24834
750.541	7.62129	C40H79O10P	14	[PG (17:0/17:0)] 1,2-diheptadecanoyl-sn-glycero-3-phospho-(1'-sn-glycerol)	5	Lipids: Glycerophospholipids	5733	1	0.480749	2.02084	0.0787858	0.327543	0.894076
129.043	11.4215	C5H7NO3	6	1-Pyrroline-4-hydroxy-2-carboxylate	8	Amino Acid Metabolism	2754200	1	0.412085	1.02861	0.0314542	0.0313727	0.355332
229.168	4.71933	C12H23NO3	1	N-Decanoylglycine	7	0	3526	0	0	0	0	0.577586	1.56683
273.194	4.8762	C14H27NO4	1	Heptanoylcarnitine	7	0	2984	0	0	0.51174	0	0.469412	1.25847
219.139	4.56544	C29H34N4	1	Ochrolifuanine A	7	0	23178	0	0	0	0	0	0.82364
134.073	4.24217	C9H10O	5	Phenylacetone	5	0	4160	0	0	0	0	0	0
393.264	4.27841	C19H40NO5P	1	C19 Sphingosine-1-phosphate	5	Lipids: Sphingolipids	4734	0	0	0	0	0	0

## Sheet: DB
IDM19	searchmass	Formula	Metabolite	sRT	cRT
1	0	H	H+
2	2.01565	H2	Hydrogen
3	6.00873	Li	Li+
4	8.00491	Be	Be2+
5	11.0093	[B]3+	Boron		4
6	11.987	[Ti]4+	Titanium
7	16.0313	CH4	Methane		4
8	17.0027	HO	HO-
9	17.0266	H3N	NH3
10	17.0266	H3N	NH4+
11	18.0106	H2O	H2O
12	18.9984	F	Fluoride		4
13	20.0062	HF	Hydrofluoric acid		4
14	21.9819	Na	Sodium
15	22.4762	[Zr]4+	Zirconium
16	22.9778	Mg	Mg2+
17	25.9743	Al	Al3+		4
18	26.0031	CN	Cyanide
19	26.0157	C2H2	Acetylene
20	27.0109	CHN	Hydrogen cyanide
21	27.9769	[Si]4+	Silicon		4
22	27.9949	CO	CO		4
23	28.0062	N2	Nitrogen		4
24	28.0313	C2H4	Ethylene		4
25	29.0266	CH3N	imino-group
26	29.9755	[Sn]4+	Tin
27	29.998	NO	Nitric oxide
28	30.0106	CH2O	Formaldehyde
29	30.0469	C2H6	ethane		4
30	30.9738	P	Phosphorus		4
31	31.0422	CH5N	Methylamine
32	31.9721	S	Sulfur
33	31.9898	O2	Oxygen
34	31.9898	O2	O2.-
35	32.0262	CH4O	Methanol
36	32.0374	H4N2	Hydrazine
37	32.4766	[Te]4+	Tellurium
38	33.0215	H3NO	Hydroxylamine
39	33.9877	H2S	Hydrogen sulfide
40	34.0055	H2O2	H2O2
41	34.0219	CH3F	Fluoromethane		4
42	34.9689	Cl	Chloride		4
43	35.9767	HCl	HCl		4
44	36.1896	[Ta]5+	Tantalum
45	37.9559	K	Potassium		4
46	38.9548	Ca	Calcium
47	39.853	CH3BN	cyanoborohydride		4
48	40.0313	C3H4	cyclopropene		4
49	40.3013	[Sb]3+	Antimony		4
50	42.0218	CH2N2	Cyanamide
51	42.047	C3H6	Propene		4
52	43.0058	CHNO	Cyanate
53	43.017	HN3	azide
54	43.0422	C2H5N	Aziridine
55	43.9898	CO2	CO2
56	44.0011	N2O	Nitrous oxide
57	44.0262	C2H4O	Acetaldehyde
58	44.0262	C2H4O	Ethylene oxide
59	44.9977	CHO2	[FA] fatty acid		4
60	45.0215	CH3NO	Formamide
61	45.0579	C2H7N	Dimethylamine
62	45.0579	C2H7N	Ethylamine
63	45.9929	NO2	nitrogen dioxide		4
64	46.0055	CH2O2	Formate
65	46.0419	C2H6O	Ethanol
66	46.0419	C2H6O	Methoxymethane		4
67	47.0007	HNO2	Nitrite		4
68	47.009	BeF2	beryllium fluoride
69	47.0371	CH5NO	o-methylhydroxylamine
70	47.0371	CH5NO	N-methylhydroxylamine
71	48.0034	CH4S	Methanethiol		4
72	48.9928	CNNa	NaCN
73	49.9367	V	V5+
74	49.9923	CH3Cl	methyl chloride		4
75	50.9332	Cr	Cr+2
76	50.944	[V]3+	Vanadium
77	50.9638	[ClO]-	Hypochlorite		4
78	50.9876	ClH2N	NH4Cl		4
79	51.9405	[Cr]3+	Chromium
80	53.0266	C3H3N	Acrylonitrile		4
81	53.9308	Mn	Mn2+
82	53.9308	Mn	Mn+3
83	54.0106	C3H2O	2-Propyn-1-al
84	54.047	C4H6	1,3-Butadiene		4
85	54.9277	Fe	Fe2+
86	54.9277	Fe	Fe3+
87	55.0422	C3H5N	propionitrile		4
88	55.9575	OCa	Calcium oxide
89	55.9665	HOK	Potassium hydroxide
90	56.0262	C3H4O	2-Propyn-1-ol
91	56.0262	C3H4O	Acrolein		4
92	56.9281	Ni	Ni2+		4
93	57.0579	C3H7N	Cyclopropylamine
94	57.9259	Co	Co2+		4
95	57.9259	Co	Co1+		4
96	57.9259	Co	Co3+		4
97	57.9586	ClNa	sodium chloride(aq)
98	58.0055	C2H2O2	Glyoxal
99	58.0419	C3H6O	Acetone		4
100	58.0419	C3H6O	Propanal		4
101	58.0419	C3H6O	Allyl alcohol		4
102	58.0419	C3H6O	(R)-1,2-Epoxypropane		4
103	58.0419	C3H6O	(S)-1,2-Epoxypropane		4
104	58.983	CHNS	Thiocyanate		4
105	59.0371	C2H5NO	Aminoacetaldehyde
106	59.0371	C2H5NO	Acetaldehyde oxime
107	59.0371	C2H5NO	Acetamide
108	59.0371	C2H5NO	NMF
109	59.0483	CH5N3	Guanidine
110	59.0735	C3H9N	Trimethylamine		4
111	59.0735	C3H9N	Isopropylamine		4
112	59.0735	C3H9N	propylamine		4
113	59.967	COS	Carbonyl sulfide		4
114	60.0211	C2H4O2	Acetate
115	60.0211	C2H4O2	Glycolaldehyde
116	60.0324	CH4N2O	Urea
117	60.0575	C3H8O	Propan-2-ol		4
118	60.0575	C3H8O	Propane-1-ol		4
119	60.0688	C2H8N2	ethylenediamine
120	60.9926	CHO3	HCO3-		4
121	60.9986	CH3NS	thioformamide		4
122	61.0164	CH3NO2	Carbamate
123	61.0164	CH3NO2	nitromethane		4
124	61.0528	C2H7NO	Ethanolamine
125	61.9223	Cu	Cu+		4
126	61.9878	[NO3]-	Peroxynitrite		4
127	61.9923	C2H3Cl	Vinyl chloride		4
128	62.0004	CH2O3	Carbonic acid		4
129	62.0116	H2N2O2	Hyponitrite
130	62.0168	C2H3FO	Fluoroacetaldehyde
131	62.0175	BH3O3	borate
132	62.019	C2H6S	Dimethyl sulfide		4
133	62.019	C2H6S	ethanethiol		4
134	62.0368	C2H6O2	Ethylene glycol
135	62.9219	Zn	Zn2+		4
136	62.9296	Cu	Copper		4
137	62.9956	HNO3	Nitrate		4
138	63.9619	O2S	Sulfur dioxide		4
139	63.9714	HO2P	hypophosphite
140	64.9668	CKN	potassium cyanide
141	65.9871	H3O2P	Phosphinate
142	67.0422	C4H5N	crotononitrile		4
143	67.9665	HO2Cl	Chlorite		4
144	68.0262	C4H4O	3-Butyn-1-al
145	68.0262	C4H4O	Furan		4
146	68.0375	C3H4N2	Imidazole
147	68.0375	C3H4N2	Pyrazole		4
148	68.0626	C5H8	Isoprene		4
149	69.0579	C4H7N	1-Pyrroline		4
150	69.0579	C4H7N	Isobutyronitrile		6.67652
151	70.0055	C3H2O2	Propynoate		9.77947
152	70.0419	C4H6O	3-Butyn-1-ol		8.03122
153	70.0419	C4H6O	crotonaldehyde		6.65738
154	70.0419	C4H6O	but-3-en-2-one		6.61654
155	70.0531	C3H6N2	beta-Aminopropionitrile		11.9288
156	70.0531	C3H6N2	alpha-Aminopropiononitrile		8.51571
157	70.0531	C3H6N2	2-pyrazoline		8.49294
158	70.0782	C5H10	butylene		5.9432
159	71.0371	C3H5NO	Acrylamide		8.13876
160	71.0735	C4H9N	3-Buten-1-amine		11.4884
161	71.0735	C4H9N	pyrrolidine		14.0487
162	72.0034	C3H4S	thioacrolein		6.29736
163	72.0211	C3H4O2	Methylglyoxal		6.89257
164	72.0211	C3H4O2	Propenoate		9.14651
165	72.0211	C3H4O2	enolaldehyde		8.61957
166	72.0211	C3H4O2	Malondialdehyde		7.697
167	72.0575	C4H8O	Butanal		6.51292
168	72.0575	C4H8O	Methyl ethyl ketone		6.6389
169	72.0575	C4H8O	isobutanal		6.61694
170	72.0575	C4H8O	Tetrahydrofuran		6.90567
171	72.0687	C3H8N2	pyrazolidine		10.0574
172	72.0939	C5H12	n-pentane		5.84776
173	73.0164	C2H3NO2	Iminoglycine		11.2496
174	73.0528	C3H7NO	Aminoacetone		8.64842
175	73.0528	C3H7NO	beta-Aminopropion aldehyde		12.0235
176	73.0528	C3H7NO	N,N-Dimethylformamide		7.44278
177	73.0528	C3H7NO	Acetone oxime		8.12367
178	73.0528	C3H7NO	L-2-aminopropionaldehyde		8.69919
179	73.0528	C3H7NO	propionamide		8.17108
180	73.064	C2H7N3	Methylguanidine		22.964
181	73.0892	C4H11N	2-Methylpropanamine		11.6812
182	73.0892	C4H11N	butylamine		11.2271
183	73.0892	C4H11N	sec-butylamine		11.9154
184	73.0892	C4H11N	diethylamine		11.9036
185	73.0892	C4H11N	tetramethylammonium		13.838
186	73.9143	As	As+5		9.33735
187	73.9212	[Ge]4+	Germanium		36.0588
188	73.9681	H2O2Ca	Calcium hydroxide		11.4797
189	73.9701	CNOS	Hypothiocyanite		6.93949
190	74.0004	C2H2O3	Glyoxylate		9.67953
191	74.0156	C6H2	Triacetylene		6.7345
192	74.0368	C3H6O2	Propanoate		9.18126
193	74.0368	C3H6O2	(S)-Lactaldehyde		8.34786
194	74.0368	C3H6O2	Hydroxyacetone		8.39666
195	74.0368	C3H6O2	3-Hydroxypropanal		8.32846
196	74.0368	C3H6O2	(R)-Lactaldehyde		8.34786
197	74.0368	C3H6O2	Glycidol		8.37613
198	74.0368	C3H6O2	methylacetate		7.01189
199	74.048	C2H6N2O	Acetylhydrazine		10.4529
200	74.048	C2H6N2O	N-Nitrosodimethylamine		6.96073
201	74.048	C2H6N2O	N-Methylurea		10.2966
202	74.048	C2H6N2O	glycinamide		11.1878
203	74.0732	C4H10O	1-Butanol		7.37444
204	74.0732	C4H10O	Isobutyl alcohol		7.59571
205	74.0732	C4H10O	Ether		6.48411
206	74.0732	C4H10O	2-Butanol		7.56968
207	74.0844	C3H10N2	1,3-Diaminopropane	12.61	19.3767
208	74.0844	C3H10N2	1,2 Diaminopropane		15.0695
209	74.9216	[As]3+	Arsenic		20.9202
210	75.032	C2H5NO2	Glycine	13.78	14.4471
211	75.032	C2H5NO2	Nitroethane		8.48842
212	75.032	C2H5NO2	Acetohydroxamic acid		9.99837
213	75.0433	CH5N3O	Semicarbazide		12.5873
214	75.0433	CH5N3O	hydroxyguanidine		12.3417
215	75.0684	C3H9NO	(R)-1-Aminopropan-2-ol		14.1561
216	75.0684	C3H9NO	Trimethylamine N-oxide		9.80183
217	75.0684	C3H9NO	1-Aminopropan-2-ol		14.1561
218	75.0684	C3H9NO	2-methoxyethylamine		10.8202
219	75.0684	C3H9NO	N-monomethylethanolamine		14.2685
220	75.0684	C3H9NO	L-alaninol		14.7458
221	75.9441	CS2	carbon disulfide		6.3422
222	75.9983	C2H4OS	Thioacetate		7.99183
223	76.0095	CH4N2S	Thiourea		13.5596
224	76.0161	C2H4O3	Glycolate		12.0113
225	76.0273	CH4N2O2	Hydroxyurea		12.0712
226	76.0347	C3H8S	Trimethylsulfonium		9.95799
227	76.0347	C3H8S	Propane-1-thiol		7.08082
228	76.0347	C3H8S	Propane-2-thiol		7.3445
229	76.0524	C3H8O2	Propane-1,2-diol		9.62229
230	76.0524	C3H8O2	Propane-1,3-diol		9.61677
231	76.0524	C3H8O2	(S)-Propane-1,2-diol		9.62229
232	76.0524	C3H8O2	(R)-Propane-1,2-diol		9.62229
233	76.0524	C3H8O2	2-methoxyethanol		8.01541
234	77.0299	C2H7NS	Cysteamine		13.0169
235	77.9775	CH2O2S	monothiocarbonate		10.4247
236	77.9872	C2H3OCl	Chloroacetaldehyde		6.90953
237	78.0117	C2H3FO2	Fluoroacetate		9.5816
238	78.0139	C2H6OS	Mercaptoethanol	7.02	9.09589
239	78.0139	C2H6OS	Dimethyl sulfoxide		7.84416
240	78.0139	C2H6OS	ethylsulfenate		7.49361
241	78.0469	C6H6	Benzene		6.33233
242	79.0189	C2H6ClN	2-chloroethylamine		9.73995
243	79.0203	BH4O4	tetrahydroxoborate		10.5667
244	79.0422	C5H5N	Pyridine		6.80963
245	79.9165	Se	Selenium		6.62549
246	79.9165	Se	Se-2		7.07474
247	79.9262	BrH	Br-		6.295
248	79.9663	[PO3]3-	Phosphite		7.82763
249	80.0029	C2H5OCl	2-Chloroethanol		7.82432
250	80.0375	C4H4N2	Pyrimidine		7.11876
251	80.9646	HO3S	HSO3-		8.68301
252	81.9322	H2Se	Selenide		7.38048
253	81.9725	H2O3S	Sulfite		10.7929
254	81.982	H3O3P	Phosphonate		11.0454
255	82.0531	C4H6N2	Fomepizole		7.60079
256	82.0531	C4H6N2	1-methylimidazole		7.11992
257	83.0483	C3H5N3	5-Aminoimidazole		10.54
258	83.0483	C3H5N3	4-aminoimidazole		9.40967
259	83.0735	C5H9N	Piperideine		7.71797
260	83.0735	C5H9N	1-Methylpyrrolinium		13.193
261	83.0735	C5H9N	2-methylbutyronitrile		6.36372
262	83.0735	C5H9N	valeronitrile		6.26741
263	83.9534	CH2Cl2	Dichloromethane		6.59211
264	83.9614	HO3Cl	Chlorate		7.89211
265	84.0211	C4H4O2	3-Butynoate		9.33685
266	84.0211	C4H4O2	4-Hydroxy-2-butynal		7.85559
267	84.0324	C3H4N2O	Imidazolone		8.71952
268	84.0436	C2H4N4	3-Amino-1,2,4-triazole		9.50505
269	84.0575	C5H8O	3-Methylbut-2-enal		6.56088
270	84.0575	C5H8O	Cyclopentanone		6.69031
271	84.0575	C5H8O	Methylpropenylketone		6.46632
272	84.0575	C5H8O	4-penten-2-one		4
273	84.0575	C5H8O	1-Penten-3-one		4
274	84.0939	C6H12	Cyclohexane		6.08908
275	84.0939	C6H12	2E-Hexene		4
276	84.9118	[Rb]+	Rubidium
277	85.0528	C4H7NO	Acetone cyanohydrin		8.01478
278	85.0528	C4H7NO	2-Pyrrolidinone		8.36283
279	85.0892	C5H11N	Piperidine		11.9755
280	86.0368	C4H6O2	Diacetyl		6.80796
281	86.0368	C4H6O2	2-Butenoate		8.67485
282	86.0368	C4H6O2	[FA (4:0)] 3-butenoic acid		8.65739
283	86.0368	C4H6O2	2-Butyne-1,4-diol		9.01306
284	86.0368	C4H6O2	1,4-Lactone		7.07338
285	86.0368	C4H6O2	Cyclopropanecarboxylate		8.95602
286	86.0368	C4H6O2	Oxolan-3-one		7.20133
287	86.0732	C5H10O	Pentan-2-one		6.32985
288	86.0732	C5H10O	3-Methylbutanal		6.404
289	86.0732	C5H10O	2-Methylbutanal		6.30987
290	86.0732	C5H10O	Prenol		7.39243
291	86.0732	C5H10O	Cyclopentanol		7.57778
292	86.0732	C5H10O	[FA (5:0)] pentan-3-one		6.2379
293	86.0732	C5H10O	3-methyl-2-butanone		6.42812
294	86.0732	C5H10O	trimethylacetaldehyde		6.40265
295	86.0732	C5H10O	pentanal		6.21485
296	86.0732	C5H10O	2-Methyl-3-buten-1-ol		4
297	86.0732	C5H10O	2-Methylenebutan-1-ol		4
298	86.0732	C5H10O	3-Methyl-3-buten-1-ol		4
299	86.0732	C5H10O	2Z-Penten-1-ol		4
300	86.0844	C4H10N2	Piperazine		13.638
301	86.1095	C6H14	n-Hexane		5.60981
302	87.032	C3H5NO2	2-Aminoacrylate		11.7692
303	87.032	C3H5NO2	2-Oxazolidinone		8.14745
304	87.032	C3H5NO2	aminoacrylate		11.2169
305	87.0684	C4H9NO	4-Aminobutanal		11.1878
306	87.0684	C4H9NO	2-Methylpropanal oxime		7.30718
307	87.0684	C4H9NO	Morpholine		8.93395
308	87.0684	C4H9NO	butyramide		7.50069
309	87.0684	C4H9NO	N,N-dimethylacetamide		7.41863
310	87.0684	C4H9NO	N-isopropylformamide		7.79132
311	87.0684	C4H9NO	(Z)-2-methylpropanal-oxime		7.30718
312	87.0684	C4H9NO	3-pyrrolidinol		16.2944
313	87.0684	C4H9NO	ethylacetimidate		7.48994
314	87.0684	C4H9NO	isobutyramide		7.63623
315	87.1048	C5H13N	3-Methylbutanamine		10.5743
316	87.1048	C5H13N	n-amylamine		10.1446
317	87.9056	[Sr]2+	Strontium		14.9853
318	87.907	FeS	[FeS] iron-sulfur cluster		6.79805
319	88.0161	C3H4O3	Pyruvate	7.73	9.21739
320	88.0161	C3H4O3	3-Oxopropanoate		9.34819
321	88.0161	C3H4O3	3-Hydroxypropenoate		10.614
322	88.0347	C4H8S	tetrahydrothiophene		6.53996
323	88.0524	C4H8O2	Butanoic acid		8.3578
324	88.0524	C4H8O2	(R)-Acetoin		7.82351
325	88.0524	C4H8O2	(S)-Acetoin		7.82351
326	88.0524	C4H8O2	2-Methylpropanoate		8.52531
327	88.0524	C4H8O2	Ethyl acetate		6.70507
328	88.0524	C4H8O2	1,4-Dioxane		7.18505
329	88.0524	C4H8O2	D-(-)-3-hydroxybutyrate		7.8449
330	88.0524	C4H8O2	formyl propionate		4
331	88.0637	C3H8N2O	N,N'-Dimethylurea		9.66295
332	88.0637	C3H8N2O	alaninamide		10.5596
333	88.0637	C3H8N2O	&beta;-alanine amide		12.3415
334	88.0888	C5H12O	3-Methylbutanol		7.03807
335	88.0888	C5H12O	Methyl tert-butyl ether		6.49307
336	88.0888	C5H12O	2-methylbutanol		7.00336
337	88.0888	C5H12O	n-pentanol		6.81148
338	88.0888	C5H12O	2R-Methylbutan-1-ol		4
339	88.1	C4H12N2	Putrescine		23.2797
340	89.0113	C2H3NO3	Oxamate		11.4703
341	89.0477	C3H7NO2	L-Alanine	13.3	13.5792
342	89.0477	C3H7NO2	beta-Alanine	13.6	14.5173
343	89.0477	C3H7NO2	D-Alanine		13.5792
344	89.0477	C3H7NO2	Sarcosine		14.5397
345	89.0477	C3H7NO2	Urethane		7.58619
346	89.0477	C3H7NO2	2-Nitropropane		8.22875
347	89.0477	C3H7NO2	HMMF		8.43724
348	89.0477	C3H7NO2	1-nitropropane		7.9922
349	89.0477	C3H7NO2	glycine methyl ester		8.13356
350	89.0589	C2H7N3O	N-(Aminomethyl)urea		12.0481
351	89.0841	C4H11NO	N-dimethylethanolamine		9.44751
352	89.9872	C3H3OCl	cis-3-Chloroallyl aldehyde		6.68528
353	89.9872	C3H3OCl	3-Chloroallyl aldehyde		6.68528
354	89.9953	C2H2O4	Oxalate		13.2184
355	90.0139	C3H6OS	Propanethial S-oxide		6.50575
356	90.0139	C3H6OS	allylsulfenate		7.00912
357	90.0139	C3H6OS	1-propenylsulfenate		7.15949
358	90.0317	C3H6O3	(R)-Lactate	6.14	10.9049
359	90.0317	C3H6O3	Glyceraldehyde		9.57866
360	90.0317	C3H6O3	3-Hydroxypropanoate		10.8634
361	90.0317	C3H6O3	Glycerone		9.469
362	90.0317	C3H6O3	(S)-Lactate		10.9049
363	90.0317	C3H6O3	D-Glyceraldehyde		9.57866
364	90.0429	C2H6N2O2	Methylazoxymethanol		11.2602
365	90.0429	C2H6N2O2	N-(Hydroxymethyl)urea		11.2518
366	90.0503	C4H10S	Diethyl sulfide		6.16
367	90.0681	C4H10O2	(R,R)-Butane-2,3-diol		8.91947
368	90.0681	C4H10O2	(S,S)-Butane-2,3-diol		8.91947
369	90.0681	C4H10O2	2-Ethoxyethanol		7.4805
370	90.0681	C4H10O2	tertiary butyl hydroperoxide		7.25419
371	90.0681	C4H10O2	(R,S)-2,3-butanediol
372	90.0681	C4H10O2	1,2-butanediol		8.61451
373	90.0793	C3H10N2O	DL-1,3-diaminopropan-2-ol		18.4303
374	90.0793	C3H10N2O	N4-hydroxy-1-aminopropane		15.6851
375	90.9728	CHNO2S	cyanosulfurous acid anion		8.49892
376	91.0269	C2H5NO3	carboxymethoxylamine		10.9542
377	91.0269	C2H5NO3	2-nitroethanol		11.027
378	91.0633	C3H9NO2	3-Aminopropane-1,2-diol		14.7229
379	91.0633	C3H9NO2	serinol		14.7296
380	91.9932	C2H4O2S	Thioglycolate		10.4215
381	92.0029	C3H5OCl	trans-3-Chloro-2-propene-1-ol		7.47541
382	92.0029	C3H5OCl	cis-3-Chloro-2-propene-1-ol		7.47541
383	92.0029	C3H5OCl	Epichlorohydrin		6.69137
384	92.0296	C3H8OS	methylmercaptoethanol		7.42177
385	92.0296	C3H8OS	mercapto-2-propanol		8.43839
386	92.0473	C3H8O3	Glycerol	9.65	11.0249
387	92.0626	C7H8	Toluene		6.15029
388	92.9707	CH3NS2	sodium diethyldithiocarbamate		8.42666
389	93.0579	C6H7N	Aniline		7.35298
390	93.0579	C6H7N	N-Methylpyridinium		12.9095
391	93.0579	C6H7N	2-Methylpyridine		6.75592
392	93.9227	Cl2Mg	MgCl2		8.80631
393	93.9377	C2Cl2	Dichloroacetylene		6.48632
394	93.9418	CH3Br	methyl bromide		6.69927
395	93.9822	C2H3O2Cl	Chloroacetic acid		9.04605
396	93.9911	C2H6S2	Dimethyl disulfide		6.42812
397	94.0088	C2H6O2S	Sulfonylbismethane		7.78664
398	94.0419	C6H6O	Phenol		7.0806
399	94.0419	C6H6O	Arene oxide		6.72668
400	94.0531	C5H6N2	4-Aminopyridine		9.42133
401	94.0531	C5H6N2	glutaronitrile		6.75316
402	95.0371	C5H5NO	2-Hydroxypyridine		7.93427
403	95.0371	C5H5NO	pyridine-N-oxide		9.47987
404	95.0371	C5H5NO	3-hydroxypyridine		7.60535
405	95.9478	CH4Se	Methaneselenol		6.9666
406	95.9534	C2H2Cl2	trans-1,2-Dichloroethene		6.41813
407	95.9534	C2H2Cl2	cis-1,2-Dichloroethene		6.41813
408	95.9534	C2H2Cl2	1,1-DCE		6.37346
409	95.9613	[HPO4]2-	Hydrogenphosphate		9.97745
410	95.9881	CH4O3S	Methanesulfonic acid		9.2841
411	95.9927	[2Cu]HO4S	copper sulfate(aq)		13.4286
412	95.9976	CH5O3P	methylphosphonate		10.5504
413	96.0211	C5H4O2	Protoanemonin		6.80897
414	96.0211	C5H4O2	Furfural		9.14315
415	96.0211	C5H4O2	2-pyrone		6.8136
416	96.0375	C6H5F	Fluorobenzene		6.28059
417	96.0575	C6H8O	Cyclohex-2-enone		6.51516
418	96.0575	C6H8O	[FA (6:2)] 2,4-hexadienal		6.31639
419	96.0575	C6H8O	[FA (6:2)] 4,5-hexadienal		6.23847
420	96.8981	Mo	Mo2+
421	96.9691	[H2PO4]-	Dihydrogenphosphate		11.3585
422	96.9929	H4NO3P	Phosphoramidate		13.7039
423	97.0164	C4H3NO2	Maleimide		8.18979
424	97.064	C4H7N3	Deoxycytosine		9.22761
425	97.9674	H2O4S	Sulfate		11.4809
426	97.969	C2H4Cl2	1,2-Dichloroethane		6.37184
427	97.9769	H3O4P	Orthophosphate	13.35	14.1233
428	98.0368	C5H6O2	[FA (5:2)] 2,4-pentadienoic acid		8.19185
429	98.048	C4H6N2O	Imidazole-4-methanol		9.15216
430	98.0732	C6H10O	[FA (6:1)] 2-hexenal		7.48186
431	98.0732	C6H10O	3-Hexenal		6.18619
432	98.0732	C6H10O	Cyclohexanone		6.51438
433	98.0732	C6H10O	[FA (6:1)] 4-hexenal		7.68555
434	98.0732	C6H10O	[FA (6:1)] 5-hexenal		7.47019
435	98.0732	C6H10O	3E-Hexene-2-one		4
436	98.0732	C6H10O	4-Methyl-3-penten-2-one		4
437	98.0732	C6H10O	5-hexen-2-one		4
438	98.1095	C7H14	1-Heptene		4
439	98.1095	C7H14	Methylcyclohexane		4
440	98.1095	C7H14	1,2-dimethylcyclopentane		4
441	98.1095	C7H14	Ethylcyclopentane		4
442	99.0143	C4H5NS	Allylisothiocyanate		6.13562
443	99.032	C4H5NO2	Succinimide		8.39736
444	99.032	C4H5NO2	Hymexazol		7.88311
445	99.0684	C5H9NO	N-Methyl-2-pyrrolidinone		7.30855
446	99.0684	C5H9NO	2-hydroxy-2-methylbutyronitrile		7.39838
447	99.0684	C5H9NO	2-Piperidinone		7.93948
448	99.1048	C6H13N	Cyclohexylamine		11.2632
449	99.9365	HO3V	vanadate		8.58973
450	99.9563	ClHO4	perchlorate		7.85005
451	100.016	C4H4O3	2-oxobut-3-enanoate		8.39287
452	100.027	C3H4N2O2	Hydantoin		9.58886
453	100.027	C3H4N2O2	&beta;-cyano-L-alanine		11.2174
454	100.052	C5H8O2	Tiglic acid		8.24588
455	100.052	C5H8O2	5-Valerolactone		6.87815
456	100.052	C5H8O2	Pentane-2,4-dione		6.60893
457	100.052	C5H8O2	glutaraldehyde		6.63282
458	100.052	C5H8O2	[FA methyl(4:1)] 3-methyl-2-butenoic acid		8.32824
459	100.052	C5H8O2	[FA ethyl(3:1)] 2-ethyl-2-propenoic acid		8.00306
460	100.052	C5H8O2	[FA methyl(4:1)] 2-methyl-2E-butenoic acid		8.24588
461	100.052	C5H8O2	[FA methyl(4:1)] 3-methyl-3-butenoic acid		8.31665
462	100.052	C5H8O2	[FA (5:1)] 2-pentenoic acid		8.00026
463	100.052	C5H8O2	[FA (5:1)] 3-pentenoic acid		8.23154
464	100.052	C5H8O2	[FA (5:1)] 4-pentenoic acid		7.98384
465	100.052	C5H8O2	Methyl methacrylate		6.30914
466	100.052	C5H8O2	2,3-pentane-dione		6.38688
467	100.052	C5H8O2	3-methyl-4-cis-hydroxy-2-butenal		7.62584
468	100.052	C5H8O2	3-methyl-4-trans-hydroxy-2-butenal		7.62584
469	100.052	C5H8O2	3-Methylbutyrolactone		6.91215
470	100.052	C5H8O2	ethyl 2E-propenoate		4
471	100.052	C5H8O2	gamma-valerolactone		4
472	100.064	C4H8N2O	Gyromitrin		7.3391
473	100.089	C6H12O	[FA (6:1)] 3Z-hexenol		6.71694
474	100.089	C6H12O	4-Methylpentanal		6.11572
475	100.089	C6H12O	[FA (6:0)] hexanal		5.94391
476	100.089	C6H12O	[FA (6:1)] 2E-hexenol		6.65401
477	100.089	C6H12O	Cyclohexanol		7.21881
478	100.089	C6H12O	Unsaturated alcohol		6.88915
479	100.089	C6H12O	3-Hexanone		5.96457
480	100.089	C6H12O	Methylisobutylketone		6.22695
481	100.089	C6H12O	2-Oxohexane		6.04825
482	100.089	C6H12O	Ethylisopropylketone		6.0517
483	100.089	C6H12O	3E-Hexen-1-ol		4
484	100.089	C6H12O	2Z-Hexen-1-ol		4
485	100.089	C6H12O	1-Hexen-1-ol		4
486	100.089	C6H12O	3Z-Hexen-3-ol		4
487	100.089	C6H12O	1-methyl-cyclopentanol		4
488	100.089	C6H12O	3-Methylpentan-2-one		4
489	100.125	C7H16	n-heptane		5.39299
490	100.125	C7H16	3-Ethylpentane		4
491	101.048	C4H7NO2	1-Aminocyclopropane-1-carboxylate	12.04	12.8943
492	101.048	C4H7NO2	2-Aminobutan-4-olide	6.85	8.44133
493	101.048	C4H7NO2	L-Azetidine 2-carboxylic acid		14.6647
494	101.048	C4H7NO2	Diacetylmonoxime		8.03597
495	101.048	C4H7NO2	Acetoacetamide		7.89591
496	101.07	C2H7N5	Biguanide		47.5021
497	101.084	C5H11NO	Betaine aldehyde		13.7789
498	101.084	C5H11NO	Pentanamide		7.04875
499	101.084	C5H11NO	2-Methylpropanal O-methyloxime		6.33062
500	101.084	C5H11NO	4-Methylaminobutanal		11.0984
501	101.084	C5H11NO	5-Aminopentanal		10.6849
502	101.084	C5H11NO	(E)-2-methylbutanal oxime		6.87516
503	101.084	C5H11NO	(Z)-2-methylbutanal oxime		6.87516
504	101.12	C6H15N	Hexylamine		9.41484
505	101.12	C6H15N	Triethylamine		8.89624
506	101.12	C6H15N	Nervonylcarnitine		12.0211
507	101.995	C3H2O4	ketopyruvate		8.81307
508	102.025	C3H6N2S	Ethylenethiourea		14.3033
509	102.032	C4H6O3	2-Oxobutanoate		8.42624
510	102.032	C4H6O3	Acetoacetate	8.22	8.90669
511	102.032	C4H6O3	Succinate semialdehyde	9.79	9.03209
512	102.032	C4H6O3	(S)-Methylmalonate semialdehyde		8.87091
513	102.032	C4H6O3	2-Methyl-3-oxopropanoate		8.87091
514	102.032	C4H6O3	(R)-methylmalonate-semialdehyde		8.87091
515	102.032	C4H6O3	methyl pyruvate		6.63794
516	102.032	C4H6O3	4-Hydroxycrotonicacid		10.2243
517	102.043	C3H6N2O2	N-Formiminoglycine		13.8751
518	102.043	C3H6N2O2	Cycloserine		10.4856
519	102.043	C3H6N2O2	L-cycloserine		10.4856
520	102.068	C5H10O2	Pentanoate		7.80185
521	102.068	C5H10O2	3-Methylbutanoic acid		8.09114
522	102.068	C5H10O2	Ethylmethylaceticacid		7.95297
523	102.068	C5H10O2	[FA dimethyl(3:0)] 2,2-dimethyl-propanoic acid		8.10047
524	102.068	C5H10O2	methylacetoin		7.5226
525	102.068	C5H10O2	ethyl propionate		4
526	102.068	C5H10O2	Methyl butyrate		4
527	102.068	C5H10O2	2-hydroxy-pentan-3-one		4
528	102.068	C5H10O2	3-Hydroxypentan-2-one		4
529	102.079	C4H10N2O	N-Nitrosodiethylamine		6.37932
530	102.079	C4H10N2O	&gamma;-aminobutyramide		13.6829
531	102.104	C6H14O	dipropylether		5.87106
532	102.104	C6H14O	hexanol		6.43198
533	102.104	C6H14O	3-Methylpentan-1-ol		4
534	102.104	C6H14O	Hexan-3S-ol		4
535	102.104	C6H14O	Hexan-2-ol		4
536	102.104	C6H14O	3-methyl-3-Pentanol		4
537	102.116	C5H14N2	Cadaverine		20.59
538	102.116	C5H14N2	N-Methylputrescine		21.5678
539	103.019	C4H6ClN	4-chlorobutyronitrile		6.46123
540	103.022	C4H7OS	Butanoyl-[acp]		4
541	103.027	C3H5NO3	2-Aminomalonate semialdehyde		10.943
542	103.027	C3H5NO3	Pyruvate oxime		10.0396
543	103.027	C3H5NO3	aminoacrylate peracid		8.84627
544	103.027	C3H5NO3	malonamate		10.7894
545	103.038	C2H5N3O2	Biuret		11.0415
546	103.038	C2H5N3O2	Methylnitrosourea		7.95641
547	103.042	C7H5N	Benzonitrile		6.38531
548	103.063	C4H9NO2	4-Aminobutanoate	13.65	13.2348
549	103.063	C4H9NO2	N,N-Dimethylglycine		11.8164
550	103.063	C4H9NO2	L-3-Amino-isobutanoate		13.2985
551	103.063	C4H9NO2	(S)-2-Aminobutanoate		12.0848
552	103.063	C4H9NO2	[FA amino(4:0)] 2R-amino-butanoic acid		12.0848
553	103.063	C4H9NO2	(R)-3-Amino-2-methylpropanoate		13.2985
554	103.063	C4H9NO2	N-methylalanine		13.3361
555	103.063	C4H9NO2	N-Ethylglycine		13.1578
556	103.063	C4H9NO2	2-Amino-2-methylpropanoate		12.9058
557	103.063	C4H9NO2	HBA		8.9324
558	103.063	C4H9NO2	&beta;-alanine-methyl-ester		9.95149
559	103.063	C4H9NO2	DL-3-aminobutyrate		13.5337
560	103.063	C4H9NO2	N-methyl-&beta;-alanine		13.2476
561	103.063	C4H9NO2	1-nitrobutane		7.55947
562	103.063	C4H9NO2	3-amino-isobutanoic acid		4
563	103.1	C5H13NO	Choline	18.5	15.7349
564	104.011	C3H4O4	Malonate	13.14	11.8178
565	104.011	C3H4O4	Hydroxypyruvate		10.4599
566	104.011	C3H4O4	2-Hydroxy-3-oxopropanoate		10.8531
567	104.022	C2H4N2O3	Urea-1-carboxylate		12.7184
568	104.03	C4H8OS	tetrahydrothiophene 1-oxide		7.47553
569	104.03	C4H8OS	3-methylthiopropanal		6.40758
570	104.037	C6H4N2	2-Cyanopyridine		6.70906
571	104.037	C6H4N2	4-Cyanopyridine		6.87044
572	104.037	C6H4N2	3-cyanopyridine		6.87044
573	104.047	C4H8O3	(R)-3-Hydroxybutanoate	9.1	10.1303
574	104.047	C4H8O3	4-Hydroxybutanoic acid		9.93969
575	104.047	C4H8O3	2-Hydroxybutanoic acid		9.80244
576	104.047	C4H8O3	(S)-3-Hydroxyisobutyrate		10.0309
577	104.047	C4H8O3	(R)-3-hydroxy-isobutyrate		10.0309
578	104.047	C4H8O3	(S)-3-Hydroxybutanoate		10.1303
579	104.047	C4H8O3	Methyl methoxyacetate		6.77375
580	104.047	C4H8O3	D-2-hydroxybutyrate		9.80244
581	104.047	C4H8O3	methyl D-lactate		7.65164
582	104.047	C4H8O3	3,4-dihydroxy-2-butanone		8.92889
583	104.047	C4H8O3	D-3-hydroxy-butyrate		10.1303
584	104.047	C4H8O3	(R)-3-Hydroxyisobutyricacid		10.0309
585	104.047	C4H8O3	Alpha-Hydroxyisobutyricacid		10.1621
586	104.059	C3H8N2O2	L-2,3-Diaminopropanoate		16.2679
587	104.059	C3H8N2O2	serinamide		11.379
588	104.063	C8H8	Styrene		5.95518
589	104.095	C4H12N2O	N-hydroxyputrescine		14.4228
590	105.033	C5H3N3	Cyanopyrazine		7.24397
591	105.043	C3H7NO3	L-Serine	13.78	14.1234
592	105.043	C3H7NO3	D-Serine		14.1234
593	105.043	C3H7NO3	2-nitro-1-propanol		10.3173
594	105.043	C3H7NO3	2-Amino-3-hydroxypropanoic acid		4
595	105.058	C7H7N	4-vinylpyridine		6.3757
596	105.061	C4H11NS	3-Methylthiopropanamine		10.6415
597	105.079	C4H11NO2	Diethanolamine		12.9702
598	105.079	C4H11NO2	2-Amino-2-methyl-1,3-propandiol		14.7019
599	105.898	Ag	Ag2+		10.4921
600	105.898	Ag	Ag+		10.4921
601	105.982	C3H3O2Cl	cis-3-Chloroacrylic acid		8.50762
602	105.982	C3H3O2Cl	trans-3-Chloroacrylic acid		8.50762
603	105.982	C3H3ClO2	2-chloroacrylic acid		4
604	106.007	C3H3FO3	fluoropyruvate		8.72887
605	106.009	C3H6O2S	S-Methylthioglycolate		8.5496
606	106.009	C3H6O2S	3-mercaptopropionate		9.44869
607	106.027	C3H6O4	D-Glycerate		12.436
608	106.027	C3H6O4	L-Glycericacid		12.436
609	106.031	CH6N4S	Thiocarbohydrazide		11.6705
610	106.042	C7H6O	Benzaldehyde		6.30422
611	106.045	C4H10OS	methionol		7.01495
612	106.063	C4H10O3	Diethylene glycol		8.50402
613	106.078	C8H10	p-Xylene		5.97916
614	106.078	C8H10	Ethylbenzene		5.88516
615	106.078	C8H10	m-Xylene		5.97916
616	106.078	C8H10	o-Xylene		5.97916
617	106.091	C4H11FN2	monofluoromethylputrescine		15.9321
618	107.037	C6H5NO	Nitrosobenzene		6.175
619	107.037	C6H5NO	Pyridine-3-aldehyde		6.77743
620	107.037	C6H5NO	2-pyridinecarboxaldehyde		6.50691
621	107.038	C3H6FNO2	3-Fluoro-D-alanine		10.6832
622	107.038	C3H6FNO2	alpha-Fluoro-beta-alanine		11.7475
623	107.038	C3H6FNO2	&beta;-fluoro-L-alanine		10.6832
624	107.073	C7H9N	N-Methylaniline		6.9154
625	107.073	C7H9N	Benzylamine		9.42361
626	107.073	C7H9N	2-Aminotoluene		6.98184
627	107.998	C3H5O2Cl	[FA (3:0)] 2-chloro-propanoic acid		8.48849
628	107.998	C3H5O2Cl	[FA (3:0)] 2S-chloropropanoic acid		8.48849
629	107.998	C3H5O2Cl	[FA (3:0)] 2R-chloropropanoic acid		8.48849
630	107.999	CH4N2O2S	thiourea dioxide		12.8553
631	108.021	C6H4O2	p-Benzoquinone		6.69845
632	108.021	C6H4O2	1,2-Benzoquinone		6.57674
633	108.025	C3H8O2S	3-mercapto-1,2-propanediol		9.47718
634	108.058	C7H8O	Benzyl alcohol		7.02063
635	108.058	C7H8O	4-Cresol		6.74818
636	108.058	C7H8O	o-Cresol		6.74818
637	108.058	C7H8O	3-Cresol		6.73772
638	108.058	C7H8O	Anisole		6.25756
639	108.069	C6H8N2	Phenylhydrazine	5.31	7.63977
640	108.069	C6H8N2	Phenylenediamine		8.44377
641	108.069	C6H8N2	1,2-Diaminobenzene		8.43454
642	109.02	C2H7NO2S	Hypotaurine		11.9106
643	109.029	C6H5O2	Benzosemiquinone		6.62073
644	109.029	C6H5O2	o-Benzosemiquinone		6.5824
645	109.053	C6H7NO	2-Aminophenol		8.02335
646	109.053	C6H7NO	4-Hydroxyaniline		8.02897
647	109.053	C6H7NO	N-Hydroxyarylamine		7.50636
648	109.053	C6H7NO	m-Aminophenol		7.99404
649	109.053	C6H7NO	&alpha;-picoline N-oxide		8.97601
650	109.053	C6H7NO	3-picoline N-oxide		9.11491
651	109.053	C6H7NO	4-picoline N-oxide		9.11491
652	109.064	C5H7N3	Brunfelsamidine		9.2717
653	109.064	C5H7N3	Dap		9.4956
654	109.089	C7H11N	Cyclohexyl isocyanide		9.2318
655	109.9	Cl2Ca	Calcium chloride anhydrous		7.95055
656	109.963	C2H6Se	Dimethyl selenide		6.86147
657	109.969	C3H4Cl2	trans-1,3-Dichloropropene		6.23344
658	109.969	C3H4Cl2	cis-1,3-Dichloropropene		6.23344
659	109.977	CH3O4P	phosphonoformaldehyde		11.1865
660	110.004	C2H6O3S	ethanesulfonate		8.60369
661	110.004	C2H6O3S	methylmethanesulfonate		7.24284
662	110.013	C2H7O3P	ethylphosphonate		9.63591
663	110.013	C3H7ClO2	3-choro-1,2-propanediol		8.38914
664	110.019	C6H6S	thiophenol		6.94601
665	110.037	C6H6O2	p-Benzenediol		7.70338
666	110.037	C6H6O2	Catechol		7.65291
667	110.037	C6H6O2	Resorcinol		7.62051
668	110.037	C6H6O2	[FA (6:2/2:0)] 2,4-hexadienedial		6.60272
669	110.037	C6H6O2	5-Methyl-2-furaldehyde		6.58367
670	110.048	C5H6N2O	Imidazole-4-acetaldehyde		7.80987
671	110.048	C5H6N2O	N-Acetylimidazole		7.53925
672	110.073	C7H10O	[FA (7:2)] 2,4-heptadienal		6.036
673	110.073	C7H10O	[FA (7:2)] 4,6-heptadienal		6.01546
674	110.073	C7H10O	2E,4Z-Heptadienal		4
675	110.999	CH5NO3S	aminomethanesulfonate		10.4297
676	111.009	CH6NO3P	AMPA		12.7796
677	111.032	C5H5NO2	Pyrrole-2-carboxylate		9.53694
678	111.032	C5H5NO2	2,5-Dihydroxypyridine		8.77676
679	111.032	C5H5NO2	2,6-Dihydroxypyridine		8.35833
680	111.032	C5H5NO2	3,4-Dihydroxypyridine		11.0049
681	111.032	C5H5NO2	3-hydroxy-4h-pyrid-4-one		11.0049
682	111.032	C5H5NO2	N-methylmaleimide		7.33543
683	111.032	C5H5NO2	hydroxypyridine N-oxide		10.7426
684	111.043	C4H5N3O	Cytosine	11.21	9.23833
685	111.048	C6H6FN	2-Fluoroaniline		7.14886
686	111.048	C6H6FN	3-Fluoroaniline		7.14886
687	111.048	C6H6FN	4-Fluoroaniline		7.14887
688	111.08	C5H9N3	1H-Imidazole-4-ethanamine		12.0045
689	111.948	C2H2OCl2	1,1-Dichloroethylene epoxide		6.62148
690	111.948	C2H2OCl2	2,2-Dichloroacetaldehyde		6.56493
691	111.948	C2H2OCl2	Chloroacetyl chloride		6.62291
692	111.983	CH4O4S	Monomethyl sulfate		8.61125
693	111.983	CH4O4S	2-hydroxymethanesulfonate		10.3405
694	111.993	CH5O4P	Hydroxymethylphosphonate		11.6344
695	111.993	CH5O4P	methylphosphate		11.307
696	112.008	C6H5Cl	Chlorobenzene		6.11952
697	112.016	C5H4O3	2-Furoate		8.60873
698	112.016	C5H4O3	2-oxopenta-3,4-dienoate		8.16759
699	112.016	C5H4O3	itaconic anhydride		6.95346
700	112.016	C5H4O3	3-Furoicacid		8.54175
701	112.027	C4H4N2O2	Uracil		9.04589
702	112.027	C4H4N2O2	Orotate(Fragment)		11.113
703	112.032	C6H5FO	4-Fluorophenol		6.83236
704	112.039	C3H4N4O	5-azacytosine		9.54493
705	112.052	C6H8O2	sorbate		7.87786
706	112.052	C6H8O2	trans-1,2-Dihydrobenzene-1,2-diol		8.66889
707	112.052	C6H8O2	Cyclohexane-1,3-dione		6.68961
708	112.052	C6H8O2	cis-1,2-Dihydrobenzene-1,2-diol		8.66889
709	112.052	C6H8O2	Cyclohexan-1,2-dione		6.57477
710	112.052	C6H8O2	[FA (5:1)] 2-(2-cyclopentenyl)-ethanoic acid		4
711	112.052	C6H8O2	[FA (6:2)] 3,5-hexadienoic acid		7.86566
712	112.052	C6H8O2	[FA (6:1)] 3-hexynoic acid		7.76457
713	112.052	C6H8O2	[FA (6:1)] 4-hexynoic acid		4
714	112.052	C6H8O2	[FA (6:1)] 5-hexynoic acid		8.01135
715	112.052	C6H8O2	[FA (6:1/2:0)] 2-hexenedial		6.46055
716	112.052	C6H8O2	[FA (6:1/2:0)] 3-hexenedial		6.59979
717	112.052	C6H8O2	[FA hydroxy(6:2)] 6-hydroxy-2,4-hexadienal		7.23574
718	112.052	C6H8O2	cis-benzene dihydrodiol		8.66889
719	112.052	C6H8O2	1,4-Cyclohexanedione		7.0023
720	112.052	C6H8O2	Parasorbic acid		6.61073
721	112.052	C6H8O2	Aleprolic acid		4
722	112.052	C6H8O2	4-oxo-2E-Hexenal		4
723	112.052	C6H8O2	4-oxo-2Z-Hexenal		4
724	112.089	C7H12O	[FA (7:1)] 2-heptenal		5.80591
725	112.089	C7H12O	[FA (7:1)] 3-heptenal		5.91751
726	112.089	C7H12O	[FA (7:1)] 4-heptenal		5.91751
727	112.089	C7H12O	[FA (7:1)] 5-heptenal		5.91751
728	112.089	C7H12O	[FA (7:1)] 6-heptenal		5.78704
729	112.089	C7H12O	1-methylcyclohexene oxide		6.45318
730	112.089	C7H12O	2E,4Z-Heptadien-1-ol		4
731	112.089	C7H12O	5-Methyl-3E-hexen-2-one		4
732	112.089	C7H12O	4-Methyl-4E-hexen-3-one		4
733	112.089	C7H12O	4-Methyl-1-hexen-3-one		4
734	112.089	C7H12O	5-Methyl-1-hexen-3-one		4
735	112.089	C7H12O	4Z-Hepten-2-one		4
736	112.089	C7H12O	1-Hepten-3-one		4
737	112.089	C7H12O	3-Hepten-2-one		4
738	112.089	C7H12O	4-Hepten-2-one		4
739	112.089	C7H12O	5-Hepten-2-one		4
740	112.125	C8H16	3-methyl-1-heptene		4
741	112.125	C8H16	cis-1,2-dimethylcyclohexane		4
742	112.125	C8H16	trans-1,2-dimethylcyclohexane		4
743	112.125	C8H16	1,4-dimethylcyclohexane		4
744	112.125	C8H16	Ethylcyclohexane		4
745	112.896	Cd	Cd2+		9.95248
746	112.937	HO3S2	Thiosulfate		7.232
747	112.988	H4NO4P	O-Phosphorylhydroxylamine		13.315
748	113.011	C4H3NO3	Nitrofuran		8.1676
749	113.023	C3H3N3O2	Azomycin		8.65467
750	113.048	C5H7NO2	(S)-1-Pyrroline-5-carboxylate		9.21616
751	113.048	C5H7NO2	1-Pyrroline-2-carboxylate		8.70535
752	113.048	C5H7NO2	3,4-Dihydro-2H-Pyrrole-2-carboxylate		9.21616
753	113.048	C5H7NO2	Glutarimide		8.09011
754	113.048	C5H7NO2	3,4-dehydroproline		13.6977
755	113.048	C5H7NO2	2-amino-2,4-penta-dienoate		9.96981
756	113.059	C4H7N3O	Creatinine	9.96	9.8308
757	113.084	C6H11NO	epsilon-Caprolactam		7.62535
758	113.91	CCl2S	thiophosgene		6.2481
759	113.945	H2O3S2	H2S2O3		8.50812
760	113.954	H3O3PS	thiophosphate		11.487
761	113.995	C4H2O4	Acetylenedicarboxylate		11.7115
762	114.007	C3H2N2O3	parabanate		9.77398
763	114.025	C4H6N2S	methimazole		7.39373
764	114.032	C5H6O3	2-Hydroxy-2,4-pentadienoate		9.33355
765	114.032	C5H6O3	[FA oxo(5:0)] 3-oxo-4-pentenoic acid		8.12244
766	114.032	C5H6O3	cis-Acetylacrylate		8.63248
767	114.032	C5H6O3	norfuraneol		9.48104
768	114.032	C5H6O3	cis-2-hydroxypenta-2,4-dienoate		9.33355
769	114.032	C5H6O3	L-erythro-ascorbate		8.74697
770	114.043	C4H6N2O2	5,6-Dihydrouracil		9.19932
771	114.043	C4H6N2O2	N-Methylhydantoin		8.44801
772	114.043	C4H6N2O2	3-Cyano-L-alanine		10.6782
773	114.043	C4H6N2O2	2,5-Dioxopiperazine		10.1076
774	114.043	C4H6N2O2	Muscimol		10.9666
775	114.043	C4H6N2O2	L-5-methylhydantoin		8.94468
776	114.05	C6H10S	Diallyl sulfide		5.69191
777	114.068	C6H10O2	6-Hexanolide		6.69234
778	114.068	C6H10O2	2-Hydroxycyclohexan-1-one		7.46937
779	114.068	C6H10O2	3-Hydroxycyclohexanone		7.65223
780	114.068	C6H10O2	[FA methyl(5:1)] 4-methyl-3-pentenoic acid		7.99816
781	114.068	C6H10O2	[FA methyl(5:1)] 4-methyl-4-pentenoic acid		7.76142
782	114.068	C6H10O2	[FA dimethyl(4:1)] 2,2-dimethyl-3-butenoic acid		7.75312
783	114.068	C6H10O2	[FA methyl(5:1)] 4-methyl-2E-pentenoic acid		7.75051
784	114.068	C6H10O2	[FA methyl(5:1)] 3-methyl-4-pentenoic acid		4
785	114.068	C6H10O2	[FA methyl(5:1)] 3-methyl-2Z-pentenoic acid		7.77495
786	114.068	C6H10O2	[FA Methyl(5:1)] 3-Methyl-3Z-Pentenoic Acid		7.99872
787	114.068	C6H10O2	[FA dimethyl(4:1)] 2,3-dimethyl-2-butenoic Acid		8.01071
788	114.068	C6H10O2	[FA (6:1)] 2-hexenoic acid		7.48186
789	114.068	C6H10O2	[FA (6:1)] 3-hexenoic acid		7.69234
790	114.068	C6H10O2	[FA (6:1)] 4-hexenoic acid		7.68555
791	114.068	C6H10O2	[FA (6:1)] 5-hexenoic acid		7.47019
792	114.068	C6H10O2	[FA (6:0/2:0)] hexanedial		6.32432
793	114.068	C6H10O2	[FA hydroxy(6:1)] 4-hydroxy-2-hexenal		7.04663
794	114.068	C6H10O2	3,4-hexanedione		6.01494
795	114.068	C6H10O2	2,3-hexanedione		6.10014
796	114.068	C6H10O2	Delta-Hexanolactone		6.70375
797	114.068	C6H10O2	Gamma-Caprolactone		6.52777
798	114.068	C6H10O2	cis-hex-3-enoic acid		4
799	114.068	C6H10O2	2Z-Hexenoic acid		4
800	114.068	C6H10O2	2,5-Hexanedione		4
801	114.079	C5H10N2O	L-proline amide		13.1434
802	114.079	C5H10N2O	3-Amino-2-piperidone		10.0442
803	114.104	C7H14O	Heptanal		5.69703
804	114.104	C7H14O	Heptan-2-one		5.79198
805	114.104	C7H14O	2-methyl-cyclohexanol		6.98713
806	114.104	C7H14O	3-methyl-cyclohexanol		7.0217
807	114.104	C7H14O	4-Heptanone		5.71612
808	114.104	C7H14O	Ethylisobutylketone		5.87367
809	114.104	C7H14O	4Z-Hepten-2R-ol		4
810	114.104	C7H14O	4Z-Hepten-2S-ol		4
811	114.104	C7H14O	delta4-hepten-2-ol.		4
812	114.104	C7H14O	4-Methylhexan-3-one		4
813	114.104	C7H14O	5-Methylhexan-2-one		4
814	114.104	C7H14O	Heptan-3-one		4
815	114.104	C7H14O	4S-Methylhexan-3-one		4
816	114.104	C7H14O	3-Methylhexan-2-one		4
817	114.104	C7H14O	4-Methylhexan-2-one		4
818	114.141	C8H18	Octane		5.19591
819	114.141	C8H18	2-methyl-heptane		4
820	114.141	C8H18	3-methyl-heptane		4
821	114.141	C8H18	4-methyl-heptane		4
822	114.141	C8H18	3-ethyl-2-methylpentane		4
823	115.027	C4H5NO3	Maleamate		10.2965
824	115.063	C5H9NO2	L-Proline	12.12	13.5334
825	115.063	C5H9NO2	D-Proline		13.5334
826	115.063	C5H9NO2	3-acetamidopropanal		7.8721
827	115.063	C5H9NO2	nitrocyclopentane		7.99739
828	115.1	C6H13NO	Trimethylaminoacetone		13.1944
829	115.1	C6H13NO	hexanamide		6.64391
830	116.011	C4H4O4	Fumarate	13.26	11.7814
831	116.011	C4H4O4	Maleic acid	11.21	11.259
832	116.011	C4H4O4	Formylpyruvate		8.81489
833	116.041	C4H8N2S	ADT		10.2336
834	116.041	C4H8N2S	allylthiourea		11.4529
835	116.047	C5H8O3	3-Methyl-2-oxobutanoic acid		8.02333
836	116.047	C5H8O3	5-Oxopentanoate		8.41256
837	116.047	C5H8O3	2-Oxopentanoic acid		7.87596
838	116.047	C5H8O3	3-Oxopentanoic acid		8.15177
839	116.047	C5H8O3	[FA oxo(5:0)] 4-oxo-pentanoic acid		8.6114
840	116.047	C5H8O3	2-Methylacetoaceticacid		8.46368
841	116.047	C5H8O3	L-tetrahydro-2-furoic acid		8.90845
842	116.047	C5H8O3	ethylpyruvate		6.36085
843	116.047	C5H8O3	Methylacetoacetic acid		6.50939
844	116.059	C4H8N2O2	Diacetylhydrazine		9.23814
845	116.059	C4H8N2O2	formiminoalanine		14.4983
846	116.084	C6H12O2	Hexanoic acid		7.30774
847	116.084	C6H12O2	4-Hydroxyhexan-3-one		6.76114
848	116.084	C6H12O2	trans-Cyclohexane-1,2-diol		8.32549
849	116.084	C6H12O2	[FA methyl(5:0)] 4-methyl-pentanoic acid		7.56546
850	116.084	C6H12O2	[FA methyl(5:0)] 2-methyl-pentanoic acid		7.44362
851	116.084	C6H12O2	[FA methyl(5:0)] 3-methyl-pentanoic acid		7.56597
852	116.084	C6H12O2	[FA ethyl(4:0)] 2-ethyl-butanoic acid		7.44411
853	116.084	C6H12O2	[FA dimethyl(4:0)] 2,2-dimethyl-butanoic acid		7.57634
854	116.084	C6H12O2	[FA dimethyl(4:0)] 3,3-dimethyl-butanoic acid		7.83341
855	116.084	C6H12O2	[FA hydroxy(6:0)] 2-hydroxy-hexanal		6.73453
856	116.084	C6H12O2	[FA hydroxy(6:0)] 4-hydroxy-hexanal		6.95306
857	116.084	C6H12O2	[FA hydroxy(6:0)] 5-hydroxy-hexanal		6.98732
858	116.084	C6H12O2	[FA hydroxy(6:0)] 6-hydroxy-hexanal		4
859	116.084	C6H12O2	Isoamyl formate		5.99781
860	116.084	C6H12O2	Butyl acetate		6.07679
861	116.084	C6H12O2	cis-Cyclohexane-1,2-diol		8.32549
862	116.084	C6H12O2	3-Hydroxyhexanal		4
863	116.084	C6H12O2	propyl propionate		4
864	116.084	C6H12O2	ethyl 2-methyl-propionyl		4
865	116.084	C6H12O2	4-Hydroxy-4-methylpentan-2-one		4
866	116.084	C6H12O2	2S-Hydroxyhexan-3-one		4
867	116.084	C6H12O2	3R-Hydroxyhexan-2-one		4
868	116.084	C6H12O2	3S-Hydroxyhexan-2-one		4
869	116.084	C6H12O2	2-Hydroxyhexan-3-one		4
870	116.095	C5H12N2O	5-Aminopentanamide		12.0902
871	116.12	C7H16O	heptanol		6.09201
872	116.12	C7H16O	4S-Methylhexan-3R-ol		4
873	116.12	C7H16O	4S-Methylhexan-3S-ol		4
874	116.12	C7H16O	3-Methylhexan-2-ol		4
875	116.12	C7H16O	5-Methylhexan-3-ol		4
876	116.12	C7H16O	Heptan-2R-ol		4
877	116.12	C7H16O	Heptan-2S-ol		4
878	116.12	C7H16O	Heptan-3-ol		4
879	116.12	C7H16O	Heptan-4-ol		4
880	116.131	C6H16N2	1,6-diaminohexane		18.2466
881	117.006	C3H3NO4	3-Nitroacrylate		11.6913
882	117.025	C4H7NOS	Homocysteinethiolactone		8.08999
883	117.043	C4H7NO3	L-2-Amino-3-oxobutanoic acid		10.261
884	117.043	C4H7NO3	L-Aspartate 4-semialdehyde		11.7427
885	117.043	C4H7NO3	3-ketothreonine		10.261
886	117.043	C4H7NO3	succinamate		10.2756
887	117.043	C4H7NO3	Acetylglycine		10.7002
888	117.054	C3H7N3O2	Guanidinoacetate		17.4684
889	117.058	C8H7N	Indole		6.80379
890	117.058	C8H7N	Phenylacetonitrile		6.31037
891	117.079	C5H11NO2	L-Valine	11.91	11.595
892	117.079	C5H11NO2	Betaine	11.06	10.7394
893	117.079	C5H11NO2	5-Aminopentanoate		12.2499
894	117.079	C5H11NO2	[FA amino(5:0)] 2S-amino-pentanoic acid		11.0191
895	117.079	C5H11NO2	4-Methylaminobutyrate		12.4133
896	117.079	C5H11NO2	D-Norvaline		11.0191
897	117.079	C5H11NO2	D-Valine		11.595
898	117.079	C5H11NO2	Amyl nitrite		5.78776
899	117.079	C5H11NO2	[FA amino(5:0)] 4R-aminopentanoic acid		12.5524
900	117.079	C5H11NO2	[FA amino(5:0)] 4S-aminopentanoic acid		12.5524
901	117.079	C5H11NO2	[FA amino(5:0)] 4-amino-pentanoic acid		12.5524
902	117.079	C5H11NO2	2-Amino-2-methylbutanoate		11.789
903	117.079	C5H11NO2	4-methylmorpholine N-Oxide		9.97223
904	117.079	C5H11NO2	N,N-dimethyl-&beta;-alanine		10.6489
905	117.079	C5H11NO2	1-nitropentane		7.1737
906	117.079	C5H11NO2	N-Methyl-a-aminoisobutyricacid		12.5536
907	117.079	C5H11NO2	2-Amino-3-methylbutanoic acid		4
908	117.09	C4H11N3O	N-carbamoyldiaminopropane		14.8586
909	117.115	C6H15NO	2-Methylcholine		14.746
910	117.914	CHCl3	Chloroform		6.3868
911	117.936	CrH2O4	chromate		10.2447
912	117.99	C3H2O5	Oxomalonate		11.7515
913	118.02	C3H6N2OS	N-Nitroso-1,3-thiazolidine		6.84599
914	118.027	C4H6O4	Succinate	12.75	11.3956
915	118.027	C4H6O4	Methylmalonate	12.63	10.7794
916	118.027	C4H6O4	Methyl oxalate		6.47593
917	118.027	C4H6O4	2-keto-4-hydroxybutyrate		9.74434
918	118.027	C4H6O4	D,L-malic semialdehyde		10.3409
919	118.027	C4H6O4	Erythrono-1-4-lactone		9.44058
920	118.027	C4H6O4	Threonolactone		9.44058
921	118.038	C3H6N2O3	Allophanic acid, methyl ester		8.68483
922	118.038	C3H6N2O3	N-carbamoylglycine		12.1259
923	118.042	C8H6O	Benzofuran		6.27485
924	118.045	C5H10OS	3-dimethylsulfoniopropionaldehyde		9.54216
925	118.053	C7H6N2	Benzimidazole		6.5167
926	118.063	C5H10O3	5-Hydroxypentanoate		9.11959
927	118.063	C5H10O3	[FA hydroxy(5:0)] 2-hydroxy-pentanoic acid		9.00511
928	118.063	C5H10O3	[FA hydroxy(5:0)] 3-hydroxy-pentanoic acid		9.23263
929	118.063	C5H10O3	[FA hydroxy(5:0)] 4-hydroxy-pentanoic acid		9.39644
930	118.063	C5H10O3	2-Methyl-3-hydroxybutyricacid		9.48248
931	118.063	C5H10O3	2-Ethylhydracrylicacid		9.20178
932	118.063	C5H10O3	2-Hydroxy-3-methylbutyricacid		9.31353
933	118.063	C5H10O3	3-Hydroxy-2-methyl-[S-(R-R)]-butanoicacid		9.48248
934	118.063	C5H10O3	Erythronilicacid		9.48248
935	118.063	C5H10O3	3-Hydroxyisovalericacid		9.67416
936	118.063	C5H10O3	2-Hydroxy-2-methylbutyricacid		9.2667
937	118.063	C5H10O3	4-Hydroxyisovalericacid		9.43408
938	118.063	C5H10O3	formyl 3-hydroxy-butanoate		4
939	118.074	C4H10N2O2	L-2,4-Diaminobutanoate		17.068
940	118.074	C4H10N2O2	3-Methylamino-L-alanine		15.067
941	118.074	C4H10N2O2	L-threonine amide		10.4873
942	118.078	C9H10	alpha-Methylstyrene		5.86087
943	118.111	C5H14N2O	N-hydroxycadaverine		12.7481
944	118.895	Sn	Sn2+		10.2993
945	118.918	[MnO4]-	Permanganate		7.77537
946	119.022	C3H5NO4	beta-Nitropropanoate		11.1692
947	119.022	C3H5NO4	Aminomalonate		14.9371
948	119.022	C3H5NO4	3-aci-Nitropropanoate		16.5836
949	119.022	C3H5NO4	3-nitro-1-propionate		11.1692
950	119.022	C3H5NO4	N-formyl-N-hydroxy-aminoacetate		10.7211
951	119.034	C4H7O4	[GL] 1-acyl-sn-glycerol		4
952	119.04	C4H9NOS	S-Acetylthioethanolamine		8.43524
953	119.04	C4H9NOS	N-acetylcysteamine		8.22697
954	119.058	C4H9NO3	L-Threonine	13.02	13.1897
955	119.058	C4H9NO3	L-Homoserine	13.39	13.7218
956	119.058	C4H9NO3	L-Allothreonine		13.1897
957	119.058	C4H9NO3	D-Threonine		13.1897
958	119.058	C4H9NO3	2-Methylserine		13.7039
959	119.058	C4H9NO3	4-Amino-3-hydroxybutanoate		14.7508
960	119.058	C4H9NO3	D-Allothreonine		13.1897
961	119.058	C4H9NO3	(-)-erythro-(2R,3R)-dihydroxybutylamide		10.093
962	119.058	C4H9NO3	2-methyl-L-serine		13.7039
963	119.058	C4H9NO3	O-methylserine		10.9483
964	119.058	C4H9NO3	3-nitro-2-butanol		9.54731
965	119.077	C5H13NS	DMSP-amine		13.2281
966	119.095	C5H13NO2	betaine aldehyde hydrate		17.7018
967	119.935	CCl2F2	freon 12		6.17306
968	119.988	C3H4O3S	Mercaptopyruvate		9.32608
969	120.006	C3H4O5	2-Hydroxymalonate		14.1825
970	120.007	C4H8S2	1,4-Dithiane		6.68178
971	120.007	C4H8S2	Methyl allyl disulfide		5.93128
972	120.025	C4H8O2S	3-(Methylthio)propionic acid		7.96965
973	120.025	C4H8O2S	Dimethylsulfonioacetate		13.6394
974	120.025	C4H8O2S	sulfolane		7.42257
975	120.042	C4H8O4	D-Erythrose		10.4971
976	120.042	C4H8O4	L-Erythrulose		9.88248
977	120.042	C4H8O4	D-Erythrulose		9.88248
978	120.042	C4H8O4	D-Threose	9.79	10.4971
979	120.042	C4H8O4	(S)-3-4-Dihydroxybutyricacid		11.5201
980	120.042	C4H8O4	2-4-Dihydroxybutanoicacid		11.554
981	120.042	C4H8O4	4-Deoxyerythronicacid		11.5622
982	120.042	C4H8O4	4-Deoxythreonicacid		11.5622
983	120.042	C4H8O4	A-b-Dihydroxyisobutyricacid		11.5476
984	120.044	C5H4N4	Purine		7.78386
985	120.053	C3H8N2O3	serine hydroxamate		11.5405
986	120.058	C8H8O	Phenylacetaldehyde		6.25742
987	120.058	C8H8O	4-Hydroxystyrene		6.4257
988	120.058	C8H8O	Styrene oxide		6.28583
989	120.058	C8H8O	p-Tolualdehyde		6.12415
990	120.058	C8H8O	3-Methylbenzaldehyde		6.12415
991	120.058	C8H8O	Acetophenone		6.36077
992	120.058	C8H8O	2-Methylbenzaldehyde		6.12415
993	120.058	C8H8O	3-tolualdehyde		6.12415
994	120.066	C4H10NO3	TRIS
995	120.069	C7H8N2	Benzamidine		13.1024
996	120.094	C9H12	1,2,4-Trimethylbenzene		5.81764
997	120.094	C9H12	Cumene		5.79687
998	120.094	C9H12	Mesitylene		5.81764
999	120.094	C9H12	1,2,3-Trimethylbenzene		5.81764
1000	120.094	C9H12	3-Ethyltoluene		5.72911
1001	120.094	C9H12	2-Ethyltoluene		5.72911
1002	121.02	C3H7NO2S	L-Cysteine		12.6366
1003	121.02	C3H7NO2S	D-Cysteine		12.6366
1004	121.053	C7H7NO	Benzamide		7.12769
1005	121.066	C5H12NCl	cycocel		12.2448
1006	121.074	C4H11NO3	Tromethamine		14.38
1007	121.089	C8H11N	Phenethylamine		9.35417
1008	121.089	C8H11N	1-Phenylethylamine		9.39228
1009	121.089	C8H11N	N,N-Dimethylaniline		6.16478
1010	121.089	C8H11N	2,4-Dimethylaniline		6.70291
1011	121.089	C8H11N	2,6-Dimethylaniline		6.70295
1012	121.089	C8H11N	N-Ethylaniline		6.55889
1013	121.971	C2H7AsO	Dimethylarsinousacid		7.39837
1014	121.986	C3H6OS2	xanthate		6.45554
1015	122.004	C3H6O3S	3-Mercaptolactate		10.8579
1016	122.037	C7H6O2	Benzoate	6.37	7.95896
1017	122.037	C7H6O2	4-Hydroxybenzaldehyde		7.11571
1018	122.037	C7H6O2	3-Hydroxybenzaldehyde		6.76923
1019	122.037	C7H6O2	Salicylaldehyde		6.54776
1020	122.037	C7H6O2	Tropolone		7.5134
1021	122.037	C7H6O2	methyl-1,4-benzoquinone		6.54074
1022	122.048	C6H6N2O	Nicotinamide	7.29	7.72641
1023	122.048	C6H6N2O	Picolinamide		7.5274
1024	122.048	C6H6N2O	Isonicotineamide		7.72642
1025	122.048	C6H6N2O	E-pyridine-3-aldoxime		7.6313
1026	122.058	C4H10O4	Erythritol		11.2707
1027	122.058	C4H10O4	D-Threitol		11.2707
1028	122.073	C8H10O	Phenylethyl alcohol		6.68144
1029	122.073	C8H10O	4-Methylbenzyl alcohol		6.73884
1030	122.073	C8H10O	3-Methylbenzyl alcohol		6.73884
1031	122.073	C8H10O	(S)-1-Phenylethanol		6.77905
1032	122.073	C8H10O	4-Ethylphenol		6.37237
1033	122.073	C8H10O	[FA (8:3)] 2,4,6-octatrienal		6.00904
1034	122.073	C8H10O	2-Methylbenzyl alcohol		6.73884
1035	122.073	C8H10O	2-Ethylphenol		6.37237
1036	122.073	C8H10O	3-Ethylphenol		6.3667
1037	122.073	C8H10O	2,4-Dimethylphenol		6.49049
1038	122.073	C8H10O	R-1-phenylethanol		6.77905
1039	122.073	C8H10O	3,4-dimethylphenol		6.48805
1040	122.084	C7H10N2	2,4-Diaminotoluene		7.88802
1041	122.084	C7H10N2	2-pyridylethylamine		9.90582
1042	122.906	AsO3	Arsenite		7.45441
1043	122.968	C2H6BrN	2-bromoethylamine		8.18414
1044	123.009	C3H6NO2Cl	3-Chloro-D-alanine		10.1031
1045	123.009	C3H6NO2Cl	3-Chloro-L-alanine		10.1031
1046	123.009	C3H6NO2Cl	3-chloro-DL-alanine		10.1287
1047	123.009	C3H6NO2Cl	2-chloro-L-alanine		9.61809
1048	123.014	C6H5NS	Thien-2-ylacetonitrile		6.34186
1049	123.032	C6H5NO2	Nicotinate	7.25	8.68955
1050	123.032	C6H5NO2	Picolinic acid		8.4478
1051	123.032	C6H5NO2	Nitrobenzene		7.74143
1052	123.032	C6H5NO2	Isonicotinic acid	7.23	8.69079
1053	123.043	C5H5N3O	Pyrazinamide		8.18701
1054	123.068	C7H9NO	2-amino-4-methylphenol		7.6031
1055	123.068	C7H9NO	2-amino-m-cresol		7.59959
1056	123.068	C7H9NO	4-hydroxylaminotoluene		7.12277
1057	123.068	C7H9NO	6-amino-m-cresol		7.5966
1058	123.951	CH5AsO2	Methylarsonite		8.83041
1059	123.983	C2H4O4S	Sulfoacetaldehyde		8.74646
1060	123.993	C2H5O4P	Phosphonoacetaldehyde		9.97507
1061	124.002	C3H8OS2	6-S-acetyl-dihydrolipoate		7.52567
1062	124.002	C3H8OS2	Dimercaprol		8.39917
1063	124.016	C6H4O3	2-Hydroxy-1,4-benzoquinone		7.42786
1064	124.019	C3H8O3S	propanesulfonate		7.99155
1065	124.027	C5H4N2O2	pyrazinoate	8.9	9.25097
1066	124.029	C3H9O3P	propylphosphonate		8.83304
1067	124.032	C7H5FO	3-fluorobenzaldehyde		6.25329
1068	124.052	C7H8O2	o-Methoxyphenol		6.80282
1069	124.052	C7H8O2	4-Methylcatechol		7.2963
1070	124.052	C7H8O2	3-Hydroxybenzyl alcohol		7.57693
1071	124.052	C7H8O2	Salicyl alcohol		7.6184
1072	124.052	C7H8O2	2,3-Dihydroxytoluene		7.29201
1073	124.052	C7H8O2	Orcinol		7.22544
1074	124.052	C7H8O2	4-hydroxybenzyl alcohol		7.58718
1075	124.052	C7H8O2	4-methylresorcinol		7.26477
1076	124.052	C7H8O2	trans,trans-hepta-2,4,6-trienoic acid		4
1077	124.052	C7H8O2	cis,trans-hepta-2,4,6-trienoic acid		4
1078	124.064	C6H8N2O	Methylimidazole acetaldehyde		6.8488
1079	124.064	C6H8N2O	N-Propanoylimidazole		7.03326
1080	124.089	C8H12O	[FA (8:2)] 2,4-octadienal		5.78114
1081	124.089	C8H12O	[FA (8:2)] 5,7-octadienal		5.76215
1082	124.089	C8H12O	2,4-Dimethyl-2E,4E-hexadienal		4
1083	124.089	C8H12O	2E,7-Octadienal		4
1084	124.089	C8H12O	2E,6E-Octadienal		4
1085	124.089	C8H12O	2E,4Z-Octadienal		4
1086	124.089	C8H12O	2E,6Z-Octadienal		4
1087	124.089	C8H12O	3E,5E-Octadien-2-one		4
1088	124.089	C8H12O	6-Methyl-3E,5-heptadien-2-one		4
1089	125.015	C2H7NO3S	Taurine	13.24	11.6583
1090	125.024	C2H8NO3P	(2-Aminoethyl)phosphonate		12.7338
1091	125.024	C2H8NO3P	D-(1-Aminoethyl)phosphonate		12.4081
1092	125.048	C6H7NO2	N-Ethylmaleimide		7.00213
1093	125.048	C6H7NO2	3-Hydroxyaminophenol		8.07492
1094	125.048	C6H7NO2	Aminohydroquinone		8.71946
1095	125.048	C6H7NO2	N-Furfurylformamide		7.37811
1096	125.059	C5H7N3O	5-Methylcytosine		8.80414
1097	125.059	C5H7N3O	2-O-Methylcytosine		7.35761
1098	125.059	C5H7N3O	3-Methylcytosine		8.22345
1099	125.059	C5H7N3O	N3-methylcytosine		14.1334
1100	125.07	C4H7N5	2,4,6-triaminopyrimidine		9.58496
1101	125.095	C6H11N3	N-Methylhistamine		10.444
1102	125.095	C6H11N3	4-methylhistamine		11.5462
1103	125.095	C6H11N3	2-methylhistamine		12.6492
1104	125.095	C6H11N3	3-Methylhistamine		11.189
1105	125.12	C8H15N	gamma-Coniceine		6.24912
1106	125.873	Cl2Fe	ferrous chloride		6.44524
1107	125.963	C2H6S3	Dimethyl trisulfide		6.08679
1108	125.972	CH3O5P	Formyl phosphate		11.1922
1109	125.972	CH3O5P	Phosphonoformate		12.1853
1110	125.981	C2H6O2S2	methylmethanethiosulfonate		7.00523
1111	125.999	C2H6O4S	2-Hydroxyethanesulfonate		9.78383
1112	126.008	C2H7O4P	2-Hydroxyethylphosphonate		10.9971
1113	126.008	C2H7O4P	Ethylphosphate		10.4157
1114	126.024	C7H7Cl	4-Chlorotoluene		5.94985
1115	126.024	C7H7Cl	3-chlorotoluene		5.94985
1116	126.032	C6H6O3	Phloroglucinol		8.29517
1117	126.032	C6H6O3	1,2,3-Trihydroxybenzene		8.27516
1118	126.032	C6H6O3	Benzene-1,2,4-triol		8.29053
1119	126.032	C6H6O3	Triacetate lactone		7.24513
1120	126.032	C6H6O3	5-Hydroxymethyl-2-furaldehyde		7.39273
1121	126.032	C6H6O3	Maltol		8.65682
1122	126.032	C6H6O3	4-hydroxy-5-methyl-2-methylene-3(2H)-furanone		9.02922
1123	126.032	C6H6O3	2-oxohexa-4,5-cyclopropyl-5-enoate		8.24178
1124	126.043	C5H6N2O2	Thymine	7.51	8.6102
1125	126.043	C5H6N2O2	Imidazole-4-acetate	10.97	9.74669
1126	126.054	C4H6N4O	5-Amino-4-imidazolecarboxyamide		9.53183
1127	126.054	C4H6N4O	2-4-Diamino-6-hydroxypyrimidine		10.1964
1128	126.065	C3H6N6	Melamine		10.6783
1129	126.068	C7H10O2	Toluene-cis-dihydrodiol		8.33997
1130	126.068	C7H10O2	[FA (7:1)] 3-heptynoic acid		7.28015
1131	126.068	C7H10O2	[FA (7:1)] 4-heptynoic acid		7.27114
1132	126.068	C7H10O2	[FA (7:1)] 6-heptynoic acid		7.49774
1133	126.068	C7H10O2	[FA (7:1/2:0)] 2-heptenedial		6.16719
1134	126.068	C7H10O2	Cyclohex-1-enecarboxylic acid		7.85753
1135	126.068	C7H10O2	methyl-1,4-benzoquinol		8.34
1136	126.068	C7H10O2	4-Methyl-3Z,5-hexadienoic acid		4
1137	126.068	C7H10O2	3E-Hepten-2,5-dione		4
1138	126.068	C7H10O2	3Z-Hepten-2,5-dione		4
1139	126.104	C8H14O	Sulcatone		5.94212
1140	126.104	C8H14O	[FA (8:1)] 2-octenal		5.57172
1141	126.104	C8H14O	[FA (8:1)] 3-octenal		5.67329
1142	126.104	C8H14O	[FA (8:1)] 4-octenal		5.67329
1143	126.104	C8H14O	[FA (8:1)] 5-octenal		5.67329
1144	126.104	C8H14O	[FA (8:1)] 6-octenal		5.67329
1145	126.104	C8H14O	2,4-Dimethyl-2E,4E-hexadien-1-ol		4
1146	126.104	C8H14O	1,5E-Octadien-3-ol		4
1147	126.104	C8H14O	1,5Z-Octadien-3-ol		4
1148	126.104	C8H14O	3E-octen-2-one		4
1149	126.104	C8H14O	1-Octen-3-one		4
1150	126.104	C8H14O	5-Methyl-5E-hepten-2-one		4
1151	126.104	C8H14O	4-Methyl-4E-hepten-3-one		4
1152	126.104	C8H14O	4S-methyl-1-hepten-3-one		4
1153	126.104	C8H14O	4-Methyl-1-hepten-3-one		4
1154	126.104	C8H14O	4-Methyl-6-hepten-3-one		4
1155	126.104	C8H14O	6-Methyl-2-hepten-4-one		4
1156	126.104	C8H14O	4,5-Dimethyl-4-hexen-3-one		4
1157	126.116	C7H14N2	1-5-diazabicyclononane		10.8728
1158	126.116	C7H14N2	1-(3-aminopropyl)-pyrrolinium		23.3161
1159	126.141	C9H18	1-Nonene		4
1160	126.141	C9H18	3-ethyl, 4,4-dimethyl-2-Pentene		4
1161	126.141	C9H18	Isopropyl-cyclohexane		4
1162	126.141	C9H18	1,1,2-trimethylcyclohexane		4
1163	126.141	C9H18	1,1,3-trimethylcyclohexane		4
1164	126.141	C9H18	1,2,4-trimethylcyclohexane		4
1165	126.141	C9H18	1alpha,2alpha,3beta-trimethylcyclohexane		4
1166	126.141	C9H18	1alpha,2beta,3alpha-trimethylcyclohexane		4
1167	126.141	C9H18	1alpha,2beta,4-beta-trimethylcyclohexane		4
1168	126.141	C9H18	1alpha,3alpha-5alpha-trimethylcyclohexane		4
1169	126.141	C9H18	1alpha,3alpha-5beta-trimethylcyclohexane		4
1170	126.141	C9H18	cis-1-ethyl-2-methycyclohexane		4
1171	126.141	C9H18	trans-1-ethyl-2-methycyclohexane		4
1172	126.141	C9H18	trans-1-ethyl-4-methycyclohexane		4
1173	126.141	C9H18	cis-1-ethyl-4-methycyclohexane		4
1174	126.141	C9H18	1-methyl-2-ethylcyclohexane		4
1175	126.141	C9H18	Propylcyclohexane		4
1176	126.141	C9H18	1,1,3,3-tetramethylcyclopentane		4
1177	126.141	C9H18	1-methyl-2-propyl-cyclopentane		4
1178	126.141	C9H18	Butylcyclopentane		4
1179	126.904	I	Iodide		5.866
1180	127.019	C6H6NCl	4-Chloroaniline		6.87984
1181	127.027	C5H5NO3	2,3,6-Trihydroxypyridine		9.65323
1182	127.038	C4H5N3O2	5-Amino-4-imidazole carboxylate		9.6573
1183	127.038	C4H5N3O2	1-Methyl-4-nitroimidazole		9.17692
1184	127.049	C3H5N5O	2-Hydroxy-4,6-diamino-1,3,5-triazine		10.2018
1185	127.063	C6H9NO2	2,3,4,5-Tetrahydropyridine-2-carboxylate		8.81445
1186	127.063	C6H9NO2	delta1-Piperideine-2-carboxylate		8.33687
1187	127.063	C6H9NO2	alpha-(Methylenecyclopropyl)glycine		11.8095
1188	127.063	C6H9NO2	L-Baikiain		12.5823
1189	127.063	C6H9NO2	Guvacine		12.7502
1190	127.063	C6H9NO2	Isoguvacine		13.077
1191	127.063	C6H9NO2	N-ethylsuccinimide		7.16404
1192	127.1	C7H13NO	N-Cyclohexylformamide		7.07318
1193	127.111	C6H13N3	Galegine		13.3189
1194	127.136	C8H17N	Coniine		9.78825
1195	127.901	O3Se	Selenite		7.24291
1196	127.903	CH2BrCl	bromochloromethane		6.65713
1197	127.912	HI	hydrogen iodide		6.21564
1198	127.943	C2H2O2Cl2	Dichloroacetate		8.29693
1199	127.98	C3H6OCl2	1,3-Dichloro-2-propanol		6.94434
1200	128.003	C6H5OCl	4-Chlorophenol		6.57673
1201	128.003	C6H5OCl	2-Chlorophenol		6.69283
1202	128.003	C6H5OCl	3-Chlorophenol		6.56703
1203	128.022	C4H4N2O3	Barbiturate		10.7576
1204	128.022	C4H4N2O3	Methylparabanic acid		8.52704
1205	128.026	C9H4O	[FA (9:1/3:0)] 2-nonene-4,6,8-triynal		6.19559
1206	128.027	C6H5FO2	3-Fluorocatechol		7.43176
1207	128.027	C6H5FO2	4-Fluorocatechol		7.42766
1208	128.033	C3H4N4O2	2,4-Dihydroxy-6-amino-1,3,5-triazine		10.4975
1209	128.047	C6H8O3	(4E)-2-Oxohexenoic acid		7.75354
1210	128.047	C6H8O3	Dihydro-4,4-dimethyl-2,3-Furandione		6.5167
1211	128.047	C6H8O3	Dihydrophloroglucinol		8.76199
1212	128.047	C6H8O3	[FA hydroxy(6:1)] 6-hydroxy-2-hexynoic acid		8.69831
1213	128.047	C6H8O3	2-Hydroxy-cis-hex-2,4-dienoate		8.86614
1214	128.047	C6H8O3	2-hydroxy-3-butynoate		7.25393
1215	128.047	C6H8O3	furaneol (keto form)		8.98155
1216	128.047	C6H8O3	furaneol (enol form)		7.98205
1217	128.047	C6H8O3	2,5-bis-hydroxymethylfuran		8.27407
1218	128.047	C6H8O3	3-Acetyldihydro-2(3H)-furanone		4
1219	128.059	C5H8N2O2	5,6-Dihydrothymine		8.67549
1220	128.059	C5H8N2O2	gamma-Amino-gamma-cyanobutanoate		9.90871
1221	128.059	C5H8N2O2	[FA amino(4:0)] 2-amino-4-cyano-butanoic acid		10.7367
1222	128.063	C10H8	Naphthalene		5.99116
1223	128.063	C10H8	Azulene		5.99116
1224	128.084	C7H12O2	3-Isopropylbut-3-enoic acid		7.53568
1225	128.084	C7H12O2	Cyclohexane-1-carboxylate		7.77953
1226	128.084	C7H12O2	[FA methyl(6:1)] 2-methyl-2Z-hexenoic acid		7.21907
1227	128.084	C7H12O2	[FA methyl(6:1)] 2-methyl-2E-hexenoic acid		7.21907
1228	128.084	C7H12O2	[FA methyl(6:1)] 5-methyl-5-hexenoic acid		7.2726
1229	128.084	C7H12O2	[FA (4:2/3:0)] 2-butyl-2-propenoic acid		7.02566
1230	128.084	C7H12O2	[FA dimethyl(5:1)] 4,4-dimethyl-2E-pentenoic acid		7.50922
1231	128.084	C7H12O2	[FA dimethyl(5:1)] 4,4-dimethyl-2Z-pentenoic acid		7.50922
1232	128.084	C7H12O2	[FA dimethyl(5:1)] 2,2-dimethyl-4-pentenoic acid		7.26188
1233	128.084	C7H12O2	[FA (3:2/4:0)] 2-isopropyl-2E-butenoic acid		7.47371
1234	128.084	C7H12O2	[FA (7:1)] 2-heptenoic acid		7.02122
1235	128.084	C7H12O2	[FA (7:1)] 3-heptenoic acid		7.21232
1236	128.084	C7H12O2	[FA (7:1)] 4-heptenoic acid		7.20532
1237	128.084	C7H12O2	[FA (7:1)] 5-heptenoic acid		7.20486
1238	128.084	C7H12O2	[FA (7:1)] 6-heptenoic acid		7.01258
1239	128.084	C7H12O2	[FA (7:1)] 4Z-heptenoic acid		7.20532
1240	128.084	C7H12O2	[FA (7:0/2:0)] heptanedial		6.04322
1241	128.084	C7H12O2	Ethyl 2-methylbut-2-enoate		5.93287
1242	128.084	C7H12O2	Butyl acrylate		5.65692
1243	128.084	C7H12O2	1-Oxa-2-oxo-3-methylcycloheptane		6.47829
1244	128.084	C7H12O2	alpha-EMGBL		6.30169
1245	128.084	C7H12O2	beta-EMGBL		6.43301
1246	128.084	C7H12O2	2,3-heptanedione		5.83951
1247	128.084	C7H12O2	3-Methyl-2E-hexenoic acid		4
1248	128.084	C7H12O2	3-Methyl-2Z-hexenoic acid		4
1249	128.084	C7H12O2	cis-2-Methyl-5-hexanolide		4
1250	128.084	C7H12O2	4-heptanolide		4
1251	128.084	C7H12O2	Heptan-2,5-dione		4
1252	128.095	C6H12N2O	L-Lysine 1,6-lactam		9.48369
1253	128.095	C6H12N2O	D-2-Amino-hexano-6-lactam		9.48369
1254	128.095	C6H12N2O	(R)-piperidine-3-carboxamide		12.1699
1255	128.12	C8H16O	1-Octanal		5.47263
1256	128.12	C8H16O	Sulcatol		6.34907
1257	128.12	C8H16O	1-Octen-3-ol		5.93133
1258	128.12	C8H16O	2-ethyl-cyclohexanol		6.58917
1259	128.12	C8H16O	oct-1-en-3S-ol		4
1260	128.12	C8H16O	2E-Octen-1-ol		4
1261	128.12	C8H16O	2Z-Octen-1-ol		4
1262	128.12	C8H16O	3Z-Octen-1-ol		4
1263	128.12	C8H16O	R-sulcatol		4
1264	128.12	C8H16O	S-sulcatol		4
1265	128.12	C8H16O	4-Methyl-4E-hepten-3-ol		4
1266	128.12	C8H16O	Rhynchophorol.		4
1267	128.12	C8H16O	S-Rhynchophorol		4
1268	128.12	C8H16O	3,5-Dimethylhexanal		4
1269	128.12	C8H16O	3-Methylheptan-2-one		4
1270	128.12	C8H16O	3-Methylheptan-4-one		4
1271	128.12	C8H16O	4-Methylheptan-3-one		4
1272	128.12	C8H16O	6-Methylheptan-2-one		4
1273	128.12	C8H16O	6-Methylheptan-3-one		4
1274	128.12	C8H16O	5-Methylheptan-2-one		4
1275	128.12	C8H16O	Octan-2-one		4
1276	128.12	C8H16O	Octan-3-one		4
1277	128.12	C8H16O	4R-Methylheptan-3-one		4
1278	128.12	C8H16O	4S-Methylheptan-3-one		4
1279	128.12	C8H16O	2-Methylheptan-4-one		4
1280	128.12	C8H16O	5-Methylheptan-3-one		4
1281	128.156	C9H20	n-nonane		5.01633
1282	128.156	C9H20	2,2,4-Trimethylhexane		4
1283	128.156	C9H20	4-Methyloctane		4
1284	128.156	C9H20	2,5-dimethyl-heptane		4
1285	128.156	C9H20	4-ethyl-heptane		4
1286	128.156	C9H20	2,3-dimethylhexane		4
1287	128.156	C9H20	2,4-dimethylhexane		4
1288	128.156	C9H20	3-methyloctane		4
1289	128.156	C9H20	2,2,3,3-tetramethylpentane		4
1290	128.156	C9H20	2,2,3,4-Tetramethylpentane		4
1291	128.156	C9H20	2,2-Dimethyl-3-ethylpentane		4
1292	128.156	C9H20	3-Ethylheptane		4
1293	128.894	AsNaO2	sodium arsenite		9.00064
1294	129.017	C3H3N3O3	Cyanuric acid		9.9949
1295	129.037	C6H9OS	2E-hexenoyl-[acp]		4
1296	129.043	C5H7NO3	L-1-Pyrroline-3-hydroxy-5-carboxylate		10.6323
1297	129.043	C5H7NO3	5-Oxoproline	10.25	10.3913
1298	129.043	C5H7NO3	1-Pyrroline-4-hydroxy-2-carboxylate		9.98443
1299	129.043	C5H7NO3	5-Oxo-D-proline		9.29582
1300	129.043	C5H7NO3	4-Oxoproline		10.2861
1301	129.043	C5H7NO3	N-Acryloylglycine		9.56356
1302	129.058	C9H7N	Isoquinoline		6.41697
1303	129.058	C9H7N	Quinoline		6.27526
1304	129.058	C9H7N	3-Methylene-indolenine		6.26734
1305	129.079	C6H11NO2	L-Pipecolate		12.5353
1306	129.079	C6H11NO2	N4-Acetylaminobutanal		7.45781
1307	129.079	C6H11NO2	Vigabatrin		11.1948
1308	129.079	C6H11NO2	D-Pipecolicacid		12.5353
1309	129.079	C6H11NO2	1-Aminocyclopentanecarboxylate		11.7989
1310	129.079	C6H11NO2	(+)-TACP		12.8862
1311	129.079	C6H11NO2	(R)-piperidine-3-carboxylate		12.7722
1312	129.079	C6H11NO2	nitrocyclohexane		7.75505
1313	129.079	C6H11NO2	monomethyl proline		11.7691
1314	129.09	C5H11N3O	4-Guanidinobutanal		13.413
1315	129.09	C5H11N3O	(S)-piperazine-2-carboxamide		11.1568
1316	129.09	C5H11N3O	(R)-piperazine-2-carboxamide
1317	129.101	C4H11N5	1-1-Dimethylbiguanide		34.9671
1318	129.101	C4H11N5	Metformin		18.2488
1319	129.115	C7H15NO	4-Trimethylammoniobutanal		12.3404
1320	129.115	C7H15NO	N-Methylhexanamide		6.49912
1321	129.152	C8H19N	Octylamine		8.17673
1322	129.152	C8H19N	Tetraethylammonium		10.8021
1323	129.914	C2HCl3	Trichloroethene		6.25842
1324	129.931	H3O2PS2	dithiophosphate		9.70534
1325	129.939	H2O4S2	hydrosulfite		10.9678
1326	129.959	C2H4O2Cl2	2,2-Dichloro-1,1-ethanediol		7.35887
1327	130.018	C4H3FN2O2	5-FU		8.80015
1328	130.027	C5H6O4	Mesaconate	12.93	10.7153
1329	130.027	C5H6O4	Itaconate	12.72	11.0591
1330	130.027	C5H6O4	2,5-Dioxopentanoate		8.43637
1331	130.027	C5H6O4	citraconate		11.1091
1332	130.027	C5H6O4	(E)-Glutaconate		11.0646
1333	130.027	C5H6O4	4,5-Dioxopentanoate		8.25838
1334	130.027	C5H6O4	Acetylpyruvate		8.1764
1335	130.038	C4H6N2O3	3-ureidoacrylate		11.3892
1336	130.043	C6H7FO2	4-Fluorocyclohexadiene-cis,cis-1,2-diol		8.53721
1337	130.043	C6H7FO2	1-Fluorocyclohexadiene-cis,cis-1,2-diol		8.00943
1338	130.063	C6H10O3	(S)-3-Methyl-2-oxopentanoic acid		7.51547
1339	130.063	C6H10O3	3-Oxo-4-methylpentanoic acid		7.76524
1340	130.063	C6H10O3	4-Methyl-2-oxopentanoate		7.6461
1341	130.063	C6H10O3	[FA oxo(6:0)] 2-oxo-hexanoic acid		7.38361
1342	130.063	C6H10O3	[FA oxo(6:0)] 3-oxo-hexanoic acid		7.62627
1343	130.063	C6H10O3	[FA oxo(6:0)] 5-oxo-hexanoic acid		8.03543
1344	130.063	C6H10O3	[FA oxo,methyl(5:0)] 2oxo-3R-methyl-pentanoic acid		7.51547
1345	130.063	C6H10O3	(R)-Pantolactone		7.61844
1346	130.063	C6H10O3	Adipate semialdehyde		7.85829
1347	130.063	C6H10O3	6-Hydroxyhexan-6-olide		7.48221
1348	130.063	C6H10O3	Ethyl 3-oxobutanoate		6.24276
1349	130.063	C6H10O3	[FA oxo(6:0)] 4-oxo-hexanoic acid		4
1350	130.063	C6H10O3	1-Oxa-2-oxo-3-hydroxycycloheptane		7.62331
1351	130.063	C6H10O3	2-Hydroxyethyl methacrylate		6.74207
1352	130.063	C6H10O3	propionic anhydride		6.12989
1353	130.063	C6H10O3	2-Methyl-3-ketovalericacid		7.76736
1354	130.063	C6H10O3	Mevalonolactone		7.94198
1355	130.063	C6H10O3	4-Hydroxy-4-methyltetrahydro-2H-pyran-2-one		4
1356	130.074	C5H10N2O2	Casein K		9.02599
1357	130.074	C5H10N2O2	Cucurbitine		16.337
1358	130.074	C5H10N2O2	(R)-piperazine-2-carboxylate		14.5988
1359	130.074	C5H10N2O2	(S)-piperazine-2-carboxylate		14.5988
1360	130.099	C7H14O2	[FA methyl(6:0)] 2-methyl-hexanoic acid		6.99017
1361	130.099	C7H14O2	[FA methyl(6:0)] 3-methyl-hexanoic acid		7.099
1362	130.099	C7H14O2	[FA methyl(6:0)] 4-methyl-hexanoic acid		7.09854
1363	130.099	C7H14O2	[FA methyl(6:0)] 5-methyl-hexanoic acid		7.09854
1364	130.099	C7H14O2	[FA ethyl(5:0)] 2-ethyl-pentanoic acid		6.99062
1365	130.099	C7H14O2	[FA dimethyl(5:0)] 2,2-dimethyl-pentanoic acid		7.10917
1366	130.099	C7H14O2	[FA dimethyl(5:0)] 3,3-dimethyl-pentanoic acid		7.33783
1367	130.099	C7H14O2	[FA dimethyl(5:0)] 4,4-dimethyl-pentanoic acid		7.33639
1368	130.099	C7H14O2	[FA dimethyl(5:0)] 3,4-dimethyl-pentanoic acid		7.34314
1369	130.099	C7H14O2	[FA ethyl,methyl(4:0)] 2-ethyl-2-methyl-butanoic acid		7.10962
1370	130.099	C7H14O2	Ethyl isovalerate		5.92512
1371	130.099	C7H14O2	Isoamyl acetate		5.98221
1372	130.099	C7H14O2	[FA (7:0)] heptanoic acid		6.86838
1373	130.099	C7H14O2	Pentyl acetate		4
1374	130.099	C7H14O2	propionyl butyrate		4
1375	130.099	C7H14O2	formyl hexanoate		4
1376	130.099	C7H14O2	ethyl 2-methyl-butanoate		4
1377	130.099	C7H14O2	2-Methylpropyl propionate		4
1378	130.099	C7H14O2	Isopropyl butyrate		4
1379	130.099	C7H14O2	2-hydroxy-Heptan-3-one		4
1380	130.099	C7H14O2	3-Hydroxyheptan-2-one		4
1381	130.111	C6H14N2O	N-Acetylputrescine		11.8365
1382	130.111	C6H14N2O	&epsilon;-aminocaproamide		11.5025
1383	130.122	C5H14N4	Agmatine		28.3744
1384	130.136	C8H18O	1-Octanol		5.7878
1385	130.136	C8H18O	2-Ethylhexan-1-ol		5.92529
1386	130.136	C8H18O	4S-Methylheptan-3R-ol		4
1387	130.136	C8H18O	4S-Methylheptan-3S-ol		4
1388	130.136	C8H18O	2-Methylheptan-4R-ol		4
1389	130.136	C8H18O	3-Methylheptan-2-ol		4
1390	130.136	C8H18O	6-Methylheptan-3-ol		4
1391	130.136	C8H18O	Octan-3R-ol		4
1392	130.136	C8H18O	Octan-3S-ol		4
1393	130.147	C7H18N2	1,7-diaminoheptane		16.4388
1394	131.022	C4H5NO4	Iminoaspartate		12.1689
1395	131.022	C4H5NO4	2-Oxosuccinamate		9.76864
1396	131.022	C4H5NO4	S-2,3-dicarboxyaziridine		13.6209
1397	131.04	C5H9NOS	4-methylthiobutanonitrile oxide		6.08922
1398	131.053	C6H11OS	Hexanoyl-[acp]		4
1399	131.058	C5H9NO3	L-Glutamate 5-semialdehyde		11.0417
1400	131.058	C5H9NO3	5-Aminolevulinate	12.12	9.70729
1401	131.058	C5H9NO3	trans-4-Hydroxy-L-proline	13.06	16.1453
1402	131.058	C5H9NO3	cis-4-Hydroxy-D-proline		16.1453
1403	131.058	C5H9NO3	N-Acetyl-beta-alanine		9.94364
1404	131.058	C5H9NO3	5-Amino-2-oxopentanoic acid		11.7837
1405	131.058	C5H9NO3	2-Amino-4-oxopentanoic acid		11.0048
1406	131.058	C5H9NO3	cis-4-Hydroxy-L-proline		16.1453
1407	131.058	C5H9NO3	(S)-4-Amino-5-oxopentanoate		9.8249
1408	131.058	C5H9NO3	trans-L-3-Hydroxyproline		16.1453
1409	131.058	C5H9NO3	trans-4-Hydroxy-D-proline		16.1453
1410	131.058	C5H9NO3	3-hydroxy-L-proline		16.1453
1411	131.058	C5H9NO3	N-Acetyl-L-alanine		9.98491
1412	131.058	C5H9NO3	Propionylglycine		9.60297
1413	131.069	C4H9N3O2	Creatine		14.6982
1414	131.069	C4H9N3O2	3-Guanidinopropanoate		14.186
1415	131.073	C9H9N	Skatole		6.53799
1416	131.073	C9H9N	Tolylacetonitrile		6.12995
1417	131.073	C9H9N	6-methyl indole		6.53799
1418	131.095	C6H13NO2	L-Leucine	10.79	10.5121
1419	131.095	C6H13NO2	L-Isoleucine	11.54	10.5872
1420	131.095	C6H13NO2	(3R)-beta-Leucine		11.5749
1421	131.095	C6H13NO2	6-Aminohexanoate		11.4631
1422	131.095	C6H13NO2	L-Norleucine		10.0796
1423	131.095	C6H13NO2	D-Leucine		10.5121
1424	131.095	C6H13NO2	D-Isoleucine		10.5872
1425	131.095	C6H13NO2	beta-Alaninebetaine		10.2244
1426	131.095	C6H13NO2	N-methylvaline		11.4648
1427	131.095	C6H13NO2	1-nitrohexane		6.79222
1428	131.095	C6H13NO2	L-Alloisoleucine		10.5872
1429	131.095	C6H13NO2	2-Amino-4-methylpentanoic acid		4
1430	131.106	C5H13N3O	N-Carbamoylputrescine		13.4758
1431	131.142	C6H17N3	Bis(3-aminopropyl)amine		21.8953
1432	131.93	C2H3Cl3	1,1,1-trichloroethane		6.29497
1433	131.93	C2H3Cl3	1,1,2-trichloroethane		6.13439
1434	132.006	C4H4O5	Oxaloacetate		11.1059
1435	132.006	C4H4O5	[FA hydroxy(4:1/2:0)] 2-hydroxy-2-butenedioic acid		11.5062
1436	132.006	C4H4O5	trans-2,3-Epoxysuccinate		12.0924
1437	132.017	C3H4N2O4	Oxalureate		11.9548
1438	132.024	C5H8O2S	THTC		8.3735
1439	132.034	C4H5FN2O2	5,6-Dihydro-5-fluorouracil		9.05229
1440	132.042	C5H8O4	2-Acetolactate		9.62387
1441	132.042	C5H8O4	(S)-2-Acetolactate		9.62387
1442	132.042	C5H8O4	[FA hydroxy,methyl,oxo(4:0)] 3-hydroxy-3-methyl-2-oxo-butanoic acid		9.23885
1443	132.042	C5H8O4	4-Hydroxy-2-oxopentanoate		9.22664
1444	132.042	C5H8O4	Glutarate		10.7325
1445	132.042	C5H8O4	(S)-4,5-dihydroxypentan-2,3-dione		8.16232
1446	132.042	C5H8O4	2-(Hydroxymethyl)-4-oxobutanoate		9.83192
1447	132.042	C5H8O4	Deoxyribonolactone		8.92667
1448	132.042	C5H8O4	(2R,4S)-2-methyl-2,4-dihydroxydihydrofuran-3-one		8.66765
1449	132.042	C5H8O4	(2S,4S)-2-methyl-2,4-dihydroxydihydrofuran-3-one		8.66765
1450	132.042	C5H8O4	methylsuccinate		10.6894
1451	132.042	C5H8O4	mono-methyl hydrogen succinate		8.41818
1452	132.042	C5H8O4	5-hydroxy-2-oxopentanoate		9.06295
1453	132.042	C5H8O4	Monoethylmalonicacid		8.16903
1454	132.042	C5H8O4	Ethylmalonicacid		9.64958
1455	132.042	C5H8O4	Dimethylmalonicacid		9.89728
1456	132.044	C6H4N4	Pteridine		7.28136
1457	132.053	C4H8N2O3	L-Asparagine	13.43	12.1935
1458	132.053	C4H8N2O3	N-Carbamoylsarcosine		10.5292
1459	132.053	C4H8N2O3	3-Ureidopropionate		11.2292
1460	132.053	C4H8N2O3	Glycylglycine	12.23	12.3629
1461	132.053	C4H8N2O3	D-Asparagine		12.1935
1462	132.053	C4H8N2O3	2-ureido-propionate		11.2746
1463	132.058	C9H8O	Cinnamaldehyde		6.07605
1464	132.058	C9H8O	Indanone		6.38235
1465	132.058	C9H8O	2-Indanone		6.39535
1466	132.058	C9H8O	Atropaldehyde		6.05436
1467	132.058	C9H8O	indene oxide		6.38235
1468	132.065	C3H8N4O2	Methylenediurea		11.0878
1469	132.069	C8H8N2	Indoleamine		7.22753
1470	132.077	C4H10N3O2	1,1-Diethyl-2-hydroxy-2-nitrosohydrazine		6.08249
1471	132.079	C6H12O3	6-Hydroxyhexanoic acid		8.39927
1472	132.079	C6H12O3	[FA hydroxy(6:0)] 2-hydroxy-hexanoic acid		8.30467
1473	132.079	C6H12O3	D-2-Hydroxyisocaproate		8.6243
1474	132.079	C6H12O3	[FA hydroxy(6:0)] 3-hydroxy-hexanoic acid		8.49917
1475	132.079	C6H12O3	[FA hydroxy(6:0)] 4-hydroxy-hexanoic acid		4
1476	132.079	C6H12O3	[FA hydroxy(6:0)] 5-hydroxy-hexanoic acid		8.64243
1477	132.079	C6H12O3	Ethyl (R)-3-hydroxybutanoate		6.95536
1478	132.079	C6H12O3	Paraldehyde		6.75846
1479	132.079	C6H12O3	dideoxy-dihydrostreptose		8.65022
1480	132.079	C6H12O3	2-Hydroxy-3-methylpentanoicacid		8.57587
1481	132.079	C6H12O3	(5R)-5-Hydroxyhexanoicacid		8.64243
1482	132.079	C6H12O3	Leucinicacid		8.6243
1483	132.079	C6H12O3	2-Ethyl-2-Hydroxybutyricacid		8.48644
1484	132.079	C6H12O3	(R)-3-Hydroxyhexanoicacid		8.49917
1485	132.079	C6H12O3	hydroxy-isocaproic acid		4
1486	132.09	C5H12N2O2	L-Ornithine	18.4	20.6439
1487	132.09	C5H12N2O2	D-Ornithine		20.6439
1488	132.09	C5H12N2O2	(2R,4S)-2,4-Diaminopentanoate		16.0425
1489	132.09	C5H12N2O2	2,5-diaminopentanoate		20.6439
1490	132.09	C5H12N2O2	N4-acetyl-N4-hydroxy-1-aminopropane		11.4183
1491	132.09	C5H12N2O2	2R-4R-2,4-diaminopentanoate
1492	132.094	C10H12	Tetralin		5.84461
1493	132.094	C10H12	Dicyclopentadiene		6.26341
1494	132.966	C3H3NOS2	Rhodanine		7.30791
1495	133.02	C4H7NO2S	L-thiazolidine-4-carboxylate		9.92793
1496	133.038	C4H7NO4	L-Aspartate	12.9	17.1152
1497	133.038	C4H7NO4	D-Aspartate		17.1152
1498	133.038	C4H7NO4	Iminodiacetate		14.7432
1499	133.038	C4H7NO4	2-hydroxysuccinamate		11.7266
1500	133.049	C3H7N3O3	Ureidoglycine		13.3653
1501	133.049	C3H7N3O3	N-(Carboxyaminomethyl)urea		12.7661
1502	133.053	C8H7NO	Indoxyl		7.21712
1503	133.053	C8H7NO	Mandelonitrile		7.06836
1504	133.053	C8H7NO	4-Hydroxyphenylacetonitrile		6.83063
1505	133.053	C8H7NO	Indolin-2-one		7.18112
1506	133.053	C8H7NO	Hydroxyindole		7.25196
1507	133.053	C8H7NO	(S)-Mandelonitrile		7.06836
1508	133.053	C8H7NO	phenylacetonitrile oxide		6.1714
1509	133.056	C5H11NOS	4-methylthiobutanaldoxime		6.59608
1510	133.064	C7H7N3	2-Aminobenzimidazole		7.06254
1511	133.074	C5H11NO3	1-deoxyxylonojirimycin		12.9997
1512	133.074	C5H11NO3	N-hydroxyvaline		9.67581
1513	133.074	C5H11NO3	3-nitro-2-pentanol		8.63957
1514	133.074	C5H11NO3	DL-&beta;-hydroxynorvaline		11.913
1515	133.089	C9H11N	Tranylcypromine		9.3408
1516	133.089	C9H11N	1,2,3,4-tetrahydroisoquinoline		8.92009
1517	134.002	C4H3FO4	fluorofumarate		11.5951
1518	134.022	C4H6O5	(S)-Malate	13.28	13.1908
1519	134.022	C4H6O5	(R)-Malate		13.1908
1520	134.022	C4H6O5	3-Dehydro-L-threonate		11.2114
1521	134.022	C4H6O5	3-ketothreonate		11.2114
1522	134.033	C3H6N2O4	(-)-Ureidoglycolate		13.2491
1523	134.033	C3H6N2O4	(+)-Ureidoglycolate		13.2491
1524	134.033	C3H6N2O4	carbamoyl oxamate		11.0274
1525	134.037	C8H6O2	[FA (8:1/2:0)] 6E-Octene-2,4-diynoic acid		7.31625
1526	134.037	C8H6O2	[FA (8:1/2:0)] 6Z-Octene-2,4-diynoic acid		7.31625
1527	134.037	C8H6O2	phenylglyoxal		6.19782
1528	134.04	C5H10O2S	S,S-Dimethyl-beta-propiothetin		10.5168
1529	134.058	C5H10O4	Deoxyribose		9.64523
1530	134.058	C5H10O4	(R)-2,3-Dihydroxy-3-methylbutanoate		10.8919
1531	134.058	C5H10O4	1-Deoxy-D-xylulose		10.0607
1532	134.058	C5H10O4	2-Deoxy-L-arabinose		9.92458
1533	134.058	C5H10O4	2-Deoxy-alpha-D-ribopyranose		9.92458
1534	134.058	C5H10O4	5'-deoxyribose		9.46689
1535	134.058	C5H10O4	2-3-Dihydroxyvalericacid		10.3673
1536	134.058	C5H10O4	(R)-glycerol 1-acetate		8.23229
1537	134.059	C6H6N4	Dihydropteridine		7.31553
1538	134.059	C6H6N4	3-deazaadenine		8.48312
1539	134.069	C4H10N2O3	L-Canaline		13.273
1540	134.073	C9H10O	Indan-1-ol		6.81747
1541	134.073	C9H10O	Cinnamyl alcohol		6.4976
1542	134.073	C9H10O	Phenylacetone		6.08814
1543	134.073	C9H10O	chavicol		6.10502
1544	134.073	C9H10O	anol		6.21865
1545	134.084	C8H10N2	2-phenylacetamidine		12.6178
1546	134.088	C5H14N2S	WR 1065		12.9382
1547	134.11	C10H14	p-Cymene		5.64595
1548	134.11	C10H14	sec-Butylbenzene		5.56322
1549	134.11	C10H14	1,2,4,5-Tetramethylbenzene		5.6658
1550	134.11	C10H14	1,4-Diethylbenzene		5.50182
1551	134.11	C10H14	neryl cation		8.27352
1552	135.035	C4H9NO2S	L-Homocysteine		12.1992
1553	135.035	C4H9NO2S	Methylcysteine	11.42	10.735
1554	135.035	C4H9NO2S	D-homocysteine		12.1992
1555	135.043	C6H5N3O	3-N4-ethenocytosine		7.66888
1556	135.053	C4H9NO4	4-Hydroxy-L-threonine		13.9324
1557	135.053	C4H9NO4	2-Hydroxymethylserine		14.1694
1558	135.054	C5H5N5	Adenine	9.9	8.60759
1559	135.068	C8H9NO	2-Phenylacetamide		6.91016
1560	135.068	C8H9NO	N-Phenylacetamide		6.8918
1561	135.068	C8H9NO	(Z)-Phenylacetaldehyde oxime		6.62662
1562	135.068	C8H9NO	N-Benzylformamide		6.88218
1563	135.105	C9H13N	Amphetamine		9.24275
1564	135.105	C9H13N	(R)-amphetamine		13.4826
1565	135.905	CCl3F	freon 11		6.07498
1566	136.019	C4H8O3S	S-Methyl-1-thio-D-glycerate		8.00228
1567	136.037	C4H8O5	[FA trihydroxy(4:0)] 2,3,4-trihydroxy-butanoic acid		12.8892
1568	136.037	C4H8O5	[FA trihydroxy(4:0)] 2,2,4-trihydroxy-butanoic acid		11.9593
1569	136.037	C4H8O5	Erythronicacid		12.8892
1570	136.039	C5H4N4O	Hypoxanthine	10.37	8.11947
1571	136.039	C5H4N4O	allopurinol		9.41239
1572	136.039	C5H4N4O	2-hydroxypurine		8.21519
1573	136.052	C8H8O2	Phenylacetic acid		7.67868
1574	136.052	C8H8O2	4-Hydroxyphenylacetaldehyde		6.70834
1575	136.052	C8H8O2	Toluate		7.60284
1576	136.052	C8H8O2	o-Toluate		7.6095
1577	136.052	C8H8O2	4'-Hydroxyacetophenone		6.97084
1578	136.052	C8H8O2	Benzylformate		6.08095
1579	136.052	C8H8O2	Phenyl acetate		6.21183
1580	136.052	C8H8O2	3-Vinylcatechol		6.93137
1581	136.052	C8H8O2	m-Methylbenzoate		7.60745
1582	136.052	C8H8O2	3-Methylsalicylaldehyde		6.27813
1583	136.052	C8H8O2	3,4-Dihydroxystyrene		6.92919
1584	136.052	C8H8O2	2-Hydroxyacetophenone		6.94926
1585	136.052	C8H8O2	p-Anisaldehyde		6.23048
1586	136.052	C8H8O2	2-methylbenzoate		7.6095
1587	136.052	C8H8O2	methylbenzoate		6.07605
1588	136.052	C8H8O2	3-methoxybenzaldehyde		6.23048
1589	136.064	C7H8N2O	1-Methylnicotinamide		15.1705
1590	136.064	C7H8N2O	Pralidoxime		10.0754
1591	136.064	C7H8N2O	N-Methylnicotinamide		7.53611
1592	136.074	C5H12O4	D-Apiitol		10.4359
1593	136.074	C5H12O4	2-Methylerythritol		10.5022
1594	136.075	C6H8N4	Tetrahydropteridine		8.63267
1595	136.089	C9H12O	4-Propylphenol		6.03901
1596	136.089	C9H12O	3,4-dimethylbenzyl alcohol		6.47745
1597	136.089	C9H12O	3,5-dimethylbenzyl alcohol		6.47745
1598	136.089	C9H12O	4-ethylbenzyl alcohol		6.3666
1599	136.089	C9H12O	2E,4E,6E-Nonatrienal		4
1600	136.089	C9H12O	2E,4E,6Z-Nonatrienal		4
1601	136.089	C9H12O	2E,4Z,6Z-Nonatrienal		4
1602	136.1	C8H12N2	N,N-Dimethyl-1,4-phenylenediamine		5.9928
1603	136.1	C8H12N2	Phenelzine		7.08548
1604	136.1	C8H12N2	4,5-dimethyl-1,2-phenylenediamine		7.5417
1605	136.125	C10H16	[PR] (-)-Limonene		5.79627
1606	136.125	C10H16	[PR] (+)-Limonene		5.79627
1607	136.125	C10H16	gamma-Terpinene		5.81387
1608	136.125	C10H16	alpha-Pinene		6.044
1609	136.125	C10H16	[PR] Myrcene		5.40298
1610	136.125	C10H16	[PR] (+)-Comphene		6.02485
1611	136.125	C10H16	[PR] (+)-beta-Phellandrene		5.78329
1612	136.125	C10H16	[PR] beta-Pinene		6.02485
1613	136.125	C10H16	[PR] alpha-Terpinene		5.81387
1614	136.125	C10H16	[PR] (+)-3-Carene		6.044
1615	136.125	C10H16	(S)-(+)-alpha-Phellandrene		5.8005
1616	136.125	C10H16	[PR] (-)-beta-Pinene		6.02485
1617	136.125	C10H16	[PR] (-)-3-Carene		6.044
1618	136.125	C10H16	(+)-alpha-Pinene		6.044
1619	136.125	C10H16	[PR trimethyl(7:0/7:0/7:0)] 1,7,7-trimethyl-tricyclo[2.2.1.0{2,6}]heptane		6.16614
1620	136.125	C10H16	(-)-alpha-Pinene		6.044
1621	136.125	C10H16	Terpinolene		5.94122
1622	136.125	C10H16	(-)-Comphene		6.02485
1623	136.125	C10H16	beta-Ocimene		5.51408
1624	136.125	C10H16	(R)-(-)-alpha-Phellandrene		5.8005
1625	136.125	C10H16	(-)-beta-Phellandrene		5.78329
1626	136.125	C10H16	sabinene		5.90745
1627	136.125	C10H16	Limonene		5.79627
1628	136.125	C10H16	&alpha;-fenchene		6.02485
1629	136.125	C10H16	&alpha;-terpinyl cation		5.94122
1630	136.125	C10H16	&alpha;-thujene		5.92581
1631	136.125	C10H16	(+)-2-carene		6.044
1632	136.125	C10H16	(Z)-&beta;-ocimene		5.51408
1633	136.125	C10H16	(+)-&beta;-pinene		4
1634	136.125	C10H16	(-)-2-carene		4
1635	136.125	C10H16	2,6-Dimethyl-2,4E,6E-octatriene		4
1636	136.125	C10H16	3,5-Dimethyl-2E,4E,6E-octatriene		4
1637	136.125	C10H16	(Z)-beta-ocimene
1638	136.125	C10H16	(Z)-alpha-ocimene
1639	136.125	C10H16	(E)-alpha-ocimene
1640	136.125	C10H16	(-)-sabinene
1641	136.125	C10H16	(+)-sabinene
1642	136.125	C10H16	(+)-alpha-thujene
1643	136.125	C10H16	(-)-alpha-thujene
1644	136.898	Ba	Ba2+		10.0555
1645	137.03	C7H7NS	Thiobenzamide
1646	137.032	C3H7NO5	2-mononitroglycerol		10.3571
1647	137.032	C3H7NO5	1-mononitroglycerol		10.3571
1648	137.048	C7H7NO2	Anthranilate		8.63117
1649	137.048	C7H7NO2	4-Aminobenzoate	11.4	9.05835
1650	137.048	C7H7NO2	N-Methylnicotinate		11.3271
1651	137.048	C7H7NO2	4-Nitrotoluene		7.4775
1652	137.048	C7H7NO2	3-Pyridylaceticacid		8.38454
1653	137.048	C7H7NO2	2-nitrotoluene		7.4775
1654	137.048	C7H7NO2	3-nitrotoluene		7.4775
1655	137.048	C7H7NO2	3-amino-4-hydroxybenzaldehyde		7.74521
1656	137.048	C7H7NO2	6-methylnicotinate		8.51281
1657	137.048	C7H7NO2	5-methyl-picolinate		8.05745
1658	137.048	C7H7NO2	salicylaldoxime		7.81329
1659	137.048	C7H7NO2	salicylamide		7.40663
1660	137.048	C7H7NO2	m-Aminobenzoicacid		9.05562
1661	137.048	C7H7NO2	1-carboxymethylpyridinium		13.3295
1662	137.049	C4H8FNO3	4-Fluoro-L-threonine		12.2338
1663	137.059	C6H7N3O	Isoniazid		8.47211
1664	137.059	C6H7N3O	6-aminonicotinamide		8.43473
1665	137.061	C4H12NO2P	3-aminopropyl-methyl-phosphinate		12.2245
1666	137.084	C8H11NO	Tyramine		10.2711
1667	137.084	C8H11NO	N,N-Dimethylaniline N-oxide		10.7127
1668	137.084	C8H11NO	Phenylethanolamine		9.39375
1669	137.084	C8H11NO	1-(p-Hydroxyphenyl)ethylamine		10.554
1670	137.084	C8H11NO	4-Hydroxy-2,6-dimethylaniline		7.27706
1671	137.084	C8H11NO	o-tyramine		9.42617
1672	137.084	C8H11NO	m-Tyramine		10.1053
1673	137.095	C7H11N3	2,4,6-Triaminotoluene		8.91678
1674	137.932	C2H3BrO2	bromoacetate		8.54828
1675	137.966	C2H7AsO2	Dimethylarsinate		8.4343
1676	137.999	C3H6O4S	3-sulfopropanal		8.46802
1677	137.999	C3H6O4S	2-oxopropane sulfonate		8.35236
1678	138.008	C3H7O4P	Phosphonomycin		9.35642
1679	138.008	C3H7O4P	acetonylphosphonate		9.24595
1680	138.008	C3H7O4P	methyl-acetylphosphonate		8.37642
1681	138.018	C4H2N4O2	5-Diazouracil		9.47151
1682	138.032	C7H6O3	4-Hydroxybenzoate		8.58469
1683	138.032	C7H6O3	Gentisate aldehyde		7.00799
1684	138.032	C7H6O3	Salicylate		8.26637
1685	138.032	C7H6O3	3-Hydroxybenzoate		8.5664
1686	138.032	C7H6O3	protocatechualdehyde		7.63437
1687	138.032	C7H6O3	Sesamol		6.95609
1688	138.032	C7H6O3	2-hydroxy-5-methylquinone		7.17362
1689	138.035	C4H10O3S	1-butanesulfonate		7.48804
1690	138.043	C6H6N2O2	Urocanate		9.10735
1691	138.043	C6H6N2O2	4-Nitroaniline		8.82843
1692	138.043	C6H6N2O2	NicotinamideN-oxide		10.9427
1693	138.05	C8H10S	4-methylthiotoluene		5.82822
1694	138.054	C5H6N4O	8-Hydroxypurine		8.54255
1695	138.068	C8H10O2	4-Hydroxyphenylethanol		7.17384
1696	138.068	C8H10O2	3-Ethylcatechol		6.80372
1697	138.068	C8H10O2	1-(4'-Hydroxyphenyl)ethanol		7.24106
1698	138.068	C8H10O2	Styrene cis-glycol		7.88543
1699	138.068	C8H10O2	3-Methoxybenzyl alcohol		6.8062
1700	138.068	C8H10O2	3-methoxy 5 hydroxytoluene		6.48693
1701	138.079	C7H10N2O	4-Hydroxymethylphenylhydrazine		8.09492
1702	138.079	C7H10N2O	ProPAM		7.25212
1703	138.091	C6H10N4	Pentylenetetrazole		6.879
1704	138.104	C9H14O	Nona-2,6-dienal		5.5489
1705	138.104	C9H14O	3,6-Nonadienal		5.6495
1706	138.104	C9H14O	[FA (9:2)] 2,4-nonadienal		5.5489
1707	138.104	C9H14O	[FA (9:2)] 3,6-nonadienal		5.6495
1708	138.104	C9H14O	[FA (9:2)] 5,7-nonadienal		5.64949
1709	138.104	C9H14O	[FA (9:2)] 6,8-nonadienal		5.53189
1710	138.104	C9H14O	Isophorone		6.20965
1711	138.104	C9H14O	&alpha;-fenchocamphorone		6.32358
1712	138.104	C9H14O	4E,8-Nonadienal		4
1713	138.104	C9H14O	4Z,8-Nonadienal		4
1714	138.141	C10H18	3E,7-Dimethyl-1,3,6-octatriene		4
1715	138.141	C10H18	3,7-Dimethylocta-2E,4E-diene		4
1716	138.141	C10H18	3,7-Dimethyl-1,3Z,6-octatriene		4
1717	138.141	C10H18	7-Methyl-3-methylene-1,6-octadiene		4
1718	138.141	C10H18	Butylidenecyclohexane		4
1719	138.141	C10H18	1-methyl-1-(2-methyl-2-propenyl)-cyclopentane		4
1720	139.027	C6H5NO3	6-Hydroxynicotinate		9.06986
1721	139.027	C6H5NO3	4-Nitrophenol		8.94203
1722	139.027	C6H5NO3	2-Nitrophenol		9.05767
1723	139.027	C6H5NO3	3-Nitrophenol		8.43569
1724	139.027	C6H5NO3	nicotinic acid N-oxide		12.599
1725	139.027	C6H5NO3	picolinic acid-N-oxide		12.1325
1726	139.027	C6H5NO3	3-Hydroxypicolinic acid		8.83164
1727	139.03	C3H9NO3S	3-Aminopropanesulfonate		12.1818
1728	139.038	C5H5N3O2	2-amino-4-carboxypyrimidine		9.60302
1729	139.038	C5H5N3O2	5-Hydroxypyrazinamide		8.83009
1730	139.04	C3H10NO3P	N-Monomethyl-2-aminoethylphosphonate		11.7984
1731	139.04	C3H10NO3P	3-aminopropylphosphonate		12.0478
1732	139.063	C7H9NO2	Gabaculine		12.1508
1733	139.063	C7H9NO2	3,4-dihydroxybenzylamine		9.84462
1734	139.063	C7H9NO2	Trigonelline		9.47695
1735	139.075	C6H9N3O	L-Histidinal		7.81049
1736	139.075	C6H9N3O	4-Amino-5-hydroxymethyl-2-methylpyrimidine		8.19325
1737	139.075	C6H9N3O	3-ethylcytosine		7.74135
1738	139.1	C8H13NO	Tropinone		7.92812
1739	139.1	C8H13NO	Supinidine		8.39383
1740	139.136	C9H17N	Pinidine		9.0225
1741	139.943	C3H2Cl2O2	(Z)-2,3-dichloroacrylic acid		4
1742	139.943	C3H2Cl2O2	3,3-dichloroacrylic acid		4
1743	139.945	CH5AsO3	Methylarsonate		9.43644
1744	139.978	C2H4O5S	Sulfoacetate		11.2327
1745	139.987	C2H5O5P	Acetyl phosphate		10.8931
1746	139.987	C2H5O5P	Phosphonoacetate		12.5793
1747	140.003	C7H5OCl	4-Chlorobenzaldehyde		6.09332
1748	140.003	C7H5OCl	3-chlorobenzaldehyde		6.09332
1749	140.011	C6H4O4	cis-4-Carboxymethylenebut-2-en-4-olide		8.74882
1750	140.011	C6H4O4	trans-4-Carboxymethylenebut-2-en-4-olide		8.74882
1751	140.011	C6H4O4	trans-dienelactone		8.13111
1752	140.022	C5H4N2O3	2-hydroxy-4-carboxypyrimidine		9.23787
1753	140.024	C3H9O4P	2-Hydroxypropylphosphonate		10.2693
1754	140.027	C7H5FO2	2-Fluorobenzoate		7.8096
1755	140.027	C7H5FO2	4-Fluorobenzoate		7.79835
1756	140.027	C7H5FO2	3-Fluorobenzoate		7.80692
1757	140.03	C7H8OS	methyl phenyl sulfoxide		6.67919
1758	140.04	C4H10FO2P	Sarin		6.51138
1759	140.047	C7H8O3	2,3,5-Trihydroxytoluene		7.78402
1760	140.047	C7H8O3	Gentisyl alcohol		8.16074
1761	140.047	C7H8O3	4-Hydroxymethylcatechol		8.1002
1762	140.047	C7H8O3	2,4,6-Trihydroxytoluene		7.73497
1763	140.047	C7H8O3	(2E)-2-ethylidene-4-hydroxy-5-methyl-3(2H)-furanone		8.66574
1764	140.047	C7H8O3	2,4,5-trihydroxytoluene		7.78137
1765	140.047	C7H8O3	3,5-dihydroxyanisole		7.24981
1766	140.047	C7H8O3	beta-methylenecyclopropyl pyruvate		7.848
1767	140.059	C6H8N2O2	Methylimidazoleacetic acid		8.52216
1768	140.059	C6H8N2O2	4,5,6,7-Tetrahydroisoxazolo(5,4-c)pyridin-3-ol		10.2779
1769	140.059	C6H8N2O2	N3-methylthymine		7.75621
1770	140.059	C6H8N2O2	imidazole propionate		8.39343
1771	140.059	C6H8N2O2	1-3-Dimethyluracil		7.33351
1772	140.059	C6H8N2O2	Imidazolepropionicacid		9.11446
1773	140.059	C6H8N2O2	Pi-Methylimidazoleaceticacid		8.71702
1774	140.084	C8H12O2	cis-1,2-Dihydro-3-ethylcatechol		7.72241
1775	140.084	C8H12O2	2-Methyl-6-oxohepta-2,4-dienal		6.783
1776	140.084	C8H12O2	7-hydroxy-6-methylhepta-3,5-dienal		6.79915
1777	140.084	C8H12O2	[FA (8:2)] 4Z,7-octadienoic acid		6.91622
1778	140.084	C8H12O2	[FA (8:2)] 5,7-octadienoic acid		6.91579
1779	140.084	C8H12O2	[FA (8:0)] 2-octynoic acid		6.65243
1780	140.084	C8H12O2	[FA (8:0)] 7-octynoic acid		7.03941
1781	140.084	C8H12O2	[FA (8:1/2:0)] 2-octenedial		5.90054
1782	140.084	C8H12O2	[FA (8:1/2:0)] 4-octenedial		6.01586
1783	140.084	C8H12O2	cis-ethylbenzene dihydrodiol		7.72242
1784	140.084	C8H12O2	2E,7-Octadienoic acid		4
1785	140.084	C8H12O2	4-oxo-2E-Octenal		4
1786	140.084	C8H12O2	2E,5-Hexadienyl acetate		4
1787	140.084	C8H12O2	2E,4E-Hexadienyl acetate		4
1788	140.12	C9H16O	[FA (9:1)] 3-nonenal		5.45076
1789	140.12	C9H16O	[FA (9:1)] 2-nonenal		5.35833
1790	140.12	C9H16O	[FA (9:1)] 3Z-nonenal		4
1791	140.12	C9H16O	[FA (9:1)] 4-nonenal		5.45076
1792	140.12	C9H16O	[FA (9:1)] 6-nonenal		5.45076
1793	140.12	C9H16O	3,5,5-trimethylcyclohex-2-en-1-ol		6.75274
1794	140.12	C9H16O	2,4-Dimethyl-2E,4E-heptadien-1-ol		4
1795	140.12	C9H16O	3Z,6Z-Nonadien-1-ol		4
1796	140.12	C9H16O	6E,8-Nonadien-2R-ol		4
1797	140.12	C9H16O	6Z,8-Nonadien-2R-ol		4
1798	140.12	C9H16O	6E,8-nonadien-2S-ol		4
1799	140.12	C9H16O	6Z,8-Nonadien-2S-ol		4
1800	140.12	C9H16O	2,6-Dimethyl-5-heptenal		4
1801	140.12	C9H16O	4Z-Nonenal		4
1802	140.12	C9H16O	4,6-Dimethyl-4E-hepten-3-one		4
1803	140.12	C9H16O	3E-Nonen-2-one		4
1804	140.12	C9H16O	6E-Nonen-2-one		4
1805	140.12	C9H16O	4Z-Nonen-2-one		4
1806	140.12	C9H16O	6Z-Nonen-2-one		4
1807	140.12	C9H16O	5-Nonen-2-one		4
1808	140.12	C9H16O	8-Nonen-2-one		4
1809	140.156	C10H20	1-Decene		4
1810	140.156	C10H20	2,6-dimethyl-2-octene		4
1811	140.156	C10H20	5E-decene		4
1812	140.156	C10H20	1-methylpropyl-cyclohexane		4
1813	140.156	C10H20	1,1,2,3-tetramethylcyclohexane		4
1814	140.156	C10H20	1-ethyl-trans-1,3-dimethycyclohexane		4
1815	140.156	C10H20	1-ethyl-trans-1,4-dimethycyclohexane		4
1816	140.156	C10H20	1-ethyl-2,3-dimethycyclohexane		4
1817	140.156	C10H20	1-methyl-2-propylcyclohexane		4
1818	140.156	C10H20	1-methyl-3-isopropylcyclohexane		4
1819	140.156	C10H20	1-methyl-3-propylcyclohexane		4
1820	140.156	C10H20	1-methyl-4-isopropylcyclohexane		4
1821	140.156	C10H20	2-ethyl-1,3-dimethyl-cyclohexane		4
1822	140.156	C10H20	Butylcyclohexane		4
1823	140.156	C10H20	Pentylcyclopentane		4
1824	140.156	C10H20	1-ethyl-2,4-dimethycyclohexane
1825	140.924	Na2O4S	sodium sulfate(aq)		8.92986
1826	140.983	CH4NO5P	Carbamoyl phosphate		12.2414
1827	140.998	C6H4ClNO	1-chloro-4-nitrosobenzene		5.97288
1828	141.006	C5H3NO4	5-Nitrofurfural		8.16968
1829	141.011	C4H9NCl2	Nornitrogen mustard		6.75836
1830	141.019	C2H8NO4P	Ethanolamine phosphate	13.5	10.194
1831	141.019	C2H8NO4P	1-Hydroxy-2-aminoethylphosphonate		13.278
1832	141.043	C6H7NO3	2-Aminomuconate semialdehyde		9.65049
1833	141.043	C6H7NO3	6-oxo-1,4,5,6-tetrahydronicotinate		10.1074
1834	141.043	C6H7NO3	Gentianaine		7.87957
1835	141.043	C6H7NO3	2,5,6-trihydroxy-3-methylpyridine		7.83019
1836	141.079	C7H11NO2	L-Hypoglycin		10.846
1837	141.079	C7H11NO2	Ethosuximide		7.18139
1838	141.079	C7H11NO2	Arecaidine		10.1715
1839	141.09	C6H11N3O	L-Histidinol		12.6188
1840	141.115	C8H15NO	Hygrine		8.20945
1841	141.115	C8H15NO	Crotono-betaine		11.5849
1842	141.115	C8H15NO	Pseudotropine		10.7226
1843	141.115	C8H15NO	tropine		17.5735
1844	141.115	C8H15NO	Pelletierine		9.8147
1845	141.115	C8H15NO	Physoperuvine		8.58448
1846	141.115	C8H15NO	(-)-Hygrine		8.20945
1847	141.115	C8H15NO	Trachelanthamidine		11.6412
1848	141.115	C8H15NO	conhydrinone		7.30968
1849	141.152	C9H19N	(+)-N-Methylconiine		8.47737
1850	141.925	AsH3O4	Arsenate		11.6257
1851	141.928	CH3I	methyliodide		6.48823
1852	141.959	C3H4Cl2O2	3,3-dichloro-propionic acid		4
1853	141.976	C2H6O3S2	2-Mercaptoethanesulfonate		8.77145
1854	141.985	C2H7O3PS	dimethylthiophosphate		7.61701
1855	141.995	C4H8OCl2	Bis(2-chloroethyl)ether		6.00793
1856	142.001	C4H2N2O4	Alloxan		9.13336
1857	142.003	C2H7O5P	ethyleneglycol-P		11.8647
1858	142.009	C6H6O2S	Thien-2-ylacetate		7.7243
1859	142.019	C7H7OCl	4-Chloro-2-methylphenol		6.33671
1860	142.019	C7H7OCl	2-Chloro-4-methylphenol		6.35549
1861	142.019	C7H7OCl	4-Chloro-m-cresol		6.32526
1862	142.019	C7H7OCl	3-chlorobenzyl alcohol		6.64299
1863	142.027	C6H6O4	cis,cis-Muconate		10.5305
1864	142.027	C6H6O4	1,2,3,5-Tetrahydroxybenzene		8.82569
1865	142.027	C6H6O4	2-Hydroxymuconate semialdehyde		8.5045
1866	142.027	C6H6O4	2-Oxo-2,3-dihydrofuran-5-acetate		8.89193
1867	142.027	C6H6O4	2,5-Dihydro-5-oxofuran-2-acetate		8.50333
1868	142.027	C6H6O4	cis,trans-4-Hydroxymuconic semialdehyde		8.75537
1869	142.027	C6H6O4	Kojic acid		9.78776
1870	142.027	C6H6O4	trans-trans-Muconicacid		10.5305
1871	142.027	C6H6O4	(S)-5-Oxo-2,5-dihydrofuran-2-acetate		8.50333
1872	142.027	C6H6O4	cis,trans-Hexadienedioate		10.5305
1873	142.027	C6H6O4	Sumiki'sacid		9.42545
1874	142.038	C5H6N2O3	4-Imidazolone-5-acetate		10.2478
1875	142.038	C5H6N2O3	5-methyl-barbiturate		9.32253
1876	142.038	C5H6N2O3	5-Hydroxymethyluracil		9.70198
1877	142.042	C10H6O	[FA (10:1/3:0)] 2-decene-4,6,8-triyn-1-al		5.77963
1878	142.049	C4H6N4O2	N-methylammelide		8.12795
1879	142.063	C7H10O3	4-Oxocyclohexanecarboxylate		8.40145
1880	142.063	C7H10O3	[FA hydroxy(7:0)] 7-hydroxy-5-heptynoic acid		8.22903
1881	142.063	C7H10O3	homofuraneol		8.32902
1882	142.063	C7H10O3	methoxyfuraneol (keto form)		6.826
1883	142.063	C7H10O3	methoxyfuraneol (enol form)		7.01756
1884	142.063	C7H10O3	3-acetyl-3-methyldihydrofuran-2(3H)-one		4
1885	142.074	C6H10N2O2	Ectoine		12.9657
1886	142.078	C11H10	1-Methylnaphthalene		5.82926
1887	142.078	C11H10	2-Methylnaphthalene		5.82926
1888	142.099	C8H14O2	[FA (8:1)] 2Z-octenoic acid		6.61133
1889	142.099	C8H14O2	[FA methyl(7:1)] 2-methyl-2E-heptenoic acid		6.78879
1890	142.099	C8H14O2	[FA methyl(7:1)] 6-methyl-5-heptenoic acid		7.02088
1891	142.099	C8H14O2	[FA ethyl(6:1)] 2-ethyl-3E-hexenoic acid		6.90256
1892	142.099	C8H14O2	[FA (4:2/4:1)] 3-tert-butyl-3-butenoic acid		7.31008
1893	142.099	C8H14O2	[FA (8:1)] 3Z-octenoic acid		6.78401
1894	142.099	C8H14O2	[FA (8:1)] 3E-octenoic acid		6.78401
1895	142.099	C8H14O2	[FA (8:1)] 4Z-octenoic acid		6.77776
1896	142.099	C8H14O2	[FA (8:1)] 5Z-octenoic acid		6.77734
1897	142.099	C8H14O2	[FA (8:1)] 5E-octenoic acid		6.77734
1898	142.099	C8H14O2	[FA (8:1)] 6Z-octenoic acid		6.77734
1899	142.099	C8H14O2	[FA (8:1)] 6E-octenoic acid		6.77734
1900	142.099	C8H14O2	[FA (8:1)] 7-octenoic acid		6.60559
1901	142.099	C8H14O2	[FA hydroxy(8:1)] 4-hydroxy-2-octenal		6.28031
1902	142.099	C8H14O2	Cycloheptanecarboxylic acid		7.46804
1903	142.099	C8H14O2	Cyclohexyl acetate		6.16276
1904	142.099	C8H14O2	3-Methyl-2E-heptenoic acid		4
1905	142.099	C8H14O2	2,4-Dimethyl-2-hexenoic acid		4
1906	142.099	C8H14O2	3-Methyl-3E-heptenoic acid		4
1907	142.099	C8H14O2	3-Methyl-2Z-heptenoic acid		4
1908	142.099	C8H14O2	3-Methyl-3Z-heptenoic acid		4
1909	142.099	C8H14O2	3-Methyleneheptanoic acid		4
1910	142.099	C8H14O2	2E-Hexenyl acetate		4
1911	142.099	C8H14O2	3E-Hexenyl acetate		4
1912	142.099	C8H14O2	3Z-Hexenyl acetate		4
1913	142.099	C8H14O2	1-Hexenyl acetate		4
1914	142.099	C8H14O2	(E)-2-Butenyl butyrate		4
1915	142.099	C8H14O2	3-Methyl-2-butenyl propionate		4
1916	142.099	C8H14O2	2S,4R-Dimethyl-5S-hexanolide		4
1917	142.099	C8H14O2	gamma-octanolide		4
1918	142.099	C8H14O2	delta-octanolide		4
1919	142.099	C8H14O2	6-Methylheptan-2,4-dione		4
1920	142.099	C8H14O2	4-Methylheptane-3,5-dione		4
1921	142.099	C8H14O2	1,6-Dioxaspiro[4.5]decane		4
1922	142.136	C9H18O	[FA (9:0)] nonanal		5.26815
1923	142.136	C9H18O	2,6-Dimethyl-5-hepten-1-ol		4
1924	142.136	C9H18O	2,4-Dimethyl-5-hepten-1-ol		4
1925	142.136	C9H18O	2E-Nonen-1-ol		4
1926	142.136	C9H18O	6E-Nonen-1-ol		4
1927	142.136	C9H18O	3Z-Nonen-1-ol		4
1928	142.136	C9H18O	6Z-Nonen-1-ol		4
1929	142.136	C9H18O	6Z-Nonen-2R-ol		4
1930	142.136	C9H18O	6Z-Nonen-2S-ol		4
1931	142.136	C9H18O	delta1-nonen-3-ol		4
1932	142.136	C9H18O	6-Nonen-2-ol		4
1933	142.136	C9H18O	Nonan-2-one		4
1934	142.136	C9H18O	Nonan-3-one		4
1935	142.136	C9H18O	3,4-Dimethylheptan-2-one		4
1936	142.136	C9H18O	2-Methyloctan-4-one		4
1937	142.136	C9H18O	3-Methyloctan-2-one		4
1938	142.136	C9H18O	4-Methyloctan-3-one		4
1939	142.136	C9H18O	6-Methyloctan-3-one		4
1940	142.136	C9H18O	7-Methyloctan-3-one		4
1941	142.136	C9H18O	Nonan-4-one		4
1942	142.172	C10H22	n-decane		4.8531
1943	142.172	C10H22	2,5,5-trimethyl-heptane		4
1944	142.172	C10H22	2-methyl-3-ethyl-heptane		4
1945	142.172	C10H22	5-ethyl-2-methyl-heptane		4
1946	142.172	C10H22	2-methylnonane		4
1947	142.172	C10H22	3-methylnonane		4
1948	142.172	C10H22	4-methylnonane		4
1949	142.172	C10H22	5-methylnonane		4
1950	142.172	C10H22	2,3-dimethyloctane		4
1951	142.172	C10H22	3,6-dimethyloctane		4
1952	142.172	C10H22	3,3-Dimethyloctane		4
1953	142.172	C10H22	3,4,5-Trimethylheptane		4
1954	142.172	C10H22	4-propylheptane		4
1955	143.014	C6H6ClNO	2-amino-4-chlorophenol		7.38129
1956	143.014	C6H6ClNO	1-chloro-4-hydroxylaminobenzene		6.95186
1957	143.014	C6H6ClNO	2-amino-5-chlorophenol		7.34761
1958	143.019	C3H4F3NO2	trifluoroalanine		9.29774
1959	143.022	C5H5NO4	N-formylmaleamate		9.99473
1960	143.033	C4H5N3O3	N-methylisocyanurate		8.83454
1961	143.04	C6H9NOS	5-(2-Hydroxyethyl)-4-methylthiazole		7.08125
1962	143.044	C3H5N5O2	Tet-glycine		10.7399
1963	143.058	C6H9NO3	Vinylacetylglycine		9.13529
1964	143.073	C10H9N	2-Naphthylamine		6.65926
1965	143.073	C10H9N	1-Naphthylamine		6.65925
1966	143.073	C10H9N	quinaldine		6.22884
1967	143.073	C10H9N	3-methylquinoline		6.09695
1968	143.095	C7H13NO2	Stachydrine		10.52
1969	143.095	C7H13NO2	4-(Trimethylammonio)but-2-enoate		11.7949
1970	143.131	C8H17NO	valpromide		6.04441
1971	143.131	C8H17NO	Butyro-betaine		11.2336
1972	143.131	C8H17NO	(-)-Hygroline		10.1209
1973	143.131	C8H17NO	Pseudoconhydrine		10.6682
1974	143.131	C8H17NO	5-aminooctanal		8.6037
1975	143.131	C8H17NO	conhydrine		10.6743
1976	143.142	C7H17N3	Dehydrospermidine		19.4055
1977	143.974	C2H6ClO3P	2-chloroethylphosphonate		8.80132
1978	143.998	C6H5O2Cl	4-Chlorocatechol		7.07015
1979	143.998	C6H5O2Cl	3-Chlorocatechol		7.15273
1980	143.998	C6H5O2Cl	Chlorohydroquinone		7.09053
1981	143.998	C6H5O2Cl	4-chlororesorcinol		7.30812
1982	144.007	C6H8S2	2-vinyl-[4H]-1,3-dithin		6.06515
1983	144.007	C6H8S2	3-vinyl-[4H]-1,2-dithin		6.07217
1984	144.02	C4H5ClN4	4-chloro-2,6-diaminopyrimidine		7.91519
1985	144.034	C7H9OCl	Ethchlorvynol		6.60608
1986	144.042	C6H8O4	2,3-Dimethylmaleate		10.0158
1987	144.042	C6H8O4	Methylitaconate		10.4422
1988	144.042	C6H8O4	2-Methyleneglutarate		10.2169
1989	144.042	C6H8O4	Triacetate		9.71887
1990	144.042	C6H8O4	2-oxo-4-hydroxyhexanoate		8.8285
1991	144.042	C6H8O4	1,5-anhydro-4-deoxy-D-glycero-hex-3-en-2-ulose		10.0276
1992	144.042	C6H8O4	1,5-anhydro-4-deoxy-D-glycero-hex-1-en-3-ulose		10.0731
1993	144.042	C6H8O4	2-hydroxy-2-(hydroxymethyl)-2H-pyran-3(6H)-one		8.03437
1994	144.042	C6H8O4	L-lactide		6.86745
1995	144.042	C6H8O4	3-Hexenedioicacid		10.5353
1996	144.042	C6H8O4	3-Methylglutaconicacid		10.7024
1997	144.042	C6H8O4	(E)-2-Methylglutaconicacid		10.5733
1998	144.042	C6H8O4	trans-2-Hexenedioic acid		10.2091
1999	144.058	C10H8O	beta-Naphthol		6.42431
[truncated: 63,367 more rows]

## Sheet: original_metabolite_IDs
Original_metabolite
Acoziborole
L-erythro-ascorbate
Thr-Asp-Gln
Norepinephrinesulfate
N6-(1,2-Dicarboxyethyl)-AMP
Microcystin-LR
Nonaprenyl-4-hydroxybenzoate
[FA (6:0)] O-hexanoyl-R-carnitine
D-Ribose
PA(44:3)
Urocanate
[SP (16:0)] N-(hexadecanoyl)-sphinganine
1-thio-&beta;-D-glucose
[GL hydroxy,methyl,trimethyl(18:0/22:4)] 1-(9Z-octadecenoyl)-2-(10Z,13Z,16Z,19Z-docosatetraenoyl)-sn-glycero-3-O-2'-(hydroxymethyl)-(N,N,N-trimethyl)-beta-alanine
demethylmenaquinone-12
Glu-Glu-Pro
L-2,4-Diaminobutanoate
(S)-3-Methyl-2-oxopentanoic acid
Asn-Met-Asn-Gln
2-Oxoglutarate
Lys-Asn-Asn
myo-Inositol
Hippurate
Europine
Trp-Ala-Gln
LysoPC(20:1(11Z))
N-Acetylornithine
2-nonaprenyl-3-methyl-6-methoxy-1,4-benzoquinone
N-acetyl -D- glucosaminitol
L-2-Aminoadipate
SM(d16:1/23:0)
Diacetyl
Tributyl phosphate
Leu-Pro
L-proline amide
Adenosine
8-Amino-7-oxononanoate
Slaframine
Deoxyadenosine
[GL (16:0/16:0/17:0)] 1,2-di-(9Z-hexadecenoyl)-3-(9Z-heptadecenoyl)-sn-glycerol
Indole-3-acetamide
N6-Acetyl-L-lysine
2-monooleoylglycerol
PE(O-20:0/22:6(4Z,7Z,10Z,13Z,16Z,19Z))
N-arachidonoyl glutamic acid
(R)-2-Hydroxyglutarate
Phosphoenolpyruvate
L-Carnitine
[FA hydroxy(18:2)] 9S-hydroxy-10E,12Z-octadecadienoic acid
Haplopine
Phyllospadine
Crocetin
1-O-Octadecyl-sn-glycerol
DL-2-Aminooctanoicacid
Propanoate
sn-Glycerol 3-phosphate
Phosphite
Androsta-5,16-dieno[17,16-b]quinolin-3beta-ol
Valeroidine
[GL (17:2/20:0/20:0)] 1-(9Z,12Z-heptadecadienoyl)-2,3-di-(11Z-eicosenoyl)-sn-glycerol
4-Trimethylammoniobutanoate
PC(40:4)
5'-Methylthioadenosine
Chlorate
N-hydroxyvaline
4-Imidazolone-5-propanoate
Ala-Ser
Aminoacetone
DL-Methionine sulfone
[PE (16:1)] 1-(1Z-hexadecenyl)-sn-glycero-3-phosphoethanolamine
Met-Asp-Gln
di-n-Undecylamine
[FA dioxo(8:0)] 4,7-dioxo-octanoic acid
(S)-2-Amino-3-(3-hydroxy-4-oxo-4H-pyridin-1-yl)propanoate
6-Acetamido-2-oxohexanoate
alpha-Methylstyrene
[PC (18:0)] 1-octadecanoyl-sn-glycero-3-phosphocholine
Asn-Asn-Gly-His
5'-Hydroxycotinine
Glaucarubolone
N-Formimino-L-glutamate
LysoPE(0:0/18:2(9Z,12Z))
CAI-1
L-Arginine phosphate
[PC (10:2/12:2)] 1-decyl-2-dodecyl-sn-glycero-3-phosphocholine
Traumatic acid
[FA oxo,hydroxy(4:0)] 9-oxo-15S-hydroxy-5Z,10Z,13E,17Z-prostatetraenoic acid
L-Ornithine
L-Cystine
Retronecine
Imidazol-5-yl-pyruvate
Ile-Phe-Pro-Pro
N6,N6,N6-Trimethyl-L-lysine
6-Keto-decanoylcarnitine
N5-(L-1-Carboxyethyl)-L-ornithine
(+/-)-5-[(tert-Butylamino)-2'-hydroxypropoxy]-1,2,3,4-tetrahydro-1- naphthol
Orotate
SM(d18:1/24:1(15Z))
PS(16:1(9Z)/0:0)
Propinol adenylate
[PC (16:2)] 1-hexadecyl-sn-glycero-3-phosphocholine
perchlorate
Retronecine
[Fv dimethyl(9:1)] 8-C-Prenyl-6'',6''-dimethylpyrano[2'',3'':7,6]flavanone
[FA hydroxy(18:0)] 2S-hydroxy-octadecanoic acid
[PR] (+)-15-nor-4-thujopsen-3-one
Tyr-OEt
L-Glutamate
[FA oxo,amino(6:0)] 3-oxo-5S-amino-hexanoic acid
Hexadecanal
Diethyl adipate
Eugenol methyl ether
Bathocuproine disulfonic acid
N6-Methyl-L-lysine
9-Oxononanoic acid
(9Z)-Tetradecenoic acid
N-Acetylputrescine
O-Acetylcarnitine
LysoPC(17:0)
CDP-DG(18:0/18:1(11Z))
Butanal
Leu-Arg
SM(d18:1/22:0)
Glycylproline
4-Guanidinobutanal
[SP (16:0)] N-(hexadecanoyl)-sphing-4-enine
3-Butynoate
L-Glutamate 5-semialdehyde
PC(40:5)
Thymine
L-Arginine
Ala-Gln-Gln-His
[FA oxo(16:0)] 3-oxo-hexadecanoic acid
Nonanoic acid
Anthenoside A
triethyl phosphate
1-Hexadecylthio-2-hexadecanoylamino-1,2-dideoxy-sn-glycero-3- phosphocholine
[ST hydrox] (25R)-3alpha,7alpha-dihydroxy-5beta-cholestan-27-oyl taurine
Octadecanal
[FA hydroxy(19:0)] 2-hydroxy-nonadecanoic acid
PI(36:2)
SM(d18:1/17:0)
[FA hydroxy(18:0)] 9,13-dihydroxy-10-ethoxy-11-octadecenoic acid
Asn-Trp-Asp-His
1-Hexadecylthio-1-deoxy-2-hexadecylphosphono-sn-glycero-3- phosphocholine
5-Guanidino-2-oxopentanoate
1,3-benzenedisulfonate
Ngamma-Monomethyl-L-arginine
Val-Val
Bicozamycin
[SP methyl(13:0/13:0/2:0)] methyl 3-(13,13-dibromotrideca-1E,12-dienyl)-2H-azirine-2S-carboxylate
Imidazole-4-acetate
PA(O-18:0/19:1(9Z))
[FA hydroxy(21:0)] 21-hydroxy-heneicosanoic acid
2-Oxobutanoate
[FA (18:2)] 9S-hydroperoxy-10E,12Z-octadecadienoic acid
TG(14:1(9Z)/14:1(9Z)/14:1(9Z))
Phytuberin
[PR] 32,35-anhydrobacteriohopaneterol
1-O-methyl-&beta;-D-glucuronate
LacCer(d18:0/14:0)
[PC (7:0)] 1-heptanoyl-sn-glycero-3-phosphocholine
1-deoxynojirimycin
N,N-Dimethylaniline
[ST] (5Z,7E)-9,10-seco-5,7,10(19)-cholestatriene
[FA hydroxy,trihydroxy(3:0/2:0)] N-(1,3-dihydroxypropan-2-yl)-9S,11R,15S-trihydroxy-5Z,13E-prostadienoyl amine
2-Amino-2-methyl-1,3-propandiol
Malonate
Adenine
Pyridoxamine
L-Pipecolate
Thr-Pro
HSO3-
[FA (22:4)] 7Z,10Z,13Z,16Z-docosatetraenoic acid
ubiquinol-8
Ile-Lys-Lys-Ser
1-O-Hexadecyl-sn-glycerol
betaine aldehyde hydrate
Ala-Gly-Pro
[PC (16:1/18:2)] 1-(1Z-hexadecenyl)-2-(9Z,12Z-octadecadienoyl)-sn-glycero-3-phosphocholine
Cd2+
L-Histidinal
N-Undecanoylglycine
Mycinamicin VIII
Tetrapentylammonium
L-Valine
Thalicsessine
Calcium chloride anhydrous
Glu-Val
PC(36:6)
(S)-Dihydroorotate
PS(40:6)
Cer(d18:1/17:0)
sorbate
[FA hydroxy,oxo(7:0/2:0)] 4-hydroxy-2-oxo-Heptanedioic acid
[FA (11:0)] undecanoic acid
N4-(Acetyl-beta-D-glucosaminyl)asparagine
S-Adenosyl-L-methionine
Pantothenate
[SP (24:0)] N-(15Z-tetracosenoyl)-sphing-4-enine
Ala-Trp-Ser-Ser
L-azaserine
Decanoic acid
Gly-Ser-His
D-Lysine
[FA oxo(18:3)] 4-oxo-9Z,11E,13E-octadecatrienoic acid
(R)-3-((R)-3-Hydroxybutanoyloxy)butanoate
LL-2,6-Diaminoheptanedioate
[PC (16:0)] 1-hexadecanoyl-sn-glycero-3-phosphocholine
Sn2+
SM(d18:1/18:1(9Z))
Cyclo(deltaAla-L-Val)
Dodecanoic acid
sodium dodecyl sulfate
Ile-Pro
O-Succinyl-L-homoserine
[SP (16:0)] N-(hexadecanoyl)-sphing-4-enine-1-phosphocholine
3-Methyleneoxindole
L-Serine
[SP (16:0)] N-(hexadecanoyl)-sphing-4-enine-1-phosphate
1,2-dioctanoyl-1,2,6-hexanetriol
N-Acetyl-L-glutamate 5-semialdehyde
2(alpha-D-Mannosyl)-D-glycerate
[SP] GlcAbeta-Cer(d18:1/18:0)
2,3,4,5-Tetrahydropyridine-2-carboxylate
Dethiobiotin
PC(40:6)
Orthophosphate
[FA methyl(14:0)] 12-methyl-tetradecanoic acid
D-Ornithine
CysteineMercaptoethanol disulfide
6,8-dihydroxypurine
N-(octanoyl)-L-homoserine
3-Ethylmalate
[PC (17:1)] 1-(1Z-heptadecenyl)-sn-glycero-3-phosphocholine
Met-Gln-Tyr
Deoxycytidine
6-Acetyl-D-glucose
Pro-Pro
Creatinine
[FA methyl,hydroxy,oxo(5:2/8:0)] methyl 8-[2-(2-formyl-vinyl)-3-hydroxy-5-oxo-cyclopentyl]-octanoate
[PC (16:1)] 1-(1Z-hexadecenyl)-sn-glycero-3-phosphocholine
Glutathione
Ala-Pro
Ala-Thr-Cys-Cys
L-Rhamnose
PA(O-20:0/22:6(4Z,7Z,10Z,13Z,16Z,19Z))
Cys-Met-Met-Cys
[FA (22:0/6:0)] 16,17-epoxy-docosa-4Z,7Z,10Z,12E,14E,19Z-hexaenoic acid
(+)-gamma-Hydroxy-L-homoarginine
Fagomine
Cucurbitacin S
[FA methyl(5:1/5:2/8:0)] methyl 8-[3,5-epidioxy-2-(3-hydroperoxy-1-pentenyl)-cyclopentyl]-octanoate
Methylimidazoleacetic acid
16-hydroxypalmitate
L-Proline
Asp-Met-Phe-Cys
O-Phosphorylhydroxylamine
L-Arabinonate
6-Aminohexanoate
2S-Hydroxytetradecanoic acid
Tetradecanoic acid
LysoPC(22:4(7Z,10Z,13Z,16Z))
L-Cysteine
N-Acetyl-L-histidine
PI(19:0/22:4(7Z,10Z,13Z,16Z))
PS(40:4)
PA(O-18:0/18:3(6Z,9Z,12Z))
2-isocapryloyl-3R-hydroxymethyl-&gamma;-butyrolactone
[PC (18:1/18:0)] 1-(1Z-octadecenyl)-2-(9Z-octadecenoyl)-sn-glycero-3-phosphocholine
Hordatine A
DL-2-Aminooctanoicacid
Allantoin
PG(22:6(4Z,7Z,10Z,13Z,16Z,19Z)/21:0)
Leu-Ser
Glycodeoxycholate
HEPES
[PR] 1,13-Dihydroxy-herbertene
Taxa-4(20),11(12)-dien-5alpha-yl acetate
Azomycin
PA(42:0)
L-2-Hydroxyphytanate
chlorophyll a
methimazole
[Fv] Epilumaflavanone B
Phe-Trp
Loganate
LacCer(d18:1/14:0)
N-Acetyl-D-glucosamine
Arg-Trp-Trp-Trp
Patrinoside
L-2-Amino-3-oxobutanoic acid
S-Methyl-L-methionine
2-Methylpropanamine
Imidazole-4-acetaldehyde
[PR] bacteriohopane-32,33-diol-34,35-dicarbamate
Phosphonate
His-Lys-Trp-Pro
2 -(Butylamido)-4-hydroxybutanoic acid
UDP-N-acetyl-D-glucosamine
N-methyl glucamine
Homoarginine
3-(4-Hydroxyphenyl)lactate
PE(18:1(11Z)/P-18:1(11Z))
L-Methionine
5-Valerolactone
Phenylacetic acid
Nervonylcarnitine
MGDG(20:5(5Z,8Z,11Z,14Z,17Z)/18:4(6Z,9Z,12Z,15Z))
Thiamin
[FA (20:0)] eicosanoic acid
Urea-1-carboxylate
[FA amino(12:0)] 12-amino-dodecanoic acid
N2-(D-1-Carboxyethyl)-L-arginine
omega-Cyclohexylundecanoic acid
[GP (18:0/18:0)] 1-octadecanoyl-2-(9Z-octadecenoyl)-sn-glycero-3-phosphothreonine
Lys-Asp-Asp
Kievitone hydrate
N-Acetyl-D-glucosaminate
NG,NG-Dimethyl-L-arginine
Hypoxanthine
2-Oxooctadecanoic acid
[FA (18:1)] 9Z-octadecenoic acid
L-Hypoglycin
Br-
Docosahexaenoicacid
3-Hydroxy-N6,N6,N6-trimethyl-L-lysine
N-(Tetradecanoyl)-sphing-4-enine
5,6-Dihydrothymine
D-Glucose
[FA hydroxy(6:0)] 4-hydroxy-hexanoic acid
(S)-1-Pyrroline-5-carboxylate
(R)-Lactate
[PC (15:1)] 1-(1Z-pentadecenyl)-sn-glycero-3-phosphocholine
PE(34:1)
Tecostanine
Creatine
4-Guanidinobutanoate
Lys-Gly
L-Azetidine 2-carboxylic acid
cis-Aconitate
S-Acetylthioethanolamine
Glu-Pro-Pro
[PR] Pubescenol
3-Amino-3-(4-hydroxyphenyl)propanoate
[FA trihydroxy(18:1)] 9S,12S,13S-trihydroxy-10E-octadecenoic acid
[FA (17:0)] heptadecanoic acid
feruloyl-diketide-CoA
Ne,Ne dimethyllysine
Ethyl isovalerate
Deoxyuridine
PS(O-16:0/20:2(11Z,14Z))
N2-Acetyl-L-aminoadipate
D-Proline
6alpha-Methylprogesterone
Apiole
Arene oxide
PG(13:0/22:1(11Z))
Betaine aldehyde
beta-Nitropropanoate
[FA (24:0)] 15Z-tetracosenoic acid
Val-Pro-Ser
[ST (2:0)] cholesta-5,7-dien-3beta-ol 3-sulfate
PG(17:0/22:1(11Z))
Cytidine
5-Acetylamino-6-amino-3-methyluracil
Pyridine
Diethanolamine
Diphenylamine
Lys-Lys-Met-Phe
Sphinganine
[FA amino(11:0)] 11-amino-undecanoic acid
Propanoyl phosphate
Hypaphorine
L-Lathyrine
D-Galactosamine
[PC (14:1)] 1-(1E-tetradecenyl)-sn-glycero-3-phosphocholine
PA(40:5)
(2S)-2-{[1-(R)-Carboxyethyl]amino}pentanoate
TG(44:3)
PS(40:3)
3-dimethylsulfoniopropionaldehyde
SM(d18:0/12:0)
Nicotinamide
2-Hydroxyethanesulfonate
3-Hydroxyhexadecadienoylcarnitine
a Cysteine adduct
[PC (18:1)] 1-(11Z-octadecenyl)-sn-glycero-3-phosphocholine
Cer(d16:1/17:0)
Homatropine
[FA (16:3)] 4,6,11-hexadecatrienal
[FA (32:0/2:0)] 1-(O-alpha-D-glucopyranosyl)-29-keto-(3R,31R)-dotriacontanediol
5'-chloroformycin
[GL (18:0)] 1-octadecanoyl-rac-glycerol
LysoPC(O-18:0)
PG(34:0)
Succinate
Ala-Trp-Trp-Gln
2-Dehydro-3-deoxy-L-rhamnonate
PE(42:6)
Proclavaminic acid
N-hydroxyisoleucine
ATP
[GL (16:0)] 1-hexadecanoyl-rac-glycerol
Nonadecanoicacid
Cholesterolsulfate
Ala-Met-Asp-Tyr
carboxynorspermidine
demethylmenaquinone-7
[PC (15:0)] 1-pentadecanoyl-sn-glycero-3-phosphocholine
PS(O-16:0/22:2(13Z,16Z))
L-isoleucyl-L-proline
(S)-ATPA
PA(O-16:0/14:0)
Pseudohypericin
Ethyl (R)-3-hydroxyhexanoate
[FA (20:0)] 11Z-eicosenoic acid
L-2-Amino-6-oxoheptanedioate
2-trans,6-trans-Farnesal
3-Oxopropanoate
Urate
8-Allyl-2-phenyl-8H-1,3a,8-triaza-cyclopenta[a]indene
L-Phenylalanine
(2S)-2-Isopropylmalate
PE(24:1(15Z)/P-18:1(11Z))
Ile-Phe-Phe-Trp
(3R)-beta-Leucine
Succinyl proline
Sulfite
Farrerol
Leu-Met-Gly
D-Glucosamine
L-Leucine
[FA methyl(18:0)] 11R,12S-methylene-octadecanoic acid
Xylitol
L-Asparagine
L-Kynurenine
Acetone cyanohydrin
Asp-Leu-Val-Tyr
Methylimidazole acetaldehyde
PE(36:4)
SM(d18:1/14:0)
5-Aminopentanoate
(S)-Malate
2-Hydroxy-3-(4-hydroxyphenyl)propenoate
PE(38:7)
Muramic acid
(9Z)-Hexadecenoic acid
L-Homocysteine
Val-Pro
Pyridoxal
Ethyl 3-oxobutanoate
D-Glutamate
[PC (6:0/8:0)] 1-(6-[3]-ladderane-hexanoyl)-2-(8-[3]-ladderane-octanyl)-sn-glycerophosphocholine
L-Threonine
1-Methylhypoxanthine
[SP] (3'-sulfo)Galbeta-Cer(d18:0/2-OH-20:0)
Octadecanoic acid
Falaconitine
L-thiazolidine-4-carboxylate
Guanidinoacetate
[PI (17:0/14:0)] 1-heptadecanoyl-2-(9Z-tetradecenoyl)-sn-glycero-3-phospho-(1'-myo-inositol)(ammonium salt)
L-1-Pyrroline-3-hydroxy-5-carboxylate
[PE (8:0/8:0)] 1-(8-[5]-ladderane-octanyl)-2-(8-[3]-ladderane-octanyl)-sn-glycerophosphoethanolamine
Anthocyanin 3'-O-beta-D-glucoside
L-Aspartate
PI(O-16:0/22:2(13Z,16Z))
Dopaquinone
[PC methyl(14:2)] 2-methyl-3-tetradecyl-sn-glycero-1-phosphocholine
4-Hydroxyhexan-3-one
ADP
Xanthine
Asp-Phe-Tyr-Tyr
Uracil
PA(44:4)
2-Ethylhexyl phthalate
N-gamma-Acetyldiaminobutyrate
Ectoine
2-Butenoate
Asp-Ser-Tyr
[FA oxo(5:0)] 3-oxo-4-pentenoic acid
Indoleamine
3-Methylguanine
D-Alanyl-D-alanine
sn-glycero-3-Phosphocholine
L-Glutamine
Coumestrol 3-O-glucoside
Spermine
Ala-Gly-Arg
L-Tryptophan
ubiquinol-7
Lys-Val
[ST hydrox] N-(3alpha,7alpha-dihydroxy-5beta-cholan-24-oyl)-taurine
PS(17:0/22:2(13Z,16Z))
N-Acetyl-6-O-L-fucosyl-D-glucosamine
&epsilon;-aminocaproamide
1-Methylpyrrolinium
Sulfate
Choline phosphate
PC(34:1)
4-Acetamidobutanoate
2-Oxazolidinone
4-Hydroxy-2-oxoglutarate
PA(44:10)
PG(38:5)
1-5-diazabicyclononane
Daminozide
Bergaptol
Cys-Met-Thr-His
PS(O-18:0/18:3(6Z,9Z,12Z))
4-Coumaryl alcohol
Arg-Lys-Val-Ser
Docosanoic acid
1-18:3-2-16:1-digalactosyldiacylglycerol
NAD+
PA(38:4)
L-Alanine
Hypotaurine
L-N2-(2-Carboxyethyl)arginine
PG(O-18:0/18:3(6Z,9Z,12Z))
pyrrolidine
N,N-Dimethylglycine
PE(36:1)
[SP (18:0)] N-(9Z-octadecenoyl)-sphing-4-enine
[PC (4:0/4:0)] 1-(2E,6E,10E,14E-phytatetraenyl)-2-(2E,6E,10E,14E-phytatetraenyl)-sn-glycero-3-phosphocholine
Phenol
[PC (18:2)] 1-(9Z,12Z-octadecadienoyl)-sn-glycero-3-phosphocholine
[PR] N-ornithinyl-35-aminobacteriohopane-32,33,34-triol
[PC (14:1/14:1)] 1,2-di-(9Z-tetradecenoyl)-sn-glycero-3-phosphocholine
Guanine
PI(O-16:0/19:1(9Z))
2-oxobut-3-enanoate
Maleamate
1-20:1-2-18:3-monogalactosyldiacylglycerol
PS(38:2)
Acetylcholine
PG(O-20:0/17:2(9Z,12Z))
Pyruvate
&beta;-guinidoxypropionamide
PS(O-16:0/13:0)
(1-Ribosylimidazole)-4-acetate
Glycine
[PC (18:2)] 1-octadecyl-2-(1E-ethenyl)-sn-glycero-3-phosphocholine
[PG (8:0/8:0)] 1-(8-[5]-ladderane-octanoyl)-2-(8-[3]-ladderane-octanyl)-sn-glycero-3-phospho-(1'-sn-glycerol)
[GL methyl(15:0/8:0)] 1-(14-methyl-pentadecanyl)-2-(8-[3]-ladderane-octanyl)-sn-glycerol
Canavanine
L-Citrulline
Convicine
PA(44:7)
N-Acetyl-D-glucosamine 6-phosphate
PA(15:0/22:0)
Hexanoylglycine
NADH
D-Glucosamine 6-phosphate
2,3-Bis(p-hydroxyphenyl)acrylonitrile
Carnosine
2,3-Dimethylmaleate
PC(34:2)
PA(O-16:0/20:1(11Z))
CDP-choline
L-Rhamnono-1,4-lactone
Taurine
S-Acetyldihydrolipoamide
PG(42:6)
L-Azetidine 2-carboxylic acid
Fumarate
Dihydromonacolin L
Methylitaconate
5,6-Dihydrouracil
N-Methylpelletierine
3''-hydroxy-geranylhydroquinone
Tetracosanoic acid
PE(18:2(9Z,12Z)/P-18:1(11Z))
Cer(d18:2/16:0)
2-Methylcholine
Calystegin B2
UDP-glucose
3-Methyl-2-oxobutanoic acid
N(pi)-Methyl-L-histidine
&gamma;-thiomethyl glutamate
sn-glycero-3-Phospho-1-inositol
N-Acetylserotonin
[FA (23:0)] tricosanoic acid
alpha-(p-Methoxyphenyl)-6-methyl-2-pyridineacrylic acid
2-Acetolactate
Ascorbate
[SP (18:0/14:0)] N-(octadecanoyl)-tetradecasphing-4-enine-1-phosphoethanolamine
2-Carboxy-2,3-dihydro-5,6-dihydroxyindole
AMP
O-Butanoylcarnitine
1-deoxynojirimycin
D-Glyceraldehyde 3-phosphate
3,4-Dehydrothiomorpholine-3-carboxylate
PA(42:7)
Oxycarboxin
N6-Acetyl-N6-hydroxy-L-lysine
Picolinamide
Glu-Glu-His-Thr
1,2-Di-(9Z,12Z,15Z-octadecatrienoyl)-3-O-beta-D-galactosyl-sn- glycerol
[SP amino,dimethyl(18:0)] 2-amino-14,16-dimethyloctadecan-3-ol
3-(3,4-Dihydroxyphenyl)pyruvate
6-Amino-2-oxohexanoate
Nitroethane
2,3-Bis-O-(geranylgeranyl)glycerol 1-phosphate
N-Ribosylnicotinamide
Leu-Ala
PG(36:4)
Phenolsulfonphthalein
Ile-Phe-Thr-Pro
13,16,19-Docosatrienoic acid
Gly-Arg
PE(32:1)
[FA (26:0)] hexacosanoic acid
1-18:3-2-16:3-monogalactosyldiacylglycerol
PC(36:3)
O-Acetyl-L-homoserine
Lotaustralin
PE(36:5)
[SP] (3'-sulfo)Galbeta-Cer(d18:0/2-OH-24:1(15Z))
CMP-N-trimethyl-2-aminoethylphosphonate
PE(34:2)
(S)-2-Acetolactate
[SP amino(18:0/2:0)] 2S-aminooctadecane-1,3R-diol
Militarinone A
gamma-Glutamyl-gamma-aminobutyraldehyde
[FA hydroxy(22:0)] 13-hydroxy-docosanoic acid
Gentioflavine
PS(34:2)
PE(38:6)
1-Oleoylglycerophosphocholine
4-Hydroxyphenylacetaldehyde
ethylpyruvate
[FA (8:1)] 7-octenoic acid
D-Glucono-1,5-lactone
[PC (22:6)] 1-(4Z,7Z,10Z,13Z,16Z,19Z-docosahexaenoyl)-sn-glycero-3-phosphocholine
ethyl-(2R)-methyl-(3S)-hydroxybutanoate
methylacetoin
(+)-Adlumine
Cys-Leu-Phe-Cys
PC(30:0)
PC(20:4(5Z,8Z,11Z,14Z)/P-18:1(11Z))
PE(44:5)
Lys-Val-Val
D-Glycerate
Met-Thr-Thr-Tyr
Pentanoate
Phenylpyruvate
26-hydroxycholesterol 3-sulfate
[FA hydroxy(24:0)] 2-hydroxy-tetracosanoic acid
[FA hydroxy(20:4/3:2)] N-(5Z,8Z,11Z,14Z-eicosatetraenoyl)-(1,3-dihydroxy-propyl-2-amine)
SM(d16:1/18:0)
Imidazolone
[PE (18:1/18:1)] 1-(1Z-octadecenyl)-2-(9Z-octadecenoyl)-sn-glycero-3-phosphoethanolamine
Sedoheptulose
[FA (20:4)] 5Z,8Z,11Z,14Z-eicosatetraenoic acid
PG(19:1(9Z)/22:6(4Z,7Z,10Z,13Z,16Z,19Z))
Hydroxypyruvate
1,4-Bis(2-ethylhexyl) sulfosuccinate
3-Indolepropionicacid
Hexanoic acid
dTMP
D-Erythrose 4-phosphate
PA(34:2)
5-Hydroxypentanoate
L-Tyrosine methyl ester
PA(38:2)
Hexadecasphinganine
PG(34:2)
2-Oxoglutaramate
sn-glycero-3-Phosphoethanolamine
(2R,3S)-3-Isopropylmalate
[FA (25:0)] pentacosanoic acid
Ala-Met-Met-Tyr
beta-Alanyl-L-arginine
P-DPD
Pyridoxine
Theophylline
[FA] Methyl jasmonate
Trypanothione disulfide
[FA (8:0)] octanoic acid
PA(38:6)
Asn-Arg
N6,N6-Dimethyladenosine
Phosphodimethylethanolamine
S-Sulfo-L-cysteine
2,5-Dihydroxybenzoate
PA(O-20:0/17:1(9Z))
1,2-Bis(4-nitrophenyl)ethane
[FA (16:2)] N-hexadecyl-ethanolamine
PC(18:4(6Z,9Z,12Z,15Z)/P-18:1(11Z))
1(2H)-Isoquinolinone
1,4-Lactone
Arg-Phe-Phe-Asn
6-methyltetrahydropterin
Ser-Ser-Ser-Ser
TG(42:2)
D-Glucose 6-phosphate
PS(15:0/0:0)
[FA (20:5)] 5Z,8Z,11Z,14Z,17Z-eicosapentaenoic acid
5-O-Caffeoylshikimic acid
Kolanone
2-phthalimidoglutarate
PA(O-16:0/18:2(9Z,12Z))
D-Xylulose
PC(20:5(5Z,8Z,11Z,14Z,17Z)/P-18:1(11Z))
4-Hydroxy-4-methylglutamate
cis-1,2-Dihydroxy-1,2-dihydrodibenzothiophene
Retinol
Hydroxymethylphosphonate
Lys-Tyr
Indole
L-Ala-L-Glu
allylcysteine
Tiglic acid
D-Gluconic acid
PA(O-18:0/17:1(9Z))
[Fv hydroxy,methoxy,methyl,trihydroxy(9:1)] (-)-2-[(3,5-Dihydroxy-4-methoxyphenyl)methyl]-2,4,6-trihydroxy-3(2H)-benzofuranone
N4-Acetylaminobutanal
Deoxyribose
2-Phenylethanolglucuronide
(S)-2-Aceto-2-hydroxybutanoate
Gln-Pro-Ser
PI(36:4)
L-rhamnitol
Arg-Lys-Met-Phe
octulose 8-phosphate
N-Sulfo-D-glucosamine
PA(O-18:0/20:1(11Z))
LysoPE(0:0/20:2(11Z,14Z))
[PS (18:0/19:0)] 1-octadecanoyl-2-nonadecanoyl-sn-glycero-3-phosphoserine
Ovothiol A
SM(d16:1/17:0)
[FA (32:0/2:0)] 1-(O-alpha-D-mannopyranosyl)-29-keto-(3R,31R)-dotriacontanediol
Leu-Asp-Asp
Asp-Phe-Pro-His
Ursolic acid
Glycerophosphoglycerol
L-Cystathionine
Asn-Pro-Ser-Ser
Asn-Met-Asn-His
PE(18:2(9Z,12Z)/P-18:1(9Z))
L-Histidine
Glu-Glu-Tyr-Tyr
Phalluside-1
1-18:0-2-18:2-monogalactosyldiacylglycerol
6-O-Methylnorlaudanosoline
PA(O-16:0/17:1(9Z))
[PG (17:0/17:0)] 1,2-diheptadecanoyl-sn-glycero-3-phospho-(1'-sn-glycerol)
1-Pyrroline-4-hydroxy-2-carboxylate
N-Decanoylglycine
Heptanoylcarnitine
Ochrolifuanine A
Phenylacetone
C19 Sphingosine-1-phosphate
