# Supplementary material for: Transcriptional differentiation of Trypanosoma brucei during in vitro acquisition of resistance to acoziborole
Source: PLoS Negl Trop Dis. 2021 Nov 9;15(11):e0009939. doi: 10.1371/journal.pntd.0009939 (PMC8648117; doi:10.1371/journal.pntd.0009939)
Supplement: S4 Table — (XLSX) [file pntd.0009939.s007.xlsx]

## Sheet: Sheet1
Putative metabolite	ANOVA			Ttest (WT vs. AcoR)
	p.value	-LOG10(p)	FDR	p.value	-LOG10(p)	FDR
Acoziborole	8.2245e-21	20.085	6.1848e-18	>0.05	>0.05	>0.05
Slaframine	1.142e-09	8.9423	2.8625e-07	4.0678e-05	4.3906	0.0038136
3''-hydroxy-geranylhydroquinone	8.3421e-10	9.0787	2.8625e-07	0.0012397	2.9067	0.029932
PI(36:2)	2.4022e-09	8.6194	4.5162e-07	0.00023928	3.6211	0.013112
Ile-Lys-Lys-Ser	2.6818e-08	7.5716	4.0335e-06	>0.05	>0.05	>0.05
Nonaprenyl-4-hydroxybenzoate	3.234e-08	7.4903	4.0533e-06	2.9718e-06	5.527	0.0022288
8-Amino-7-oxononanoate	8.3575e-08	7.0779	8.9783e-06	>0.05	>0.05	>0.05
N-acetylornithine	1.5535e-07	6.8087	1.298e-05	0.001317	2.8804	0.029932
(S)-Dihydroorotate	1.5455e-07	6.8109	1.298e-05	0.00025775	3.5888	0.013112
Val-Pro-Ser	2.0976e-07	6.6783	1.5774e-05	>0.05	>0.05	>0.05
D-Ribose	4.0442e-07	6.3932	2.7648e-05	>0.05	>0.05	>0.05
PC(34:2)	5.099e-07	6.2925	3.1954e-05	>0.05	>0.05	>0.05
L-Carnitine	8.0592e-07	6.0937	4.662e-05	0.00035795	3.4462	0.01542
[PC (16:1/18:2)] 1-(1Z-hexadecenyl)-2-(9Z,12Z-octadecadienoyl)-sn-glycero-3-phosphocholine	1.0048e-06	5.9979	5.3974e-05	0.00082168	3.0853	0.024651
PG(19:1(9Z)/22:6(4Z,7Z,10Z,13Z,16Z,19Z))	1.242e-06	5.9059	6.2265e-05	>0.05	>0.05	>0.05
N6,N6,N6-Trimethyl-L-lysine	1.7921e-06	5.7466	8.4231e-05	>0.05	>0.05	>0.05
D-Glutamate	3.1816e-06	5.4973	0.00014074	>0.05	>0.05	>0.05
Retronecine.2	4.0376e-06	5.3939	0.00015981	>0.05	>0.05	>0.05
PG(42:6)	3.8977e-06	5.4092	0.00015981	>0.05	>0.05	>0.05
[PC (18:1/18:0)] 1-(1Z-octadecenyl)-2-(9Z-octadecenoyl)-sn-glycero-3-phosphocholine	6.5975e-06	5.1806	0.00024806	>0.05	>0.05	>0.05
S-Adenosyl-L-methionine	8.3498e-06	5.0783	0.00027782	>0.05	>0.05	>0.05
PA(42:0)	7.8968e-06	5.1025	0.00027782	0.0012777	2.8936	0.029932
PI(36:4)	8.4971e-06	5.0707	0.00027782	1.3052e-05	4.8843	0.0022525
N-acetyl -D- glucosaminitol	1.2177e-05	4.9145	0.00036629	0.00045681	3.3403	0.01713
Pro-Pro	1.1843e-05	4.9265	0.00036629	>0.05	>0.05	>0.05
[FA (22:4)] 7Z,10Z,13Z,16Z-docosatetraenoic acid	1.8648e-05	4.7294	0.00053935	>0.05	>0.05	>0.05
D-Gluconic acid	2.2554e-05	4.6468	0.00062817	>0.05	>0.05	>0.05
L-Histidine	2.5502e-05	4.5934	0.00068492	>0.05	>0.05	>0.05
[SP] GlcAbeta-Cer(d18:1/18:0)	2.7835e-05	4.5554	0.00070317	1.5017e-05	4.8234	0.0022525
N,N-Dimethylglycine	2.8052e-05	4.552	0.00070317	>0.05	>0.05	>0.05
Val-Pro	2.9412e-05	4.5315	0.00071349	>0.05	>0.05	>0.05
L-2,4-Diaminobutanoate	3.3279e-05	4.4778	0.00078205	>0.05	>0.05	>0.05
UDP-glucose	3.4655e-05	4.4602	0.00078972	>0.05	>0.05	>0.05
2-Phenylethanolglucuronide	3.6276e-05	4.4404	0.00080234	2.9677e-05	4.5276	0.0031797
3-Butynoate	4.278e-05	4.3688	0.00089363	>0.05	>0.05	>0.05
Lys-Asp-Asp	4.2012e-05	4.3766	0.00089363	>0.05	>0.05	>0.05
Asn-Pro-Ser-Ser	4.4848e-05	4.3483	0.0009115	1.2706e-05	4.896	0.0022525
[PC (15:0)] 1-pentadecanoyl-sn-glycero-3-phosphocholine	4.7025e-05	4.3277	0.00093061	>0.05	>0.05	>0.05
2-Oxoglutaramate	5.6624e-05	4.247	0.0010918	0.0022891	2.6403	0.038052
D-Glucose 6-phosphate	6.0506e-05	4.2182	0.0010959	0.0013993	2.8541	0.029984
Deoxyuridine	6.1205e-05	4.2132	0.0010959	>0.05	>0.05	>0.05
[PC (16:0)] 1-hexadecanoyl-sn-glycero-3-phosphocholine	5.9747e-05	4.2237	0.0010959	>0.05	>0.05	>0.05
octulose 8-phosphate	7.0111e-05	4.1542	0.0012261	0.00027251	3.5646	0.013112
4-Imidazolone-5-propanoate	7.3443e-05	4.1341	0.0012273	>0.05	>0.05	>0.05
PE(34:2)	7.2378e-05	4.1404	0.0012273	>0.05	>0.05	>0.05
N-hydroxyvaline	7.5099e-05	4.1244	0.0012277	>0.05	>0.05	>0.05
Ala-Ser	7.7365e-05	4.1115	0.0012378	>0.05	>0.05	>0.05
Ala-Thr-Cys-Cys	0.0001079	3.967	0.0015692	>0.05	>0.05	>0.05
6-O-Methylnorlaudanosoline	0.00010049	3.9979	0.0015692	>0.05	>0.05	>0.05
Imidazole-4-acetaldehyde	0.00010851	3.9645	0.0015692	>0.05	>0.05	>0.05
LysoPE(0:0/18:2(9Z,12Z))	0.00010747	3.9687	0.0015692	>0.05	>0.05	>0.05
2,3-Bis-O-(geranylgeranyl)glycerol 1-phosphate	0.00010524	3.9778	0.0015692	>0.05	>0.05	>0.05
N-Acetyl-D-glucosamine	0.00011091	3.955	0.0015736	>0.05	>0.05	>0.05
D-Glycerate	0.00011931	3.9233	0.0016615	>0.05	>0.05	>0.05
Ala-Gly-Pro	0.00014157	3.849	0.0019357	>0.05	>0.05	>0.05
[FA (20:5)] 5Z,8Z,11Z,14Z,17Z-eicosapentaenoic acid	0.00015012	3.8236	0.0020159	1.2984e-05	4.8866	0.0022525
Adenosine	0.00016364	3.7861	0.0020587	0.00051214	3.2906	0.017588
L-Cystathionine	0.00016426	3.7845	0.0020587	>0.05	>0.05	>0.05
Sn2+	0.0001632	3.7873	0.0020587	>0.05	>0.05	>0.05
D-Galactosamine	0.00015804	3.8012	0.0020587	>0.05	>0.05	>0.05
PA(38:2)	0.00019602	3.7077	0.0024165	>0.05	>0.05	>0.05
O-Acetylcarnitine	0.00020758	3.6828	0.0025177	0.0019382	2.7126	0.033806
Coumestrol 3-O-glucoside	0.00021117	3.6754	0.0025206	>0.05	>0.05	>0.05
Orotate	0.00021932	3.6589	0.002577	>0.05	>0.05	>0.05
L-Pipecolate	0.00022369	3.6503	0.002588	0.0022877	2.6406	0.038052
[SP (16:0)] N-(hexadecanoyl)-sphinganine	0.0002282	3.6417	0.0026001	0.0012918	2.8888	0.029932
betaine aldehyde hydrate	0.00023687	3.6255	0.0026586	>0.05	>0.05	>0.05
2,3,4,5-Tetrahydropyridine-2-carboxylate	0.00024535	3.6102	0.0027133	>0.05	>0.05	>0.05
Ala-Gly-Arg	0.00026007	3.5849	0.0028344	>0.05	>0.05	>0.05
CDP-choline	0.00026595	3.5752	0.0028571	>0.05	>0.05	>0.05
Ursolic acid	0.00028376	3.5471	0.0030054	9.678e-05	4.0142	0.0072585
N6-Acetyl-L-lysine	0.00029587	3.5289	0.0030902	>0.05	>0.05	>0.05
2-Hydroxy-2,4-pentadienoate	0.00032116	3.4933	0.0032421	>0.05	>0.05	>0.05
O-Phosphorylhydroxylamine	0.00032335	3.4903	0.0032421	>0.05	>0.05	>0.05
3-Oxopropanoate	0.00032161	3.4927	0.0032421	>0.05	>0.05	>0.05
PA(44:3)	0.00040876	3.3885	0.0040446	0.0032091	2.4936	0.047192
(S)-1-Pyrroline-5-carboxylate	0.00042048	3.3763	0.0041065	>0.05	>0.05	>0.05
Ser-Ser-Ser-Ser	0.00051039	3.2921	0.0047813	2.8512e-05	4.545	0.0031797
Azomycin	0.00051501	3.2882	0.0047813	>0.05	>0.05	>0.05
DL-2-Aminooctanoicacid.2	0.00049734	3.3033	0.0047813	>0.05	>0.05	>0.05
Glu-Glu-His-Thr	0.0005073	3.2947	0.0047813	>0.05	>0.05	>0.05
5'-Methylthioadenosine	0.00055468	3.256	0.0050794	>0.05	>0.05	>0.05
5'-chloroformycin	0.00056609	3.2471	0.0050794	>0.05	>0.05	>0.05
Ala-Pro	0.00056738	3.2461	0.0050794	>0.05	>0.05	>0.05
sn-glycero-3-Phosphocholine	0.00057876	3.2375	0.0051203	>0.05	>0.05	>0.05
Glycylproline	0.00060101	3.2211	0.0052554	>0.05	>0.05	>0.05
Thr-Asp-Gln	0.0006642	3.1777	0.0057411	>0.05	>0.05	>0.05
Sphinganine	0.00067481	3.1708	0.0057666	>0.05	>0.05	>0.05
Phosphite	0.00069863	3.1558	0.005903	>0.05	>0.05	>0.05
(+)-Adlumine	0.00072754	3.1381	0.006079	0.00093106	3.031	0.026858
6-Acetamido-2-oxohexanoate	0.00073958	3.131	0.0061117	>0.05	>0.05	>0.05
L-Valine	0.00078141	3.1071	0.0063872	>0.05	>0.05	>0.05
Pyruvate	0.00082168	3.0853	0.0066441	>0.05	>0.05	>0.05
PC(36:3)	0.00088292	3.0541	0.0070634	0.0031281	2.5047	0.046921
[PC (18:0)] 1-octadecanoyl-sn-glycero-3-phosphocholine	0.0009083	3.0418	0.0071875	>0.05	>0.05	>0.05
Succinyl proline	0.00091755	3.0374	0.0071875	>0.05	>0.05	>0.05
PE(36:5)	0.00096202	3.0168	0.0074581	0.0010089	2.9961	0.027494
Retinol	0.0010282	2.9879	0.0078897	0.00013348	3.8746	0.0091009
PG(22:6(4Z,7Z,10Z,13Z,16Z,19Z)/21:0)	0.0011499	2.9393	0.0084778	>0.05	>0.05	>0.05
(S)-2-Aceto-2-hydroxybutanoate	0.0011437	2.9417	0.0084778	0.00025742	3.5894	0.013112
L-Aspartate	0.0011496	2.9394	0.0084778	>0.05	>0.05	>0.05
N-Acetyl-6-O-L-fucosyl-D-glucosamine	0.0011374	2.9441	0.0084778	>0.05	>0.05	>0.05
4-Trimethylammoniobutanoate	0.0011652	2.9336	0.008507	0.0024976	2.6025	0.039025
2-oxobut-3-enanoate	0.0012321	2.9094	0.0089088	>0.05	>0.05	>0.05
L-Ala-L-Glu	0.0012519	2.9024	0.0089663	0.0011788	2.9286	0.029932
[FA (24:0)] 15Z-tetracosenoic acid	0.0012653	2.8978	0.0089762	>0.05	>0.05	>0.05
Met-Thr-Thr-Tyr	0.0013199	2.8795	0.0092764	>0.05	>0.05	>0.05
L-2-Hydroxyphytanate	0.0013473	2.8705	0.009381	>0.05	>0.05	>0.05
PS(15:0/0:0)	0.001393	2.856	0.0096104	>0.05	>0.05	>0.05
[FA hydroxy,oxo(7:0/2:0)] 4-hydroxy-2-oxo-Heptanedioic acid	0.0014681	2.8332	0.010037	>0.05	>0.05	>0.05
D-Glucosamine 6-phosphate	0.0015221	2.8176	0.010312	0.0028998	2.5376	0.044385
sorbate	0.0015984	2.7963	0.010732	>0.05	>0.05	>0.05
16-hydroxypalmitate	0.0017398	2.7595	0.011578	>0.05	>0.05	>0.05
[FA methyl(18:0)] 11R,12S-methylene-octadecanoic acid	0.0017571	2.7552	0.011591	>0.05	>0.05	>0.05
[PC (16:2)] 1-hexadecyl-sn-glycero-3-phosphocholine	0.0018164	2.7408	0.011878	>0.05	>0.05	>0.05
PS(38:2)	0.0018366	2.736	0.011906	>0.05	>0.05	>0.05
Propanoate	0.0019443	2.7112	0.012391	0.00027972	3.5533	0.013112
Phyllospadine	0.0019379	2.7127	0.012391	0.0016094	2.7933	0.032184
Phenol	0.002071	2.6838	0.013088	>0.05	>0.05	>0.05
5-Guanidino-2-oxopentanoate	0.0021082	2.6761	0.013211	>0.05	>0.05	>0.05
[Fv hydroxy,methoxy,methyl,trihydroxy(9:1)] (-)-2-[(3,5-Dihydroxy-4-methoxyphenyl)methyl]-2,4,6-trihydroxy-3(2H)-benzofuranone	0.0022539	2.6471	0.014008	>0.05	>0.05	>0.05
Cd2+	0.0022993	2.6384	0.014173	>0.05	>0.05	>0.05
ubiquinol-8	0.002322	2.6341	0.014196	>0.05	>0.05	>0.05
2-Butenoate	0.0025819	2.5881	0.015658	>0.05	>0.05	>0.05
N6-Methyl-L-lysine	0.0026455	2.5775	0.015915	>0.05	>0.05	>0.05
L-Ornithine	0.0026931	2.5697	0.016031	>0.05	>0.05	>0.05
L-2-Aminoadipate	0.0027074	2.5675	0.016031	0.0006852	3.1642	0.021412
[PC (15:1)] 1-(1Z-pentadecenyl)-sn-glycero-3-phosphocholine	0.0029795	2.5259	0.017505	>0.05	>0.05	>0.05
sn-Glycerol 3-phosphate	0.003019	2.5201	0.017599	0.0034527	2.4618	0.049798
sn-glycero-3-Phospho-1-inositol	0.0030468	2.5162	0.017624	>0.05	>0.05	>0.05
[FA hydroxy(18:0)] 2S-hydroxy-octadecanoic acid	0.0031335	2.504	0.017988	0.0010265	2.9887	0.027494
[PR] 32,35-anhydrobacteriohopaneterol	0.0031753	2.4982	0.01809	>0.05	>0.05	>0.05
PE(36:4)	0.0034633	2.4605	0.019582	>0.05	>0.05	>0.05
SM(d18:1/17:0)	0.0035262	2.4527	0.019789	>0.05	>0.05	>0.05
Hypotaurine	0.0035598	2.4486	0.01983	>0.05	>0.05	>0.05
[FA hydroxy(6:0)] 4-hydroxy-hexanoic acid	0.003611	2.4424	0.019905	>0.05	>0.05	>0.05
Glu-Glu-Tyr-Tyr	0.0036263	2.4405	0.019905	0.001923	2.716	0.033806
N-Acetyl-D-glucosamine 6-phosphate	0.0037732	2.4233	0.020268	>0.05	>0.05	>0.05
Deoxyribose	0.0037628	2.4245	0.020268	0.0023846	2.6226	0.038052
1,2-Bis(4-nitrophenyl)ethane	0.003731	2.4282	0.020268	>0.05	>0.05	>0.05
(S)-3-Methyl-2-oxopentanoic acid	0.0039122	2.4076	0.020865	>0.05	>0.05	>0.05
carboxynorspermidine	0.0040051	2.3974	0.02121	>0.05	>0.05	>0.05
Hydroxypyruvate	0.0040974	2.3875	0.021547	>0.05	>0.05	>0.05
Dethiobiotin	0.0041322	2.3838	0.021579	>0.05	>0.05	>0.05
PS(40:3)	0.0041708	2.3798	0.021631	>0.05	>0.05	>0.05
PS(O-16:0/20:2(11Z,14Z))	0.0043972	2.3568	0.022514	>0.05	>0.05	>0.05
Arg-Phe-Phe-Asn	0.004401	2.3564	0.022514	>0.05	>0.05	>0.05
Calcium chloride anhydrous	0.004506	2.3462	0.022895	>0.05	>0.05	>0.05
PA(44:4)	0.0046988	2.328	0.023557	>0.05	>0.05	>0.05
1-Oleoylglycerophosphocholine	0.0046796	2.3298	0.023557	5.9043e-05	4.2288	0.0049203
Gln-Pro-Ser	0.0047643	2.322	0.023727	0.00037008	3.4317	0.01542
Docosanoic acid	0.0049231	2.3078	0.024356	>0.05	>0.05	>0.05
Asn-Trp-Asp-His	0.0051252	2.2903	0.025191	0.0016306	2.7876	0.032184
Hexanoic acid	0.0052756	2.2777	0.025761	>0.05	>0.05	>0.05
N-Acetyl-L-glutamate 5-semialdehyde	0.0055477	2.2559	0.026915	>0.05	>0.05	>0.05
1-Hexadecylthio-2-hexadecanoylamino-1,2-dideoxy-sn-glycero-3- phosphocholine	0.0056146	2.2507	0.027065	>0.05	>0.05	>0.05
L-Homocysteine	0.0057696	2.2389	0.027635	>0.05	>0.05	>0.05
S-Acetyldihydrolipoamide	0.0060169	2.2206	0.028637	>0.05	>0.05	>0.05
2,3-Bis(p-hydroxyphenyl)acrylonitrile	0.0060765	2.2163	0.028739	>0.05	>0.05	>0.05
Phosphodimethylethanolamine	0.0061498	2.2111	0.028904	>0.05	>0.05	>0.05
2-phthalimidoglutarate	0.0064009	2.1938	0.029859	>0.05	>0.05	>0.05
gamma-Glutamyl-gamma-aminobutyraldehyde	0.0064323	2.1916	0.029859	>0.05	>0.05	>0.05
[GL (17:2/20:0/20:0)] 1-(9Z,12Z-heptadecadienoyl)-2,3-di-(11Z-eicosenoyl)-sn-glycerol	0.0065075	2.1866	0.030022	>0.05	>0.05	>0.05
LysoPC(22:4(7Z,10Z,13Z,16Z))	0.0066817	2.1751	0.030452	>0.05	>0.05	>0.05
Gly-Arg	0.0066547	2.1769	0.030452	>0.05	>0.05	>0.05
6-Aminohexanoate	0.007056	2.1514	0.031965	>0.05	>0.05	>0.05
PE(38:6)	0.0072002	2.1427	0.032423	>0.05	>0.05	>0.05
O-Acetyl-L-homoserine	0.0074163	2.1298	0.033141	>0.05	>0.05	>0.05
1-18:3-2-16:3-monogalactosyldiacylglycerol	0.0074479	2.128	0.033141	>0.05	>0.05	>0.05
PC(20:5(5Z,8Z,11Z,14Z,17Z)/P-18:1(11Z))	0.0078778	2.1036	0.034848	0.0013843	2.8588	0.029984
PG(38:5)	0.0080907	2.092	0.034924	>0.05	>0.05	>0.05
PG(34:2)	0.0081728	2.0876	0.034924	>0.05	>0.05	>0.05
Pyridoxine	0.0080925	2.0919	0.034924	>0.05	>0.05	>0.05
L-rhamnitol	0.0081777	2.0874	0.034924	>0.05	>0.05	>0.05
SM(d16:1/18:0)	0.0081295	2.0899	0.034924	>0.05	>0.05	>0.05
N6,N6-Dimethyladenosine	0.0082202	2.0851	0.034924	>0.05	>0.05	>0.05
sn-glycero-3-Phosphoethanolamine	0.0080595	2.0937	0.034924	>0.05	>0.05	>0.05
PC(18:4(6Z,9Z,12Z,15Z)/P-18:1(11Z))	0.0082746	2.0823	0.034958	>0.05	>0.05	>0.05
13,16,19-Docosatrienoic acid	0.0085082	2.0702	0.035744	>0.05	>0.05	>0.05
Succinate	0.0085705	2.067	0.035806	>0.05	>0.05	>0.05
Allantoin	0.0087821	2.0564	0.036487	0.0023798	2.6235	0.038052
N-methyl glucamine	0.0091038	2.0408	0.037616	>0.05	>0.05	>0.05
PS(16:1(9Z)/0:0)	0.0092387	2.0344	0.037758	>0.05	>0.05	>0.05
Cytidine	0.0091965	2.0364	0.037758	>0.05	>0.05	>0.05
beta-Nitropropanoate	0.009488	2.0228	0.038568	>0.05	>0.05	>0.05
3-(3,4-Dihydroxyphenyl)pyruvate	0.0098171	2.008	0.039691	0.0017551	2.7557	0.033752
Lys-Asn-Asn	0.010626	1.9736	0.042731	>0.05	>0.05	>0.05
PE(18:2(9Z,12Z)/P-18:1(11Z))	0.011112	1.9542	0.044446	>0.05	>0.05	>0.05
[GP (18:0/18:0)] 1-octadecanoyl-2-(9Z-octadecenoyl)-sn-glycero-3-phosphothreonine	0.011343	1.9453	0.045133	>0.05	>0.05	>0.05
[PC (18:2)] 1-(9Z,12Z-octadecadienoyl)-sn-glycero-3-phosphocholine	0.011473	1.9403	0.045409	>0.05	>0.05	>0.05
PS(34:2)	0.01179	1.9285	0.046418	>0.05	>0.05	>0.05
methimazole	0.011869	1.9256	0.046487	>0.05	>0.05	>0.05
1-O-Octadecyl-sn-glycerol	0.011946	1.9228	0.046547	>0.05	>0.05	>0.05
PS(O-18:0/18:3(6Z,9Z,12Z))	0.012146	1.9156	0.046842	>0.05	>0.05	>0.05
[FA (16:2)] N-hexadecyl-ethanolamine	0.012139	1.9158	0.046842	>0.05	>0.05	>0.05
4-Hydroxy-4-methylglutamate	0.012464	1.9043	0.047823	>0.05	>0.05	>0.05
Proclavaminic acid	0.012666	1.8974	0.048349	>0.05	>0.05	>0.05
myo-Inositol	0.013345	1.8747	0.050683	>0.05	>0.05	>0.05
PE(44:5)	0.013498	1.8697	0.051007	>0.05	>0.05	>0.05
Pseudohypericin	0.013928	1.8561	0.052368	>0.05	>0.05	>0.05
[PC (10:2/12:2)] 1-decyl-2-dodecyl-sn-glycero-3-phosphocholine	0.014575	1.8364	0.054422	0.00051591	3.2874	0.017588
Met-Asp-Gln	0.014619	1.8351	0.054422	>0.05	>0.05	>0.05
2-nonaprenyl-3-methyl-6-methoxy-1,4-benzoquinone	0.014799	1.8298	0.05482	>0.05	>0.05	>0.05
Calystegin B2	0.015182	1.8187	0.055691	0.0019245	2.7157	0.033806
Asn-Met-Asn-His	0.015137	1.82	0.055691	>0.05	>0.05	>0.05
1-thio-&beta;-D-glucose	0.015282	1.8158	0.055788	>0.05	>0.05	>0.05
Fagomine	0.016387	1.7855	0.059532	>0.05	>0.05	>0.05
Farrerol	0.016536	1.7816	0.059782	>0.05	>0.05	>0.05
3-dimethylsulfoniopropionaldehyde	0.017596	1.7546	0.06331	>0.05	>0.05	>0.05
LacCer(d18:0/14:0)	0.017815	1.7492	0.063796	>0.05	>0.05	>0.05
Cholesterolsulfate	0.018403	1.7351	0.065497	>0.05	>0.05	>0.05
(1-Ribosylimidazole)-4-acetate	0.018465	1.7337	0.065497	>0.05	>0.05	>0.05
PS(O-16:0/22:2(13Z,16Z))	0.019659	1.7064	0.069406	>0.05	>0.05	>0.05
Hexanoylglycine	0.019976	1.6995	0.070198	>0.05	>0.05	>0.05
Ala-Met-Met-Tyr	0.020173	1.6952	0.070557	>0.05	>0.05	>0.05
[PE (18:1/18:1)] 1-(1Z-octadecenyl)-2-(9Z-octadecenoyl)-sn-glycero-3-phosphoethanolamine	0.020372	1.691	0.070926	>0.05	>0.05	>0.05
3-(4-Hydroxyphenyl)lactate	0.020529	1.6876	0.071142	0.00045051	3.3463	0.01713
D-Xylulose	0.020835	1.6812	0.07187	>0.05	>0.05	>0.05
Adenine	0.022229	1.6531	0.075776	>0.05	>0.05	>0.05
5-O-Caffeoylshikimic acid	0.02226	1.6525	0.075776	>0.05	>0.05	>0.05
1,4-Bis(2-ethylhexyl) sulfosuccinate	0.022269	1.6523	0.075776	>0.05	>0.05	>0.05
dTMP	0.023386	1.6311	0.079216	>0.05	>0.05	>0.05
Picolinamide	0.024307	1.6143	0.080905	>0.05	>0.05	>0.05
NADH	0.024193	1.6163	0.080905	>0.05	>0.05	>0.05
[FA (18:2)] 9S-hydroperoxy-10E,12Z-octadecadienoic acid	0.024278	1.6148	0.080905	>0.05	>0.05	>0.05
PE(32:1)	0.024315	1.6141	0.080905	>0.05	>0.05	>0.05
Ovothiol A	0.025048	1.6012	0.082979	>0.05	>0.05	>0.05
Ne,Ne dimethyllysine	0.026158	1.5824	0.086274	>0.05	>0.05	>0.05
Asn-Arg	0.026746	1.5727	0.087829	>0.05	>0.05	>0.05
PC(30:0)	0.02858	1.5439	0.093445	0.0014841	2.8285	0.030918
[SP (16:0)] N-(hexadecanoyl)-sphing-4-enine	0.028989	1.5378	0.09437	>0.05	>0.05	>0.05
1,2-Di-(9Z,12Z,15Z-octadecatrienoyl)-3-O-beta-D-galactosyl-sn- glycerol	0.029479	1.5305	0.095383	>0.05	>0.05	>0.05
Imidazolone	0.029553	1.5294	0.095383	>0.05	>0.05	>0.05
Propinol adenylate	0.030103	1.5214	0.096741	>0.05	>0.05	>0.05
Cer(d16:1/17:0)	0.030993	1.5087	0.099177	>0.05	>0.05	>0.05
PI(O-16:0/19:1(9Z))	0.031344	1.5038	0.099471	>0.05	>0.05	>0.05
Guanidinoacetate	0.031349	1.5038	0.099471	>0.05	>0.05	>0.05
(S)-2-Amino-3-(3-hydroxy-4-oxo-4H-pyridin-1-yl)propanoate	0.032101	1.4935	0.10143	>0.05	>0.05	>0.05
PE(O-20:0/22:6(4Z,7Z,10Z,13Z,16Z,19Z))	0.032523	1.4878	0.10195	>0.05	>0.05	>0.05
1(2H)-Isoquinolinone	0.032538	1.4876	0.10195	>0.05	>0.05	>0.05
Lys-Val	0.032702	1.4854	0.10204	0.0019346	2.7134	0.033806
Thr-Pro	0.033124	1.4799	0.10293	>0.05	>0.05	>0.05
Trp-Ala-Gln	0.033633	1.4732	0.10397	>0.05	>0.05	>0.05
Glaucarubolone	0.033735	1.4719	0.10397	>0.05	>0.05	>0.05
PA(38:6)	0.035359	1.4515	0.10853	>0.05	>0.05	>0.05
PC(40:5)	0.036407	1.4388	0.11039	>0.05	>0.05	>0.05
PG(O-20:0/17:2(9Z,12Z))	0.03613	1.4421	0.11039	>0.05	>0.05	>0.05
Leu-Asp-Asp	0.036323	1.4398	0.11039	>0.05	>0.05	>0.05
5-Aminopentanoate	0.036909	1.4329	0.11147	>0.05	>0.05	>0.05
Cys-Met-Thr-His	0.037572	1.4251	0.11302	>0.05	>0.05	>0.05
Orthophosphate	0.037765	1.4229	0.11314	>0.05	>0.05	>0.05
L-Tyrosine methyl ester	0.039192	1.4068	0.11695	>0.05	>0.05	>0.05
PA(34:2)	0.039922	1.3988	0.11866	>0.05	>0.05	>0.05
L-2-Amino-6-oxoheptanedioate	0.041566	1.3813	0.12306	>0.05	>0.05	>0.05
Hexadecasphinganine	0.04275	1.3691	0.12607	0.00068412	3.1649	0.021412
Asp-Leu-Val-Tyr	0.044	1.3565	0.12925	>0.05	>0.05	>0.05
N5-(L-1-Carboxyethyl)-L-ornithine	0.044606	1.3506	0.13052	>0.05	>0.05	>0.05
TG(42:2)	0.045052	1.3463	0.13131	>0.05	>0.05	>0.05
Tetracosanoic acid	0.045503	1.342	0.13212	>0.05	>0.05	>0.05
(S)-Malate	0.046568	1.3319	0.13469	>0.05	>0.05	>0.05
3-Hydroxy-N6,N6,N6-trimethyl-L-lysine	0.047027	1.3277	0.1355	>0.05	>0.05	>0.05
PG(17:0/22:1(11Z))	0.048431	1.3149	0.13901	>0.05	>0.05	>0.05
[FA (23:0)] tricosanoic acid	0.048832	1.3113	0.13926	>0.05	>0.05	>0.05
Taxa-4(20),11(12)-dien-5alpha-yl acetate	0.048889	1.3108	0.13926	>0.05	>0.05	>0.05
Asp-Ser-Tyr	0.049365	1.3066	0.14008	>0.05	>0.05	>0.05
N-Formimino-L-glutamate	0.051531	1.2879	0.14568	>0.05	>0.05	>0.05
N6-Acetyl-N6-hydroxy-L-lysine	0.052905	1.2765	0.1479	>0.05	>0.05	>0.05
6alpha-Methylprogesterone	0.052811	1.2773	0.1479	>0.05	>0.05	>0.05
Choline phosphate	0.052903	1.2765	0.1479	>0.05	>0.05	>0.05
D-Erythrose 4-phosphate	0.053449	1.2721	0.14886	>0.05	>0.05	>0.05
L-Kynurenine	0.054213	1.2659	0.15044	>0.05	>0.05	>0.05
PA(15:0/22:0)	0.054808	1.2612	0.15153	>0.05	>0.05	>0.05
5-Acetylamino-6-amino-3-methyluracil	0.056078	1.2512	0.15447	>0.05	>0.05	>0.05
MGDG(20:5(5Z,8Z,11Z,14Z,17Z)/18:4(6Z,9Z,12Z,15Z))	0.057308	1.2418	0.15674	>0.05	>0.05	>0.05
Met-Gln-Tyr	0.057318	1.2417	0.15674	>0.05	>0.05	>0.05
3,4-Dehydrothiomorpholine-3-carboxylate	0.058734	1.2311	0.16003	>0.05	>0.05	>0.05
N,N-Dimethylaniline	0.060141	1.2208	0.16286	>0.05	>0.05	>0.05
PE(36:1)	0.060207	1.2204	0.16286	>0.05	>0.05	>0.05
Leu-Met-Gly	0.061225	1.2131	0.16443	>0.05	>0.05	>0.05
Phenylpyruvate	0.061004	1.2146	0.16443	>0.05	>0.05	>0.05
L-Arginine phosphate	0.062538	1.2039	0.16736	>0.05	>0.05	>0.05
[SP (18:0)] N-(9Z-octadecenoyl)-sphing-4-enine	0.062981	1.2008	0.16795	>0.05	>0.05	>0.05
2-Oxoglutarate	0.064072	1.1933	0.16966	>0.05	>0.05	>0.05
[GL hydroxy,methyl,trimethyl(18:0/22:4)] 1-(9Z-octadecenoyl)-2-(10Z,13Z,16Z,19Z-docosatetraenoyl)-sn-glycero-3-O-2'-(hydroxymethyl)-(N,N,N-trimethyl)-beta-alanine	0.063848	1.1949	0.16966	>0.05	>0.05	>0.05
(+/-)-5-[(tert-Butylamino)-2'-hydroxypropoxy]-1,2,3,4-tetrahydro-1- naphthol	0.064941	1.1875	0.17076	>0.05	>0.05	>0.05
Creatine	0.064898	1.1878	0.17076	>0.05	>0.05	>0.05
PS(17:0/22:2(13Z,16Z))	0.065323	1.1849	0.17116	>0.05	>0.05	>0.05
[SP (16:0)] N-(hexadecanoyl)-sphing-4-enine-1-phosphocholine	0.065568	1.1833	0.17121	>0.05	>0.05	>0.05
Glu-Glu-Pro	0.066603	1.1765	0.17211	>0.05	>0.05	>0.05
[PR] N-ornithinyl-35-aminobacteriohopane-32,33,34-triol	0.066308	1.1784	0.17211	>0.05	>0.05	>0.05
[FA (20:4)] 5Z,8Z,11Z,14Z-eicosatetraenoic acid	0.066516	1.1771	0.17211	>0.05	>0.05	>0.05
Cer(d18:1/17:0)	0.068635	1.1635	0.17676	>0.05	>0.05	>0.05
3-Methylguanine	0.069012	1.1611	0.17712	>0.05	>0.05	>0.05
SM(d18:1/18:1(9Z))	0.069775	1.1563	0.17771	>0.05	>0.05	>0.05
PC(20:4(5Z,8Z,11Z,14Z)/P-18:1(11Z))	0.069948	1.1552	0.17771	>0.05	>0.05	>0.05
[PS (18:0/19:0)] 1-octadecanoyl-2-nonadecanoyl-sn-glycero-3-phosphoserine	0.069941	1.1553	0.17771	>0.05	>0.05	>0.05
2S-Hydroxytetradecanoic acid	0.070575	1.1513	0.1787	>0.05	>0.05	>0.05
Diethanolamine	0.071753	1.1442	0.18046	>0.05	>0.05	>0.05
LysoPC(17:0)	0.071733	1.1443	0.18046	>0.05	>0.05	>0.05
Sedoheptulose	0.07377	1.1321	0.18369	>0.05	>0.05	>0.05
N6-(1,2-Dicarboxyethyl)-AMP	0.073441	1.1341	0.18369	>0.05	>0.05	>0.05
N-Acetyl-D-glucosaminate	0.073614	1.133	0.18369	>0.05	>0.05	>0.05
PA(O-18:0/20:1(11Z))	0.074443	1.1282	0.18476	>0.05	>0.05	>0.05
N2-Acetyl-L-aminoadipate	0.074709	1.1266	0.18481	>0.05	>0.05	>0.05
5,6-Dihydrouracil	0.07562	1.1214	0.18645	>0.05	>0.05	>0.05
(3R)-beta-Leucine	0.076256	1.1177	0.1874	>0.05	>0.05	>0.05
1,4-Lactone	0.077279	1.1119	0.1893	>0.05	>0.05	>0.05
Ngamma-Monomethyl-L-arginine	0.077792	1.1091	0.18932	>0.05	>0.05	>0.05
PA(44:7)	0.077643	1.1099	0.18932	>0.05	>0.05	>0.05
[PI (17:0/14:0)] 1-heptadecanoyl-2-(9Z-tetradecenoyl)-sn-glycero-3-phospho-(1'-myo-inositol)(ammonium salt)	0.079095	1.1018	0.19187	>0.05	>0.05	>0.05
2-Carboxy-2,3-dihydro-5,6-dihydroxyindole	0.079784	1.0981	0.19292	>0.05	>0.05	>0.05
SM(d18:1/24:1(15Z))	0.08129	1.09	0.19593	>0.05	>0.05	>0.05
Asp-Phe-Pro-His	0.082802	1.082	0.19894	>0.05	>0.05	>0.05
Phalluside-1	0.083307	1.0793	0.19951	>0.05	>0.05	>0.05
Leu-Pro	0.083856	1.0765	0.20019	>0.05	>0.05	>0.05
[PC methyl(14:2)] 2-methyl-3-tetradecyl-sn-glycero-1-phosphocholine	0.087408	1.0584	0.20801	>0.05	>0.05	>0.05
4-Hydroxy-2-oxoglutarate	0.087804	1.0565	0.20829	>0.05	>0.05	>0.05
PA(38:4)	0.088513	1.053	0.20931	>0.05	>0.05	>0.05
L-Citrulline	0.088957	1.0508	0.20971	>0.05	>0.05	>0.05
[PC (4:0/4:0)] 1-(2E,6E,10E,14E-phytatetraenyl)-2-(2E,6E,10E,14E-phytatetraenyl)-sn-glycero-3-phosphocholine	0.0895	1.0482	0.21033	>0.05	>0.05	>0.05
D-Glyceraldehyde 3-phosphate	0.091388	1.0391	0.21409	>0.05	>0.05	>0.05
Bathocuproine disulfonic acid	0.091691	1.0377	0.21414	>0.05	>0.05	>0.05
LacCer(d18:1/14:0)	0.092852	1.0322	0.21547	>0.05	>0.05	>0.05
[PR] bacteriohopane-32,33-diol-34,35-dicarbamate	0.092898	1.032	0.21547	>0.05	>0.05	>0.05
DL-Methionine sulfone	0.09312	1.031	0.21547	>0.05	>0.05	>0.05
Hippurate	0.093837	1.0276	0.2158	>0.05	>0.05	>0.05
Trypanothione disulfide	0.09383	1.0277	0.2158	>0.05	>0.05	>0.05
demethylmenaquinone-12	0.095844	1.0184	0.21973	>0.05	>0.05	>0.05
PA(O-16:0/18:2(9Z,12Z))	0.096131	1.0171	0.21973	>0.05	>0.05	>0.05
UDP-N-acetyl-D-glucosamine	0.09729	1.0119	0.2217	>0.05	>0.05	>0.05
LysoPC(O-18:0)	0.098509	1.0065	0.2238	>0.05	>0.05	>0.05
CysteineMercaptoethanol disulfide	0.098926	1.0047	0.22407	>0.05	>0.05	>0.05
Ala-Gln-Gln-His	0.10033	0.99857	0.22657	>0.05	>0.05	>0.05
LysoPC(20:1(11Z))	0.10088	0.99618	0.22714	>0.05	>0.05	>0.05
Asn-Met-Asn-Gln	0.10205	0.99118	0.22909	>0.05	>0.05	>0.05
Falaconitine	0.10291	0.98755	0.23032	>0.05	>0.05	>0.05
2,3-Dimethylmaleate	0.10427	0.98182	0.23268	>0.05	>0.05	>0.05
L-Proline	0.10816	0.96592	0.24065	>0.05	>0.05	>0.05
1-Hexadecylthio-1-deoxy-2-hexadecylphosphono-sn-glycero-3- phosphocholine	0.11317	0.94629	0.2503	>0.05	>0.05	>0.05
Glycerophosphoglycerol	0.11296	0.94708	0.2503	>0.05	>0.05	>0.05
Cys-Leu-Phe-Cys	0.11393	0.94337	0.25124	>0.05	>0.05	>0.05
N-Acetylputrescine	0.11567	0.93679	0.25433	>0.05	>0.05	>0.05
6-Acetyl-D-glucose	0.11628	0.93449	0.25494	>0.05	>0.05	>0.05
Urate	0.11906	0.92424	0.26027	>0.05	>0.05	>0.05
PA(44:10)	0.12031	0.91971	0.26223	>0.05	>0.05	>0.05
[ST (2:0)] cholesta-5,7-dien-3beta-ol 3-sulfate	0.12099	0.91726	0.26296	>0.05	>0.05	>0.05
Ascorbate	0.12156	0.91521	0.26344	>0.05	>0.05	>0.05
cis-1,2-Dihydroxy-1,2-dihydrodibenzothiophene	0.12291	0.91042	0.26559	>0.05	>0.05	>0.05
DL-2-Aminooctanoicacid	0.12583	0.90022	0.27113	>0.05	>0.05	>0.05
Deoxyadenosine	0.12808	0.89252	0.27425	>0.05	>0.05	>0.05
Glu-Val	0.12837	0.89153	0.27425	>0.05	>0.05	>0.05
perchlorate	0.12797	0.89288	0.27425	>0.05	>0.05	>0.05
PE(18:2(9Z,12Z)/P-18:1(9Z))	0.12936	0.88819	0.27559	>0.05	>0.05	>0.05
(R)-3-((R)-3-Hydroxybutanoyloxy)butanoate	0.13311	0.87578	0.28277	>0.05	>0.05	>0.05
Daminozide	0.13513	0.86924	0.28625	>0.05	>0.05	>0.05
[GL methyl(15:0/8:0)] 1-(14-methyl-pentadecanyl)-2-(8-[3]-ladderane-octanyl)-sn-glycerol	0.13786	0.86055	0.28973	>0.05	>0.05	>0.05
N(pi)-Methyl-L-histidine	0.13793	0.86034	0.28973	>0.05	>0.05	>0.05
P-DPD	0.13763	0.86127	0.28973	>0.05	>0.05	>0.05
Ile-Phe-Phe-Trp	0.14125	0.85001	0.29505	>0.05	>0.05	>0.05
SM(d18:0/12:0)	0.14104	0.85067	0.29505	>0.05	>0.05	>0.05
PA(O-16:0/17:1(9Z))	0.14213	0.84731	0.29607	>0.05	>0.05	>0.05
SM(d16:1/23:0)	0.14541	0.8374	0.30182	>0.05	>0.05	>0.05
Lotaustralin	0.14569	0.83657	0.30182	>0.05	>0.05	>0.05
Haplopine	0.14759	0.83094	0.30492	>0.05	>0.05	>0.05
N-Decanoylglycine	0.14817	0.82923	0.30528	>0.05	>0.05	>0.05
N4-(Acetyl-beta-D-glucosaminyl)asparagine	0.14891	0.82706	0.30597	>0.05	>0.05	>0.05
N-gamma-Acetyldiaminobutyrate	0.15109	0.82076	0.30959	>0.05	>0.05	>0.05
Arene oxide	0.15201	0.81812	0.31063	>0.05	>0.05	>0.05
Asp-Phe-Tyr-Tyr	0.15438	0.8114	0.31462	>0.05	>0.05	>0.05
[FA (22:0/6:0)] 16,17-epoxy-docosa-4Z,7Z,10Z,12E,14E,19Z-hexaenoic acid	0.15645	0.80562	0.31798	>0.05	>0.05	>0.05
Sulfite	0.15781	0.80187	0.31987	>0.05	>0.05	>0.05
[PC (14:1/14:1)] 1,2-di-(9Z-tetradecenoyl)-sn-glycero-3-phosphocholine	0.15898	0.79867	0.32137	>0.05	>0.05	>0.05
Leu-Ser	0.16048	0.79458	0.32354	>0.05	>0.05	>0.05
Phytuberin	0.16099	0.79321	0.32369	>0.05	>0.05	>0.05
Hydroxymethylphosphonate	0.16145	0.79195	0.32377	>0.05	>0.05	>0.05
[FA hydroxy,trihydroxy(3:0/2:0)] N-(1,3-dihydroxypropan-2-yl)-9S,11R,15S-trihydroxy-5Z,13E-prostadienoyl amine	0.16392	0.78536	0.32785	>0.05	>0.05	>0.05
S-Methyl-L-methionine	0.16559	0.78097	0.32965	>0.05	>0.05	>0.05
L-Leucine	0.1657	0.78067	0.32965	>0.05	>0.05	>0.05
(R)-2-Hydroxyglutarate	0.17124	0.7664	0.33741	>0.05	>0.05	>0.05
[SP] (3'-sulfo)Galbeta-Cer(d18:0/2-OH-24:1(15Z))	0.17088	0.7673	0.33741	>0.05	>0.05	>0.05
Taurine	0.17129	0.76628	0.33741	>0.05	>0.05	>0.05
2-Oxooctadecanoic acid	0.17199	0.76449	0.33741	>0.05	>0.05	>0.05
[ST hydrox] N-(3alpha,7alpha-dihydroxy-5beta-cholan-24-oyl)-taurine	0.17164	0.76538	0.33741	>0.05	>0.05	>0.05
[PE (8:0/8:0)] 1-(8-[5]-ladderane-octanyl)-2-(8-[3]-ladderane-octanyl)-sn-glycerophosphoethanolamine	0.1723	0.76372	0.33741	>0.05	>0.05	>0.05
Lys-Lys-Met-Phe	0.17293	0.76213	0.33777	>0.05	>0.05	>0.05
[SP amino,dimethyl(18:0)] 2-amino-14,16-dimethyloctadecan-3-ol	0.17419	0.75897	0.33848	>0.05	>0.05	>0.05
Thalicsessine	0.17381	0.75994	0.33848	>0.05	>0.05	>0.05
D-Glucono-1,5-lactone	0.17597	0.75455	0.34106	>0.05	>0.05	>0.05
Acetylcholine	0.17674	0.75267	0.34166	>0.05	>0.05	>0.05
PG(34:0)	0.18273	0.73819	0.35234	>0.05	>0.05	>0.05
Gentioflavine	0.18322	0.73702	0.35239	>0.05	>0.05	>0.05
[FA (8:0)] octanoic acid	0.18469	0.73356	0.3543	>0.05	>0.05	>0.05
1-18:3-2-16:1-digalactosyldiacylglycerol	0.18834	0.72506	0.36039	>0.05	>0.05	>0.05
4-Guanidinobutanal	0.19022	0.72075	0.36238	>0.05	>0.05	>0.05
Retronecine	0.19037	0.7204	0.36238	>0.05	>0.05	>0.05
Imidazol-5-yl-pyruvate	0.19083	0.71936	0.36238	>0.05	>0.05	>0.05
AMP	0.19186	0.71701	0.36292	>0.05	>0.05	>0.05
Imidazole-4-acetate	0.19208	0.71652	0.36292	>0.05	>0.05	>0.05
Oxycarboxin	0.19315	0.7141	0.36404	>0.05	>0.05	>0.05
2-Amino-2-methyl-1,3-propandiol	0.19523	0.70944	0.36629	>0.05	>0.05	>0.05
Maleamate	0.19532	0.70924	0.36629	>0.05	>0.05	>0.05
His-Lys-Trp-Pro	0.19646	0.70673	0.3675	>0.05	>0.05	>0.05
L-Arginine	0.19724	0.70501	0.36805	>0.05	>0.05	>0.05
6-Amino-2-oxohexanoate	0.20169	0.69531	0.37543	>0.05	>0.05	>0.05
Arg-Trp-Trp-Trp	0.20461	0.68907	0.37992	>0.05	>0.05	>0.05
Xylitol	0.20807	0.6818	0.38539	>0.05	>0.05	>0.05
[SP (18:0/14:0)] N-(octadecanoyl)-tetradecasphing-4-enine-1-phosphoethanolamine	0.20965	0.6785	0.38737	>0.05	>0.05	>0.05
L-Histidinal	0.21151	0.67467	0.38984	>0.05	>0.05	>0.05
[SP (24:0)] N-(15Z-tetracosenoyl)-sphing-4-enine	0.21568	0.6662	0.39558	>0.05	>0.05	>0.05
beta-Alanyl-L-arginine	0.21523	0.66709	0.39558	>0.05	>0.05	>0.05
NAD+	0.21677	0.66399	0.39663	>0.05	>0.05	>0.05
4-Hydroxyphenylacetaldehyde	0.21804	0.66146	0.39702	>0.05	>0.05	>0.05
methylacetoin	0.21798	0.66158	0.39702	>0.05	>0.05	>0.05
[PC (22:6)] 1-(4Z,7Z,10Z,13Z,16Z,19Z-docosahexaenoyl)-sn-glycero-3-phosphocholine	0.21938	0.6588	0.39849	>0.05	>0.05	>0.05
N-Acetylserotonin	0.22176	0.65411	0.40184	>0.05	>0.05	>0.05
N-(octanoyl)-L-homoserine	0.22472	0.64836	0.40532	>0.05	>0.05	>0.05
2-Dehydro-3-deoxy-L-rhamnonate	0.22476	0.64828	0.40532	>0.05	>0.05	>0.05
L-N2-(2-Carboxyethyl)arginine	0.2272	0.64359	0.40875	>0.05	>0.05	>0.05
2,5-Dihydroxybenzoate	0.22809	0.64189	0.40937	>0.05	>0.05	>0.05
S-Acetylthioethanolamine	0.22972	0.63881	0.4113	>0.05	>0.05	>0.05
PA(O-16:0/20:1(11Z))	0.23092	0.63654	0.41247	>0.05	>0.05	>0.05
3-Methyl-2-oxobutanoic acid	0.23245	0.63366	0.41423	>0.05	>0.05	>0.05
PG(13:0/22:1(11Z))	0.23542	0.62815	0.41853	>0.05	>0.05	>0.05
[FA oxo,amino(6:0)] 3-oxo-5S-amino-hexanoic acid	0.23787	0.62367	0.42088	>0.05	>0.05	>0.05
1-O-methyl-&beta;-D-glucuronate	0.23756	0.62423	0.42088	>0.05	>0.05	>0.05
L-proline amide	0.24369	0.61317	0.43017	>0.05	>0.05	>0.05
cis-Aconitate	0.2467	0.60783	0.43447	>0.05	>0.05	>0.05
Canavanine	0.24849	0.60469	0.43558	>0.05	>0.05	>0.05
L-Azetidine 2-carboxylic acid	0.24847	0.60472	0.43558	>0.05	>0.05	>0.05
Dihydromonacolin L	0.24931	0.60327	0.436	>0.05	>0.05	>0.05
3-Methyleneoxindole	0.25018	0.60176	0.4365	>0.05	>0.05	>0.05
[SP amino(18:0/2:0)] 2S-aminooctadecane-1,3R-diol	0.25158	0.59932	0.43794	>0.05	>0.05	>0.05
PE(24:1(15Z)/P-18:1(11Z))	0.25346	0.59609	0.44019	>0.05	>0.05	>0.05
Valeroidine	0.25651	0.59089	0.44242	>0.05	>0.05	>0.05
&epsilon;-aminocaproamide	0.25601	0.59175	0.44242	>0.05	>0.05	>0.05
Hordatine A	0.25612	0.59156	0.44242	>0.05	>0.05	>0.05
1-deoxynojirimycin	0.25818	0.58808	0.4436	>0.05	>0.05	>0.05
L-Arabinonate	0.25837	0.58775	0.4436	>0.05	>0.05	>0.05
[FA oxo(5:0)] 3-oxo-4-pentenoic acid	0.25985	0.58527	0.44512	>0.05	>0.05	>0.05
SM(d18:1/22:0)	0.26257	0.58076	0.44773	>0.05	>0.05	>0.05
[FA hydroxy(21:0)] 21-hydroxy-heneicosanoic acid	0.26254	0.58081	0.44773	>0.05	>0.05	>0.05
[FA (20:0)] eicosanoic acid	0.26547	0.57598	0.44963	>0.05	>0.05	>0.05
2-Oxazolidinone	0.26512	0.57656	0.44963	>0.05	>0.05	>0.05
LysoPE(0:0/20:2(11Z,14Z))	0.26512	0.57656	0.44963	>0.05	>0.05	>0.05
1-Methylhypoxanthine	0.26786	0.57209	0.45266	>0.05	>0.05	>0.05
N-arachidonoyl glutamic acid	0.27435	0.5617	0.45855	>0.05	>0.05	>0.05
[FA hydroxy(24:0)] 2-hydroxy-tetracosanoic acid	0.2744	0.56162	0.45855	>0.05	>0.05	>0.05
NG,NG-Dimethyl-L-arginine	0.2741	0.56209	0.45855	>0.05	>0.05	>0.05
Nitroethane	0.27259	0.56449	0.45855	>0.05	>0.05	>0.05
1-Pyrroline-4-hydroxy-2-carboxylate	0.27283	0.56411	0.45855	>0.05	>0.05	>0.05
alpha-Methylstyrene	0.27664	0.55808	0.46127	>0.05	>0.05	>0.05
Asn-Asn-Gly-His	0.27995	0.55292	0.46218	>0.05	>0.05	>0.05
N-Methylpelletierine	0.27953	0.55357	0.46218	>0.05	>0.05	>0.05
8-Allyl-2-phenyl-8H-1,3a,8-triaza-cyclopenta[a]indene	0.28026	0.55244	0.46218	>0.05	>0.05	>0.05
N-Ribosylnicotinamide	0.27922	0.55406	0.46218	>0.05	>0.05	>0.05
1-20:1-2-18:3-monogalactosyldiacylglycerol	0.28002	0.55281	0.46218	>0.05	>0.05	>0.05
PC(40:4)	0.28164	0.55031	0.46344	>0.05	>0.05	>0.05
L-Lysine	0.28247	0.54903	0.46379	>0.05	>0.05	>0.05
Deoxycytidine	0.28357	0.54734	0.46458	>0.05	>0.05	>0.05
L-Lathyrine	0.28669	0.54259	0.46563	>0.05	>0.05	>0.05
3-Indolepropionicacid	0.28552	0.54436	0.46563	>0.05	>0.05	>0.05
Br-	0.28666	0.54264	0.46563	>0.05	>0.05	>0.05
Convicine	0.28653	0.54282	0.46563	>0.05	>0.05	>0.05
alpha-(p-Methoxyphenyl)-6-methyl-2-pyridineacrylic acid	0.28869	0.53957	0.46787	>0.05	>0.05	>0.05
Aminoacetone	0.2905	0.53686	0.46962	>0.05	>0.05	>0.05
CMP-N-trimethyl-2-aminoethylphosphonate	0.29102	0.53608	0.46962	>0.05	>0.05	>0.05
[FA (6:0)] O-hexanoyl-R-carnitine	0.29404	0.5316	0.47183	>0.05	>0.05	>0.05
2-Ethylhexyl phthalate	0.29511	0.53002	0.47183	>0.05	>0.05	>0.05
PA(40:5)	0.29373	0.53205	0.47183	>0.05	>0.05	>0.05
26-hydroxycholesterol 3-sulfate	0.29608	0.52858	0.47183	>0.05	>0.05	>0.05
L-Azetidine 2-carboxylic acid.2	0.29615	0.52849	0.47183	>0.05	>0.05	>0.05
Homatropine	0.29579	0.52901	0.47183	>0.05	>0.05	>0.05
Tributyl phosphate	0.29977	0.52321	0.47659	>0.05	>0.05	>0.05
pyrrolidine	0.30168	0.52045	0.47861	>0.05	>0.05	>0.05
Anthenoside A	0.30387	0.51731	0.47892	>0.05	>0.05	>0.05
Octadecanal	0.30263	0.51909	0.47892	>0.05	>0.05	>0.05
PE(34:1)	0.30387	0.51731	0.47892	>0.05	>0.05	>0.05
L-Rhamnono-1,4-lactone	0.30442	0.51653	0.47892	>0.05	>0.05	>0.05
ubiquinol-7	0.30535	0.5152	0.47938	>0.05	>0.05	>0.05
allylcysteine	0.30633	0.51381	0.47992	>0.05	>0.05	>0.05
Glycine	0.30867	0.5105	0.48258	>0.05	>0.05	>0.05
di-n-Undecylamine	0.31218	0.50559	0.48706	>0.05	>0.05	>0.05
[FA (18:1)] 9Z-octadecenoic acid	0.3129	0.5046	0.48716	>0.05	>0.05	>0.05
Bergaptol	0.31359	0.50364	0.48723	>0.05	>0.05	>0.05
L-2-Amino-3-oxobutanoic acid	0.31606	0.50023	0.49005	>0.05	>0.05	>0.05
[FA hydroxy(22:0)] 13-hydroxy-docosanoic acid	0.31906	0.49613	0.49369	>0.05	>0.05	>0.05
CDP-DG(18:0/18:1(11Z))	0.32098	0.49352	0.49544	>0.05	>0.05	>0.05
[PR] (+)-15-nor-4-thujopsen-3-one	0.32282	0.49103	0.49544	>0.05	>0.05	>0.05
[GL (16:0/16:0/17:0)] 1,2-di-(9Z-hexadecenoyl)-3-(9Z-heptadecenoyl)-sn-glycerol	0.32168	0.49257	0.49544	>0.05	>0.05	>0.05
Heptanoylcarnitine	0.32265	0.49127	0.49544	>0.05	>0.05	>0.05
2-trans,6-trans-Farnesal	0.32476	0.48844	0.49644	>0.05	>0.05	>0.05
(2S)-2-Isopropylmalate	0.3248	0.48839	0.49644	>0.05	>0.05	>0.05
[FA (25:0)] pentacosanoic acid	0.3269	0.48559	0.49864	>0.05	>0.05	>0.05
4-Acetamidobutanoate	0.32923	0.4825	0.50117	>0.05	>0.05	>0.05
Methylimidazoleacetic acid	0.33466	0.4754	0.50841	>0.05	>0.05	>0.05
O-Succinyl-L-homoserine	0.33775	0.47141	0.51104	>0.05	>0.05	>0.05
[PG (17:0/17:0)] 1,2-diheptadecanoyl-sn-glycero-3-phospho-(1'-sn-glycerol)	0.33754	0.47167	0.51104	>0.05	>0.05	>0.05
TG(14:1(9Z)/14:1(9Z)/14:1(9Z))	0.33975	0.46884	0.51304	>0.05	>0.05	>0.05
PG(O-18:0/18:3(6Z,9Z,12Z))	0.34234	0.46554	0.51591	>0.05	>0.05	>0.05
PA(42:7)	0.34374	0.46377	0.51698	>0.05	>0.05	>0.05
[FA methyl(5:1/5:2/8:0)] methyl 8-[3,5-epidioxy-2-(3-hydroperoxy-1-pentenyl)-cyclopentyl]-octanoate	0.34446	0.46286	0.51704	>0.05	>0.05	>0.05
L-Phenylalanine	0.34605	0.46086	0.51839	>0.05	>0.05	>0.05
Glutathione	0.34949	0.45656	0.52176	>0.05	>0.05	>0.05
Octadecanoic acid	0.34969	0.45631	0.52176	>0.05	>0.05	>0.05
[SP methyl(13:0/13:0/2:0)] methyl 3-(13,13-dibromotrideca-1E,12-dienyl)-2H-azirine-2S-carboxylate	0.35136	0.45424	0.52322	>0.05	>0.05	>0.05
(R)-Lactate	0.35514	0.4496	0.52748	>0.05	>0.05	>0.05
D-Proline	0.35563	0.449	0.52748	>0.05	>0.05	>0.05
Ala-Trp-Ser-Ser	0.35641	0.44805	0.5276	>0.05	>0.05	>0.05
L-Methionine	0.35883	0.44511	0.53014	>0.05	>0.05	>0.05
Hexadecanal	0.36177	0.44157	0.53343	>0.05	>0.05	>0.05
2-monooleoylglycerol	0.36301	0.44009	0.53421	>0.05	>0.05	>0.05
[PC (7:0)] 1-heptanoyl-sn-glycero-3-phosphocholine	0.36584	0.43671	0.53732	>0.05	>0.05	>0.05
Androsta-5,16-dieno[17,16-b]quinolin-3beta-ol	0.3675	0.43474	0.53872	>0.05	>0.05	>0.05
Diacetyl	0.38232	0.41757	0.54936	>0.05	>0.05	>0.05
6-Keto-decanoylcarnitine	0.3795	0.42079	0.54936	>0.05	>0.05	>0.05
[ST] (5Z,7E)-9,10-seco-5,7,10(19)-cholestatriene	0.37729	0.42332	0.54936	>0.05	>0.05	>0.05
PS(40:6)	0.3828	0.41703	0.54936	>0.05	>0.05	>0.05
PE(18:1(11Z)/P-18:1(11Z))	0.38157	0.41843	0.54936	>0.05	>0.05	>0.05
[FA oxo(18:3)] 4-oxo-9Z,11E,13E-octadecatrienoic acid	0.38011	0.42009	0.54936	>0.05	>0.05	>0.05
1,2-dioctanoyl-1,2,6-hexanetriol	0.38037	0.41979	0.54936	>0.05	>0.05	>0.05
L-azaserine	0.37986	0.42038	0.54936	>0.05	>0.05	>0.05
Thiamin	0.37712	0.42352	0.54936	>0.05	>0.05	>0.05
N5-Methyl-L-glutamine	0.38171	0.41827	0.54936	>0.05	>0.05	>0.05
6-methyltetrahydropterin	0.37792	0.4226	0.54936	>0.05	>0.05	>0.05
L-Glutamine	0.38392	0.41576	0.54992	>0.05	>0.05	>0.05
Xanthine	0.38761	0.41161	0.5531	>0.05	>0.05	>0.05
Theophylline	0.38695	0.41234	0.5531	>0.05	>0.05	>0.05
LL-2,6-Diaminoheptanedioate	0.39133	0.40746	0.5571	>0.05	>0.05	>0.05
[Fv] Epilumaflavanone B	0.39189	0.40683	0.5571	>0.05	>0.05	>0.05
4-Hydroxyhexan-3-one	0.39284	0.40579	0.55738	>0.05	>0.05	>0.05
PC(40:6)	0.39438	0.40408	0.55852	>0.05	>0.05	>0.05
[FA (26:0)] hexacosanoic acid	0.39728	0.4009	0.56157	>0.05	>0.05	>0.05
[PE (16:1)] 1-(1Z-hexadecenyl)-sn-glycero-3-phosphoethanolamine	0.39867	0.39939	0.56248	>0.05	>0.05	>0.05
Guanine	0.40166	0.39615	0.56563	>0.05	>0.05	>0.05
Norepinephrinesulfate	0.40287	0.39484	0.56627	>0.05	>0.05	>0.05
Uracil	0.40512	0.39242	0.56732	>0.05	>0.05	>0.05
Chlorate	0.40452	0.39306	0.56732	>0.05	>0.05	>0.05
[SP] (3'-sulfo)Galbeta-Cer(d18:0/2-OH-20:0)	0.41015	0.38706	0.5733	>0.05	>0.05	>0.05
Lys-Tyr	0.41376	0.38325	0.57727	>0.05	>0.05	>0.05
Muramic acid	0.42361	0.37303	0.58991	>0.05	>0.05	>0.05
Sulfate	0.4249	0.37172	0.59061	>0.05	>0.05	>0.05
2-Hydroxyethanesulfonate	0.42837	0.36818	0.59434	>0.05	>0.05	>0.05
Cer(d18:2/16:0)	0.43126	0.36527	0.59725	>0.05	>0.05	>0.05
[FA (32:0/2:0)] 1-(O-alpha-D-mannopyranosyl)-29-keto-(3R,31R)-dotriacontanediol	0.43514	0.36138	0.60151	>0.05	>0.05	>0.05
Pyridine	0.43767	0.35885	0.60166	>0.05	>0.05	>0.05
L-1-Pyrroline-3-hydroxy-5-carboxylate	0.43753	0.35899	0.60166	>0.05	>0.05	>0.05
Pentanoate	0.43626	0.36025	0.60166	>0.05	>0.05	>0.05
5-Hydroxypentanoate	0.43844	0.35809	0.60166	>0.05	>0.05	>0.05
[FA oxo,hydroxy(4:0)] 9-oxo-15S-hydroxy-5Z,10Z,13E,17Z-prostatetraenoic acid	0.4443	0.35232	0.60834	>0.05	>0.05	>0.05
SM(d18:1/14:0)	0.44574	0.35092	0.60834	>0.05	>0.05	>0.05
Ochrolifuanine A	0.44569	0.35097	0.60834	>0.05	>0.05	>0.05
PG(36:4)	0.45221	0.34466	0.61494	>0.05	>0.05	>0.05
[FA (16:3)] 4,6,11-hexadecatrienal	0.45178	0.34507	0.61494	>0.05	>0.05	>0.05
Butanal	0.45473	0.34224	0.61672	>0.05	>0.05	>0.05
2-Acetolactate	0.45516	0.34183	0.61672	>0.05	>0.05	>0.05
Ala-Trp-Trp-Gln	0.45879	0.33839	0.62052	>0.05	>0.05	>0.05
Patrinoside	0.46037	0.3369	0.62154	>0.05	>0.05	>0.05
L-Rhamnose	0.46406	0.33343	0.62539	>0.05	>0.05	>0.05
Cyclo(deltaAla-L-Val)	0.47047	0.32747	0.62934	>0.05	>0.05	>0.05
Urocanate	0.47117	0.32682	0.62934	>0.05	>0.05	>0.05
Docosahexaenoicacid	0.46882	0.32899	0.62934	>0.05	>0.05	>0.05
O-Butanoylcarnitine	0.46936	0.32849	0.62934	>0.05	>0.05	>0.05
[PC (16:1)] 1-(1Z-hexadecenyl)-sn-glycero-3-phosphocholine	0.47091	0.32706	0.62934	>0.05	>0.05	>0.05
[PC (17:1)] 1-(1Z-heptadecenyl)-sn-glycero-3-phosphocholine	0.47495	0.32335	0.63327	>0.05	>0.05	>0.05
Nicotinamide	0.47719	0.32131	0.63512	>0.05	>0.05	>0.05
[PG (8:0/8:0)] 1-(8-[5]-ladderane-octanoyl)-2-(8-[3]-ladderane-octanyl)-sn-glycero-3-phospho-(1'-sn-glycerol)	0.47823	0.32036	0.63539	>0.05	>0.05	>0.05
N-Undecanoylglycine	0.48053	0.31828	0.63725	>0.05	>0.05	>0.05
PA(O-18:0/17:1(9Z))	0.48133	0.31756	0.63725	>0.05	>0.05	>0.05
Lys-Gly	0.48301	0.31604	0.63836	>0.05	>0.05	>0.05
sodium dodecyl sulfate	0.48716	0.31233	0.63934	>0.05	>0.05	>0.05
1-5-diazabicyclononane	0.48713	0.31235	0.63934	>0.05	>0.05	>0.05
Dopaquinone	0.4851	0.31417	0.63934	>0.05	>0.05	>0.05
Kolanone	0.48623	0.31316	0.63934	>0.05	>0.05	>0.05
Leu-Ala	0.48815	0.31144	0.63953	>0.05	>0.05	>0.05
Fumarate	0.48933	0.3104	0.63996	>0.05	>0.05	>0.05
2 -(Butylamido)-4-hydroxybutanoic acid	0.49326	0.30693	0.64315	>0.05	>0.05	>0.05
L-Alanine	0.49348	0.30673	0.64315	>0.05	>0.05	>0.05
PS(40:4)	0.49806	0.30272	0.64696	>0.05	>0.05	>0.05
&beta;-guinidoxypropionamide	0.49812	0.30266	0.64696	>0.05	>0.05	>0.05
Microcystin-LR	0.50359	0.29792	0.64957	>0.05	>0.05	>0.05
2-Methylpropanamine	0.50276	0.29864	0.64957	>0.05	>0.05	>0.05
[FA (20:0)] 11Z-eicosenoic acid	0.50308	0.29836	0.64957	>0.05	>0.05	>0.05
S-Sulfo-L-cysteine	0.50354	0.29796	0.64957	>0.05	>0.05	>0.05
[FA hydroxy(18:0)] 9,13-dihydroxy-10-ethoxy-11-octadecenoic acid	0.50646	0.29545	0.65216	>0.05	>0.05	>0.05
ethylpyruvate	0.50741	0.29464	0.65226	>0.05	>0.05	>0.05
a Cysteine adduct	0.51402	0.28902	0.65851	>0.05	>0.05	>0.05
2-Oxobutanoate	0.51384	0.28917	0.65851	>0.05	>0.05	>0.05
Nonadecanoicacid	0.5214	0.28283	0.66683	>0.05	>0.05	>0.05
PI(O-16:0/22:2(13Z,16Z))	0.52327	0.28127	0.66808	>0.05	>0.05	>0.05
Indole-3-acetamide	0.526	0.27901	0.67043	>0.05	>0.05	>0.05
Mycinamicin VIII	0.52959	0.27606	0.67386	>0.05	>0.05	>0.05
omega-Cyclohexylundecanoic acid	0.53154	0.27446	0.67407	>0.05	>0.05	>0.05
Loganate	0.53073	0.27513	0.67407	>0.05	>0.05	>0.05
Phosphonate	0.5331	0.27319	0.67491	>0.05	>0.05	>0.05
Pantothenate	0.53833	0.26895	0.67923	>0.05	>0.05	>0.05
[FA (11:0)] undecanoic acid	0.53781	0.26937	0.67923	>0.05	>0.05	>0.05
Ethyl 3-oxobutanoate	0.54033	0.26734	0.68062	>0.05	>0.05	>0.05
[GL (18:0)] 1-octadecanoyl-rac-glycerol	0.54267	0.26547	0.68242	>0.05	>0.05	>0.05
[FA methyl,hydroxy,oxo(5:2/8:0)] methyl 8-[2-(2-formyl-vinyl)-3-hydroxy-5-oxo-cyclopentyl]-octanoate	0.54431	0.26416	0.68334	>0.05	>0.05	>0.05
Nervonylcarnitine	0.54709	0.26194	0.68455	>0.05	>0.05	>0.05
Carnosine	0.54687	0.26212	0.68455	>0.05	>0.05	>0.05
Ectoine	0.55748	0.25377	0.69638	>0.05	>0.05	>0.05
[ST hydrox] (25R)-3alpha,7alpha-dihydroxy-5beta-cholestan-27-oyl taurine	0.56221	0.2501	0.70113	>0.05	>0.05	>0.05
[FA] Methyl jasmonate	0.5632	0.24933	0.70121	>0.05	>0.05	>0.05
1-deoxynojirimycin.2	0.56635	0.24691	0.70396	>0.05	>0.05	>0.05
ATP	0.57339	0.24155	0.71154	>0.05	>0.05	>0.05
1-O-Hexadecyl-sn-glycerol	0.57662	0.23911	0.71437	>0.05	>0.05	>0.05
L-Glutamate 5-semialdehyde	0.57797	0.2381	0.71485	>0.05	>0.05	>0.05
Tetradecanoic acid	0.5803	0.23635	0.71548	>0.05	>0.05	>0.05
Lys-Val-Val	0.58037	0.23629	0.71548	>0.05	>0.05	>0.05
TG(44:3)	0.58551	0.23247	0.72063	>0.05	>0.05	>0.05
L-Serine	0.58954	0.22949	0.7244	>0.05	>0.05	>0.05
L-isoleucyl-L-proline	0.59321	0.22679	0.72772	>0.05	>0.05	>0.05
PA(O-20:0/22:6(4Z,7Z,10Z,13Z,16Z,19Z))	0.59731	0.2238	0.73062	>0.05	>0.05	>0.05
HEPES	0.59751	0.22365	0.73062	>0.05	>0.05	>0.05
L-Cystine	0.59922	0.22241	0.73152	>0.05	>0.05	>0.05
Spermine	0.60457	0.21855	0.73447	>0.05	>0.05	>0.05
Leu-Arg	0.60343	0.21937	0.73447	>0.05	>0.05	>0.05
[FA hydroxy(19:0)] 2-hydroxy-nonadecanoic acid	0.6038	0.21911	0.73447	>0.05	>0.05	>0.05
1,3-benzenedisulfonate	0.60682	0.21694	0.73483	>0.05	>0.05	>0.05
Thymine	0.60678	0.21697	0.73483	>0.05	>0.05	>0.05
Phe-Trp	0.61048	0.21433	0.73747	>0.05	>0.05	>0.05
Val-Val	0.61124	0.21379	0.73747	>0.05	>0.05	>0.05
&gamma;-thiomethyl glutamate	0.61194	0.21329	0.73747	>0.05	>0.05	>0.05
Indole	0.61365	0.21208	0.73834	>0.05	>0.05	>0.05
Tiglic acid	0.61693	0.20976	0.73874	>0.05	>0.05	>0.05
PS(O-16:0/13:0)	0.61672	0.20991	0.73874	>0.05	>0.05	>0.05
Ethyl (R)-3-hydroxyhexanoate	0.61645	0.2101	0.73874	>0.05	>0.05	>0.05
(2R,3S)-3-Isopropylmalate	0.62037	0.20735	0.7405	>0.05	>0.05	>0.05
PA(O-20:0/17:1(9Z))	0.62035	0.20737	0.7405	>0.05	>0.05	>0.05
Crocetin	0.62654	0.20305	0.74081	>0.05	>0.05	>0.05
PA(O-18:0/19:1(9Z))	0.62625	0.20325	0.74081	>0.05	>0.05	>0.05
[PC (6:0/8:0)] 1-(6-[3]-ladderane-hexanoyl)-2-(8-[3]-ladderane-octanyl)-sn-glycerophosphocholine	0.6237	0.20502	0.74081	>0.05	>0.05	>0.05
Pyridoxamine	0.62422	0.20466	0.74081	>0.05	>0.05	>0.05
1-18:0-2-18:2-monogalactosyldiacylglycerol	0.6259	0.20349	0.74081	>0.05	>0.05	>0.05
L-Hypoglycin	0.62417	0.20469	0.74081	>0.05	>0.05	>0.05
Phosphoenolpyruvate	0.63583	0.19666	0.75062	>0.05	>0.05	>0.05
Gly-Ser-His	0.63909	0.19444	0.75199	>0.05	>0.05	>0.05
N-hydroxyisoleucine	0.63911	0.19442	0.75199	>0.05	>0.05	>0.05
Ala-Met-Asp-Tyr	0.64	0.19382	0.75199	>0.05	>0.05	>0.05
Arg-Lys-Met-Phe	0.64546	0.19013	0.75226	>0.05	>0.05	>0.05
[FA methyl(14:0)] 12-methyl-tetradecanoic acid	0.64718	0.18897	0.75226	>0.05	>0.05	>0.05
Betaine aldehyde	0.64709	0.18904	0.75226	>0.05	>0.05	>0.05
Diethyl adipate	0.64913	0.18767	0.75226	>0.05	>0.05	>0.05
PA(O-18:0/18:3(6Z,9Z,12Z))	0.65022	0.18694	0.75226	>0.05	>0.05	>0.05
Glycodeoxycholate	0.64756	0.18872	0.75226	>0.05	>0.05	>0.05
feruloyl-diketide-CoA	0.646	0.18977	0.75226	>0.05	>0.05	>0.05
L-thiazolidine-4-carboxylate	0.64675	0.18926	0.75226	>0.05	>0.05	>0.05
ADP	0.64827	0.18825	0.75226	>0.05	>0.05	>0.05
[PC (18:1)] 1-(11Z-octadecenyl)-sn-glycero-3-phosphocholine	0.64974	0.18726	0.75226	>0.05	>0.05	>0.05
3-Amino-3-(4-hydroxyphenyl)propanoate	0.65428	0.18424	0.75578	>0.05	>0.05	>0.05
PI(19:0/22:4(7Z,10Z,13Z,16Z))	0.66144	0.17951	0.76289	>0.05	>0.05	>0.05
L-Tryptophan	0.6641	0.17777	0.76479	>0.05	>0.05	>0.05
Methylitaconate	0.68301	0.16558	0.78535	>0.05	>0.05	>0.05
[PC (18:2)] 1-octadecyl-2-(1E-ethenyl)-sn-glycero-3-phosphocholine	0.69002	0.16114	0.7874	>0.05	>0.05	>0.05
(2S)-2-{[1-(R)-Carboxyethyl]amino}pentanoate	0.68843	0.16214	0.7874	>0.05	>0.05	>0.05
(S)-2-Acetolactate	0.68957	0.16142	0.7874	>0.05	>0.05	>0.05
D-Ornithine	0.6893	0.16159	0.7874	>0.05	>0.05	>0.05
[PC (14:1)] 1-(1E-tetradecenyl)-sn-glycero-3-phosphocholine	0.68841	0.16215	0.7874	>0.05	>0.05	>0.05
N-(Tetradecanoyl)-sphing-4-enine	0.69299	0.15927	0.78833	>0.05	>0.05	>0.05
9-Oxononanoic acid	0.69789	0.15621	0.78833	>0.05	>0.05	>0.05
Propanoyl phosphate	0.69817	0.15604	0.78833	>0.05	>0.05	>0.05
Hypoxanthine	0.69528	0.15784	0.78833	>0.05	>0.05	>0.05
Dodecanoic acid	0.69754	0.15643	0.78833	>0.05	>0.05	>0.05
(S)-ATPA	0.69745	0.15649	0.78833	>0.05	>0.05	>0.05
2-Methylcholine	0.69304	0.15924	0.78833	>0.05	>0.05	>0.05
Homoarginine	0.7031	0.15299	0.79151	>0.05	>0.05	>0.05
N-Sulfo-D-glucosamine	0.70222	0.15353	0.79151	>0.05	>0.05	>0.05
Ile-Pro	0.71372	0.14647	0.79888	>0.05	>0.05	>0.05
triethyl phosphate	0.71209	0.14747	0.79888	>0.05	>0.05	>0.05
Cys-Met-Met-Cys	0.71389	0.14637	0.79888	>0.05	>0.05	>0.05
(9Z)-Hexadecenoic acid	0.71358	0.14656	0.79888	>0.05	>0.05	>0.05
L-Threonine	0.71534	0.14549	0.79931	>0.05	>0.05	>0.05
L-Cysteine	0.7238	0.14038	0.80756	>0.05	>0.05	>0.05
N4-Acetylaminobutanal	0.72716	0.13837	0.80976	>0.05	>0.05	>0.05
6,8-dihydroxypurine	0.72792	0.13791	0.80976	>0.05	>0.05	>0.05
Creatinine	0.73097	0.1361	0.81195	>0.05	>0.05	>0.05
Malonate	0.73599	0.13313	0.81632	>0.05	>0.05	>0.05
Cucurbitacin S	0.74189	0.12966	0.82165	>0.05	>0.05	>0.05
[PR] Pubescenol	0.74346	0.12874	0.82218	>0.05	>0.05	>0.05
Tetrapentylammonium	0.7626	0.11771	0.83649	>0.05	>0.05	>0.05
Diphenylamine	0.76307	0.11744	0.83649	>0.05	>0.05	>0.05
HSO3-	0.76088	0.11868	0.83649	>0.05	>0.05	>0.05
[PR] 1,13-Dihydroxy-herbertene	0.76109	0.11856	0.83649	>0.05	>0.05	>0.05
Acetone cyanohydrin	0.75853	0.12003	0.83649	>0.05	>0.05	>0.05
L-Asparagine	0.76167	0.11823	0.83649	>0.05	>0.05	>0.05
N2-(D-1-Carboxyethyl)-L-arginine	0.77077	0.11308	0.84369	>0.05	>0.05	>0.05
[FA (32:0/2:0)] 1-(O-alpha-D-glucopyranosyl)-29-keto-(3R,31R)-dotriacontanediol	0.77445	0.11101	0.84545	>0.05	>0.05	>0.05
Phenolsulfonphthalein	0.77462	0.11091	0.84545	>0.05	>0.05	>0.05
[FA oxo(16:0)] 3-oxo-hexadecanoic acid	0.78259	0.10646	0.85168	>0.05	>0.05	>0.05
Asp-Met-Phe-Cys	0.78168	0.10697	0.85168	>0.05	>0.05	>0.05
Kievitone hydrate	0.78598	0.10459	0.85413	>0.05	>0.05	>0.05
[Fv dimethyl(9:1)] 8-C-Prenyl-6'',6''-dimethylpyrano[2'',3'':7,6]flavanone	0.78823	0.10335	0.85533	>0.05	>0.05	>0.05
[FA hydroxy(18:2)] 9S-hydroxy-10E,12Z-octadecadienoic acid	0.79179	0.10139	0.85673	>0.05	>0.05	>0.05
Methylimidazole acetaldehyde	0.79147	0.10156	0.85673	>0.05	>0.05	>0.05
[GL (16:0)] 1-hexadecanoyl-rac-glycerol	0.79307	0.10069	0.85688	>0.05	>0.05	>0.05
(+)-gamma-Hydroxy-L-homoarginine	0.7992	0.097345	0.86226	>0.05	>0.05	>0.05
5,6-Dihydrothymine	0.80959	0.091734	0.87223	>0.05	>0.05	>0.05
[FA trihydroxy(18:1)] 9S,12S,13S-trihydroxy-10E-octadecenoic acid	0.81084	0.091066	0.87232	>0.05	>0.05	>0.05
Ile-Phe-Pro-Pro	0.81731	0.087615	0.87802	>0.05	>0.05	>0.05
1-Methylpyrrolinium	0.83315	0.079275	0.89377	>0.05	>0.05	>0.05
2-Hydroxy-3-(4-hydroxyphenyl)propenoate	0.83548	0.078064	0.89499	>0.05	>0.05	>0.05
PC(36:6)	0.8465	0.072375	0.9055	>0.05	>0.05	>0.05
Hypaphorine	0.84845	0.071376	0.90629	>0.05	>0.05	>0.05
3-Hydroxyhexadecadienoylcarnitine	0.85371	0.068688	0.91063	>0.05	>0.05	>0.05
chlorophyll a	0.85649	0.067276	0.9123	>0.05	>0.05	>0.05
N-Acetyl-L-histidine	0.85919	0.065912	0.91387	>0.05	>0.05	>0.05
[SP (16:0)] N-(hexadecanoyl)-sphing-4-enine-1-phosphate	0.86344	0.06377	0.91656	>0.05	>0.05	>0.05
D-Glucosamine	0.86415	0.063409	0.91656	>0.05	>0.05	>0.05
demethylmenaquinone-7	0.87316	0.058909	0.92481	>0.05	>0.05	>0.05
[FA amino(12:0)] 12-amino-dodecanoic acid	0.87629	0.057353	0.92682	>0.05	>0.05	>0.05
5-Valerolactone	0.87978	0.055624	0.92921	>0.05	>0.05	>0.05
[FA dioxo(8:0)] 4,7-dioxo-octanoic acid	0.88109	0.054978	0.92929	>0.05	>0.05	>0.05
Eugenol methyl ether	0.89238	0.049452	0.93406	>0.05	>0.05	>0.05
D-Glucose	0.89307	0.049115	0.93406	>0.05	>0.05	>0.05
Decanoic acid	0.89067	0.050284	0.93406	>0.05	>0.05	>0.05
2(alpha-D-Mannosyl)-D-glycerate	0.89108	0.050082	0.93406	>0.05	>0.05	>0.05
Ile-Phe-Thr-Pro	0.89014	0.050542	0.93406	>0.05	>0.05	>0.05
Arg-Lys-Val-Ser	0.88969	0.05076	0.93406	>0.05	>0.05	>0.05
Bicozamycin	0.89537	0.047998	0.93516	>0.05	>0.05	>0.05
5'-Hydroxycotinine	0.90121	0.045175	0.93996	>0.05	>0.05	>0.05
3-Ethylmalate	0.906	0.042872	0.94355	>0.05	>0.05	>0.05
SM(d16:1/17:0)	0.90717	0.042313	0.94355	>0.05	>0.05	>0.05
Pyridoxal	0.90855	0.041649	0.94369	>0.05	>0.05	>0.05
Urea-1-carboxylate	0.9121	0.039958	0.94607	>0.05	>0.05	>0.05
CAI-1	0.91823	0.03705	0.9472	>0.05	>0.05	>0.05
[FA (17:0)] heptadecanoic acid	0.91706	0.0376	0.9472	>0.05	>0.05	>0.05
Apiole	0.91753	0.03738	0.9472	>0.05	>0.05	>0.05
Indoleamine	0.91638	0.037924	0.9472	>0.05	>0.05	>0.05
PE(42:6)	0.92325	0.034681	0.95107	>0.05	>0.05	>0.05
ethyl-(2R)-methyl-(3S)-hydroxybutanoate	0.92748	0.032695	0.95413	>0.05	>0.05	>0.05
PE(38:7)	0.92944	0.031778	0.95484	>0.05	>0.05	>0.05
Nonanoic acid	0.93242	0.030389	0.95659	>0.05	>0.05	>0.05
Europine	0.9383	0.027659	0.96131	>0.05	>0.05	>0.05
4-Coumaryl alcohol	0.94156	0.02615	0.96334	>0.05	>0.05	>0.05
Militarinone A	0.94471	0.024701	0.96525	>0.05	>0.05	>0.05
4-Guanidinobutanoate	0.94742	0.023457	0.9667	>0.05	>0.05	>0.05
L-Glutamate	0.95507	0.019963	0.97319	>0.05	>0.05	>0.05
[FA amino(11:0)] 11-amino-undecanoic acid	0.96154	0.017032	0.97846	>0.05	>0.05	>0.05
[FA hydroxy(20:4/3:2)] N-(5Z,8Z,11Z,14Z-eicosatetraenoyl)-(1,3-dihydroxy-propyl-2-amine)	0.96606	0.014994	0.97908	>0.05	>0.05	>0.05
PC(34:1)	0.96443	0.015728	0.97908	>0.05	>0.05	>0.05
Anthocyanin 3'-O-beta-D-glucoside	0.96583	0.015101	0.97908	>0.05	>0.05	>0.05
Traumatic acid	0.9679	0.01417	0.97962	>0.05	>0.05	>0.05
Tecostanine	0.97976	0.0088793	0.9903	>0.05	>0.05	>0.05
PA(O-16:0/14:0)	0.98489	0.0066117	0.99415	>0.05	>0.05	>0.05
(9Z)-Tetradecenoic acid	0.99071	0.0040514	0.99511	>0.05	>0.05	>0.05
Ethyl isovalerate	0.99114	0.0038648	0.99511	>0.05	>0.05	>0.05
Phenylacetic acid	0.99044	0.0041707	0.99511	>0.05	>0.05	>0.05
Glu-Pro-Pro	0.98846	0.0050392	0.99511	>0.05	>0.05	>0.05
Tyr-OEt	0.9971	0.0012611	0.9971	>0.05	>0.05	>0.05
2-isocapryloyl-3R-hydroxymethyl-&gamma;-butyrolactone	0.99644	0.0015486	0.9971	>0.05	>0.05	>0.05
[FA (8:1)] 7-octenoic acid	0.99469	0.0023122	0.9971	>0.05	>0.05	>0.05
